# Supplementary material for: PhyloQuant approach provides insights into Trypanosoma cruzi evolution using a systems-wide mass spectrometry-based quantitative protein profile
Source: Commun Biol. 2021 Mar 11;4:324. doi: 10.1038/s42003-021-01762-6 (PMC7952728; doi:10.1038/s42003-021-01762-6)
Supplement: Supplementary file 5 — Supplementary Data 2 [file 42003_2021_1762_MOESM5_ESM.xlsx]

## Sheet: Total identified Proteins
Supplementary Data 2: Identified and quantified proteins based on LFQ intensities
Total identified and quantified proteins LFQ intensities
LFQ intensity 1320B	LFQ intensity 1320C	LFQ intensity 1561A	LFQ intensity 1561B	LFQ intensity 1561C	LFQ intensity 1846A	LFQ intensity 1846B	LFQ intensity 1846C	LFQ intensity 1994A	LFQ intensity 1994B	LFQ intensity 1994C	LFQ intensity 211B	LFQ intensity 211C	LFQ intensity 2121A	LFQ intensity 2121B	LFQ intensity 2121C	LFQ intensity 2123A	LFQ intensity 2123B	LFQ intensity 2123C	LFQ intensity 2124A	LFQ intensity 2124B	LFQ intensity 2124C	LFQ intensity 2158A	LFQ intensity 2158B	LFQ intensity 2158C	LFQ intensity 2188A	LFQ intensity 2188B	LFQ intensity 2188C	LFQ intensity 2189A	LFQ intensity 2189B	LFQ intensity 2189C	LFQ intensity 334A	LFQ intensity 334B	LFQ intensity 334C	LFQ intensity 476A	LFQ intensity 476B	LFQ intensity 476C	LFQ intensity 844A	LFQ intensity 844B	LFQ intensity 844C	LFQ intensity 85A	LFQ intensity 85B	LFQ intensity 85C	LFQ intensity 86A	LFQ intensity 86B	LFQ intensity 86C	LFQ intensity 874A	LFQ intensity 874B	LFQ intensity 874C	C: Only identified by site
38253000	29964000	35138000	23229000	35607000	0	0	0	34058000	29628000	29451000	0	0	35120000	34456000	37159000	27872000	36046000	31494000	19935000	16188000	0	28786000	47648000	41822000	29095000	31379000	29148000	30272000	35026000	34015000	0	0	0	34325000	35517000	34780000	45980000	46573000	44129000	47173000	41526000	36356000	0	0	0	24896000	27677000	31527000
0	0	0	0	0	0	0	0	0	0	0	0	0	0	0	0	0	0	0	0	0	0	0	0	0	0	0	0	0	0	0	0	0	0	0	0	0	0	0	0	0	0	9114300	0	0	0	0	0	0
0	0	0	0	0	0	0	0	6589300	7854700	0	0	0	0	0	0	0	0	0	6011400	0	0	0	5551600	0	0	0	4890300	0	0	0	0	0	0	0	0	0	0	0	0	6917700	6813200	0	0	0	0	0	0	0
173540000	197580000	157300000	121540000	140310000	226930000	230530000	261040000	175430000	209190000	198490000	280660000	310910000	184750000	172970000	163820000	207660000	203020000	187310000	178650000	172380000	172650000	202130000	191730000	251300000	212890000	197090000	224220000	242970000	221060000	222020000	158150000	175060000	178220000	241700000	248920000	215650000	197220000	169740000	186480000	144860000	167200000	132570000	256070000	221350000	232870000	172860000	186090000	189730000
8692300	6392300	8853800	0	5774700	0	0	0	0	0	0	0	0	12127000	8694400	10551000	13279000	6546000	7165900	8227300	0	7034700	0	0	0	7716500	7288600	12761000	12632000	8851100	9121400	0	0	0	6012600	9450400	4936900	5180100	3870900	0	7875200	0	7454600	0	0	0	10719000	11451000	12416000
5148900	9803800	20935000	23637000	18126000	0	0	0	0	0	0	0	0	43310000	26786000	30714000	0	0	0	0	0	0	0	0	0	59666000	51385000	80346000	169430000	176260000	165740000	0	0	0	130810000	136260000	114970000	0	0	0	0	0	0	0	0	0	0	0	0
0	0	0	0	0	0	0	0	6970300	6179100	8844000	0	0	0	5062900	0	0	9932100	8675400	0	13196000	9559600	0	0	0	0	0	0	6148300	5213400	0	0	0	0	6136800	0	0	9604800	9874600	10035000	0	0	6146600	0	0	0	0	0	0
0	0	0	0	0	0	0	0	0	0	0	0	0	0	0	0	0	0	0	0	0	0	0	0	0	0	0	0	0	0	0	0	0	0	0	0	0	0	8271200	0	0	0	0	0	0	0	0	0	0
72182000	70823000	23072000	0	21332000	0	0	0	0	0	0	0	0	39441000	28231000	28254000	0	130070000	126080000	213380000	188970000	235190000	0	0	0	54153000	50191000	48572000	37256000	29411000	35947000	0	0	0	25888000	23989000	29044000	31567000	31171000	33109000	126910000	71740000	147160000	0	0	0	0	0	0
15168000	13895000	12740000	0	11371000	0	0	0	0	0	0	0	0	15490000	15494000	17504000	12835000	19211000	13737000	0	0	0	0	0	0	23167000	0	23121000	10598000	8710700	7155900	0	0	0	11526000	10590000	8097500	25739000	22913000	22679000	0	0	0	0	0	0	0	0	0
14693000	11746000	7357100	0	8796700	0	0	0	0	0	0	0	0	16818000	15171000	11620000	0	0	0	16010000	12880000	11457000	13612000	0	20037000	19657000	25010000	20700000	15485000	16450000	16092000	0	13289000	13842000	13049000	13372000	15978000	0	0	0	11722000	8908400	13718000	0	0	0	18839000	0	15567000
0	0	0	0	0	0	0	0	0	0	0	0	0	0	0	0	0	0	0	0	0	0	0	0	0	0	0	0	0	0	0	0	0	0	0	0	0	0	0	2815100	0	0	0	0	0	0	0	0	0
96333000	107240000	74389000	95987000	75225000	72335000	75087000	74095000	96793000	103080000	98763000	105480000	94217000	79866000	78923000	77693000	98558000	106490000	107870000	79798000	86849000	79371000	85402000	72337000	81397000	96587000	81752000	120290000	121350000	115570000	123230000	72614000	74615000	64213000	119490000	130270000	128700000	73089000	77535000	79166000	102130000	106210000	108920000	116420000	113670000	110690000	82117000	87708000	83910000
76810000	96576000	61544000	69670000	77408000	0	0	0	85409000	99701000	92585000	23988000	20005000	64742000	63875000	73738000	42925000	54522000	55247000	30234000	34025000	33144000	55212000	54763000	41104000	82224000	74836000	76692000	71498000	76970000	65227000	32135000	28871000	35648000	65501000	36645000	56594000	64823000	62827000	63606000	42296000	46212000	40796000	0	0	0	44367000	44435000	42402000
265910000	291650000	427900000	383910000	399830000	271300000	268330000	325030000	296920000	284080000	290850000	370310000	312400000	302240000	324840000	314770000	275700000	268680000	247140000	303290000	301090000	301670000	329970000	351000000	368290000	270490000	242170000	302410000	268120000	269680000	239870000	331830000	349430000	288510000	280170000	267100000	250850000	272150000	295840000	264560000	297220000	283980000	295490000	266170000	235290000	248320000	367780000	384340000	398000000
20503000	23999000	23771000	19808000	23582000	0	0	0	21524000	0	20468000	0	0	23405000	20896000	21120000	36626000	28019000	28495000	26745000	18408000	18721000	0	0	0	16938000	17196000	15444000	45719000	41948000	42509000	0	0	0	43644000	45570000	40220000	20890000	20787000	22412000	15208000	13929000	13034000	0	0	0	0	0	0
73727000	118400000	33111000	28218000	33355000	12776000	6917400	5282000	28617000	33616000	43744000	2450900	0	93594000	87356000	92344000	170460000	174220000	161870000	122680000	115650000	121730000	99834000	106610000	134930000	84273000	95432000	80385000	82716000	65340000	61561000	60870000	69106000	87517000	128270000	132840000	113090000	40951000	44162000	38071000	60199000	65615000	52617000	0	0	0	14367000	15463000	25975000
0	0	0	0	0	0	0	0	0	0	0	0	0	0	35645000	0	0	0	0	0	0	0	0	0	0	0	0	0	71107000	153520000	0	0	0	0	80772000	64051000	270420000	0	0	0	0	0	0	0	0	0	0	0	0
35311000	39740000	47307000	43363000	44446000	0	0	0	0	0	0	0	0	38102000	50701000	43750000	48960000	52110000	49899000	41409000	39069000	40930000	0	0	0	44763000	69085000	45994000	31488000	15512000	33810000	0	13608000	11081000	39156000	33332000	33385000	102000000	114220000	111590000	47341000	41684000	40104000	0	0	0	0	0	0
0	0	0	0	0	0	0	0	0	0	0	0	0	0	0	0	0	0	0	0	0	0	0	0	0	0	0	0	0	0	0	0	0	0	0	0	0	0	0	0	0	0	0	0	0	8958500	0	0	0
0	0	0	0	0	0	0	0	0	0	0	0	0	0	0	0	0	0	0	0	0	0	0	0	0	0	0	0	0	0	0	0	0	0	0	0	0	0	0	0	0	0	0	67130000	70925000	66945000	0	0	0
0	0	0	0	0	0	0	0	0	0	0	0	0	0	0	0	0	0	0	0	0	0	0	0	0	0	359010	0	0	0	0	0	0	0	0	0	0	0	0	0	0	0	0	0	0	0	0	0	0
0	0	0	0	0	0	0	0	0	0	0	0	0	0	0	0	0	0	0	0	0	0	0	0	0	0	0	0	0	0	0	0	0	0	0	0	0	0	0	0	0	0	0	70585000	63010000	60783000	0	0	0
0	0	0	0	0	123010000	0	155330000	0	0	0	0	0	0	0	0	0	0	0	0	0	0	0	0	0	0	0	0	0	0	0	0	0	0	0	0	0	0	0	0	0	0	0	0	0	0	0	0	0
0	0	0	0	0	66369000	68375000	62819000	0	0	0	0	0	0	0	0	0	0	0	0	0	0	0	0	0	0	0	0	0	0	0	0	0	0	0	0	0	0	0	0	0	0	0	0	0	0	0	0	0
7553200	0	0	0	0	0	0	0	0	0	0	0	0	0	0	0	0	0	0	0	0	0	0	0	0	0	0	0	0	0	0	0	0	0	0	0	4070800	0	0	0	0	0	0	0	0	0	0	0	0
0	0	0	0	0	0	0	0	0	0	0	0	0	0	0	0	0	0	0	0	0	0	0	0	0	0	0	0	0	0	0	0	0	0	0	0	0	0	0	0	0	0	0	55758000	50594000	48555000	0	0	0
0	0	0	0	0	0	0	54904000	0	0	0	83809000	90668000	0	0	0	0	0	0	0	0	0	0	0	0	0	0	0	0	0	0	0	0	0	0	0	0	0	0	0	0	0	0	93849000	82773000	81350000	0	0	0
0	0	0	0	0	0	0	0	0	0	0	0	0	0	0	0	0	0	0	0	0	0	0	0	0	0	0	0	0	0	0	0	0	0	0	0	0	0	0	0	0	0	0	16116000	12869000	12988000	0	0	0
0	0	0	0	0	0	0	0	0	0	0	0	0	0	0	0	0	0	0	0	0	0	0	0	0	0	0	0	0	0	0	0	0	0	0	0	0	0	0	0	0	0	0	38281000	41930000	37299000	0	0	0
0	0	0	0	0	0	0	0	0	0	0	0	0	0	0	0	0	0	0	0	0	0	0	0	0	0	0	0	0	0	0	0	0	0	0	0	0	0	0	0	0	0	0	3748600	0	0	0	0	0
0	0	0	0	0	0	0	0	0	0	0	0	0	0	0	0	0	0	0	0	0	0	0	0	0	0	0	0	0	0	0	0	0	0	0	0	0	0	0	0	0	0	0	0	3553400	0	0	0	0
0	0	0	0	0	0	0	0	0	0	0	0	0	0	0	0	0	0	0	0	0	0	0	0	0	0	0	0	0	0	0	0	0	0	0	0	0	0	0	0	0	0	0	343420000	498560000	445320000	0	0	0
0	0	0	0	0	0	0	0	0	0	0	0	0	0	0	0	0	0	0	0	0	0	0	0	0	0	0	0	0	0	0	0	0	0	0	0	0	0	0	0	0	0	0	0	0	2621700	0	0	0
0	0	0	0	0	0	0	0	0	0	0	0	0	0	0	0	0	0	0	0	0	0	0	0	0	0	0	0	0	0	0	0	0	0	0	0	0	0	0	0	0	0	0	801610000	868420000	766190000	0	0	0
0	0	0	0	0	0	0	0	0	0	0	0	10167000	0	0	0	0	0	0	0	0	0	0	0	0	0	0	0	0	0	0	0	0	0	0	0	0	0	0	0	0	0	0	0	0	0	0	0	0
0	0	0	0	0	0	0	0	0	0	0	0	0	0	0	0	0	0	0	0	0	0	0	0	0	0	0	0	0	0	0	0	0	0	0	0	0	0	0	0	0	0	0	21022000	24826000	26577000	0	0	0
0	0	0	0	0	0	0	0	0	0	0	0	0	0	0	0	0	0	0	0	0	0	0	0	0	0	0	0	0	0	0	0	0	0	0	0	0	0	0	0	0	0	0	0	0	0	0	0	7024700
81027000	72846000	67382000	54418000	68059000	141180000	147460000	147400000	67287000	89755000	110680000	49397000	82315000	92125000	91519000	88000000	94429000	107630000	87922000	95664000	109620000	94173000	83672000	97377000	100550000	82107000	82221000	79522000	116720000	107090000	107270000	82470000	93717000	67591000	123620000	121240000	111710000	93090000	81703000	84719000	61766000	71570000	80196000	144380000	147130000	144990000	83863000	79451000	73259000
0	0	0	0	0	0	0	0	0	0	0	0	0	0	0	0	0	0	0	0	0	0	0	0	0	0	0	0	0	0	0	0	0	0	0	0	0	0	0	0	0	0	0	140880000	165080000	135070000	0	0	0
0	0	0	0	0	0	0	6867300	0	0	0	0	0	0	0	0	0	0	0	0	0	0	0	0	0	0	0	0	0	0	0	0	0	0	0	0	0	0	0	0	0	0	0	0	0	0	0	0	0
123300000	137220000	44923000	56423000	80190000	131890000	148790000	112770000	110420000	78325000	104730000	106860000	119860000	106680000	120230000	112230000	110220000	112970000	112870000	112240000	101600000	150540000	80474000	127720000	136410000	122980000	153100000	134840000	149000000	155780000	139440000	82934000	84837000	107930000	143330000	146200000	150870000	84586000	91903000	116250000	122600000	108790000	100040000	185480000	162140000	181440000	116090000	122650000	90007000
0	0	0	14061000	0	0	0	0	0	0	0	0	0	0	0	0	0	0	0	0	0	0	0	0	0	0	0	0	0	0	0	0	0	0	0	0	0	0	0	0	0	0	0	0	0	0	0	0	0
0	0	0	0	0	0	0	0	0	0	0	0	0	0	0	0	0	0	0	0	0	0	0	0	0	0	0	6660100	0	0	0	0	0	0	0	0	0	0	0	0	0	0	0	0	0	0	0	0	0
0	0	0	0	0	0	0	23804000	0	0	0	0	0	0	0	0	0	0	0	0	0	0	0	0	0	0	0	0	0	0	0	0	0	0	0	0	0	0	0	0	0	0	0	0	0	0	0	0	0
0	0	0	0	0	0	0	0	0	0	0	0	0	0	0	0	0	0	0	0	0	0	0	0	0	0	0	0	0	0	0	0	0	0	0	0	0	0	0	0	0	0	0	173460000	270730000	249350000	0	0	0
13422000	0	32572000	20842000	21487000	0	0	0	13088000	0	12722000	0	0	0	0	15262000	0	9669100	7036100	14487000	13863000	13347000	16208000	21059000	24224000	0	6875300	14868000	0	0	12172000	0	0	0	15596000	14983000	12513000	11760000	10216000	9174200	0	0	9367600	0	0	0	0	12504000	0
0	4280900	7519400	0	0	6549100	0	0	7336900	16825000	0	0	0	9239600	10782000	10557000	0	5049600	0	8966400	8813100	8221000	6446200	0	10253000	0	0	0	0	0	0	9745300	6986300	8054400	0	4370900	4183000	8933000	7412700	8647700	0	4875000	0	0	0	0	10506000	10346000	0
0	0	0	0	0	0	0	0	54981000	48277000	52580000	0	0	0	0	0	0	0	0	0	0	0	0	0	0	0	0	0	0	0	0	0	0	0	0	0	0	0	0	0	0	0	0	0	0	0	0	0	0
0	0	0	0	0	0	0	0	0	0	0	0	13068000	0	0	0	0	0	0	0	0	0	0	0	0	0	0	0	0	0	0	0	0	0	0	0	0	0	0	0	0	0	0	0	0	0	0	0	0
0	0	0	0	0	0	0	0	0	0	0	0	0	0	0	0	0	0	0	0	0	0	0	0	0	0	0	0	0	0	0	0	0	0	0	0	0	0	0	0	0	0	0	0	15760000	12876000	0	0	0
0	0	0	0	0	0	0	0	0	0	0	0	0	0	0	0	0	0	0	0	0	0	0	0	0	0	0	0	0	0	0	0	0	0	0	0	0	0	0	0	0	0	0	34210000	41366000	31908000	0	0	0
0	0	0	0	0	0	0	0	0	0	0	0	0	0	0	0	0	0	0	0	0	0	0	0	0	0	0	0	0	0	0	0	0	0	0	0	0	0	0	0	0	0	0	71662000	101290000	100470000	0	0	0
0	0	0	0	0	0	0	5655500	0	0	0	0	0	0	0	0	0	0	0	0	0	0	0	0	0	0	0	0	0	0	0	0	0	0	0	0	0	0	0	0	0	0	0	0	0	0	0	0	0
0	0	0	0	0	0	0	0	0	0	0	0	0	0	0	0	0	0	0	0	0	0	0	0	0	0	0	0	0	0	0	0	0	0	0	0	0	0	0	0	0	0	0	0	0	0	0	0	1208200
0	0	0	0	0	0	0	0	0	0	0	0	4167300	0	0	0	0	0	0	0	0	0	0	0	0	0	0	0	0	0	0	0	0	0	0	0	0	0	0	0	0	0	0	4342200000	4492200000	4646900000	0	0	0
0	0	0	0	0	0	0	0	0	0	0	0	0	0	0	0	0	0	0	0	0	0	0	0	0	0	0	0	0	0	0	0	0	0	0	0	0	0	0	0	0	0	0	0	0	0	0	1286500	0
0	0	0	0	0	0	0	0	0	0	0	0	0	0	0	0	0	0	0	0	0	0	0	0	0	0	0	0	0	0	0	0	0	0	0	0	0	0	0	0	0	0	0	0	0	2679200	0	0	0
28323000	21955000	22157000	12173000	18062000	31051000	26849000	39870000	29081000	28981000	40701000	22810000	30023000	23543000	17534000	26628000	45558000	49939000	53425000	23897000	29693000	21356000	24384000	21292000	27447000	25791000	27477000	25299000	37974000	35512000	43493000	24686000	26411000	21858000	36877000	31675000	44080000	32049000	33760000	27903000	28520000	29794000	39239000	53328000	49289000	63851000	25636000	33495000	25442000
0	0	0	0	0	0	0	0	0	0	0	0	0	0	0	0	0	0	0	0	0	0	0	0	0	0	0	0	0	0	0	0	0	0	0	0	0	0	0	0	0	0	0	0	0	15782000	0	0	0
0	0	0	0	0	0	0	0	0	0	0	0	0	0	0	0	0	0	0	0	0	0	0	0	0	0	0	0	0	0	0	0	0	0	0	0	0	0	0	0	0	0	0	0	0	2964300	0	0	0
0	0	0	0	0	0	0	0	0	0	0	0	0	0	0	0	0	0	0	0	0	0	0	0	0	0	0	0	0	0	0	0	0	0	0	0	0	0	0	0	0	0	0	0	1605700	0	0	0	0
0	0	0	0	0	0	0	0	0	0	0	0	0	0	0	0	0	0	0	0	0	0	0	0	0	0	0	0	0	0	0	0	0	0	0	0	0	0	0	0	0	0	0	0	0	3816300	0	0	0
0	0	0	0	0	0	0	0	0	0	0	0	1885900	0	0	0	0	0	0	0	0	0	0	0	0	0	0	0	0	0	0	0	0	0	0	0	0	0	0	0	0	0	0	0	0	0	0	0	0
0	0	0	0	0	0	0	0	0	0	0	0	0	0	0	0	0	0	0	0	0	0	0	0	0	0	0	0	0	0	0	0	0	0	0	0	0	0	0	0	0	0	0	56233000	56005000	50373000	0	0	0
0	0	0	0	0	0	0	0	0	0	0	0	5534800	0	0	0	0	0	0	0	0	0	0	0	0	0	0	0	0	0	0	0	0	0	0	0	0	0	0	0	0	0	0	0	0	0	0	0	0
0	0	0	0	0	0	0	0	0	0	0	0	0	0	0	0	0	0	0	0	0	0	0	0	0	0	0	0	0	0	0	0	0	0	0	0	0	0	0	0	0	0	0	3337400	0	5805400	0	0	0
0	0	0	0	0	0	2222900	0	0	0	0	0	0	0	0	0	0	0	0	0	0	0	0	0	0	0	0	0	0	0	0	0	0	0	0	0	0	0	0	0	0	0	0	0	0	0	0	0	0
0	0	0	0	0	0	0	0	0	0	0	0	0	0	0	0	0	0	0	0	0	0	0	0	0	0	0	0	0	0	0	0	0	0	0	0	0	0	0	0	0	0	0	21857000	24514000	21469000	0	0	0
117320000	123770000	63526000	44546000	57227000	167690000	175710000	128050000	143020000	125640000	131000000	106590000	109830000	77264000	77054000	84359000	143990000	116090000	110720000	114170000	106130000	131170000	86061000	97359000	94578000	108560000	104360000	77438000	132600000	127880000	139600000	82737000	73462000	88461000	142950000	138820000	129330000	109690000	80448000	100650000	104590000	133640000	103370000	146000000	136550000	171270000	97292000	116520000	101270000
0	0	0	0	0	0	0	0	0	0	0	0	0	0	0	0	0	0	0	0	0	0	0	0	0	0	0	0	0	0	0	0	0	0	0	0	0	0	0	0	0	0	0	0	4928800	0	0	0	0
276930000	344780000	0	56682000	110300000	68057000	35086000	68897000	125630000	169520000	133460000	334580000	389420000	289880000	265430000	299140000	0	152080000	151610000	199800000	201100000	188900000	435710000	434860000	432620000	307040000	282800000	187100000	242870000	222040000	192290000	238180000	239440000	274040000	247300000	223320000	177050000	262360000	330660000	290330000	215770000	119110000	121520000	257550000	200850000	196470000	246270000	396930000	277400000
0	0	0	0	0	0	0	0	0	0	0	0	0	0	0	0	0	0	0	0	0	0	0	0	0	0	0	0	0	0	0	0	0	0	0	0	0	0	0	0	0	0	0	0	0	9400800	0	0	0
0	0	0	0	0	0	0	0	0	0	0	0	0	0	0	0	0	0	0	0	0	0	0	0	0	0	0	0	0	0	0	0	0	1623000	0	0	0	0	0	0	0	0	0	0	0	0	0	0	0
0	0	0	0	0	0	0	0	0	0	0	0	0	0	0	0	0	0	0	0	0	0	0	0	0	0	0	0	0	0	0	0	0	0	0	0	0	0	0	0	0	0	0	30226000	63890000	66447000	0	0	0
0	0	0	0	0	16649000	12721000	20648000	0	0	0	0	0	0	0	0	0	0	0	0	0	0	0	0	0	0	0	0	0	0	0	0	0	0	0	0	0	0	0	0	0	0	0	0	0	0	0	0	0
0	0	0	0	0	0	0	0	0	0	0	0	0	0	0	0	0	0	0	0	0	0	0	0	0	0	0	0	0	0	0	0	0	0	0	0	0	0	0	0	0	0	0	0	0	11092000	0	0	0
0	0	0	0	0	5920000	0	0	0	0	0	0	0	0	0	0	0	0	0	0	0	0	0	0	0	0	0	0	0	0	0	0	0	0	0	0	0	0	0	0	0	0	0	0	0	0	0	0	0
0	0	0	0	0	0	0	0	0	0	0	0	0	0	0	0	0	0	0	0	0	0	0	0	0	0	0	0	0	0	0	0	0	0	0	1019600	0	0	0	0	0	0	0	0	0	0	0	0	0
0	0	0	0	0	0	0	0	0	0	0	0	0	0	0	0	0	0	0	0	0	0	0	0	0	0	0	0	0	0	0	0	0	0	0	0	0	0	0	0	0	0	0	11573000	13308000	9815300	0	0	0
0	0	0	0	0	0	0	6457400	0	0	0	0	0	0	0	0	0	0	0	0	0	0	0	0	0	0	0	0	0	0	0	0	0	0	0	0	0	0	0	0	0	0	0	0	0	0	0	0	0
0	14424000	0	0	0	28476000	33590000	23976000	0	0	0	0	0	0	0	0	0	0	0	0	0	0	0	0	0	0	0	28237000	0	0	0	0	0	0	0	0	0	0	0	0	0	0	0	0	0	0	0	0	0
0	0	0	0	0	0	0	0	0	0	0	0	0	0	0	0	0	0	0	0	0	0	0	0	0	0	0	0	0	0	0	0	0	0	0	0	0	0	0	0	0	0	8775800	0	0	0	0	0	0
0	0	0	0	0	0	0	0	0	0	0	0	0	0	0	0	0	0	0	0	0	0	0	0	0	0	0	0	0	0	0	0	0	0	0	0	0	0	0	0	0	0	0	0	0	4183100	0	0	0
0	0	0	0	0	0	0	0	0	0	0	0	0	0	0	0	0	0	0	0	0	0	0	0	0	0	0	0	0	0	0	0	0	0	0	0	0	0	0	0	0	0	0	0	0	5944200	0	0	0
0	0	0	0	0	0	0	0	0	0	0	0	0	0	0	0	0	0	0	0	0	0	0	0	0	0	0	0	0	0	0	0	0	0	0	0	329300	0	0	0	0	0	0	0	0	0	0	0	0
0	0	0	0	0	0	0	0	0	0	0	0	6030600	0	0	0	0	0	0	0	0	0	0	0	0	0	0	0	0	0	0	0	0	0	0	0	0	0	0	0	0	0	0	0	0	0	0	0	0
0	0	0	0	0	0	0	6117500	0	0	0	0	0	0	0	0	0	0	0	0	0	0	0	0	0	0	0	0	0	0	0	0	0	0	0	0	0	0	0	0	0	0	0	0	0	0	0	0	0
0	0	0	0	0	5653400	0	11186000	0	0	0	0	0	0	0	0	0	0	0	0	0	0	0	0	0	0	0	0	0	0	0	0	0	0	0	0	0	0	0	0	0	0	0	0	0	0	0	0	3838900
0	0	0	0	0	0	0	0	0	0	0	0	0	0	0	0	0	0	0	0	0	0	0	0	0	0	0	0	0	0	0	0	0	0	0	0	0	0	0	0	0	0	0	0	15063000	11989000	0	0	0
0	1680500	0	0	0	0	0	0	0	0	0	0	0	0	0	0	0	0	0	0	0	0	0	0	0	0	0	0	0	0	0	0	0	0	0	0	0	0	0	0	0	0	0	269970000	319750000	299490000	0	0	0
0	0	0	0	0	0	0	0	0	0	0	0	0	0	0	0	0	0	0	0	0	0	0	0	0	0	0	0	0	0	0	0	0	0	0	0	0	0	0	0	0	0	0	10071000	16808000	11895000	0	0	0
0	0	0	0	0	14704000	21874000	17647000	0	0	0	28429000	18575000	0	0	0	0	0	0	0	0	0	0	0	0	0	0	0	0	0	0	17965000	0	0	0	0	0	0	0	0	0	0	0	0	0	0	0	0	0
0	0	0	0	0	0	0	0	0	0	0	0	0	0	0	0	0	0	0	0	0	0	0	0	0	0	0	0	0	0	0	0	0	0	0	0	0	0	0	0	0	0	0	7094800	7894100	10059000	0	0	0
0	0	0	0	0	0	8420000	0	0	0	0	0	0	0	0	0	0	0	0	0	0	0	0	0	0	0	0	0	0	0	0	0	0	0	0	0	0	0	0	0	0	0	0	0	0	0	0	0	0
0	0	0	0	0	0	0	0	0	0	0	0	0	0	0	0	0	0	0	0	0	0	0	0	0	0	0	0	0	0	0	0	0	0	0	0	0	0	0	0	0	0	0	0	0	4107700	0	0	0
0	0	0	0	0	0	0	0	0	0	0	0	0	0	0	0	0	0	0	0	0	0	0	0	0	0	0	2816800	0	0	0	0	0	0	0	0	0	0	0	0	0	0	0	0	0	0	0	0	0
0	0	0	0	0	0	0	0	0	0	0	0	0	0	0	0	0	0	0	0	0	0	0	0	0	0	0	0	0	0	0	0	0	0	0	0	0	0	0	0	0	0	0	0	0	3443400	0	0	0
0	0	0	0	0	0	0	0	0	0	0	0	0	0	0	0	0	0	0	0	0	0	0	0	0	0	0	0	0	0	0	0	0	0	0	0	0	0	0	0	0	0	1972200	0	0	0	0	0	0
0	0	0	0	0	0	0	0	0	0	0	0	0	0	0	0	0	0	0	0	0	0	0	0	0	0	0	0	0	0	0	0	0	0	0	0	0	0	0	0	0	0	0	9809500	0	11007000	0	0	0
0	0	0	0	0	0	0	0	0	0	0	0	0	0	0	0	0	0	0	0	0	0	0	0	0	0	0	0	0	0	0	13806000	11356000	0	0	0	0	0	0	0	0	0	0	0	0	0	0	0	0
0	0	0	0	0	0	0	0	0	0	0	0	3777500	0	0	0	0	0	0	0	0	0	0	0	0	0	0	0	0	0	0	0	0	0	0	0	0	0	0	0	0	0	0	0	0	0	0	0	0
26533000	9027800	207210000	155780000	141170000	0	0	0	37496000	24005000	38884000	69250000	39915000	114350000	82835000	92515000	54905000	25001000	0	12936000	19701000	18414000	106500000	109410000	125180000	93791000	94224000	116710000	33945000	31789000	59643000	43120000	44380000	53686000	59555000	62131000	53708000	172900000	141710000	193970000	47389000	46365000	68703000	0	2856700	2025600	52904000	22174000	25010000
0	0	0	0	0	0	0	0	0	0	0	0	0	0	0	0	0	0	0	0	0	0	0	0	0	0	0	0	0	0	0	0	0	0	0	0	0	0	0	0	0	0	0	143730000	100660000	111670000	0	0	0
0	0	0	0	0	0	0	0	0	0	0	0	0	0	0	0	0	0	0	0	0	0	0	0	0	0	0	0	0	0	0	0	0	0	0	0	0	0	0	0	0	0	0	0	0	2285300	0	0	0
0	0	0	0	0	0	0	0	0	0	0	0	0	0	0	0	0	0	0	0	0	0	0	0	0	0	0	0	0	0	0	0	0	0	0	0	0	0	0	0	0	0	0	0	0	4347700	0	0	0
0	0	0	0	0	0	0	0	0	0	0	0	0	0	0	0	0	0	0	0	0	0	0	0	0	0	0	0	0	0	0	0	0	0	0	0	0	0	0	0	0	0	0	0	0	15874000	0	0	0
0	0	0	0	0	0	0	0	0	0	0	0	0	0	0	0	0	0	0	0	0	0	0	0	0	0	0	0	0	0	0	0	0	0	0	4355100	0	0	0	0	0	0	0	0	0	0	0	0	0
0	0	0	0	0	0	0	6059400	0	0	0	0	0	0	0	0	0	0	0	0	0	0	0	0	0	0	0	0	0	0	0	0	0	0	0	0	0	0	0	0	0	0	0	0	0	0	0	0	0
0	0	0	0	0	0	0	0	0	0	0	0	0	0	0	0	0	0	0	0	0	0	0	0	0	0	0	0	0	0	0	0	0	0	0	0	0	0	0	0	0	0	0	8112000	7869900	7443800	0	0	0
0	0	0	0	0	0	0	4885700	0	0	0	0	0	0	0	0	0	0	0	0	0	0	0	0	0	0	0	0	0	0	0	0	0	0	0	0	0	0	0	0	0	0	0	0	0	0	0	0	0
0	0	0	0	0	0	0	0	0	0	0	0	0	0	0	0	0	0	0	0	0	0	0	0	0	0	0	0	0	0	0	0	0	0	0	0	0	0	0	0	0	0	0	0	0	0	0	0	1581600
0	0	0	0	0	0	0	0	0	0	0	0	0	0	0	0	0	0	0	0	0	0	0	0	0	0	0	0	0	0	0	0	0	0	0	0	0	0	0	0	0	0	0	0	23396000	20345000	0	0	0
0	0	0	0	0	0	0	0	0	0	0	0	0	0	0	0	0	0	0	0	0	0	0	0	0	0	0	0	0	0	0	0	0	0	0	0	0	0	0	0	0	0	0	0	0	5157400	0	0	0
0	0	0	0	0	0	0	0	0	0	0	0	0	0	0	0	0	0	0	0	0	0	0	0	0	0	0	0	0	0	0	0	0	0	0	0	0	0	0	0	0	0	1661800	0	0	0	0	0	0
0	0	0	0	0	0	0	0	0	0	0	0	0	0	0	0	0	0	0	0	0	0	0	0	0	0	0	0	0	0	0	0	0	0	0	0	0	0	0	0	0	0	0	45721000	37582000	41678000	0	0	0
0	0	0	0	0	0	0	0	0	0	0	0	0	0	0	0	0	0	0	0	0	0	0	0	0	0	0	0	0	0	0	0	0	0	0	0	0	0	0	10432000	0	0	0	0	0	0	0	0	0
0	0	0	0	0	0	0	0	0	0	0	0	0	0	0	0	0	0	0	0	0	0	0	0	0	0	0	0	0	0	0	0	0	0	0	0	0	0	0	0	0	0	0	97787000	107880000	89407000	0	0	0
76275000	87957000	123650000	129210000	117440000	32563000	38954000	49515000	91534000	88273000	93317000	89303000	97455000	86356000	90254000	87509000	57307000	92591000	76174000	91801000	100860000	77160000	76641000	82537000	78984000	76617000	66761000	118120000	92730000	83534000	77734000	74839000	100850000	89483000	87878000	83900000	63178000	162750000	176510000	155640000	89479000	104660000	78203000	56578000	55962000	61519000	84838000	114210000	126880000
0	0	0	0	0	0	0	0	0	0	0	0	0	0	0	0	0	0	0	0	0	0	0	0	0	0	0	0	0	0	0	0	0	0	0	0	0	0	0	0	0	0	0	0	0	0	0	0	0
0	0	0	0	0	0	0	0	0	0	0	0	0	0	0	0	0	0	0	0	0	0	0	0	0	0	0	0	0	0	0	0	0	0	0	0	0	0	0	0	0	0	0	9048600	8130800	7114300	0	0	0
0	0	0	0	0	0	0	0	0	0	0	0	0	0	0	0	0	0	0	0	0	0	0	0	0	0	0	0	0	0	0	0	0	0	0	0	0	0	0	0	0	0	0	0	0	27390000	0	0	0
0	0	0	0	0	12965000	12707000	13250000	0	0	0	11557000	12142000	0	0	0	0	0	0	0	0	0	0	0	0	0	0	0	0	0	0	0	0	0	0	0	0	0	0	0	0	0	0	0	0	0	0	0	0
0	0	0	0	0	0	0	0	2394900	3249200	0	0	0	0	0	0	0	0	0	0	0	0	0	3130900	3247100	2932700	0	0	3268400	3143300	0	0	2398500	0	0	0	0	0	5922000	4461600	2992600	0	0	0	0	0	0	0	0
0	0	0	0	0	0	0	0	0	0	0	0	0	0	0	0	0	0	0	0	0	0	0	0	0	0	0	0	0	0	0	0	0	0	0	0	0	0	0	0	0	0	0	0	0	0	0	0	0
0	0	0	0	0	0	0	0	0	0	0	0	0	0	0	0	0	0	0	0	0	0	0	0	0	0	0	0	0	0	0	0	0	0	0	0	0	0	0	0	0	0	0	18033000	20649000	20787000	0	0	0
0	0	0	0	0	0	0	0	0	0	0	0	0	0	0	0	0	0	0	0	0	0	0	0	0	0	0	0	0	0	0	0	0	0	0	0	0	0	0	0	0	0	0	0	0	2266800	0	0	0
0	0	0	0	0	0	0	0	0	0	0	0	0	0	0	0	0	0	0	0	0	0	0	0	0	0	0	0	0	0	0	0	0	0	0	0	0	0	0	0	0	0	0	0	0	1388400	0	0	0
0	0	0	0	0	0	0	0	0	0	0	9309200	34982000	0	0	0	0	0	0	0	0	0	0	0	0	0	0	0	0	0	0	0	0	0	0	0	0	0	0	0	0	0	0	18801000	10570000	12641000	0	0	0
0	0	0	0	0	0	0	0	0	0	0	0	0	0	0	0	0	0	0	0	0	0	0	0	0	0	0	0	0	0	0	0	0	0	0	0	0	0	0	0	0	0	0	0	0	4088300	0	0	0
0	0	0	0	0	0	0	0	0	0	0	0	0	0	0	0	0	0	0	0	0	0	0	0	0	0	0	0	0	0	0	0	0	0	0	0	0	0	0	0	0	0	0	0	0	0	0	0	2290400
20929000	31069000	9089100	0	14877000	30695000	45635000	30095000	22395000	29248000	26323000	27753000	23336000	18765000	21306000	21291000	16049000	31995000	29628000	22850000	19535000	23061000	16373000	10148000	17686000	18606000	17795000	16206000	34103000	36331000	33279000	19271000	22811000	19145000	32603000	36925000	39378000	0	26352000	23974000	23438000	31837000	32877000	23989000	59568000	39842000	25142000	26469000	23583000
0	0	0	0	0	0	0	0	0	0	0	0	0	0	0	0	0	0	0	0	0	0	0	0	0	0	0	0	0	0	0	0	0	0	0	0	0	0	0	0	0	0	0	14750000	0	0	0	0	0
0	0	0	0	0	23804000	14451000	27489000	0	0	0	18166000	14897000	0	0	0	0	0	0	0	0	0	0	0	0	0	0	0	0	0	0	0	0	0	0	0	0	0	0	0	0	0	0	0	6196200	6626800	0	0	0
0	0	0	0	0	0	0	0	0	0	0	0	0	0	0	0	0	0	0	0	0	0	0	0	0	0	0	0	0	0	0	0	0	0	0	0	0	0	0	0	0	0	0	113450000	94288000	123060000	0	0	0
0	0	0	0	0	0	0	0	0	0	0	0	0	0	0	0	0	0	0	0	0	0	0	0	0	0	0	0	0	0	0	0	0	0	0	0	0	0	0	0	0	0	0	0	0	6460000	0	0	0
0	0	0	0	0	0	0	0	0	0	0	0	0	0	0	0	0	0	0	0	0	0	0	0	0	0	0	0	0	0	0	0	0	0	0	0	0	0	0	0	0	0	0	0	8209400	11386000	0	0	0
126570000	145820000	87228000	90445000	87964000	166400000	155010000	144150000	130410000	128030000	130340000	181900000	201540000	110880000	116030000	116960000	145650000	145510000	141650000	130680000	114190000	131030000	118140000	125930000	140040000	140790000	137440000	142830000	171620000	162020000	154860000	96266000	82345000	96447000	174730000	174020000	155070000	102090000	100340000	105950000	113110000	101230000	93596000	194300000	203380000	208370000	128560000	131030000	117420000
0	0	0	0	0	0	0	0	0	0	0	0	0	0	0	0	0	0	0	0	0	0	0	0	0	0	0	0	0	0	0	0	0	0	0	0	0	0	0	0	0	0	0	62582000	43189000	59879000	0	0	0
0	0	0	0	0	0	0	0	0	0	0	0	0	0	0	0	0	0	0	0	0	0	0	0	0	0	0	0	0	0	0	0	0	0	0	0	0	0	0	0	0	0	0	0	0	20608000	0	0	0
0	0	0	0	0	0	0	0	0	0	0	0	0	0	0	0	0	0	0	0	0	0	0	0	0	0	0	0	0	0	0	0	0	0	0	0	2089500	0	0	0	0	0	0	0	0	0	0	0	0
0	0	0	0	0	0	0	0	0	0	0	0	0	0	0	0	0	0	0	0	0	0	0	0	0	0	0	0	0	0	0	0	0	0	0	0	0	0	0	0	0	0	0	0	0	59819000	0	0	0
0	0	0	0	0	0	0	0	0	0	0	0	0	0	0	0	0	0	0	0	0	0	0	0	0	0	0	0	0	0	0	0	0	0	0	0	0	0	0	0	0	0	0	0	0	2583500	0	0	0
0	0	0	0	0	0	0	0	0	0	0	0	0	0	0	0	0	0	0	0	0	0	0	0	0	0	0	0	0	0	0	0	0	0	0	0	0	0	0	0	0	0	0	0	0	0	3016100	0	0
0	0	0	0	0	0	0	0	0	0	0	0	0	0	0	0	0	0	0	0	0	0	0	0	0	0	0	0	0	0	0	0	0	0	0	0	0	0	0	0	0	0	0	55152000	51886000	44129000	0	0	0
0	0	0	0	0	0	0	0	0	0	0	0	0	0	0	0	0	0	0	0	0	0	0	0	0	0	0	0	0	0	0	0	0	0	0	0	0	0	0	0	0	0	0	44496000	44367000	38971000	0	0	0
0	0	0	0	0	0	0	0	0	0	0	0	0	0	0	0	0	0	0	0	0	0	0	0	0	0	0	0	0	0	0	0	0	0	0	0	0	0	0	0	0	0	0	0	0	0	0	3407300	0
0	0	0	0	0	0	0	0	0	0	0	0	0	0	0	0	0	0	0	0	0	0	0	0	0	0	0	0	0	0	0	0	0	8292300	0	0	0	0	0	0	0	0	0	0	0	0	0	0	0
0	0	0	0	0	0	0	0	0	0	0	0	0	0	0	0	0	0	0	0	0	0	0	0	0	0	0	0	0	0	0	0	0	0	0	0	0	0	0	0	0	0	0	0	0	0	1189800	0	0
0	0	0	0	0	0	0	0	0	0	0	0	0	0	0	0	0	0	0	0	0	0	0	0	0	0	0	0	0	0	0	0	0	0	0	0	0	0	0	0	0	0	0	0	0	10740000	0	0	0
0	0	0	0	0	0	0	0	0	0	0	3323400	0	0	0	0	0	0	0	0	0	0	0	0	0	0	0	3294800	0	0	0	0	0	0	0	0	0	0	3707300	0	0	0	0	0	0	0	0	0	0
0	0	0	0	0	0	0	0	0	0	0	0	0	0	0	0	0	0	0	0	0	0	0	0	0	0	0	0	0	0	0	0	0	0	0	0	0	0	0	0	0	0	0	0	0	4107200	0	0	0
0	0	0	0	0	0	0	0	0	0	0	0	0	0	0	0	0	0	0	0	0	0	0	0	0	0	0	0	0	0	0	0	0	0	0	0	0	0	0	0	0	0	0	3576500	0	0	0	0	0
0	0	0	0	0	0	0	0	0	0	0	0	0	0	0	0	0	0	0	0	0	0	0	0	0	0	0	0	0	0	0	13942000	0	0	0	0	0	0	0	0	0	0	0	9106700	8628100	0	0	0	0
0	0	0	0	0	0	0	0	0	0	0	0	0	0	0	0	0	0	0	0	0	0	0	0	0	0	0	0	0	0	0	0	0	0	0	0	0	0	0	0	0	0	0	62586000	44093000	56755000	0	0	0
0	0	0	0	0	179880000	178300000	166210000	0	0	0	0	0	0	0	0	0	0	0	0	0	0	0	0	0	0	0	0	0	0	0	0	0	0	0	0	0	0	0	0	0	0	0	91447000	80310000	67373000	0	0	0
0	0	0	0	0	9558800	11419000	8943600	0	0	0	0	0	0	0	0	0	0	0	0	0	0	0	0	0	0	0	0	0	0	0	0	0	0	0	0	0	0	0	0	0	0	0	0	0	0	0	0	0
0	0	0	0	0	0	0	0	0	0	0	0	0	0	0	0	0	0	0	0	0	0	0	0	0	0	0	0	0	0	0	0	0	0	0	0	0	0	0	0	0	0	0	33549000	25102000	31088000	0	0	0
0	0	0	5332800	0	0	0	0	0	0	0	0	0	0	0	0	0	0	0	0	0	0	0	0	0	0	0	0	0	0	0	0	0	0	0	0	0	0	0	3705300	0	0	0	9287500	17305000	8709500	0	0	0
0	0	2493500	0	2859300	0	0	2746700	0	3431100	0	5489300	0	4199900	4292000	4534300	0	4085400	0	5194600	0	0	0	6717800	8050400	0	4249300	0	0	4694600	4429500	0	0	4014100	5431000	0	5078400	3853600	4127300	3590900	4663100	4432200	5644000	0	5163700	0	0	5073300	0
0	0	0	0	0	0	0	0	0	0	0	0	0	0	0	0	0	0	0	0	0	0	0	0	0	0	0	0	0	0	0	0	0	0	0	0	0	0	0	0	0	0	0	0	0	10392000	0	0	0
0	0	0	0	0	0	0	0	0	0	0	0	0	0	0	0	0	0	0	0	0	0	0	0	0	0	0	0	0	0	0	0	0	0	0	0	0	0	0	0	0	0	0	0	0	0	0	0	4136900
0	0	0	0	0	0	0	0	0	0	0	0	0	0	0	0	0	0	0	0	0	0	0	0	0	0	0	0	0	0	0	0	0	0	0	0	0	0	0	0	0	0	0	0	0	0	0	0	0
0	0	0	0	0	0	0	0	0	0	0	0	0	0	0	0	0	0	0	0	0	0	0	0	0	0	0	0	0	0	0	0	0	0	0	0	0	0	0	0	0	0	0	0	0	29800000	0	0	0
0	0	0	0	0	0	0	0	0	0	0	0	3858500	0	0	0	0	0	0	0	0	0	0	0	0	0	0	0	0	0	0	0	0	0	0	0	0	0	0	0	0	0	0	0	0	0	0	0	0
0	0	0	0	0	0	0	0	0	0	0	0	0	0	0	0	0	0	0	0	0	0	0	0	0	0	0	0	0	0	0	0	0	0	0	0	0	0	0	0	0	0	0	47447000	90238000	88435000	0	0	0
0	0	0	0	0	0	0	0	0	0	0	0	0	0	0	0	0	0	0	0	0	0	0	0	0	0	0	2556200	0	0	0	0	0	0	0	0	0	0	0	0	0	0	0	0	0	0	0	0	0
0	0	0	0	0	0	0	0	0	0	0	0	3512500	0	0	0	0	0	0	0	0	0	0	0	0	0	0	0	0	0	0	0	0	0	0	0	0	0	0	0	0	0	0	0	0	0	0	0	0
0	917900	6279800	0	7987900	0	0	0	4047900	2866300	4513300	3622300	3542900	0	4740800	3966100	0	0	0	0	3833900	0	0	0	3447600	0	0	0	4063000	0	0	4067600	2813200	4866400	8533400	0	0	0	0	0	4158500	5479000	0	0	0	0	3910600	0	0
0	0	0	0	0	0	0	0	0	0	0	0	0	0	0	0	0	0	0	0	0	0	0	0	0	0	0	0	0	0	0	0	0	0	0	0	0	0	0	4885300	0	0	0	0	0	0	0	0	0
0	0	0	0	0	0	0	0	0	0	0	0	0	0	0	0	0	0	0	0	0	0	0	0	0	0	0	0	0	0	0	0	0	0	0	0	0	0	0	0	0	0	0	5455800	5639900	8067300	0	0	0
0	0	0	0	0	0	0	0	0	0	0	0	0	0	26322000	0	0	0	0	0	0	0	0	0	0	0	0	0	0	0	0	0	0	0	35225000	30623000	0	36336000	0	0	0	0	0	0	0	0	0	0	0
0	0	0	0	0	26674000	27722000	20863000	0	0	0	14185000	10629000	0	0	0	0	0	0	0	0	0	0	0	0	0	0	0	0	0	0	0	0	0	0	0	0	0	0	0	0	0	0	0	10714000	10820000	0	0	0
0	0	0	0	0	0	0	0	0	0	0	0	0	0	0	0	0	0	0	0	0	0	0	0	0	0	0	0	0	0	0	0	0	0	0	0	0	0	0	0	0	0	0	0	0	0	0	0	0
0	0	0	0	0	0	0	0	0	0	0	0	0	0	0	0	0	0	0	0	0	0	0	0	0	0	0	0	0	0	0	0	0	0	0	0	0	0	0	0	0	0	0	4644100	0	4274700	0	0	0
0	0	0	0	0	0	0	0	0	0	0	0	0	0	0	0	0	0	0	0	0	0	0	0	0	0	0	0	0	0	0	0	0	0	0	0	0	0	0	0	0	0	0	0	0	5192100	0	0	0
0	0	0	0	0	0	0	0	0	0	0	0	0	0	0	0	0	0	0	0	0	0	0	0	0	0	0	0	0	0	0	0	0	0	0	0	0	0	0	0	0	0	0	0	0	1864000	0	0	0
0	0	0	0	0	0	0	0	0	0	0	0	0	0	0	0	0	0	0	0	0	0	0	0	0	0	0	0	0	0	0	0	0	0	0	0	0	0	0	0	0	0	0	15849000	10985000	0	0	0	0
0	0	0	0	0	0	0	0	0	0	0	0	0	0	0	0	0	0	0	0	0	0	0	0	0	0	0	0	0	0	0	0	0	0	0	0	0	0	0	0	0	2378800	0	0	0	0	0	0	0
0	0	0	0	0	0	0	0	0	0	0	0	0	0	0	0	0	0	0	0	0	0	0	0	0	0	0	0	0	0	0	0	0	0	0	0	0	0	0	0	0	0	0	0	0	7583100	0	0	0
0	0	0	0	0	0	0	0	0	0	0	0	0	0	0	0	0	0	0	0	0	0	0	0	0	0	0	0	0	0	0	0	0	0	0	0	0	0	0	0	0	0	0	0	0	7621900	0	0	0
0	0	0	0	0	0	0	15251000	0	0	0	0	0	0	0	0	0	0	0	0	0	0	0	0	0	0	0	0	0	0	0	0	0	0	0	0	0	0	0	0	0	0	0	0	0	0	0	0	0
0	0	0	0	0	0	0	0	0	0	0	0	0	0	0	0	0	0	0	0	0	0	0	0	0	0	0	0	0	0	0	0	0	0	0	0	0	0	0	0	0	0	0	0	0	3980000	0	0	0
0	0	0	0	0	0	0	0	0	0	0	0	0	0	0	0	0	0	0	0	0	0	0	0	0	0	0	0	0	0	0	0	0	0	2591600	0	0	0	0	0	0	0	0	0	0	0	0	0	0
0	0	0	0	0	0	0	0	0	0	0	0	0	0	0	0	0	0	0	0	0	0	0	0	0	0	0	0	0	0	0	0	0	0	0	0	0	0	0	0	0	0	0	39716000	44235000	29471000	0	0	0
0	0	0	0	0	0	0	0	0	0	0	0	0	0	0	0	0	0	0	0	0	0	0	0	0	0	0	0	0	0	0	0	0	0	0	0	0	0	0	0	0	0	0	0	0	5142300	0	0	0
0	0	0	0	0	0	0	0	0	0	0	0	0	0	0	0	0	0	0	0	0	0	0	0	0	0	0	0	0	0	0	0	0	0	0	0	0	0	0	0	0	0	0	0	0	0	0	878940	0
0	0	0	0	0	0	0	0	0	0	0	0	0	0	0	0	0	0	0	0	0	0	0	0	0	0	0	0	0	0	0	0	0	0	0	0	0	0	0	0	0	0	0	11310000	0	0	0	0	0
17787000	24906000	0	16372000	14087000	34331000	30527000	32518000	21169000	28180000	21930000	0	0	0	19997000	0	0	17120000	28335000	11400000	14809000	14740000	0	0	0	13352000	13211000	9469600	17738000	27193000	26823000	26548000	21206000	25842000	0	0	0	22502000	18354000	21010000	0	0	0	13307000	20571000	21715000	21955000	18261000	16990000
7350500	6581800	5276000	0	0	0	5767600	0	0	8494900	6865700	0	0	0	0	0	7001000	6268800	5663500	7957600	0	7904800	8037800	7158400	7887000	5833300	0	0	6806200	8116800	7242500	0	5787200	0	0	0	0	0	5280600	0	7977800	6680400	5702900	0	8299200	0	0	0	0
0	0	0	0	0	0	0	12760000	0	0	0	0	0	0	0	0	0	0	0	0	0	0	0	0	0	0	0	0	0	0	0	0	0	0	0	0	0	0	0	0	0	0	0	0	0	0	0	0	0
0	0	0	0	0	0	0	0	0	0	0	0	0	0	0	0	0	0	0	0	0	0	0	0	0	0	0	0	0	0	0	0	0	0	0	0	0	0	0	0	0	0	0	0	0	3330500	0	0	0
0	0	0	0	0	0	0	0	0	0	0	0	45521000	0	0	0	0	0	0	0	0	0	0	0	0	0	0	0	0	0	0	0	0	0	0	0	0	0	0	0	0	0	0	0	0	0	0	0	0
0	0	0	0	0	0	0	0	0	0	0	0	0	0	0	0	0	0	0	0	0	0	0	0	0	0	0	0	0	0	0	0	0	0	0	0	0	0	0	0	0	0	1762400	0	0	0	0	0	0
0	0	0	0	0	9287000	10658000	9590600	0	0	0	0	0	0	0	0	0	0	0	0	0	0	0	0	0	0	0	0	0	0	0	0	0	0	0	0	0	0	7632200	0	0	0	0	0	0	0	0	0	0
0	0	0	0	0	0	0	0	0	0	0	0	0	0	0	0	0	0	0	0	0	0	0	0	0	0	0	0	0	0	0	0	0	0	0	0	0	0	0	0	0	0	0	0	0	3408600	0	0	0
0	0	0	0	0	0	0	0	0	0	0	0	0	0	0	0	0	0	0	0	0	0	0	0	0	0	0	0	0	0	0	0	0	0	0	0	0	0	0	0	0	0	0	44115000	45347000	44374000	0	0	0
0	0	0	0	0	0	0	0	0	0	0	5873000	0	0	0	0	0	0	0	0	0	0	0	0	0	0	0	0	0	0	0	0	0	0	0	0	0	0	0	0	0	0	0	0	0	0	0	0	0
0	0	0	0	0	0	0	0	0	0	0	0	0	0	0	0	0	0	0	0	0	0	0	0	0	0	0	0	0	0	0	0	0	0	0	0	0	0	0	19194000	0	0	0	0	0	0	0	0	0
0	0	0	0	0	0	0	0	0	0	0	0	0	0	0	0	0	0	0	0	0	0	0	0	0	0	0	0	0	0	0	0	0	0	0	0	0	0	0	0	0	0	0	0	0	0	0	1828800	0
0	0	0	0	0	0	0	27107000	0	0	0	0	0	18059000	0	24065000	0	0	4616600	0	0	0	0	0	10812000	0	0	0	0	0	0	0	0	0	0	0	0	12628000	0	0	11321000	11408000	0	0	0	0	0	22675000	0
0	0	0	0	0	0	0	0	0	0	0	0	0	0	0	0	0	0	0	0	0	0	0	0	0	0	0	0	0	0	0	0	0	0	0	0	0	0	0	0	0	0	0	0	0	0	0	0	2047200
0	0	0	0	0	0	0	0	0	0	0	0	0	0	0	0	0	0	0	0	0	0	0	0	0	0	0	0	0	0	0	0	0	0	0	0	0	0	0	0	0	0	0	8931500	10097000	8827400	0	0	0
0	0	0	0	0	0	0	0	0	0	0	0	0	0	0	0	0	0	0	0	0	0	0	0	0	0	0	0	0	0	0	0	0	0	0	0	0	0	0	0	0	0	0	162930000	146800000	163710000	0	0	0
0	0	0	0	0	0	0	0	0	0	0	0	0	0	0	0	0	0	0	0	0	0	0	0	0	0	0	0	0	0	0	0	0	0	0	0	0	0	0	0	0	0	0	0	0	0	0	0	9664600
0	0	0	0	0	0	0	0	0	0	0	0	0	0	0	0	0	0	0	0	0	0	0	0	0	0	0	0	0	0	0	0	0	0	0	0	0	0	0	0	0	0	0	0	0	992280	0	0	0
0	0	0	0	0	0	0	0	0	0	0	0	0	0	0	0	0	0	0	0	0	0	0	0	0	0	0	0	0	0	0	0	0	0	0	0	0	0	0	0	0	0	0	0	0	4689600	0	0	0
39106000	65348000	29350000	17063000	28785000	68155000	76803000	70292000	65409000	55387000	53352000	91170000	76208000	56668000	54849000	56960000	61620000	62845000	52297000	43940000	48514000	46854000	65901000	51562000	67182000	64690000	58072000	53615000	79430000	63407000	70440000	47353000	53393000	58261000	58028000	70809000	53247000	54862000	44525000	47289000	16041000	16783000	16515000	73660000	70686000	58076000	59753000	62336000	61419000
0	0	0	0	0	0	0	0	0	0	0	0	0	0	0	0	0	0	0	0	0	0	0	0	0	0	0	0	0	0	0	0	0	0	0	0	0	0	0	0	0	0	0	0	11463000	0	0	0	0
0	0	0	0	0	0	0	0	0	0	0	0	0	0	0	0	0	0	0	0	0	0	0	0	0	0	0	0	0	0	0	0	0	0	0	0	0	0	0	0	0	0	0	0	0	2282800	0	0	0
0	0	0	0	0	0	0	0	0	0	0	0	0	0	0	0	0	0	0	0	0	0	0	0	0	0	0	0	0	0	0	0	0	0	0	0	0	0	0	0	0	0	0	11606000	12848000	9467400	0	0	0
0	0	0	0	0	0	0	0	0	0	0	0	0	0	0	0	0	0	0	0	0	0	0	0	1089500	0	0	0	0	0	0	0	0	0	0	0	0	0	0	0	0	0	0	0	0	0	0	0	0
0	0	0	0	0	0	0	0	0	0	0	0	0	0	0	0	0	0	0	0	0	0	0	0	0	0	0	0	0	0	0	0	0	0	0	0	0	0	0	0	0	0	0	0	0	3266500	0	0	0
0	0	0	0	0	0	0	0	0	0	0	0	8089300	0	0	0	0	0	0	0	0	0	0	0	0	0	0	0	0	0	0	0	0	0	0	0	0	0	0	0	0	0	0	0	0	0	0	0	0
0	0	0	0	0	0	0	0	0	0	0	0	0	0	0	0	0	0	0	0	0	0	0	0	0	0	0	0	0	0	0	0	0	0	0	0	0	0	0	0	0	0	0	16824000	17248000	15756000	0	0	0
0	0	0	0	0	0	0	0	0	0	0	0	0	0	0	0	0	0	0	0	0	0	0	0	0	0	0	0	0	0	0	0	0	0	0	0	0	0	0	0	0	0	0	15693000	16477000	17973000	0	0	0
0	0	0	0	0	0	0	0	0	0	0	0	0	0	0	0	0	0	0	0	0	0	0	0	0	0	0	0	0	0	0	0	0	0	0	0	0	0	0	0	0	0	0	0	2540000	0	0	0	0
0	0	0	0	0	0	0	0	0	0	0	0	0	0	0	0	0	0	0	0	0	0	0	0	0	0	0	0	0	0	0	0	0	0	0	0	0	0	0	0	0	0	0	0	0	34592000	0	0	0
0	0	0	0	0	0	0	0	0	0	0	0	0	0	0	0	0	0	0	0	0	0	0	0	0	0	0	0	0	0	0	0	0	0	0	0	0	0	0	0	0	0	0	0	0	0	0	0	1328400
0	0	0	0	0	0	0	0	0	0	0	0	6668900	0	0	0	0	0	0	0	0	0	0	0	0	0	0	0	0	0	0	0	0	0	0	0	0	0	0	0	0	0	0	0	0	0	0	0	0
0	0	0	0	0	0	0	0	0	0	0	0	0	0	0	0	0	0	0	0	0	0	0	0	0	0	0	0	0	0	0	0	0	0	0	0	0	0	0	0	0	0	0	0	0	3571700	0	0	0
0	0	0	0	0	0	0	0	0	0	3896900	0	0	0	0	0	0	0	0	0	0	0	0	0	0	0	0	0	0	0	0	0	0	0	0	0	0	0	0	0	0	0	0	0	0	0	0	0	0
10501000	14804000	0	13001000	9122700	0	25307000	19403000	17714000	21282000	29001000	7560300	0	11734000	15750000	11270000	0	20124000	22771000	12632000	10645000	14103000	32135000	21673000	30873000	0	9888100	10001000	10080000	12526000	0	0	27623000	0	0	10418000	10974000	20678000	21265000	30919000	20683000	31630000	20312000	0	0	0	14748000	14991000	17467000
0	0	0	0	0	0	0	0	0	0	0	0	0	0	0	0	0	0	0	0	0	0	0	0	0	0	0	47533000	0	0	0	0	0	0	0	0	0	0	0	0	0	0	0	0	0	0	0	0	0
0	0	0	0	0	0	0	0	0	0	0	0	0	0	0	0	0	0	0	0	0	0	0	0	0	0	0	0	0	0	0	0	0	0	0	0	0	0	0	0	0	0	0	0	0	0	0	0	538090
0	0	0	0	0	0	0	0	0	0	0	0	3649800	0	0	0	0	0	0	0	0	0	0	0	0	0	0	0	0	0	0	0	0	0	0	0	0	0	0	0	0	0	0	0	0	0	0	0	0
0	0	0	0	0	0	0	0	0	0	0	0	0	0	0	0	0	0	0	0	0	0	0	0	0	0	0	0	0	0	0	0	0	0	0	0	0	0	0	0	0	0	0	0	0	2906300	0	0	0
0	0	0	0	0	0	0	0	0	0	0	0	0	0	0	0	0	0	0	0	0	0	0	0	0	0	0	0	0	0	0	0	0	0	0	0	0	0	0	0	0	0	0	0	0	0	0	0	2423100
0	0	0	0	0	0	0	0	0	0	0	0	0	0	0	0	0	0	0	0	0	0	0	0	0	0	0	0	0	0	0	0	0	0	0	0	0	0	0	0	0	0	0	0	12784000	12617000	0	0	0
0	0	0	0	0	0	0	0	0	0	0	0	0	0	0	0	0	0	0	0	0	0	0	0	0	0	0	0	0	0	0	0	0	0	0	0	0	0	0	0	0	0	0	7821300	7170000	0	0	0	0
0	0	0	0	0	0	0	0	0	0	0	3061800	0	0	0	0	0	0	0	0	0	0	0	0	0	0	0	0	0	0	0	0	0	0	0	0	0	0	0	0	0	0	0	0	0	0	0	0	0
0	0	0	0	0	0	0	0	0	0	0	0	0	0	0	0	0	0	0	0	0	0	0	0	0	0	0	0	0	0	0	0	0	0	0	0	0	0	0	0	0	0	0	6250900	5076600	0	0	0	0
0	0	0	0	0	0	0	0	0	0	0	0	0	0	0	0	0	0	0	0	0	0	0	0	0	0	0	5635900	0	0	0	0	0	0	0	0	0	0	0	0	0	0	0	0	0	0	0	0	0
0	0	0	0	0	0	0	0	0	0	0	0	0	0	0	0	0	0	0	0	0	0	0	0	0	0	0	0	0	0	0	0	0	0	0	0	0	0	0	0	0	0	0	0	0	4367600	0	0	0
0	0	0	0	0	0	0	0	0	0	0	0	0	0	0	0	0	0	0	0	0	0	0	0	0	0	0	0	0	0	0	0	0	0	0	0	0	0	0	0	0	0	0	28437000	27434000	20772000	0	0	0
0	0	0	0	0	0	0	0	0	0	0	0	0	0	0	0	0	0	0	0	0	0	0	0	0	0	0	0	0	0	0	0	0	0	0	0	0	0	0	0	0	0	0	123860000	112080000	100080000	0	0	0
0	0	0	0	0	0	0	0	0	0	0	0	0	0	0	0	0	0	0	0	0	0	0	0	0	0	0	0	0	0	0	0	0	0	0	0	0	0	0	0	0	0	0	0	0	2863900	0	0	0
0	0	0	0	0	0	0	0	0	0	0	0	0	0	0	0	0	0	0	0	0	0	0	0	0	0	0	0	0	0	0	0	0	0	0	0	13626000	0	0	0	0	0	0	0	0	0	0	0	0
0	0	0	0	0	0	0	0	0	0	0	0	0	0	0	0	0	0	0	0	0	0	0	0	0	0	0	0	0	0	0	0	0	0	0	0	0	0	0	0	0	0	0	0	0	11303000	0	0	0
0	0	0	0	0	0	0	0	0	0	0	0	0	0	0	0	0	0	0	0	0	0	0	0	0	0	0	0	0	0	0	0	0	0	0	0	0	0	0	0	0	0	0	0	0	0	0	0	0
29958000	35093000	21729000	24272000	23718000	0	0	0	41228000	29114000	40621000	0	0	36503000	36988000	38410000	30679000	35997000	34142000	41660000	33634000	45089000	40676000	34369000	38597000	32848000	31763000	32592000	29491000	35763000	41124000	0	0	0	26887000	24313000	35168000	20886000	22820000	22596000	42667000	40076000	40652000	49278000	37110000	38428000	35619000	31839000	29687000
0	0	0	0	0	0	0	0	0	0	0	0	0	0	0	0	0	0	0	0	0	0	0	0	0	0	0	0	0	0	0	0	0	0	0	0	0	0	0	0	0	0	0	32015000	27683000	21123000	0	0	0
0	0	0	0	0	0	0	0	0	0	0	0	0	0	0	0	0	0	0	0	0	0	0	0	0	0	0	0	0	0	0	0	0	0	0	0	0	0	0	0	0	0	0	0	2225000	0	0	0	0
0	0	0	0	0	0	0	0	0	0	0	0	0	0	0	0	0	0	0	0	0	0	0	0	0	0	0	0	0	0	0	0	0	0	0	0	0	0	0	0	0	0	0	0	0	0	0	0	2051500
0	0	0	0	0	0	0	0	0	0	0	4072800	0	0	0	0	0	0	0	0	0	0	0	0	0	0	0	0	0	0	0	0	0	0	0	0	0	0	0	0	0	0	0	0	0	0	0	0	0
0	0	0	0	0	0	0	0	0	0	0	0	0	0	0	0	0	0	0	0	0	0	0	0	0	0	0	0	0	0	0	0	0	0	0	0	0	0	0	0	0	0	4158600	0	0	0	0	0	0
90070000	46770000	29228000	40873000	81699000	147190000	63191000	96096000	89358000	68667000	167670000	59328000	78930000	52909000	150750000	46662000	101260000	47718000	61130000	67633000	116120000	98031000	44695000	128040000	97418000	93723000	174640000	139710000	100390000	115490000	54659000	58590000	40796000	122120000	151580000	111270000	60407000	74743000	65405000	82387000	35469000	39367000	22313000	96581000	91823000	80842000	60694000	45783000	78888000
0	0	0	0	0	0	0	0	0	0	0	0	0	0	0	0	0	0	0	0	0	0	0	0	0	0	0	0	0	0	0	0	0	0	0	0	0	0	0	3374300	0	0	0	0	0	0	0	0	0
0	3781500	0	0	0	0	0	0	0	0	0	0	0	18087000	0	0	4546200	0	0	0	0	0	0	0	0	7482000	0	0	8073700	6574300	0	0	0	0	0	0	0	8233400	8718100	9780800	0	0	0	0	0	0	0	0	2139200
0	0	0	0	0	0	0	0	0	0	0	0	0	0	0	0	0	0	0	0	0	0	0	0	0	0	0	2620000	0	0	0	0	0	0	0	0	0	0	0	0	0	0	0	0	0	0	0	0	0
0	0	0	0	0	0	0	7018100	0	0	0	0	0	0	0	0	0	0	0	0	0	0	0	0	0	0	0	0	0	0	0	0	0	0	0	0	0	0	0	0	0	0	0	0	0	0	0	0	0
0	0	0	0	0	33941000	29891000	29155000	0	0	0	0	0	0	0	0	0	0	0	0	0	0	0	0	0	0	0	0	0	0	0	0	0	0	0	0	0	0	0	0	0	0	0	19332000	30522000	26844000	0	0	0
0	0	0	0	0	0	0	0	0	0	0	0	0	0	0	0	0	0	0	0	0	0	0	0	0	0	0	0	0	0	0	0	0	0	0	0	0	0	0	0	0	0	0	0	4637300	0	0	0	0
0	0	0	0	0	0	0	0	0	0	0	0	15822000	0	0	0	0	0	0	0	0	0	0	0	0	0	0	0	0	0	0	0	0	0	0	0	0	0	0	0	0	0	0	0	0	0	0	0	0
0	0	0	0	0	0	0	0	0	0	0	0	0	0	0	0	0	0	0	0	0	0	0	0	0	0	0	0	0	0	0	0	0	0	0	0	0	0	0	0	0	0	0	126250000	99449000	120600000	0	0	0
0	0	0	0	0	0	0	0	0	0	0	0	0	0	0	0	0	0	0	0	0	0	0	0	0	0	0	0	0	0	0	0	0	0	0	0	0	0	0	0	0	0	0	47617000	43792000	42958000	0	0	0
54083000	106600000	65599000	57472000	52844000	90311000	105830000	101850000	73612000	70719000	79180000	69278000	65816000	59956000	64154000	71250000	73757000	67174000	73328000	79987000	80972000	74177000	94867000	90996000	103590000	80140000	82438000	83107000	73779000	66337000	83220000	50205000	58662000	55001000	90287000	93045000	97933000	75523000	97487000	87664000	80691000	119460000	101010000	98211000	86733000	115510000	89750000	94077000	95653000
0	0	0	0	0	0	0	0	0	0	0	0	0	0	0	0	0	0	0	0	0	0	0	0	0	0	0	0	0	0	0	0	0	0	0	0	0	0	0	0	0	0	0	15991000	0	17102000	0	0	0
0	0	0	0	0	0	0	0	0	0	0	0	0	0	0	0	0	0	0	0	0	0	0	0	0	0	0	0	0	0	0	0	0	0	0	0	0	0	0	0	0	0	0	0	0	2137100	0	0	0
0	0	0	0	0	0	0	0	0	0	0	0	0	0	0	0	0	0	0	0	0	0	0	0	0	0	0	0	0	0	0	0	0	0	0	0	0	0	0	0	0	0	0	0	0	0	3044400	0	0
0	0	0	0	0	0	0	0	0	0	0	5235000	2738300	0	0	0	0	0	0	0	0	0	0	0	0	0	0	0	0	0	0	0	0	0	0	0	0	0	0	0	0	0	0	0	2491100	6057900	0	0	0
27753000	40460000	27206000	0	32014000	35211000	35107000	32101000	41827000	47525000	36890000	45408000	36344000	31091000	35868000	30343000	43154000	36772000	40850000	29524000	14902000	23704000	40527000	48711000	55641000	21882000	18730000	20134000	28394000	32280000	29421000	40244000	41413000	46887000	25618000	30690000	38280000	29309000	28440000	22810000	34833000	19550000	42358000	25772000	25602000	26199000	38292000	32795000	31716000
0	0	9241700	10758000	12954000	0	0	0	0	0	0	0	0	9367800	6636500	5504300	0	0	0	0	0	0	17214000	17170000	24166000	8423600	0	16443000	0	0	0	0	0	0	6053200	6439000	3711300	36398000	18695000	33027000	0	0	0	0	0	0	0	0	0
0	0	0	0	0	0	0	0	0	0	0	0	2334300	0	0	0	0	0	0	0	0	0	0	0	0	0	0	0	0	0	0	0	0	0	0	0	0	0	0	0	0	0	0	0	0	0	0	0	0
0	0	0	0	0	0	0	0	0	0	0	0	0	0	0	0	0	0	0	0	0	0	0	0	0	0	0	0	0	0	0	0	0	0	0	0	0	0	0	0	0	0	0	4299300	5368000	0	0	0	0
0	0	0	0	0	50597000	52112000	62600000	0	0	0	98807000	49082000	0	0	0	0	0	0	0	0	0	0	0	0	0	0	0	0	0	0	0	0	0	0	0	0	0	0	0	0	0	0	0	0	0	0	0	0
0	0	0	0	0	0	0	0	0	0	0	0	0	0	0	0	0	0	0	0	0	0	0	0	0	0	0	0	0	2255300	0	0	0	0	0	0	0	0	0	0	0	0	0	0	0	0	0	0	0
0	0	0	0	0	0	0	0	0	0	0	0	13374000	0	0	0	0	0	0	0	0	0	0	0	0	0	0	0	0	0	0	0	0	0	0	0	0	0	0	0	0	0	0	0	0	0	0	0	0
0	0	0	0	0	0	0	0	0	0	0	0	0	0	0	0	0	0	0	0	0	0	0	0	0	0	0	0	0	0	0	0	0	1489300	0	0	0	0	0	0	0	0	0	0	0	0	0	0	0
0	0	0	0	0	0	0	0	0	0	0	0	0	0	0	0	0	0	0	0	0	0	0	0	0	0	0	0	0	0	0	0	0	0	0	0	0	0	0	0	0	0	0	14967000	7290300	8726800	0	0	0
0	0	0	0	0	0	0	0	0	0	0	0	0	0	0	0	0	0	0	0	0	0	0	0	0	0	0	0	0	0	0	0	0	0	0	0	0	0	0	0	0	0	0	0	0	11712000	0	0	0
0	0	0	0	0	0	0	0	0	0	0	0	6334000	0	0	0	0	0	0	0	0	0	0	0	0	0	0	0	0	0	0	0	0	0	0	0	0	0	0	0	0	0	0	0	0	0	0	0	0
0	0	0	0	0	0	0	0	0	0	0	0	0	0	0	0	0	0	0	0	0	0	0	0	0	0	0	0	0	0	0	0	0	0	0	0	0	0	0	0	0	0	0	205910000	170220000	157010000	0	0	0
0	0	0	0	0	0	0	0	0	0	0	0	0	0	0	0	0	0	0	0	0	0	0	0	0	0	0	0	0	0	0	0	0	0	0	0	0	0	0	0	0	0	0	17928000	20599000	18704000	0	0	0
0	0	0	0	0	0	0	0	0	0	0	0	0	0	0	0	0	0	0	0	0	0	0	0	0	0	0	0	0	0	0	0	0	0	0	0	0	0	0	0	0	0	0	0	0	0	0	0	1540400
0	0	0	0	0	0	0	0	0	0	0	0	0	0	0	0	0	0	0	0	0	0	0	0	0	0	0	0	0	0	0	0	0	0	0	0	0	0	0	0	0	0	0	0	0	0	0	2851500	0
0	0	0	0	0	0	0	0	0	0	0	0	0	0	0	0	0	0	0	0	0	0	0	0	0	0	0	0	0	0	0	0	0	0	0	0	0	0	0	0	0	0	0	0	0	3655700	0	0	0
0	0	0	0	0	0	0	0	0	0	0	0	0	0	0	0	0	0	0	0	0	0	0	0	0	0	0	0	0	0	0	0	0	0	0	0	0	0	0	0	0	0	0	0	0	5040600	0	0	0
0	0	0	0	0	0	0	0	0	0	0	0	0	0	0	0	0	0	0	0	0	0	0	0	0	0	0	0	0	0	0	0	0	0	0	0	0	0	0	0	0	0	0	0	6140400	7369500	0	0	0
0	0	0	0	0	0	0	0	0	0	0	21865000	27558000	0	0	0	0	0	0	0	0	0	0	0	0	0	0	0	0	0	0	0	0	0	0	0	0	0	0	0	0	0	0	23604000	22100000	22080000	0	0	0
0	0	0	0	0	0	0	0	0	0	0	0	0	0	0	0	0	0	0	0	0	0	0	0	0	0	0	0	0	0	0	0	0	0	0	0	0	0	0	0	0	0	0	48860000	40158000	44813000	0	0	0
0	0	0	0	0	0	0	0	0	0	0	0	0	0	0	0	0	0	0	0	0	0	0	0	0	0	0	0	0	0	0	0	0	0	0	0	0	0	0	0	0	0	0	7825400	6617500	0	0	0	0
0	0	0	0	0	0	0	0	0	0	0	0	4867800	0	0	0	0	0	0	0	0	0	0	0	0	0	0	0	0	0	0	0	0	0	0	0	0	0	0	0	0	0	0	0	0	0	0	0	0
0	0	0	0	0	0	0	0	0	0	0	0	0	0	0	0	0	0	0	0	0	0	0	0	0	0	0	0	0	0	0	0	0	0	0	0	0	0	0	0	0	0	0	0	0	5113800	0	0	0
0	0	0	0	0	10471000	10117000	9051700	0	0	0	0	0	0	0	0	0	0	0	0	0	0	0	0	0	0	0	0	0	0	0	0	0	0	0	0	0	0	0	0	0	0	0	45308000	52713000	42898000	0	0	0
0	0	0	0	0	0	0	0	0	0	0	0	0	0	0	0	0	0	0	0	0	0	0	0	0	0	0	0	0	0	0	0	0	0	0	0	0	0	0	0	0	0	0	0	0	0	0	0	637000
0	0	0	0	0	0	0	0	0	0	0	0	2768900	0	0	0	0	0	0	0	0	0	0	0	0	0	0	0	0	0	0	0	0	0	0	0	0	0	0	0	0	0	0	0	0	0	0	0	0
96127000	86260000	78064000	84877000	78170000	250580000	306470000	244590000	99744000	137310000	107020000	270380000	293960000	84832000	86057000	76875000	178080000	208560000	173140000	38837000	43347000	41754000	124980000	117010000	141050000	137140000	132180000	186680000	216880000	195420000	168070000	72335000	68594000	80831000	164150000	161880000	137030000	74407000	74683000	81612000	55464000	59338000	47627000	2313100000	2940400000	3054600000	29397000	46202000	54014000
0	0	0	0	0	0	0	0	0	0	0	0	0	0	0	0	0	0	0	0	0	0	0	0	0	0	0	0	0	0	0	0	0	0	0	0	0	0	0	0	0	0	0	0	3656800	0	0	0	0
0	0	0	0	0	0	0	0	0	0	0	0	0	0	0	0	0	0	0	0	0	0	0	0	0	0	0	0	0	0	0	0	0	0	0	0	0	0	0	0	0	0	0	12035000	0	0	0	0	0
0	0	0	0	0	0	0	0	0	0	0	0	0	0	0	0	0	0	0	0	0	0	0	0	0	0	0	0	0	0	0	0	0	0	0	0	0	0	0	0	0	0	0	60617000	48555000	61860000	0	0	0
0	0	0	5431700	0	0	0	0	0	0	0	0	0	0	0	0	0	0	0	0	0	0	0	0	0	0	0	0	0	0	0	0	0	0	0	0	0	0	0	0	0	0	0	2564300000	2767800000	2724500000	0	0	0
0	0	0	0	0	0	0	0	0	0	0	0	0	0	0	0	0	0	0	0	0	0	0	0	0	0	0	0	0	0	0	0	0	0	0	0	0	0	0	0	0	0	0	10564000	6785400	0	0	0	0
0	0	0	0	0	0	0	0	0	0	0	0	0	0	0	0	0	0	0	0	0	0	0	0	0	0	0	0	0	0	0	0	0	0	0	0	0	0	0	4185200	0	0	0	0	0	0	0	0	0
0	0	0	0	0	0	0	0	0	0	0	0	0	0	0	0	0	0	0	0	0	0	0	0	0	0	0	0	0	0	0	0	0	0	0	0	0	0	0	0	0	0	0	8386600	0	7110900	0	0	0
0	0	0	0	0	0	0	0	0	0	0	0	0	0	0	0	0	0	0	0	0	0	0	0	0	0	0	0	0	0	0	0	0	0	0	0	0	0	0	0	0	0	0	43306000	48153000	38321000	0	0	0
0	0	0	0	0	0	0	0	0	0	0	0	0	0	0	0	0	0	0	0	0	0	0	0	0	0	0	0	0	0	0	0	0	0	0	0	0	0	0	0	0	0	0	0	0	7791700	0	0	0
0	0	0	0	0	0	0	0	0	0	0	23419000	28633000	0	0	0	0	0	0	0	0	0	0	0	0	0	0	0	0	0	0	0	0	0	0	0	0	0	0	0	0	0	0	18269000	23595000	20995000	0	0	0
0	0	0	0	0	0	0	0	0	0	0	0	0	0	0	0	0	0	0	0	0	0	0	0	0	0	0	0	0	0	0	0	0	0	0	0	0	0	0	0	0	0	0	18018000	23050000	26876000	0	0	0
0	0	0	0	0	23991000	23411000	23100000	0	0	0	0	20430000	0	0	0	0	0	0	0	0	0	0	0	0	0	0	0	0	0	0	96004000	80224000	76151000	0	0	0	0	0	0	0	0	0	200240000	223370000	203280000	0	0	0
0	0	0	0	0	0	0	0	0	0	0	0	0	0	0	0	0	0	0	0	0	0	0	0	0	0	0	0	0	0	0	0	0	0	0	0	0	0	0	0	0	0	0	0	0	2604100	0	0	0
0	0	0	0	0	0	0	0	0	0	0	0	0	0	0	0	0	0	0	0	0	0	0	0	0	0	0	0	0	0	0	0	0	0	0	0	0	0	0	0	0	0	0	11233000	11959000	10005000	0	0	0
0	0	0	0	0	0	0	0	0	0	0	0	0	0	0	0	0	0	0	0	0	0	0	0	0	0	0	0	0	0	0	0	0	0	0	0	0	0	0	0	1068300	0	0	0	0	0	0	0	0
0	0	0	0	0	0	0	0	0	0	0	0	0	0	0	0	0	0	0	0	0	0	0	0	0	0	0	0	0	0	0	0	0	0	0	0	0	0	0	0	0	0	0	40034000	36415000	38695000	0	0	0
0	0	0	0	0	0	0	0	0	0	0	0	0	0	0	0	0	0	0	0	0	0	0	0	0	0	0	0	0	0	0	0	0	0	0	0	0	0	0	0	0	0	0	21985000	19187000	17473000	0	0	0
0	0	0	0	0	0	0	0	0	0	0	0	0	0	0	0	0	0	0	0	0	0	0	0	0	0	0	0	0	0	0	0	0	0	0	0	0	0	0	0	0	0	0	58910000	50220000	48425000	0	0	0
0	0	0	0	0	0	0	0	0	0	0	0	0	0	0	0	0	0	0	0	0	0	0	0	0	0	0	0	0	0	0	0	0	0	0	0	0	0	0	0	0	0	0	138450000	139380000	124820000	0	0	0
4099500	5854700	19448000	13326000	11444000	6925600	12183000	13888000	10087000	9709400	10826000	16798000	18099000	6151000	7464600	6457800	0	4186600	3593500	3536900	3874500	1395900	16889000	11038000	8314500	10693000	10446000	10411000	6420600	4621600	7032000	10493000	11000000	14104000	9521700	8644800	5531700	10660000	8003000	10317000	7337500	11107000	0	384750000	308080000	358510000	8848300	9089400	10484000
0	0	0	0	0	0	0	0	0	0	0	0	0	0	0	0	0	0	0	0	0	0	0	0	0	0	0	0	0	0	0	0	0	0	0	0	0	0	0	0	0	0	0	32420000	33306000	36188000	0	0	0
0	0	0	0	0	0	0	0	0	0	0	0	0	0	0	0	0	0	0	0	0	0	0	0	0	0	0	0	0	0	0	0	0	0	0	0	0	0	0	0	0	0	0	14927000	0	11631000	0	0	0
0	0	0	0	0	0	0	0	0	0	0	0	0	0	5764000	4954600	0	0	0	5755300	0	0	0	0	0	0	0	0	0	0	0	0	0	0	5849000	0	0	5166700	4560600	4885900	0	0	0	0	0	0	0	0	0
0	0	0	0	0	0	0	0	0	0	0	0	0	0	0	0	0	0	0	0	0	0	0	0	0	0	0	0	0	0	0	0	0	0	0	0	0	0	0	0	0	0	0	0	0	0	4359800	0	0
0	0	0	0	0	0	0	0	0	0	0	0	0	0	0	0	0	0	0	0	0	0	0	0	0	0	0	0	0	0	0	0	0	0	0	0	0	0	0	0	0	0	0	7090400	6608400	7183400	0	0	0
0	0	0	0	0	22631000	30166000	26024000	0	0	0	0	31843000	0	0	0	0	0	0	0	0	0	0	0	0	0	0	0	0	0	0	0	0	0	0	0	0	0	0	0	0	0	0	23480000	17363000	23177000	0	0	0
0	0	0	0	0	0	0	0	0	0	0	0	0	0	0	0	0	0	0	0	0	0	0	0	0	0	0	0	0	0	0	0	0	0	0	0	0	0	0	0	0	0	0	13215000	14501000	13539000	0	0	0
0	0	0	0	0	0	0	0	0	0	0	0	0	0	0	0	0	0	0	0	0	0	0	0	0	0	0	0	0	0	0	0	0	0	0	0	0	0	0	0	0	0	0	63434000	66719000	57982000	0	0	0
0	0	0	0	0	0	0	0	0	0	0	0	0	0	0	0	0	0	0	0	0	0	0	0	0	0	0	0	0	0	0	0	0	0	0	0	0	0	0	0	0	0	0	12787000	14063000	14770000	0	0	0
0	0	0	0	0	0	0	0	0	0	0	0	0	0	0	0	0	0	0	0	0	0	0	0	0	0	0	0	0	0	0	0	0	0	0	0	0	0	0	9053600	0	0	0	548030000	651860000	666030000	0	0	0
0	0	12020000	0	0	0	0	0	0	0	0	0	0	0	0	13027000	0	0	0	0	0	0	0	0	0	0	0	0	0	0	0	0	0	0	0	0	0	0	0	0	0	0	0	95746000	92718000	40583000	0	0	0
0	0	0	0	0	0	0	0	0	0	0	0	0	0	0	0	0	0	0	0	0	0	0	0	0	0	0	0	0	0	0	0	0	0	0	0	0	0	0	0	0	0	0	70145000	62473000	74413000	0	0	0
0	0	0	0	0	0	0	0	0	0	0	0	0	0	0	0	0	0	0	0	0	0	0	0	0	0	0	0	0	0	0	0	0	0	0	0	0	0	0	0	0	0	0	0	0	4613500	0	0	0
0	0	0	0	0	0	0	0	0	0	0	0	0	0	0	0	0	0	0	0	0	0	0	0	0	0	0	0	0	0	0	0	0	0	0	0	0	0	0	0	0	0	0	55647000	57529000	57120000	0	0	0
0	0	0	0	0	0	0	0	0	0	0	0	0	0	0	0	0	0	0	0	0	0	0	0	0	0	0	0	0	0	0	0	0	0	0	0	0	0	0	0	0	0	0	8941900	9067800	10209000	0	0	0
0	0	0	0	0	0	0	0	0	0	0	0	0	0	0	0	0	0	0	0	0	0	0	0	0	0	0	0	0	0	0	0	0	0	0	0	0	0	0	0	0	0	0	0	0	6344900	0	0	0
0	0	15264000	0	0	0	0	0	0	0	0	0	0	0	0	0	0	0	0	0	0	0	0	0	0	0	0	0	0	0	0	0	0	0	0	0	0	0	0	10462000	0	0	0	843770000	125700000	142850000	0	0	0
0	0	0	0	0	0	0	0	0	0	0	0	0	0	0	0	0	0	0	0	0	0	0	0	0	0	0	0	0	0	0	0	0	0	0	0	0	0	0	0	0	0	0	152960000	157910000	165420000	0	0	0
0	10488000	0	2974700	0	0	0	0	0	0	0	0	0	0	0	4933200	0	4584700	0	0	0	0	0	5265800	0	7728800	0	0	0	8521900	0	0	0	0	0	0	0	0	0	0	0	10755000	0	856670000	1187400000	872130000	0	0	0
0	0	0	0	0	0	0	0	0	0	0	0	0	0	0	0	0	0	0	0	0	0	0	0	0	0	0	0	0	0	0	0	0	0	0	0	0	0	0	0	0	0	0	0	0	9224200	0	0	0
0	0	0	0	0	0	0	0	0	0	0	0	0	0	0	0	0	0	0	0	0	0	0	0	0	0	15459000	0	0	0	0	0	0	0	0	0	0	0	0	0	0	0	0	23378000	27861000	30950000	0	0	0
146270000	163720000	47356000	34294000	34064000	179890000	128120000	157340000	162330000	137230000	148010000	212880000	241550000	49783000	67775000	76131000	126350000	143530000	156590000	146430000	144550000	152810000	57679000	74159000	31297000	114780000	144460000	111090000	159190000	167470000	148510000	97409000	92132000	73374000	115160000	126560000	158170000	43572000	62700000	69138000	139950000	112370000	139380000	166420000	209340000	194960000	162340000	118550000	109590000
0	0	0	0	0	0	0	0	0	0	0	0	0	0	0	0	0	0	0	0	0	0	0	0	0	0	0	0	0	0	0	0	0	0	0	0	0	0	0	0	0	0	0	207520000	162890000	187740000	0	0	0
0	0	0	0	0	0	0	0	0	0	0	0	0	0	0	0	0	0	0	0	0	0	0	0	0	0	0	0	0	0	0	0	0	0	0	0	0	0	0	0	0	0	0	62826000	56366000	53178000	0	0	0
0	0	0	0	0	0	0	0	0	0	0	0	0	0	0	0	0	0	0	0	0	0	0	0	0	0	0	0	0	0	0	0	0	0	0	0	0	0	0	0	0	0	0	0	0	8279900	0	0	0
0	0	0	0	0	0	0	0	0	0	0	0	0	0	0	0	0	0	0	0	0	0	0	0	0	0	0	0	0	0	0	0	0	0	0	0	0	0	0	0	0	0	0	0	0	2269400	0	0	0
0	0	0	0	0	0	0	0	0	0	0	0	0	0	0	0	0	0	0	0	0	0	0	0	0	0	0	0	0	0	0	0	0	0	0	0	0	0	0	0	0	0	0	0	0	1904700	0	0	0
0	0	0	0	0	0	0	0	0	0	0	0	0	0	0	0	0	0	0	0	0	0	0	0	0	0	0	0	0	0	0	0	0	0	0	0	0	0	0	0	0	0	0	86521000	89058000	97467000	0	0	0
0	0	0	4987200	4646100	0	0	0	0	0	1572000	21621000	17370000	0	0	0	0	0	0	0	0	0	0	0	0	0	0	0	0	0	0	0	0	0	6052800	6120800	5610700	5834000	0	0	2713200	3052300	0	265760000	694730000	1954100000	0	0	0
0	0	0	0	0	0	0	0	0	0	0	0	0	0	0	0	0	0	0	0	0	0	0	0	0	0	0	0	0	0	0	0	0	0	0	0	0	0	0	0	0	0	0	46502000	50982000	50131000	0	0	0
0	0	0	0	0	0	0	0	0	0	0	0	0	0	0	0	0	0	0	0	0	0	0	0	0	0	0	0	0	0	0	0	0	0	0	0	0	0	0	0	0	0	0	111110000	137980000	140490000	0	0	0
0	0	0	0	0	0	0	0	0	0	0	0	0	0	0	0	0	0	0	0	0	0	0	0	0	0	0	0	0	0	0	0	0	0	0	0	0	0	0	0	0	0	0	17300000	14028000	15096000	0	0	0
0	0	0	0	0	0	0	0	0	0	0	0	0	0	0	0	0	0	0	0	0	0	0	0	0	0	0	0	0	0	0	0	0	0	0	0	0	0	0	0	0	0	0	41062000	41232000	38412000	0	0	0
0	0	0	0	0	0	0	0	0	0	0	0	0	0	0	0	0	0	0	0	0	0	0	0	0	0	0	0	0	0	0	0	0	0	0	0	0	0	0	0	0	0	0	0	2516500	0	0	0	0
0	0	0	0	0	0	0	0	0	0	0	0	0	0	0	0	0	0	0	0	0	0	0	0	0	0	0	0	0	0	0	0	0	0	0	0	0	0	0	0	0	0	0	0	15691000	23397000	0	0	0
0	0	0	0	0	0	0	0	0	0	0	0	0	0	0	0	0	0	0	0	0	0	0	0	0	0	0	0	0	0	0	0	0	0	0	0	0	0	0	0	0	0	0	12564000	13124000	9828800	0	0	0
0	0	0	0	0	0	0	0	0	0	0	0	0	0	0	0	0	0	0	0	0	0	0	0	0	0	0	0	0	0	0	0	0	0	0	0	0	0	0	0	0	0	0	16768000	13569000	14050000	0	0	0
0	2173700	0	0	0	6483400	0	6600500	0	0	0	0	5250100	0	0	0	0	0	0	0	0	0	0	0	0	0	0	0	0	0	0	6371900	0	0	0	0	0	0	0	0	704530	0	0	243170000	1724300000	242160000	0	0	0
0	0	0	0	0	0	0	0	0	0	0	0	0	0	0	0	0	0	0	0	0	0	0	0	0	0	0	0	0	0	0	0	0	0	0	0	0	0	0	0	0	0	0	87416000	68909000	85716000	0	0	0
0	0	0	0	0	0	0	0	0	0	0	0	0	0	0	0	0	0	0	0	0	0	0	0	0	0	0	0	1121000	0	0	0	0	0	0	0	0	0	0	0	0	0	0	0	0	0	0	0	0
0	0	0	0	0	232730000	246210000	207570000	0	0	0	103680000	88067000	0	0	0	0	0	0	0	0	0	0	0	0	0	0	0	0	0	0	0	0	0	0	0	0	0	0	0	0	0	0	2863800000	2980900000	3184000000	0	0	0
0	0	0	0	0	0	0	0	0	0	0	0	0	0	0	0	0	0	0	0	0	0	0	0	0	0	0	0	0	0	0	0	0	0	0	0	0	0	0	0	0	0	0	0	0	3584800	0	0	0
0	0	0	0	0	0	0	0	0	0	0	0	0	0	0	0	0	0	0	3058500	0	0	0	0	0	0	0	0	0	0	0	3940800	0	3470900	0	0	0	0	2139500	0	3520700	0	0	0	0	0	0	0	0
0	0	0	0	0	0	0	0	0	0	0	0	0	0	0	0	0	0	0	0	0	0	0	0	0	0	0	0	0	0	0	0	0	0	0	0	0	0	0	0	0	0	0	11901000	11760000	10494000	0	0	0
0	0	0	0	0	0	0	0	0	0	0	0	0	0	0	0	0	0	0	0	0	0	0	0	0	0	0	0	0	0	0	0	0	0	0	0	0	0	0	0	0	0	0	44320000	10511000	16892000	0	0	0
0	0	0	0	0	0	0	0	0	0	0	0	0	0	0	0	0	0	0	0	0	0	0	0	0	0	0	0	0	0	0	0	0	0	0	0	0	0	0	0	0	0	0	0	0	0	866290	0	0
0	0	0	0	0	0	0	0	0	0	0	0	0	0	0	0	0	0	0	0	0	0	0	0	0	0	0	0	0	0	0	0	0	0	0	0	0	0	0	0	0	0	0	0	0	3865000	0	0	0
0	0	0	0	0	0	0	0	0	0	0	0	0	0	0	0	0	0	0	0	0	0	0	0	0	0	0	0	0	0	0	0	0	0	0	0	0	0	0	0	0	0	0	64769000	66939000	76910000	0	0	0
0	0	0	0	0	0	0	0	0	0	0	0	0	0	0	0	0	0	0	0	0	0	0	0	0	0	0	1587200	0	0	0	0	0	0	0	0	0	0	0	0	0	0	0	0	0	0	0	0	0
0	0	0	0	0	32807000	163570000	48147000	0	0	0	0	0	0	0	0	0	0	0	0	0	0	0	0	0	0	0	0	0	0	0	0	0	0	0	0	0	0	0	0	0	0	0	778640000	169370000	827190000	0	0	0
0	0	0	0	0	0	0	0	0	0	0	0	0	0	0	0	0	0	0	0	0	0	0	0	0	0	0	0	0	0	0	0	0	0	0	0	0	0	0	0	0	0	0	28616000	25527000	23389000	0	0	0
0	0	0	0	0	0	0	0	0	0	0	0	0	0	0	0	0	0	0	0	0	0	0	0	0	0	0	0	0	0	0	0	0	0	0	0	0	0	0	0	0	0	0	17406000	0	21033000	0	0	0
0	0	0	0	0	0	0	0	0	0	0	0	0	0	0	0	0	0	0	0	0	0	0	0	0	0	0	0	0	0	0	0	0	0	0	0	0	0	0	0	0	0	0	78703000	89982000	90281000	0	0	0
0	0	0	0	0	0	0	0	0	0	0	0	0	0	0	0	0	0	0	0	0	0	0	0	0	0	0	0	0	0	0	0	0	0	0	0	0	0	0	0	0	0	0	0	0	1027200	0	0	0
0	0	0	0	0	0	0	14354000	0	0	0	0	0	0	0	0	0	0	0	0	0	0	0	0	0	0	0	0	0	0	0	0	0	0	0	0	0	0	0	0	0	0	0	0	0	0	0	0	0
0	0	0	0	0	0	0	0	0	0	0	0	0	0	0	0	0	0	0	0	0	0	0	0	0	0	0	0	0	0	0	0	0	0	0	0	0	0	0	0	0	0	0	25189000	21560000	20467000	0	0	0
0	0	0	0	0	0	0	0	0	0	0	0	0	0	0	0	0	0	0	0	0	0	0	0	0	0	0	0	0	0	0	0	0	0	0	0	0	0	0	0	0	0	0	0	0	13598000	0	0	0
0	0	0	0	0	0	0	0	0	0	0	0	0	0	0	0	0	0	0	0	0	0	0	0	0	0	0	0	0	0	0	0	0	0	0	0	0	0	0	0	0	0	0	79265000	63416000	67011000	0	0	0
0	0	0	0	0	0	0	0	0	0	0	0	0	0	0	0	0	0	0	0	0	0	0	0	0	0	0	0	0	0	0	0	0	0	0	0	0	0	0	0	0	0	0	13329000	15210000	12267000	0	0	0
0	0	0	0	0	0	0	0	0	0	0	0	0	0	0	0	0	0	0	0	0	0	0	0	0	0	0	0	0	0	0	0	0	0	0	0	0	0	0	0	0	6565000	0	143310000	503890000	583630000	0	0	0
0	0	0	0	0	0	0	0	0	0	0	0	0	0	0	0	0	0	0	0	0	0	0	0	0	0	0	0	0	0	0	0	0	0	0	0	0	0	0	0	0	0	0	68601000	69748000	59673000	0	0	0
0	0	0	0	0	0	0	0	0	0	0	0	0	0	0	0	0	0	0	0	0	0	0	0	0	0	0	0	0	0	0	0	0	0	0	0	0	0	0	0	0	0	0	0	0	4978900	0	0	0
11410000	10351000	0	0	12372000	10858000	0	0	0	12714000	13324000	0	9848600	10406000	8130700	11844000	12124000	11923000	11526000	11733000	12584000	12240000	17362000	15667000	11575000	0	11135000	8517100	12446000	11021000	12458000	12453000	11578000	11063000	12870000	11514000	12478000	11139000	9917700	11310000	13153000	13153000	15979000	14789000	12850000	11401000	9370100	11534000	12175000
0	0	0	0	0	0	0	0	0	0	0	0	0	0	0	0	0	0	0	0	0	0	0	0	0	0	0	0	0	0	0	0	0	0	0	0	0	0	0	0	0	0	0	0	0	4503700	0	0	0
0	0	0	0	0	0	0	0	0	0	0	0	0	0	0	0	0	0	0	0	0	0	0	0	0	0	0	0	0	0	0	0	0	0	0	0	0	0	0	0	0	0	0	191800000	143220000	136430000	0	0	0
0	0	0	0	0	0	0	0	0	0	0	0	0	0	0	0	0	0	0	0	0	0	0	0	0	0	0	0	0	0	0	0	0	0	0	0	0	0	0	0	0	0	0	7681500	0	8382100	0	0	0
0	0	0	0	0	0	0	0	0	0	0	0	0	0	0	0	0	0	0	0	0	0	0	0	0	0	0	0	0	0	0	0	0	0	0	0	0	0	0	0	0	0	0	0	0	1766800	0	0	0
0	0	0	0	0	0	0	0	0	0	0	0	0	0	0	0	0	0	0	0	0	0	0	0	0	0	0	0	0	0	0	0	0	0	0	0	0	0	0	0	0	0	0	21360000	21120000	18103000	0	0	0
0	0	0	0	0	0	0	0	0	0	0	0	0	0	0	0	0	0	0	0	0	0	0	0	0	0	0	0	0	0	0	0	0	0	0	0	0	0	0	0	0	0	0	27499000	22316000	18640000	0	0	0
0	0	0	0	0	0	0	0	0	0	0	0	0	0	0	0	0	0	0	0	0	0	0	0	0	0	0	0	0	0	0	0	0	0	0	0	0	0	0	0	0	0	0	0	129120000	125010000	0	0	0
74747000	94473000	47487000	55404000	53178000	99952000	113310000	87288000	86324000	92555000	73523000	129990000	110460000	72220000	74729000	73879000	92639000	89237000	91802000	68637000	79542000	84717000	89007000	66821000	77681000	82452000	76368000	130100000	112850000	99225000	128210000	57541000	59347000	47606000	95108000	104190000	101870000	69732000	48037000	52287000	72562000	86723000	80283000	145920000	171630000	118530000	95942000	93184000	67526000
0	0	0	0	0	0	0	0	0	0	0	0	0	0	0	0	0	0	0	0	0	0	0	0	0	0	0	0	0	0	0	0	0	0	0	0	0	0	0	0	0	0	0	0	0	11566000	0	0	0
0	0	0	0	0	0	0	0	0	0	0	0	0	0	0	0	0	0	0	5032800	0	0	19227000	0	0	0	0	0	0	13956000	0	0	5432700	0	0	0	0	0	0	0	0	0	0	0	0	0	0	0	0
0	0	0	0	0	0	0	0	0	0	0	0	0	0	0	0	0	0	0	0	0	0	0	0	1380300	0	0	0	0	0	0	0	0	0	0	0	0	0	0	0	0	0	0	539220000	538980000	610650000	0	0	0
0	0	0	0	0	0	0	0	0	0	0	0	0	0	0	0	0	0	0	0	0	0	0	0	0	0	0	0	0	0	0	0	0	0	0	0	0	0	0	0	0	0	0	108790000	99473000	98962000	0	0	0
0	0	0	0	0	0	0	0	0	0	0	0	0	0	0	0	0	0	0	0	0	0	0	0	0	0	0	0	0	0	0	0	0	0	0	0	0	0	0	0	0	0	0	8837700	0	0	0	0	0
0	0	0	0	0	0	0	0	0	0	0	0	0	0	0	0	0	0	0	0	0	0	0	0	0	0	0	0	0	0	0	0	0	0	0	0	0	0	0	0	0	0	0	0	13979000	11184000	0	0	0
0	0	0	0	0	0	0	0	0	0	0	0	2544100	0	0	0	0	0	0	0	0	0	0	0	0	0	0	0	0	0	0	0	0	0	0	0	0	0	0	0	0	0	0	0	0	0	0	0	0
0	0	0	0	0	0	0	0	0	0	0	0	0	0	0	0	0	0	0	0	0	0	0	0	0	0	0	0	0	0	0	0	0	0	0	0	0	0	0	0	0	0	0	36509000	35476000	30755000	0	0	0
0	0	0	0	0	0	0	0	0	0	0	0	0	0	0	0	0	0	0	0	0	0	0	0	0	0	0	0	0	0	0	0	0	0	0	0	0	0	0	0	0	0	0	4607900	7232800	5415600	0	0	0
0	0	0	0	0	0	0	0	0	0	0	0	0	0	0	0	0	0	0	0	0	0	0	0	0	0	0	0	0	0	0	0	0	0	0	0	0	0	0	0	0	0	0	11628000	10287000	13313000	0	0	0
0	0	0	0	0	0	0	0	0	0	0	0	0	0	0	0	0	0	0	0	0	0	0	0	0	0	0	0	0	0	0	0	0	0	0	0	0	0	0	0	0	0	0	9224500	10886000	10299000	0	0	0
0	0	0	0	0	0	0	0	0	0	0	0	0	0	0	0	0	0	0	0	0	0	0	0	0	0	0	0	0	0	0	0	0	0	0	0	0	0	0	0	0	0	0	0	10012000	0	0	0	0
0	0	0	0	0	0	0	0	0	0	0	0	0	0	0	0	0	0	0	0	0	0	0	0	0	0	0	0	0	0	0	0	0	0	0	0	0	0	0	0	0	0	0	131320000	193580000	149920000	0	0	0
0	0	0	0	0	0	0	0	0	0	0	0	0	0	0	0	0	0	0	0	0	0	0	0	0	0	0	0	0	0	0	0	0	0	0	0	0	0	0	0	0	0	0	0	0	11686000	0	0	0
0	0	0	0	0	0	0	0	0	0	0	0	0	0	0	0	0	0	0	0	0	0	0	0	0	0	0	0	0	0	0	0	0	0	0	0	0	0	0	0	0	0	0	212790000	210290000	185230000	0	0	0
0	0	0	0	0	0	0	0	0	0	0	0	0	0	0	0	0	0	0	0	0	0	0	0	0	0	0	0	0	0	0	0	0	0	0	0	0	0	0	0	0	0	0	0	0	4827800	0	0	0
0	0	0	0	0	0	0	0	0	0	0	0	0	0	0	0	0	0	0	0	0	0	0	0	0	0	0	0	0	0	0	0	0	0	0	0	0	0	0	0	0	0	0	26209000	25074000	21031000	0	0	0
0	0	0	0	0	0	0	0	6360800	0	0	0	0	0	0	0	0	0	0	0	0	0	0	0	0	9661100	8992400	10724000	0	0	0	0	0	0	0	0	7568300	0	0	0	0	8085300	0	16732000	29670000	36141000	0	0	0
0	0	0	0	0	0	0	0	0	0	0	0	28221000	0	0	0	0	0	0	0	0	0	0	0	0	0	0	0	0	0	0	0	0	0	0	0	0	0	0	0	0	0	0	41664000	50188000	41974000	0	0	0
0	0	0	0	0	0	0	0	0	0	0	0	0	0	0	0	0	0	0	0	0	0	7114500	0	0	0	0	0	0	0	0	0	0	0	0	0	0	0	0	0	0	0	0	20711000	14504000	14482000	0	0	0
0	0	0	0	0	0	0	0	0	0	0	0	0	0	0	0	9787800	0	0	0	0	0	0	6877500	7332900	0	0	0	6041400	6729500	0	0	0	0	0	0	7660600	0	0	0	0	0	0	9401900	0	7490200	0	0	0
0	0	0	0	0	0	0	0	0	0	0	0	0	0	0	0	0	0	0	0	0	0	0	0	0	0	0	0	0	0	0	0	0	0	0	0	0	0	0	0	0	0	0	0	0	8186500	0	0	0
0	0	0	0	0	0	0	0	0	0	0	0	0	0	0	0	0	0	0	0	0	0	0	0	0	0	0	0	0	0	0	0	0	0	0	0	0	0	0	0	0	0	0	7384500	0	8794000	0	0	0
0	0	0	0	0	0	0	0	0	0	0	0	0	0	0	0	0	0	0	0	0	0	0	0	0	0	0	0	0	0	0	0	0	0	0	0	0	0	0	0	0	0	0	0	9796800	8378300	0	0	0
0	0	0	0	0	0	0	0	0	0	0	0	0	0	0	0	0	0	0	0	0	0	0	0	0	0	0	0	0	0	0	0	0	0	0	0	0	0	0	0	0	0	0	11721000	12316000	0	0	0	0
0	0	0	0	0	16564000	14805000	15930000	0	0	0	0	0	0	0	0	0	0	0	0	0	0	0	0	0	0	0	0	0	0	0	0	0	0	0	0	0	0	0	0	0	0	0	148390000	73376000	90574000	0	0	0
0	0	0	0	0	0	0	0	0	0	0	0	0	0	0	0	0	0	0	0	0	0	0	0	0	0	0	0	0	0	0	0	0	0	0	0	0	0	0	0	0	0	0	27095000	26104000	24362000	0	0	0
0	0	0	0	0	46057000	52341000	38214000	0	0	0	29349000	37993000	0	0	0	0	0	0	0	0	0	0	0	0	0	0	0	0	0	0	0	0	0	0	0	0	0	0	0	0	0	0	526000000	792170000	787380000	0	0	0
0	2979500	0	0	0	37958000	22349000	25580000	0	0	0	20408000	26697000	0	0	0	0	0	0	0	0	0	0	0	0	0	0	0	0	0	0	8387200	0	8180700	0	0	0	0	0	0	11911000	8085200	10135000	50286000	128970000	112410000	0	0	0
0	0	0	0	0	0	0	0	0	0	0	0	0	0	0	0	0	0	0	0	0	0	0	0	0	0	0	0	0	0	0	0	0	0	0	0	0	0	0	0	0	0	0	10453000	8461100	9774700	0	0	0
0	0	0	0	0	0	0	8509700	0	0	0	15414000	15849000	0	0	0	0	0	0	0	0	0	0	0	0	0	0	0	0	0	0	0	0	0	0	0	0	0	0	0	0	0	0	71753000	126250000	117900000	0	0	0
0	0	0	0	0	0	0	0	0	0	0	0	0	0	0	0	0	0	0	0	0	0	0	0	0	0	160700	0	0	0	0	163440	0	191330	0	0	0	0	174750	0	184710	0	0	404620000	511320000	562940000	0	0	0
0	0	0	0	0	6955300	12032000	0	0	0	0	5324200	4915800	0	0	0	0	0	0	0	0	0	0	0	0	0	0	0	0	0	0	5164700	13565000	10562000	0	0	0	0	0	0	0	0	0	168750000	99715000	182790000	0	0	0
0	0	0	0	0	29241000	0	27204000	0	0	0	0	24911000	0	0	0	0	0	0	0	0	0	0	0	0	0	0	0	0	0	0	0	0	0	0	0	0	0	0	0	0	0	0	19982000	17299000	19690000	0	0	0
0	0	0	0	0	0	0	0	0	0	0	0	0	0	0	0	0	0	0	0	0	0	0	0	0	0	0	0	0	0	0	0	0	0	0	0	0	0	0	0	0	0	0	0	20329000	0	0	0	0
0	0	0	0	0	0	0	0	0	0	0	0	0	0	0	0	0	0	0	0	0	0	0	0	0	0	0	0	0	0	0	0	0	0	0	0	0	0	0	0	0	0	0	21646000	26360000	28928000	0	0	0
0	0	0	0	0	17471000	13694000	16313000	0	0	0	0	0	0	0	0	0	0	0	0	0	0	0	5118200	0	0	0	0	0	0	0	15148000	12472000	12348000	0	0	0	0	0	0	0	0	0	23773000	30432000	28989000	0	0	0
0	0	0	0	0	0	0	0	0	0	0	0	0	0	0	0	0	0	0	0	0	0	0	0	0	0	0	0	0	0	0	0	0	0	0	0	0	0	0	0	0	0	0	0	0	3662500	0	0	0
0	0	0	0	0	0	0	0	0	0	0	0	0	0	0	0	0	0	0	0	0	0	0	0	0	0	0	0	0	0	0	0	0	0	0	0	0	0	0	0	0	0	0	0	0	0	0	0	2585500
0	58167000	0	0	0	0	0	0	0	0	0	0	0	0	0	0	0	0	0	0	0	0	0	0	0	0	0	0	0	0	0	0	0	0	0	0	0	0	0	0	0	0	0	121230000	173460000	115460000	0	0	0
0	0	0	0	0	0	0	0	0	0	34313000	0	0	0	0	0	0	0	0	0	0	0	0	0	0	0	0	0	0	0	0	0	0	0	0	0	0	0	0	0	0	0	0	333270000	146140000	147370000	0	0	0
0	0	0	0	0	0	0	0	0	0	0	42057000	37211000	0	0	0	0	0	0	0	0	0	0	0	0	0	0	0	0	0	0	0	0	0	0	0	0	0	0	0	0	0	0	141230000	312030000	306460000	0	0	0
0	0	0	0	0	0	0	0	0	0	0	0	0	0	0	0	0	0	0	0	0	0	0	0	0	0	0	0	0	0	0	0	0	0	0	0	0	0	0	0	0	0	0	0	0	4148200	0	0	0
0	0	0	0	0	0	0	0	0	0	0	0	0	0	0	0	0	0	0	0	0	0	0	0	0	0	0	0	0	0	0	0	0	0	0	0	0	0	0	0	0	0	0	156620000	179130000	172670000	0	0	0
0	0	0	0	0	0	0	0	0	0	0	0	0	0	0	0	0	0	0	0	0	0	0	0	0	0	0	0	0	0	0	0	0	0	0	0	0	0	0	0	0	0	0	0	0	0	0	0	2259300
0	0	0	0	0	0	0	0	0	0	0	0	0	0	0	0	0	0	0	0	0	0	0	0	0	0	0	0	0	0	0	0	0	0	0	0	0	0	0	0	0	0	0	30179000	42404000	42424000	0	0	0
0	0	0	0	0	0	0	0	0	0	0	0	0	0	0	0	0	0	0	0	0	0	0	0	0	0	0	0	0	0	0	0	0	0	0	0	0	0	0	0	0	0	0	13699000	5618300	13262000	0	0	0
0	0	0	0	0	0	0	0	0	0	0	0	0	0	0	0	0	0	0	0	0	0	0	0	0	0	0	0	0	0	0	0	0	0	0	0	0	0	0	0	0	0	0	48747000	36719000	0	0	0	0
0	0	0	0	0	0	0	0	0	0	0	0	0	0	0	0	0	0	0	0	0	0	0	0	0	0	0	0	0	0	0	35020000	36925000	19290000	0	0	0	0	0	0	0	0	0	91698000	688810000	250700000	0	0	0
0	0	0	0	0	0	0	0	0	0	0	0	0	0	0	0	0	0	0	0	0	0	0	0	0	0	0	0	0	0	0	0	0	0	0	0	0	0	0	0	0	0	0	51214000	53072000	46235000	0	0	0
0	0	0	0	0	0	0	0	0	0	0	0	0	0	0	0	0	0	0	0	0	0	0	0	0	0	0	0	0	0	0	0	0	0	0	0	6374100	0	0	0	0	0	0	0	0	0	0	0	0
0	0	0	0	0	0	7958800	0	0	0	0	0	0	0	0	0	0	0	0	0	0	0	0	0	0	0	0	0	0	0	0	0	0	0	0	0	0	0	0	0	0	0	0	10375000	9639000	8252100	0	0	0
0	0	0	0	0	0	0	0	0	0	0	0	0	0	0	0	0	0	0	0	0	0	0	0	0	0	0	0	0	0	0	0	0	0	0	0	0	0	0	0	0	0	0	334450000	352050000	339590000	0	0	0
0	0	0	0	0	0	0	0	0	0	0	0	0	0	0	0	0	0	0	0	0	0	0	0	0	0	0	0	0	0	0	0	0	0	0	0	0	0	0	0	0	0	0	14204000	14343000	12774000	0	0	0
0	0	0	0	0	0	0	0	0	0	0	0	0	0	0	0	0	0	0	0	0	0	0	0	0	0	0	0	0	0	0	0	0	0	0	0	0	0	0	0	0	0	0	0	0	2773700	0	0	0
0	0	0	0	0	46093000	57006000	45571000	0	0	0	117590000	128060000	0	0	0	0	0	0	0	0	0	0	0	0	0	0	0	0	0	0	0	0	0	0	0	0	0	0	0	0	0	8475100	106930000	398900000	340750000	0	0	0
0	0	0	0	0	0	0	0	0	0	0	0	0	0	0	0	0	0	0	0	0	0	0	0	0	0	0	0	0	0	0	0	0	0	0	0	0	0	0	0	0	0	0	40606000	54240000	57743000	0	0	0
0	0	0	0	0	0	0	0	0	0	0	0	0	0	0	0	0	0	0	0	0	0	0	0	0	0	0	0	0	0	0	0	0	0	0	0	0	0	0	0	0	0	0	0	0	2712500	0	0	0
0	0	0	0	0	0	0	0	0	0	0	0	0	0	0	0	0	0	0	0	0	0	0	0	0	0	0	0	0	0	0	0	0	0	0	0	0	0	0	0	0	0	0	0	0	639480	0	0	0
0	0	0	0	0	29105000	28725000	27988000	0	0	0	44515000	38989000	0	0	1647500	0	1843100	0	0	0	0	0	0	0	0	0	0	0	0	0	0	682750	0	0	0	0	0	0	0	1679500	0	0	1191800000	1213100000	1169300000	0	0	0
13674000	0	0	0	0	78080000	76446000	75533000	0	0	0	29401000	31758000	0	0	0	0	0	0	0	0	0	16275000	0	0	0	0	0	0	0	0	0	0	0	0	0	0	0	0	13754000	0	0	0	121380000	185460000	225440000	0	0	0
29506000	27388000	35323000	0	32052000	22714000	16878000	17201000	42052000	41510000	37630000	18625000	29852000	38792000	37979000	37060000	0	37694000	38587000	0	0	0	32808000	0	0	30570000	25639000	19978000	33880000	34960000	0	0	0	0	25482000	52415000	44504000	20621000	33720000	20974000	0	0	0	65830000	74540000	120770000	0	0	0
0	0	0	0	0	12170000	11889000	9384200	0	0	0	0	6374000	0	0	0	0	6495100	0	0	0	0	0	0	0	0	0	0	0	0	0	0	0	0	0	0	0	0	0	0	9160100	9886500	0	71023000	243330000	96220000	0	0	0
0	0	0	0	0	0	0	0	0	0	0	0	0	0	0	0	0	0	0	0	0	0	0	0	0	0	0	0	0	0	0	0	0	0	0	0	0	0	0	0	0	0	0	32939000	42072000	39697000	0	0	0
0	0	0	0	0	0	0	0	0	0	0	0	0	0	0	0	0	0	0	0	0	0	0	0	0	0	0	0	0	0	0	0	0	0	0	0	0	0	0	0	0	0	0	15950000	18238000	14530000	0	0	0
0	0	0	0	0	0	0	0	0	0	0	0	0	0	0	0	0	0	0	0	0	0	0	0	0	0	0	0	0	0	0	0	0	0	0	0	0	0	0	0	0	0	0	68412000	73474000	64268000	0	0	0
0	0	0	0	0	0	0	0	0	0	0	0	0	0	0	0	0	0	0	0	0	0	0	0	0	0	0	0	0	0	0	0	0	0	0	0	0	0	0	0	0	0	0	8047600	10132000	10371000	0	0	0
0	0	0	0	0	0	0	0	0	0	0	0	0	0	0	0	0	0	0	0	0	0	0	0	0	0	0	0	0	0	0	0	0	0	0	0	0	0	0	0	0	0	0	0	0	0	1500000	0	0
0	0	0	0	0	0	0	0	0	0	0	0	0	0	0	0	0	0	0	0	0	0	0	0	0	0	0	0	0	0	0	0	0	0	0	0	0	0	0	0	0	0	0	0	0	2550800	0	0	0
0	0	0	0	0	0	0	0	0	0	0	0	0	0	0	0	0	0	0	0	0	0	0	0	0	0	0	0	0	0	0	0	0	0	0	0	0	0	0	0	0	0	0	81885000	54224000	74479000	0	0	0
0	0	0	0	0	39991000	44866000	29021000	0	0	0	29544000	39617000	0	0	0	0	0	0	0	0	0	0	0	0	0	0	0	0	0	0	0	0	0	0	0	0	0	0	0	0	0	0	37784000	55992000	64491000	0	0	0
0	0	0	0	0	0	0	0	0	0	0	0	0	0	0	0	0	0	0	0	0	0	0	0	0	0	0	0	0	0	0	0	0	0	0	0	0	0	0	0	0	0	0	0	0	9852800	0	0	0
0	0	0	0	0	0	0	0	0	0	0	0	0	0	0	0	0	0	0	0	0	0	0	0	0	0	0	0	0	0	0	0	0	0	0	0	0	0	0	0	0	0	0	6908100	9562000	0	0	0	0
0	0	0	0	0	0	0	0	0	0	0	0	0	0	0	0	0	0	0	0	0	0	0	0	0	0	0	0	0	0	0	0	0	0	0	0	0	0	0	0	0	0	0	12995000	16038000	14651000	0	0	0
0	0	0	0	0	0	0	0	0	0	0	0	0	0	0	0	0	0	0	0	0	0	0	0	0	0	0	0	0	0	0	0	0	0	0	0	0	0	0	0	0	0	0	38205000	36250000	33918000	0	0	0
0	0	0	0	0	0	0	0	0	0	0	0	0	0	0	0	0	0	0	0	0	0	0	0	0	0	0	0	0	0	0	0	0	0	2071000	0	0	0	0	0	0	0	0	0	0	0	0	0	0
0	0	0	0	0	0	0	0	0	0	0	0	0	0	0	0	0	0	0	0	0	0	0	0	0	0	0	0	0	0	0	0	0	0	0	0	0	0	0	0	0	0	0	0	0	10553000	0	0	0
0	0	0	0	0	0	0	0	0	0	0	0	0	0	0	0	0	0	0	0	0	0	0	0	0	0	0	0	0	0	0	0	0	0	0	0	0	0	0	0	0	0	0	0	19364000	19995000	0	0	0
0	0	0	0	0	0	0	0	0	0	0	0	0	0	0	0	0	0	0	0	0	0	0	0	0	0	0	0	0	0	0	0	0	0	0	0	0	0	0	0	0	0	0	21264000	20308000	17621000	0	0	0
0	0	0	0	0	0	0	0	0	0	0	0	0	0	0	0	0	0	0	0	0	0	0	0	0	0	0	0	0	0	0	0	0	0	0	0	0	0	0	0	0	0	0	479540000	385140000	433170000	0	0	0
28721000	20236000	27492000	21859000	32983000	78120000	74088000	68697000	56440000	64755000	59499000	68959000	67438000	56298000	31506000	47712000	54712000	55459000	47393000	27013000	35824000	45983000	50485000	59229000	58786000	67742000	103940000	77158000	78228000	54530000	50607000	52942000	59833000	44794000	56013000	61781000	50717000	57740000	51674000	47879000	12260000	21299000	11209000	122940000	178720000	147820000	60752000	53011000	59192000
0	0	0	0	0	0	0	0	0	0	0	0	0	0	0	0	0	0	0	0	0	0	0	0	0	0	0	0	0	0	0	0	0	0	0	0	0	0	0	0	0	0	0	0	0	12621000	0	0	0
0	0	0	0	0	0	0	0	0	0	2756000	0	0	0	0	0	0	0	0	0	0	0	0	0	0	0	0	0	0	0	0	0	0	0	0	0	0	0	0	0	0	0	0	0	0	0	0	0	0
0	0	0	0	0	0	0	0	0	0	0	0	0	0	0	0	0	0	0	0	0	0	0	0	0	0	0	0	0	0	0	0	0	0	0	0	0	0	0	0	0	0	0	0	0	6123900	0	0	0
0	0	0	0	0	0	0	0	0	0	0	0	0	0	0	0	0	0	0	0	0	0	0	0	0	0	0	0	0	0	0	0	0	0	0	0	0	0	0	0	0	0	0	39872000	43853000	36199000	0	0	0
0	0	0	0	0	0	0	0	0	0	0	0	0	0	0	0	0	0	0	0	0	0	0	0	0	0	0	0	0	0	0	0	0	0	0	0	0	0	0	0	0	0	0	134720000	129010000	126370000	0	0	0
0	0	0	0	0	0	0	0	0	0	0	0	0	0	0	0	0	0	0	0	0	0	0	0	0	0	0	0	0	0	0	0	0	0	0	0	0	0	0	0	0	0	0	337720000	346400000	324430000	0	0	0
0	0	0	0	0	0	0	0	0	0	0	0	0	0	0	0	0	0	0	0	0	0	0	0	0	0	0	0	0	0	0	0	0	0	0	0	0	0	0	0	0	0	0	0	0	8128200	0	0	0
0	0	0	0	0	0	0	0	0	0	0	0	0	0	0	0	0	0	0	0	0	0	0	0	0	0	0	0	0	0	0	0	0	0	0	0	0	0	0	0	0	0	0	77198000	72020000	78470000	0	0	0
0	0	0	0	0	0	0	0	0	0	0	0	0	0	0	0	0	0	0	0	0	0	0	0	0	0	0	0	0	0	0	0	0	0	0	0	0	0	0	0	0	0	0	43367000	44653000	48273000	0	0	0
2539000	0	0	0	0	0	0	0	0	0	0	0	0	0	0	0	0	0	0	0	0	0	0	0	0	0	0	0	0	0	0	0	0	0	0	0	0	0	0	0	0	0	0	60203000	183870000	207190000	0	0	0
23086000	0	34128000	0	35511000	60401000	46239000	25385000	56786000	10964000	47662000	30482000	34451000	41136000	42381000	45920000	0	0	20083000	37888000	30092000	51070000	12177000	33162000	36250000	44876000	39989000	53140000	37732000	34950000	42255000	43543000	49263000	43302000	37908000	55388000	30975000	26672000	27700000	26379000	43116000	12992000	47398000	30577000	101600000	30364000	20640000	23495000	21657000
0	0	0	0	0	0	0	0	0	0	0	0	0	0	0	0	0	0	0	0	0	0	0	0	0	0	0	0	0	0	0	0	0	0	0	0	0	0	0	0	0	0	0	0	0	1835000	0	0	0
0	0	0	0	0	0	0	0	0	0	0	0	0	0	0	0	0	0	0	0	0	0	0	0	0	0	0	0	0	0	0	0	0	0	0	0	0	0	0	0	0	0	0	23152000	32101000	29816000	0	0	0
0	0	0	0	0	0	0	0	0	0	0	53080000	0	0	0	0	0	0	0	0	0	0	0	0	0	0	0	0	0	0	0	0	0	0	0	0	0	0	0	0	0	0	0	102800000	152800000	99316000	0	0	0
0	0	0	0	0	0	0	0	0	0	0	0	0	0	0	0	0	0	0	0	0	0	0	0	0	0	0	0	0	0	0	0	0	0	0	0	0	0	0	0	0	0	0	21085000	21600000	20680000	0	0	0
0	0	0	0	0	0	0	0	0	0	0	8907200	7752000	0	0	0	0	0	0	0	0	0	0	0	0	0	0	0	0	0	0	0	0	0	0	0	0	0	0	0	0	0	0	0	0	0	0	0	0
0	0	0	0	0	0	0	0	0	0	0	0	0	0	0	0	0	0	0	0	0	0	0	0	0	0	0	0	0	0	0	0	0	0	0	0	0	0	0	0	0	0	0	58381000	55117000	53885000	0	0	0
0	0	0	0	0	0	0	0	0	0	0	0	0	0	0	0	0	0	0	0	0	0	0	0	0	0	0	0	0	0	0	0	0	0	0	0	0	0	0	0	0	0	0	489050000	386150000	409740000	0	0	0
0	0	0	0	0	0	0	0	0	0	0	0	0	0	0	0	0	0	0	0	0	0	0	0	0	0	0	0	0	0	0	0	0	0	0	0	0	0	0	0	0	0	0	0	0	14640000	0	0	0
0	0	0	0	0	0	0	0	0	0	0	0	0	0	0	0	0	0	0	0	0	0	0	0	0	0	0	0	0	0	0	0	0	0	0	0	0	0	0	0	0	0	0	0	0	7801400	0	0	0
0	0	0	0	0	0	0	0	0	0	0	0	0	0	0	0	0	0	0	0	0	0	0	0	0	0	0	0	0	0	0	0	0	0	0	0	0	0	0	0	0	0	0	120310000	122060000	121060000	0	0	0
29711000	0	0	0	19089000	0	0	0	18294000	14631000	18661000	0	0	17597000	17317000	15010000	0	16052000	3737000	18065000	18776000	39259000	0	14162000	9509700	15421000	22479000	9086700	12539000	16198000	10256000	0	0	13755000	12462000	12564000	12312000	24849000	26584000	22138000	9068900	0	11814000	0	0	0	0	12790000	9589200
0	0	0	0	0	0	0	0	0	0	0	0	0	0	0	0	0	0	0	0	0	0	0	0	0	0	0	0	0	0	0	0	0	0	0	0	0	0	0	0	0	0	0	0	0	3562900	0	0	0
0	0	0	0	0	0	0	0	0	0	0	0	0	0	0	0	0	0	0	0	0	0	0	0	0	0	0	0	0	0	0	0	0	0	0	0	0	0	0	0	0	0	0	9558100	8269900	0	0	0	0
0	0	0	0	0	0	0	0	0	0	0	0	0	0	0	0	0	0	0	0	0	0	0	0	0	0	0	0	0	0	0	0	0	0	0	0	0	0	0	0	0	0	0	29280000	28978000	24665000	0	0	0
0	0	0	0	0	0	0	0	0	0	0	0	0	0	0	0	0	0	0	0	0	0	0	0	0	0	0	0	0	0	0	0	0	0	0	0	0	0	0	0	0	0	0	28334000	23997000	23483000	0	0	0
0	0	0	0	0	0	0	0	0	0	0	0	0	0	0	0	0	0	0	0	0	0	0	0	0	0	0	0	0	0	0	0	0	0	0	0	0	0	0	0	0	0	0	522060000	611940000	551050000	0	0	0
0	0	0	0	0	0	0	0	0	0	0	21070000	30278000	0	0	0	0	0	0	0	0	0	0	0	0	0	0	0	0	0	0	0	0	0	0	0	0	0	0	0	0	0	0	0	14459000	15656000	0	0	0
0	0	0	0	0	0	0	0	0	0	0	0	0	0	0	0	0	0	0	0	0	0	0	0	0	0	0	0	0	0	0	0	0	0	0	0	0	0	0	0	0	0	0	0	0	2158200	0	0	0
0	0	0	0	0	0	0	0	0	0	0	0	0	0	0	0	0	0	0	0	0	0	0	0	0	0	0	0	0	0	0	0	0	0	0	0	0	0	0	0	0	0	0	14312000	11895000	15100000	0	0	0
0	0	0	0	0	0	0	0	0	0	0	0	0	0	0	0	0	0	0	0	0	0	0	0	0	0	0	0	0	0	0	0	0	0	0	0	0	0	0	0	0	0	0	0	0	7428100	0	0	0
0	0	0	0	0	0	0	0	0	0	0	0	0	0	0	0	0	0	0	0	0	0	0	0	0	0	0	0	0	0	0	0	0	0	0	0	0	0	0	0	0	0	0	50907000	36503000	34239000	15950000	0	0
0	0	0	0	0	0	0	0	0	0	0	0	0	0	0	0	0	0	0	0	0	0	0	0	0	0	0	0	0	0	0	0	0	0	0	0	0	0	0	0	0	0	0	33273000	33226000	30564000	0	0	0
0	0	0	0	0	0	0	0	0	0	0	0	0	0	0	0	0	0	0	0	0	0	0	0	0	0	0	0	0	0	0	0	0	0	0	0	0	0	0	0	0	0	0	21349000	23723000	22408000	0	0	0
0	0	0	0	0	0	0	0	0	0	0	0	0	0	0	0	0	0	0	0	0	0	0	0	0	0	0	0	0	0	0	0	0	0	0	0	0	0	0	0	0	0	0	23177000	18100000	18831000	0	0	0
0	0	0	0	0	0	0	0	0	0	0	0	0	0	0	0	0	0	0	0	0	0	0	0	0	0	0	0	0	0	0	0	0	0	0	0	0	0	0	0	0	0	0	0	0	5483600	0	0	0
0	0	0	0	0	0	0	0	0	0	0	0	0	0	0	0	0	0	0	0	0	0	0	0	0	0	0	0	0	0	0	0	0	0	0	0	0	0	0	0	0	0	0	0	0	2002800	0	0	0
0	0	0	0	0	0	0	0	0	0	0	0	0	0	0	0	0	0	0	0	0	0	0	0	0	0	0	0	0	0	0	0	0	0	0	0	0	0	0	0	0	0	0	7708100	0	0	0	0	0
0	0	0	0	0	0	0	0	0	0	0	0	0	0	0	0	0	0	0	0	0	0	0	0	0	0	0	0	0	0	0	0	0	0	0	0	0	0	0	0	0	0	0	21495000	16654000	7485400	0	0	0
0	0	0	0	0	11539000	12775000	12869000	0	0	0	9629900	9029000	0	0	0	0	0	0	0	0	0	0	0	0	0	0	0	0	0	0	0	0	0	0	0	0	0	0	0	0	0	0	0	0	0	0	0	0
0	0	0	0	0	0	0	0	0	0	0	0	0	0	0	0	0	0	0	0	0	0	0	0	0	0	0	0	0	0	0	0	0	0	0	0	0	0	0	0	0	0	0	34043000	73591000	45780000	0	0	0
0	0	0	0	0	0	0	0	0	0	0	0	0	0	0	0	0	0	0	0	0	0	0	0	0	0	0	0	0	0	0	0	0	0	0	0	0	0	0	0	0	0	0	15625000	15411000	15556000	0	0	0
0	0	0	0	0	0	0	0	0	0	0	0	0	0	0	0	0	0	0	0	0	0	0	0	0	0	0	0	0	0	0	0	0	0	0	0	0	0	0	0	0	0	0	1181700000	1288800000	1234200000	0	0	0
0	0	0	0	0	0	0	0	0	0	0	15957000	15541000	0	0	0	0	0	0	0	0	0	0	0	0	0	0	0	0	0	0	0	0	0	0	0	0	0	0	0	0	0	0	14738000	15124000	14390000	0	0	0
0	0	0	0	0	0	0	1810300	0	0	0	0	0	0	0	0	0	0	0	0	0	0	0	0	0	0	0	0	0	0	0	0	0	0	0	0	0	0	0	0	0	0	0	0	0	0	0	0	0
0	0	0	0	0	0	0	0	0	0	0	0	0	0	0	0	0	0	0	0	0	0	0	0	0	0	0	0	0	0	0	0	0	0	0	0	0	0	0	0	0	0	0	13006000	15801000	16719000	0	0	0
0	0	0	0	0	0	0	0	0	0	0	0	0	0	0	0	0	0	0	0	0	0	0	0	0	0	0	0	0	0	0	0	0	0	0	0	0	0	0	0	0	0	0	16260000	19054000	16401000	0	0	0
0	0	0	0	0	0	0	0	0	0	0	0	0	0	0	0	0	0	0	0	0	0	0	0	0	0	0	0	0	0	0	0	0	0	0	0	0	0	0	0	0	0	0	711090000	665020000	735580000	0	0	0
0	0	0	0	0	0	0	0	0	0	0	0	0	0	0	0	0	0	0	0	0	0	0	0	0	0	0	0	0	0	0	0	0	0	0	0	0	0	0	0	0	0	0	9349100	11111000	11190000	0	0	0
0	0	0	0	0	0	0	0	0	0	0	0	0	0	0	0	0	0	0	0	0	0	0	0	0	0	0	0	0	0	0	0	0	0	0	0	0	0	0	0	0	0	0	0	8291700	5793500	0	0	0
36532000	22085000	11011000	33956000	54114000	50498000	0	56751000	5734000	23581000	33494000	0	37649000	35066000	36892000	0	32460000	65027000	30407000	34537000	0	0	0	32237000	0	0	0	0	62195000	0	44715000	0	0	0	0	37371000	42222000	55597000	0	53712000	41529000	12895000	0	163880000	141170000	170750000	32268000	21626000	24435000
0	0	0	0	0	0	0	0	0	0	0	0	0	0	0	0	0	0	0	0	0	0	0	0	0	0	0	0	0	0	0	0	0	0	0	0	0	0	0	0	0	0	0	41737000	37622000	39609000	0	0	0
0	0	0	0	0	0	0	0	0	0	0	0	0	0	0	0	0	0	0	0	0	0	0	0	0	0	0	0	0	0	0	0	0	0	0	0	0	0	0	0	0	0	0	21931000	26354000	25257000	0	0	0
0	0	0	0	0	0	0	0	0	0	0	0	0	0	0	0	0	0	0	0	0	0	0	0	0	0	0	0	0	0	0	0	0	0	0	0	0	0	0	0	0	0	0	19915000	17768000	27140000	0	0	0
0	0	0	3620600	0	0	0	0	2882900	0	3708700	0	0	4659700	5222800	0	0	0	0	5335800	0	4997200	0	0	0	0	0	0	0	0	5348600	2425300	0	2576200	0	0	4953100	0	0	0	0	0	0	73777000	182750000	233320000	0	0	0
0	0	0	0	0	0	0	0	0	0	0	0	0	0	0	0	0	0	0	0	0	0	0	0	0	0	0	0	0	0	0	0	0	0	0	0	0	0	0	0	0	0	0	0	0	8614000	0	0	0
0	0	0	0	0	0	0	0	0	0	0	0	0	0	0	0	0	0	0	0	0	0	0	0	0	0	0	0	0	0	0	0	0	0	0	0	0	0	0	0	0	0	0	43534000	51768000	49154000	0	0	0
0	0	0	0	0	0	0	0	0	0	0	0	0	0	0	0	0	0	0	0	0	0	0	0	0	0	0	0	0	0	0	0	0	0	0	0	0	0	0	0	0	0	0	19112000	16939000	18642000	0	0	0
0	0	0	0	0	20164000	17277000	16530000	0	0	0	0	17330000	0	0	0	0	0	0	0	0	0	0	0	0	0	0	0	0	0	0	0	0	0	0	0	0	0	0	0	0	0	0	16535000	20155000	15415000	0	0	0
0	0	0	0	0	0	0	0	0	0	0	0	0	0	0	0	0	0	0	0	0	0	0	0	0	0	0	0	0	0	0	0	0	0	0	0	0	0	0	0	0	0	0	0	0	5231900	0	0	0
0	0	0	0	0	0	0	0	0	0	0	0	0	0	0	0	0	0	0	0	0	0	0	0	0	0	0	0	0	0	0	0	0	0	0	0	0	0	0	0	0	0	0	0	0	6003900	0	0	0
0	0	0	0	0	0	0	0	0	0	0	0	0	0	0	0	0	0	0	0	0	0	0	0	0	0	0	0	0	0	0	0	0	0	0	0	0	0	0	0	0	0	0	0	1026600	0	0	0	0
0	0	0	0	0	0	0	0	0	0	0	0	0	0	0	0	0	0	0	0	0	0	0	0	0	0	0	0	0	0	0	0	0	0	0	0	0	0	0	0	0	0	0	15625000	16645000	16320000	0	0	0
0	0	0	0	0	0	0	0	0	0	0	0	0	0	0	0	0	0	0	0	0	0	0	0	0	0	0	0	0	0	0	0	0	0	0	0	0	0	0	0	0	0	0	10331000	0	8461200	0	0	0
43942000	45526000	28230000	35677000	42046000	79412000	105580000	79729000	46606000	62573000	63871000	32515000	39923000	55176000	52018000	47136000	44650000	47601000	50488000	47263000	51234000	58518000	30885000	55843000	53285000	51581000	47040000	43993000	53318000	67646000	63755000	39598000	56938000	27523000	47205000	48636000	61980000	42225000	28924000	27102000	34976000	38203000	46616000	38574000	59695000	92589000	58444000	52176000	44431000
0	0	0	0	0	0	0	0	0	0	0	0	0	0	0	0	0	0	0	0	0	0	0	0	0	0	0	0	0	0	0	0	0	0	0	0	0	0	0	0	0	0	0	12582000	13326000	13434000	0	0	0
0	0	0	0	0	0	0	0	0	0	0	0	0	0	0	0	0	0	0	0	0	0	0	0	0	0	0	0	0	0	0	0	0	0	0	0	0	0	0	0	0	0	0	12801000	14532000	13454000	0	0	0
0	0	0	0	0	0	0	0	0	0	0	0	0	0	0	0	0	0	0	0	0	0	0	0	0	0	0	0	0	0	0	0	0	0	0	0	0	0	0	0	0	0	0	0	0	3996600	0	0	0
0	0	0	0	0	0	0	0	0	0	0	0	0	0	0	0	0	0	0	0	0	0	0	0	0	0	0	0	0	0	0	0	22027000	0	0	0	0	0	0	0	0	0	0	89558000	111550000	267680000	0	0	0
0	0	0	0	0	0	0	0	0	0	0	0	0	0	0	0	0	0	0	0	0	0	0	0	0	0	0	0	0	0	0	0	0	0	0	0	0	0	0	0	0	0	0	0	0	13658000	0	0	0
0	0	0	0	0	0	0	0	0	0	0	0	0	0	0	0	0	0	0	0	0	0	0	0	0	19733000	0	0	0	0	0	0	0	0	0	0	0	0	0	0	0	0	0	82380000	102470000	56490000	0	0	0
0	0	0	0	0	10633000	12708000	15512000	0	0	0	15205000	9309100	0	0	0	0	0	0	0	0	0	0	0	0	0	0	0	0	0	0	0	0	0	0	0	0	7647200	0	0	0	0	0	0	0	0	0	0	0
0	0	0	0	0	0	0	0	0	0	0	0	0	0	0	0	0	0	0	0	0	0	0	0	0	0	0	0	0	0	0	0	0	0	0	0	0	0	0	0	0	0	0	113760000	117320000	116800000	0	0	0
0	0	0	0	0	0	0	0	0	0	0	0	0	0	0	0	0	0	0	0	0	0	0	0	0	0	0	0	0	0	0	0	0	0	0	0	0	0	0	0	0	0	0	0	0	2866300	0	0	0
0	0	0	0	0	0	0	0	0	0	0	0	0	0	0	0	0	0	0	0	0	0	0	0	0	0	0	0	0	0	0	0	0	0	0	0	0	0	0	0	0	0	0	4523500	4711900	0	0	0	0
0	0	0	0	0	0	0	0	0	0	0	0	0	0	0	0	0	0	0	0	0	0	0	0	0	0	0	0	0	0	0	0	0	0	0	0	0	0	0	0	0	0	0	18587000	15448000	16566000	0	0	0
0	0	0	0	0	0	0	0	0	0	0	0	0	0	0	0	0	0	0	0	0	0	0	0	0	0	0	0	0	0	0	0	0	0	0	0	0	0	0	0	0	0	0	16525000	15542000	20475000	0	0	0
0	0	0	0	0	0	0	0	0	0	0	4124300	0	0	0	0	0	0	0	0	0	0	0	0	0	0	0	5420300	0	0	0	6182900	4071900	0	0	0	0	0	0	0	0	0	0	28678000	31316000	35018000	0	0	5563900
0	0	0	0	0	0	0	0	0	0	0	0	0	0	0	0	0	0	0	0	0	0	0	0	0	0	0	0	0	0	0	0	0	0	0	0	0	0	0	0	0	0	0	0	0	14134000	0	0	0
0	0	0	0	0	0	0	0	0	0	0	0	0	0	0	0	0	0	0	0	0	0	0	0	0	0	0	0	0	0	0	0	0	0	0	0	0	0	0	0	0	0	0	12443000	13189000	12846000	0	0	0
0	4686800	0	0	0	0	0	0	4813700	4592100	0	0	0	0	4191300	0	0	0	0	0	0	3955900	0	0	0	4389400	4501400	0	0	0	0	4039600	0	3702600	0	0	0	4241600	0	0	0	0	0	0	0	0	0	0	0
0	0	0	0	0	0	0	0	31809000	30299000	25001000	0	0	0	0	0	0	0	0	0	0	0	0	0	0	0	0	24080000	0	0	0	0	0	0	0	0	0	1403800	0	0	0	0	0	526090000	612290000	592580000	0	0	0
0	0	0	0	0	0	0	0	0	0	0	0	0	0	0	0	0	0	0	0	0	0	0	0	0	0	0	0	0	0	0	0	0	0	0	0	0	0	0	0	0	0	0	0	0	5583600	0	0	0
0	0	0	0	0	0	0	0	0	0	0	0	9284300	0	0	0	0	0	0	0	0	0	0	0	0	0	0	0	0	0	0	0	0	0	0	0	0	0	0	0	0	0	0	0	0	0	0	0	0
0	0	0	0	0	0	0	0	0	0	0	0	0	0	0	0	0	0	0	0	0	0	0	0	0	0	0	0	0	0	0	0	0	0	0	0	0	0	0	0	0	0	0	233120000	134200000	163680000	0	0	0
0	0	0	0	0	0	0	0	0	0	0	0	0	0	0	0	0	0	0	0	0	0	0	0	0	0	0	0	0	0	0	0	0	0	0	0	0	0	0	0	0	0	0	14082000	10384000	20236000	0	0	0
0	0	0	0	0	0	0	0	0	0	0	0	0	0	0	0	0	0	0	0	0	0	0	0	0	0	0	0	0	0	0	0	0	0	0	0	0	0	0	0	0	0	0	8037500	6222200	0	0	0	0
0	0	0	0	0	0	0	0	0	0	0	0	0	0	0	0	0	0	0	0	0	0	0	0	0	0	0	0	0	0	0	0	0	0	0	0	0	0	0	0	0	0	0	85038000	74622000	78382000	0	0	0
0	0	0	0	0	0	0	0	0	0	0	0	0	0	0	0	0	0	0	0	0	0	0	0	0	0	0	0	0	0	0	0	0	0	0	0	0	0	0	0	0	0	0	24022000	27845000	20564000	0	0	0
0	0	0	0	0	0	0	0	0	0	0	0	0	0	0	0	0	0	0	0	0	0	0	0	0	0	0	0	0	0	0	0	0	0	0	0	0	0	0	0	0	0	0	0	0	11494000	0	0	0
0	0	0	0	0	0	0	0	0	0	0	0	0	0	0	0	0	0	0	0	0	0	0	0	0	0	0	0	0	0	0	0	0	0	0	0	0	0	0	0	0	0	0	11350000	19517000	0	0	0	0
0	0	0	0	0	0	0	0	0	0	0	0	0	0	0	0	0	0	0	0	0	0	0	0	0	0	0	0	0	0	0	0	0	0	0	0	0	0	0	0	0	0	0	0	6656100	7031900	0	0	0
0	0	0	0	0	0	0	0	0	0	0	0	0	0	0	0	0	0	0	0	0	0	0	0	0	0	0	0	0	0	0	0	0	0	0	0	0	0	0	0	0	0	0	0	0	5739200	0	0	0
0	0	0	0	0	0	0	0	0	0	0	0	0	0	0	0	0	0	0	0	0	0	0	0	0	0	0	0	0	0	0	0	0	0	0	0	0	0	0	0	0	0	0	0	5036000	0	0	0	0
0	8686300	7098300	0	14985000	2071900	11196000	9726200	10906000	9339100	14760000	26095000	17480000	7445300	9276600	7497900	8065600	5709900	5324600	13583000	11340000	11583000	9500000	19450000	11167000	7504200	6603700	1788100	11893000	6590500	8451400	14775000	8765800	5833200	6910700	955910	0	6146400	1903400	0	7579500	8749300	7905300	559480000	696430000	605150000	5315000	5612900	6048900
0	0	0	0	0	0	0	0	0	0	0	0	0	0	0	0	0	0	0	0	0	0	0	0	0	0	0	0	0	0	0	0	0	0	0	0	0	0	0	0	0	0	0	0	0	1714600	0	0	0
0	0	0	0	0	0	0	0	0	0	0	0	0	0	0	0	0	0	0	0	0	0	0	0	0	0	0	0	0	0	0	0	0	0	0	0	0	0	0	0	0	0	0	106060000	117190000	105680000	0	0	0
0	0	0	0	0	0	0	0	0	0	0	0	0	0	0	0	0	0	0	0	0	0	0	0	0	0	0	0	0	0	0	0	0	0	0	0	0	0	0	0	0	0	0	104800000	98139000	102990000	0	0	0
0	0	0	0	0	0	0	0	0	0	0	0	0	0	0	0	0	0	0	0	0	0	0	0	0	0	0	0	0	0	0	0	0	0	0	0	0	0	0	0	0	0	0	0	0	3923000	0	0	0
0	0	0	0	0	0	0	0	0	0	0	0	0	0	0	0	0	0	0	0	0	0	0	0	0	0	0	0	0	0	0	0	0	0	0	0	0	0	0	0	0	0	0	0	0	6858800	0	0	0
0	0	0	0	0	0	0	0	0	0	0	0	0	0	0	0	0	0	0	0	0	0	0	0	0	0	0	0	0	0	0	0	0	0	0	0	0	0	0	0	0	0	0	68598000	46362000	44035000	0	0	0
0	0	0	0	0	0	0	0	0	0	0	0	0	0	0	0	0	0	0	0	0	0	0	0	0	0	0	0	0	0	0	0	0	0	0	0	0	0	0	0	0	0	0	30200000	30472000	28402000	0	0	0
0	0	0	0	0	0	17782000	0	0	0	0	0	0	0	0	0	0	0	0	0	0	0	0	0	0	0	0	0	0	0	0	0	0	0	0	0	0	0	0	0	0	0	0	67233000	66569000	68049000	0	0	0
0	0	0	0	0	0	0	0	0	0	0	0	0	0	0	0	0	0	0	0	0	0	0	0	0	0	0	0	0	0	0	0	0	0	0	0	0	0	0	0	0	0	0	31443000	19948000	23625000	0	0	0
0	0	0	0	0	0	0	0	0	0	0	0	0	0	0	0	0	0	0	0	0	0	0	0	0	0	0	0	0	0	0	0	0	0	0	0	0	0	0	0	0	0	0	0	28025000	29845000	0	0	0
0	0	0	0	0	0	0	0	0	0	0	0	0	0	0	0	0	0	0	0	0	0	0	0	0	0	0	0	0	0	0	0	0	0	0	0	0	0	0	0	0	0	0	96116000	79714000	85609000	0	0	0
0	0	0	0	0	43763000	40889000	54204000	0	0	0	72901000	68521000	0	0	0	0	0	0	0	0	0	0	0	0	0	0	0	0	0	0	0	0	0	0	0	0	0	0	0	0	0	0	32255000	64620000	96414000	0	0	0
0	0	0	0	0	0	0	0	0	0	0	0	0	0	0	0	0	0	0	0	0	0	0	0	0	0	0	0	0	0	0	0	0	0	0	0	0	0	0	0	0	0	0	6151500	5773300	0	0	0	0
0	0	0	0	0	0	0	0	0	0	0	0	0	0	0	0	0	0	0	0	0	0	0	0	0	0	0	0	0	0	0	0	0	0	0	0	0	0	0	0	0	0	0	21330000	16625000	17407000	0	0	0
0	0	0	0	0	0	0	0	0	0	0	0	0	0	0	0	0	0	0	0	0	0	0	0	0	0	0	0	0	0	0	0	0	0	0	0	0	0	0	0	0	0	0	0	0	27639000	0	0	0
0	0	0	0	0	0	0	0	0	0	0	0	0	0	0	0	0	0	0	0	0	0	0	0	0	0	0	0	0	0	0	0	0	0	0	0	0	0	0	0	0	0	0	8144600	0	6048100	0	0	0
0	0	0	0	0	0	0	0	0	0	0	19969000	44349000	0	0	0	0	0	0	0	0	0	0	0	6933700	0	0	0	0	0	0	0	0	0	0	0	0	0	0	0	0	0	0	296640000	349280000	264330000	0	0	0
0	0	0	0	0	0	0	0	0	0	0	0	0	0	0	0	0	0	0	0	0	0	0	0	0	0	0	0	0	0	0	0	0	0	0	0	0	0	0	0	0	0	0	0	0	12200000	0	0	0
0	0	0	0	0	0	0	0	0	0	0	0	0	0	0	0	0	0	0	0	0	0	0	0	0	0	0	0	0	0	0	0	0	0	0	0	0	0	0	0	0	0	0	7505000	6605300	6568700	0	0	0
0	0	0	0	0	0	0	0	0	0	0	0	0	0	0	0	0	0	0	0	0	0	0	0	0	0	0	0	0	0	0	0	0	0	0	0	0	0	0	0	0	0	0	17675000	18104000	15599000	0	0	0
0	0	0	0	0	0	0	0	0	0	0	0	0	0	0	0	0	0	0	0	0	0	0	0	0	0	0	0	0	0	0	0	0	0	0	0	0	0	0	0	0	0	0	0	0	0	0	0	7377500
0	0	0	0	0	0	0	0	0	0	0	0	0	0	0	0	0	0	0	0	0	0	0	0	0	0	0	0	0	0	0	0	0	0	0	0	0	0	0	0	0	0	0	11808000	9955600	9431400	0	0	0
0	0	0	0	0	0	0	0	0	0	0	0	0	0	0	0	0	0	0	0	0	0	0	0	0	0	0	0	0	0	0	0	0	0	0	0	0	0	0	0	0	0	0	180600000	147890000	156630000	0	0	0
0	0	0	0	0	0	0	0	0	0	0	0	0	0	0	0	0	0	0	0	0	0	0	0	0	0	0	0	0	0	0	0	0	0	0	0	0	0	0	0	0	0	0	236110000	255260000	245700000	0	0	0
29342000	27558000	25255000	0	25381000	52198000	53066000	62448000	20652000	26298000	24055000	27936000	20319000	25461000	25092000	21542000	29983000	33432000	26773000	21550000	26198000	25258000	30419000	39099000	39553000	18641000	24323000	45066000	45207000	40594000	45596000	22519000	30054000	21844000	44257000	44023000	42314000	18073000	17525000	22078000	21317000	14819000	18850000	262450000	281660000	307650000	30815000	25538000	23748000
0	0	0	0	0	0	0	0	0	0	0	0	0	0	0	0	0	0	0	0	0	0	0	0	0	0	0	0	0	0	0	0	0	0	0	0	0	0	0	0	0	0	0	20961000	17379000	14367000	0	0	0
0	0	0	0	0	0	0	0	0	0	0	0	0	0	0	0	0	0	0	0	0	0	0	0	0	0	0	0	0	0	0	0	0	0	0	0	0	0	0	0	0	0	0	0	0	2136000	0	0	0
0	0	0	0	0	27133000	27181000	20105000	0	0	0	0	0	0	0	0	0	0	0	0	0	0	0	0	0	0	0	0	0	0	0	0	0	0	0	0	0	0	0	0	0	0	0	27117000	24295000	25225000	0	0	0
25164000	31126000	60237000	51219000	42464000	88375000	77928000	82631000	21904000	15295000	15342000	100640000	88479000	37287000	36082000	32701000	0	0	0	32961000	27930000	33068000	45630000	28549000	38584000	35962000	36867000	23342000	38676000	0	34238000	20039000	20781000	0	38535000	37970000	33398000	47693000	59353000	51548000	15486000	23046000	18238000	754680000	950510000	973870000	38473000	42000000	41940000
0	0	0	0	0	41247000	47266000	18268000	0	0	0	0	0	0	0	0	0	0	0	0	0	0	0	0	0	0	0	0	0	0	0	0	0	0	0	0	0	0	0	0	0	0	0	8633300	12417000	9812800	0	0	0
0	0	0	0	0	0	0	0	0	0	0	0	0	0	0	0	0	0	0	0	0	0	0	0	0	0	0	0	0	0	0	0	0	0	0	0	0	0	0	0	0	0	0	48872000	45296000	47634000	0	0	0
0	0	0	0	0	0	0	0	0	0	0	0	0	0	0	0	0	0	0	0	0	0	0	0	0	0	0	0	0	0	0	0	0	0	0	0	0	0	0	0	0	0	0	0	0	0	0	1721400	0
0	0	0	0	0	0	0	0	0	0	0	0	0	0	0	0	0	0	0	0	0	0	0	0	0	0	0	0	0	0	0	0	0	0	0	0	0	0	0	0	0	0	0	32667000	37691000	32793000	0	0	0
0	0	0	0	0	27952000	32434000	0	0	0	0	0	0	0	0	0	0	0	0	0	0	0	0	0	0	0	0	0	0	0	0	0	0	0	0	0	0	0	0	0	0	0	9123700	112540000	284670000	183840000	0	0	0
0	0	0	0	0	0	0	0	0	0	0	30299000	40112000	0	0	0	0	0	0	0	0	0	0	0	0	0	0	0	0	0	0	0	0	0	0	0	0	0	0	0	0	0	0	11670000	12670000	10591000	0	0	0
0	0	0	0	0	0	0	0	0	0	0	0	0	0	0	0	0	0	0	0	0	0	0	0	0	0	0	0	0	0	0	0	0	0	0	0	0	0	0	0	0	0	0	10804000	0	7381000	0	0	0
0	0	0	0	0	0	0	0	0	0	0	0	0	0	0	0	0	0	0	0	0	0	0	0	0	0	0	0	0	0	0	0	0	0	0	0	0	0	0	0	0	0	0	0	0	10422000	0	0	0
0	0	0	0	0	0	0	0	0	0	0	0	0	0	0	0	0	0	0	0	0	0	0	0	0	0	0	0	0	0	0	0	0	0	0	0	0	0	0	0	0	0	0	0	9754900	0	0	0	0
0	0	0	0	0	0	0	0	0	0	0	0	0	0	0	0	0	0	0	0	0	0	0	0	0	0	0	0	0	0	0	0	0	0	0	0	0	0	0	0	0	0	0	11739000	13246000	0	0	0	0
0	0	0	0	0	0	0	0	0	0	0	122550000	132460000	0	0	0	0	0	0	0	0	0	0	0	0	0	0	0	0	0	0	16666000	14810000	24494000	34413000	0	0	0	0	0	0	0	0	112700000	111950000	94795000	0	0	0
0	0	0	0	0	0	0	0	0	0	0	0	0	0	0	0	0	0	0	0	0	0	0	0	0	0	0	0	0	0	0	0	0	0	0	0	0	0	0	0	0	0	0	14681000	15345000	11001000	0	0	0
0	0	0	0	0	0	0	0	0	0	0	0	0	0	0	0	0	0	0	0	0	0	0	0	0	0	0	0	0	0	0	0	0	0	0	0	0	0	0	0	0	0	0	11492000	8256500	12058000	0	0	0
102990000	176010000	0	0	0	97396000	30584000	126420000	0	0	0	231920000	184950000	0	0	0	0	0	0	0	0	0	0	0	0	185870000	317670000	35384000	140740000	173800000	168970000	168160000	264350000	127420000	78411000	78410000	180200000	0	0	0	519160000	204030000	968600000	141750000	185760000	271710000	0	0	0
0	0	0	0	0	0	0	0	0	0	0	0	0	0	0	0	0	0	0	0	0	0	0	0	0	0	0	0	0	0	0	0	0	0	0	0	0	0	0	0	0	0	0	35645000	33355000	44802000	0	0	0
0	0	0	0	0	0	0	0	0	0	0	0	0	0	0	0	0	0	0	0	0	0	0	0	0	0	0	0	0	0	0	0	0	0	0	0	0	0	0	0	0	0	0	0	0	171450000	0	0	0
0	0	0	0	0	0	0	0	0	0	0	0	0	0	0	0	0	0	0	0	0	0	0	0	0	0	0	0	0	0	0	0	0	0	0	0	0	0	0	0	0	0	0	0	0	6412000	0	0	0
0	0	0	0	0	0	0	0	0	0	0	0	0	0	0	0	0	0	0	0	0	0	0	0	0	0	0	0	0	0	0	0	0	0	0	0	0	0	0	0	0	0	0	17800000	0	0	0	0	0
0	0	0	0	0	0	106490000	0	0	0	0	36956000	120910000	0	0	0	0	0	0	0	0	0	0	0	0	0	0	0	0	0	0	34281000	76196000	34331000	0	0	0	0	0	0	0	0	0	32594000	47467000	50718000	0	0	0
0	0	0	0	0	0	0	0	0	0	0	9608400	7801200	0	0	0	0	0	0	0	0	0	0	0	0	0	0	0	0	0	0	0	0	0	0	0	0	0	0	0	0	0	0	0	0	0	0	0	0
0	0	0	0	0	0	0	0	0	0	0	0	0	0	0	0	0	0	0	0	0	0	0	0	0	0	0	0	0	0	0	0	0	0	0	0	0	0	0	0	0	0	0	0	0	6881300	0	0	0
0	0	0	0	0	0	0	0	0	0	0	0	0	0	0	0	0	0	0	0	0	0	0	0	0	0	0	0	0	0	0	0	0	0	0	0	0	0	0	0	0	0	0	5158400	0	0	0	0	0
0	0	0	0	0	0	0	0	0	0	0	0	0	0	0	0	0	0	0	0	0	0	0	0	0	0	0	0	0	0	0	0	0	0	0	0	0	0	0	0	0	0	0	112850000	115450000	107280000	0	0	0
0	0	0	0	0	0	0	0	0	0	0	0	0	0	0	0	0	0	0	0	0	0	0	0	0	0	0	0	0	0	0	0	0	0	0	0	0	0	0	0	0	0	0	0	9406200	9977200	0	0	0
0	0	0	0	0	0	0	0	0	0	0	0	0	0	0	0	0	0	0	0	0	0	0	0	0	0	0	0	0	0	0	0	0	0	0	0	0	0	0	0	0	0	0	37634000	26893000	32101000	0	0	0
0	0	0	0	0	0	0	0	0	0	0	0	0	0	0	0	0	0	0	0	0	0	0	0	0	0	0	0	0	0	0	0	0	0	0	0	0	0	0	0	0	0	0	74867000	78890000	82069000	0	0	0
0	0	0	0	0	0	0	0	0	0	0	0	0	0	0	0	0	0	0	0	0	0	0	0	0	0	0	0	0	0	0	0	0	0	0	0	0	0	0	0	0	0	0	7772400	9000900	8291400	0	0	0
0	0	0	0	0	0	0	0	0	0	0	0	0	0	0	0	0	0	0	0	0	0	0	0	0	0	0	0	0	0	0	0	0	0	0	0	0	0	0	0	0	0	0	20230000	26496000	19399000	0	0	0
30793000	27073000	0	0	25932000	516520000	173340000	611820000	24969000	23769000	23174000	274000000	730230000	27057000	20456000	23046000	0	44718000	29564000	21242000	22162000	21968000	34849000	32549000	21629000	32431000	32099000	41174000	30073000	29427000	27958000	0	56638000	0	22695000	29456000	21776000	80969000	85440000	26859000	22036000	23955000	19909000	4103900000	4379300000	1179400000	26597000	22770000	27098000
0	0	0	0	0	0	0	0	0	0	0	0	0	0	0	0	0	0	0	0	0	0	0	0	0	0	0	0	0	0	0	0	0	0	0	0	0	0	0	0	0	0	0	20553000	17649000	21509000	0	0	0
0	0	0	0	0	0	0	0	0	0	0	0	0	0	0	0	0	0	0	0	0	0	0	0	0	0	0	0	0	0	0	0	0	0	0	0	0	0	0	2462700	0	0	0	0	0	0	0	0	0
0	0	0	0	0	0	0	0	0	0	0	35810000	0	0	0	0	0	0	0	0	0	0	0	0	0	0	0	0	0	0	0	0	0	0	0	0	0	0	0	0	0	0	0	56631000	57037000	72700000	0	0	0
0	0	0	0	0	0	0	0	0	0	0	0	0	0	0	0	0	0	0	0	0	0	0	0	0	0	0	0	0	0	0	0	0	0	0	0	0	0	0	0	0	0	0	92748000	114710000	107840000	0	0	0
0	0	0	0	0	0	0	0	0	0	0	0	0	0	0	0	0	0	0	0	0	0	0	0	0	0	0	0	0	0	0	0	0	0	0	0	0	0	0	0	0	0	0	23471000	21068000	24860000	0	0	0
0	0	0	0	0	0	0	0	0	0	0	0	0	0	0	0	0	0	0	0	0	0	0	0	0	0	0	0	0	0	0	0	0	0	0	0	0	0	0	0	0	0	0	40734000	41695000	36146000	0	0	0
0	0	0	0	0	0	0	0	0	0	0	0	0	0	0	0	0	0	0	0	0	0	0	0	0	0	0	0	0	0	0	0	0	0	0	0	0	0	0	0	0	0	0	75702000	63871000	62999000	0	0	0
0	0	0	0	0	0	0	0	0	0	0	0	0	0	0	0	0	0	0	0	0	0	0	0	0	0	0	0	0	0	0	0	0	0	0	0	0	0	0	0	0	0	0	0	0	1795000	0	0	0
0	0	0	0	0	0	0	0	0	0	0	0	0	0	0	0	0	0	0	0	0	0	0	0	0	0	0	0	0	0	0	0	0	0	0	0	0	0	0	0	0	0	0	0	6539900	3391400	0	0	0
0	0	0	0	0	0	0	0	0	0	0	0	0	0	0	0	0	0	0	0	0	0	0	0	0	0	0	0	0	0	0	0	0	0	0	0	0	0	0	0	0	0	0	16193000	18527000	17834000	0	0	0
0	0	0	0	0	0	0	0	0	0	0	0	0	0	0	0	0	0	0	0	0	0	0	0	0	0	0	0	0	0	0	0	0	0	0	0	0	0	0	0	0	0	0	34449000	25742000	23121000	0	0	0
0	0	0	0	0	0	0	0	0	0	0	0	0	0	0	0	0	0	0	0	0	0	0	0	0	0	0	0	0	0	0	0	0	0	0	0	0	0	0	0	0	0	0	29160000	31425000	30568000	0	0	0
0	0	0	0	0	0	0	0	0	0	0	0	0	0	0	0	0	0	0	0	0	0	0	0	0	0	0	0	0	0	0	0	0	0	0	0	0	0	0	0	0	0	0	17528000	15637000	14520000	0	0	0
0	0	0	0	0	0	0	0	0	0	0	0	0	0	0	0	0	0	0	0	0	0	0	0	0	0	0	0	0	0	0	0	0	0	0	0	0	0	0	0	0	0	0	0	0	0	0	0	641440
0	0	0	0	0	119360000	67587000	75925000	0	0	0	43883000	75520000	0	0	0	0	0	0	0	0	0	0	0	0	0	0	0	0	0	0	0	0	0	0	0	0	0	0	0	0	0	0	64031000	77676000	73543000	0	0	0
0	0	0	0	0	0	0	0	0	0	0	0	0	0	0	0	0	0	0	0	0	0	0	0	0	0	0	0	0	0	0	0	0	0	0	0	0	0	0	0	0	0	0	0	0	11676000	0	0	0
0	0	0	0	0	0	0	0	0	0	0	0	0	0	0	0	0	0	0	0	0	0	0	0	0	0	0	0	0	0	6193400	0	0	0	0	0	0	0	0	0	0	0	0	0	0	0	0	0	0
0	0	0	0	0	0	0	0	0	0	0	0	0	0	0	0	0	0	0	0	0	0	0	0	0	0	0	0	0	0	0	0	0	0	0	0	0	0	0	0	0	0	0	0	0	1422700	0	0	0
0	0	0	0	0	0	0	0	0	0	0	0	0	0	0	0	0	0	0	0	0	0	0	0	0	0	0	0	0	0	0	0	0	0	0	0	0	0	0	0	0	0	0	16206000	11893000	14172000	0	0	0
0	0	0	0	0	5052700	0	0	0	0	0	0	0	0	0	0	0	0	0	29580000	23924000	16226000	0	0	0	0	0	0	0	0	0	0	0	0	0	0	0	0	0	0	0	0	0	42482000	84217000	236080000	0	0	0
0	0	0	0	0	96652000	97830000	74606000	0	0	0	93270000	45579000	0	0	0	0	0	0	0	0	0	0	0	0	0	0	0	0	0	0	0	0	0	0	0	0	0	0	0	0	0	0	56157000	89493000	76316000	0	0	0
0	0	0	0	0	0	0	0	0	0	0	0	0	0	0	0	0	0	0	0	0	0	0	0	0	0	0	0	0	0	0	0	0	0	0	0	0	0	0	0	0	0	0	3739200	1382000	1421800	0	0	0
0	0	0	0	0	0	0	0	0	0	0	0	0	0	0	0	0	0	0	0	0	0	0	0	0	0	0	0	0	0	0	0	0	0	0	0	0	0	0	0	0	0	0	62417000	32076000	138420000	0	0	0
0	0	0	0	0	0	0	0	0	0	0	0	0	0	0	0	0	0	0	0	0	0	0	0	0	0	0	0	0	0	0	0	0	0	0	0	0	0	0	0	0	0	0	130610000	119480000	119840000	0	0	0
0	0	0	0	0	0	0	0	0	0	0	0	0	0	0	0	0	0	0	0	0	0	0	0	0	14426000	14860000	0	0	0	0	0	0	0	0	0	0	0	0	0	0	0	0	18118000	13298000	14866000	0	0	0
0	0	0	0	0	0	0	0	0	0	0	0	0	0	0	0	0	0	0	0	0	0	0	0	0	0	0	0	0	0	0	0	0	0	0	0	0	0	0	0	0	0	0	10979000	11292000	7693300	0	0	0
0	0	0	0	0	0	0	0	0	0	0	0	0	0	0	0	0	0	0	0	0	0	0	0	0	0	0	0	0	0	0	0	0	0	0	0	0	0	0	0	0	0	0	5688600	6680000	6536400	0	0	0
0	0	0	0	0	0	0	0	0	0	0	0	0	0	0	0	0	0	0	0	0	0	0	0	0	0	0	0	0	0	0	0	0	0	0	0	0	0	0	0	0	0	0	0	0	2783200	0	0	0
0	0	0	0	0	0	0	0	0	0	0	0	0	0	0	0	0	0	0	0	0	0	0	0	0	0	0	0	0	0	0	0	0	0	0	0	0	0	0	0	0	0	0	8164800	8622500	6192200	0	0	0
0	0	0	0	0	0	0	0	0	0	0	0	0	0	0	0	0	0	0	0	0	0	0	0	0	0	0	0	0	0	0	0	0	0	0	0	0	0	0	0	0	0	0	40767000	12097000	10506000	0	0	0
0	0	0	0	0	0	0	0	0	0	0	0	0	0	0	0	0	0	0	0	0	0	0	0	0	0	0	0	0	0	0	0	0	0	0	0	0	0	0	0	0	0	0	76015000	63746000	72174000	0	0	0
0	0	0	0	0	0	0	0	0	0	0	0	0	0	0	0	0	0	0	0	0	0	0	0	0	0	0	0	0	0	0	0	0	0	0	0	0	0	0	0	0	0	0	0	0	0	0	0	0
0	0	0	0	0	0	0	0	0	0	0	0	0	0	0	0	0	0	0	0	0	0	0	0	0	0	0	0	0	0	0	0	0	0	0	0	0	0	0	0	0	0	0	189470000	168490000	174950000	0	0	0
0	0	0	0	0	31184000	0	0	0	0	0	0	0	0	0	0	0	0	0	0	0	0	0	0	0	18211000	22629000	0	0	0	0	0	0	0	0	0	0	0	0	0	0	0	0	128540000	50592000	55260000	0	0	0
0	0	0	0	0	0	0	0	0	0	0	0	0	0	0	0	0	0	0	0	0	0	0	0	0	0	0	0	0	0	0	0	0	0	0	0	0	0	0	0	0	0	0	44439000	50502000	44450000	0	0	0
0	0	0	0	0	0	0	0	0	0	16937000	24736000	24581000	0	0	0	0	0	0	0	0	0	0	0	0	0	0	0	0	0	0	0	0	0	0	0	0	0	0	0	0	0	0	41405000	38162000	27545000	0	0	0
0	0	0	0	0	0	0	0	0	0	0	0	0	0	0	0	0	0	0	0	0	0	0	0	0	0	0	0	0	0	0	0	0	0	0	0	0	0	0	0	0	0	0	22282000	18153000	19512000	0	0	0
0	0	0	0	0	0	0	0	0	0	0	0	0	0	0	0	0	0	0	0	0	0	0	0	0	0	0	0	0	0	0	0	0	0	0	0	0	0	0	0	0	0	0	80809000	68976000	62483000	0	0	0
0	0	0	0	0	0	0	0	0	0	0	0	0	0	0	0	0	0	0	0	0	0	0	0	0	0	0	0	0	0	0	0	0	0	0	0	0	0	0	0	0	0	0	11685000	15849000	14981000	0	0	0
17066000	0	0	0	0	0	0	0	0	0	0	0	0	0	14878000	0	0	0	0	0	0	0	0	0	0	12124000	0	19872000	0	18515000	0	0	0	0	21988000	21569000	0	17907000	0	0	16074000	0	0	124050000	216470000	116080000	0	18682000	0
0	0	0	0	0	0	0	0	0	0	0	0	0	0	0	0	0	0	0	0	0	0	0	0	0	0	0	0	0	0	0	0	0	0	0	0	0	0	0	0	0	0	0	5654900	7707400	5854700	0	0	0
113350000	130710000	104540000	73673000	98662000	145130000	109680000	130680000	120570000	144560000	135460000	122040000	126940000	104220000	93659000	101610000	123780000	115600000	118850000	113410000	109720000	112410000	108490000	99525000	110620000	120650000	119830000	159850000	154760000	146950000	164410000	101560000	111920000	103980000	155830000	154950000	153220000	122020000	114130000	113320000	134130000	148790000	140720000	139570000	150730000	152410000	121740000	127620000	110640000
0	0	0	0	0	0	0	0	0	0	0	0	0	0	0	0	0	0	0	0	0	0	0	2035100	0	0	0	0	0	0	0	0	0	0	0	0	0	0	0	0	0	0	0	0	0	0	0	0	0
0	0	0	0	0	0	0	0	0	0	0	0	0	0	0	0	0	0	0	0	0	0	0	0	0	0	0	0	0	0	0	0	0	0	0	0	0	0	0	0	0	0	0	10600000	10354000	12364000	0	0	0
0	0	0	0	0	0	0	0	0	0	0	0	0	0	0	0	0	0	0	0	0	0	0	0	0	0	0	0	0	0	0	0	0	0	0	0	0	0	0	0	0	0	0	10633000	9424200	7063300	0	0	0
0	0	0	0	0	0	0	0	0	0	0	0	0	0	0	0	0	0	0	0	0	0	0	0	0	0	0	0	0	0	0	0	0	0	0	0	0	0	0	0	0	0	0	0	0	2691000	0	0	0
0	0	0	0	0	28299000	24616000	0	0	0	0	0	0	0	0	0	0	0	0	0	0	0	0	0	0	0	0	0	0	0	0	0	0	0	0	0	0	0	0	0	0	0	0	17914000	18370000	20036000	0	0	0
0	0	0	0	0	0	64743000	0	0	0	0	0	0	0	0	0	0	0	0	0	0	0	0	0	0	0	0	0	0	0	0	0	0	0	0	0	0	0	0	0	0	0	0	119830000	110020000	186450000	0	0	0
0	0	0	0	0	0	0	0	0	0	0	0	0	0	0	0	0	0	0	0	0	0	0	0	0	0	0	0	0	0	0	0	0	0	0	0	0	0	0	0	0	0	0	0	0	11714000	0	0	0
0	0	0	0	0	0	0	0	0	0	0	0	0	0	0	0	0	0	0	0	0	0	0	0	0	0	0	0	0	0	0	0	0	0	0	0	0	0	0	0	0	0	0	0	0	1669800	0	0	0
0	0	0	0	0	0	0	0	0	0	0	0	0	0	0	0	0	0	0	0	0	0	0	0	0	0	0	0	0	0	0	32298000	31985000	40040000	0	0	0	0	0	0	0	0	0	35296000	33155000	39940000	0	0	0
0	0	0	0	0	0	0	0	0	0	0	0	0	0	0	0	0	0	0	0	0	0	0	0	0	0	0	0	0	0	0	0	0	0	0	0	0	0	0	0	0	0	0	0	10047000	8904200	0	0	0
0	0	0	0	0	0	0	0	0	0	0	0	0	0	0	0	0	0	0	0	0	0	0	0	0	0	0	0	0	0	0	0	0	0	0	0	0	0	0	0	0	0	0	0	0	0	0	0	1476400
0	0	0	0	0	0	0	0	0	0	0	0	0	0	0	0	0	0	0	0	0	0	0	0	0	0	0	0	0	0	0	0	0	0	0	0	0	0	0	0	0	0	0	33609000	53290000	53176000	0	0	0
0	26867000	0	25204000	0	0	0	0	0	43977000	0	0	0	19842000	0	0	17881000	0	0	20311000	20473000	0	0	0	0	0	19551000	0	18765000	0	0	0	20276000	0	0	0	0	0	0	19935000	0	0	0	32088000	28671000	25649000	0	0	0
0	0	0	0	0	0	0	0	0	0	0	0	0	0	0	0	0	0	0	0	0	0	0	0	0	0	0	0	0	0	0	0	0	5860400	0	0	0	0	0	0	0	0	0	0	0	0	0	0	0
0	0	0	0	0	0	0	0	0	0	0	0	0	0	0	0	0	0	0	0	0	0	0	0	0	0	0	0	0	0	0	0	0	0	0	0	0	0	0	0	0	0	0	244750000	222160000	224410000	0	0	0
0	0	0	0	0	0	33398000	0	0	0	0	27206000	27777000	0	0	0	0	0	0	0	0	0	0	0	0	0	0	0	0	0	0	0	0	0	0	0	0	0	0	0	0	0	0	55298000	55715000	93488000	0	0	0
0	0	0	0	0	0	0	0	0	0	0	0	0	0	0	0	0	0	0	0	0	0	0	0	0	0	0	0	0	0	0	0	0	0	0	0	0	0	0	0	0	0	0	263000000	294990000	321720000	0	0	0
0	0	0	0	0	0	0	0	0	0	0	0	0	0	0	0	0	0	0	0	0	0	0	0	0	0	0	0	0	0	0	0	0	0	0	0	0	0	0	0	0	0	0	12094000	13371000	13268000	0	0	0
0	0	0	0	0	0	0	0	0	0	0	0	0	0	0	0	0	0	0	0	0	0	0	0	0	0	0	0	0	0	0	0	0	0	0	0	0	0	0	0	0	0	0	0	0	0	0	1844500	0
0	0	0	0	0	0	0	0	0	0	0	0	0	0	0	0	0	0	0	0	0	0	0	0	0	0	0	0	0	0	0	0	0	0	0	0	0	0	0	0	0	0	0	13273000	14609000	13848000	0	0	0
0	0	0	0	0	0	0	0	0	0	0	0	0	0	0	0	0	0	0	0	0	0	0	0	0	0	0	0	0	0	0	0	0	0	0	0	0	0	0	0	0	0	0	0	41471000	0	0	0	0
0	0	0	0	0	0	0	0	0	0	0	0	0	0	0	0	0	0	0	0	0	0	0	0	0	0	0	0	0	0	0	0	0	0	0	0	0	0	0	0	0	0	0	59310000	57738000	58586000	0	0	0
0	0	0	0	0	0	0	0	0	0	0	0	0	0	0	0	0	0	0	0	0	0	0	0	0	0	0	0	0	0	0	0	0	0	0	0	0	0	0	0	0	0	0	0	0	2309300	0	0	0
0	0	0	0	0	0	0	0	0	0	0	0	0	0	0	0	0	0	0	0	0	0	0	0	0	0	0	0	0	0	0	0	0	0	0	0	0	0	0	0	0	0	0	0	0	1837700	0	0	0
0	0	7347200	0	0	9892800	0	9673500	0	0	0	0	0	0	0	0	0	7024900	0	0	0	0	0	0	0	0	0	0	0	0	0	0	0	0	0	0	0	0	12034000	0	0	0	0	0	0	0	0	0	0
0	0	0	0	0	0	0	0	0	0	0	0	0	0	0	0	0	0	0	0	0	0	0	0	0	0	0	0	0	0	0	0	0	0	0	0	0	0	0	0	0	0	0	0	0	0	0	732060	0
0	0	0	0	0	0	0	0	0	0	0	0	0	0	0	0	0	0	0	0	0	0	0	0	0	0	0	0	0	0	0	0	0	0	0	0	0	0	0	0	0	0	0	0	0	12937000	0	0	0
44940000	71764000	56906000	42416000	51284000	106150000	123780000	103710000	92127000	87085000	88824000	118400000	91534000	87632000	76557000	78680000	93113000	73026000	67857000	80070000	61261000	65893000	84228000	81571000	102780000	65994000	69115000	50418000	82514000	86543000	94845000	71342000	73430000	54406000	78565000	98186000	81799000	64244000	79928000	86162000	29667000	31680000	36057000	124580000	114160000	100250000	87172000	63890000	65768000
0	29725000	18780000	16667000	12263000	0	0	0	4566800	0	0	0	0	0	0	0	0	0	21953000	0	0	0	0	19928000	0	20494000	17189000	21509000	14590000	0	0	0	0	11515000	0	28617000	31521000	31747000	71475000	41887000	0	0	0	24427000	61854000	44516000	0	0	22134000
0	0	0	0	0	0	0	0	0	0	0	0	0	0	0	0	0	0	0	0	0	0	0	0	0	0	0	0	0	0	0	0	0	0	0	0	0	0	0	0	0	0	0	17531000	13255000	13690000	0	0	0
0	0	0	0	0	0	0	0	0	0	0	0	0	0	0	0	0	0	0	0	0	0	0	0	0	0	0	0	0	0	0	0	0	0	0	0	0	0	0	0	0	0	0	11234000	13950000	15647000	0	0	0
0	0	0	0	0	0	0	0	0	0	0	0	0	0	0	0	0	0	0	0	0	0	0	0	0	0	0	0	0	0	0	0	0	0	0	0	0	0	0	0	0	0	0	12463000	0	13379000	0	0	0
0	0	0	0	0	0	0	0	0	0	0	0	0	0	0	0	0	0	0	0	0	0	0	0	0	0	0	0	0	0	0	0	0	0	0	0	0	0	0	0	0	0	0	12288000	10339000	10384000	0	0	0
0	0	0	0	0	0	0	0	0	0	0	0	0	0	0	0	0	0	0	0	0	0	0	0	0	0	0	0	0	0	0	0	0	0	0	0	0	0	0	0	0	0	0	0	0	6178500	0	0	0
0	0	0	0	0	0	0	0	0	0	0	0	0	0	0	0	0	0	0	0	0	0	0	0	0	0	0	0	0	0	0	0	0	0	0	0	0	0	0	0	0	0	0	75326000	80056000	73884000	0	0	0
0	0	0	0	0	1385300	962920	1446100	0	0	0	0	0	0	0	0	0	0	0	0	0	1307200	0	0	0	0	0	0	0	0	0	0	0	0	0	0	0	0	0	0	0	0	0	233270000	261510000	272980000	0	992240	0
0	0	0	0	0	0	0	0	0	0	0	0	0	0	0	0	0	0	0	0	0	0	0	0	0	0	0	0	0	0	0	0	0	0	0	0	0	0	0	0	0	0	0	0	0	6154000	0	0	0
0	0	0	0	0	0	0	0	0	0	0	0	0	0	0	0	0	0	0	0	0	0	0	0	0	0	0	0	0	0	0	0	0	0	0	0	0	0	0	0	0	0	0	26583000	19515000	17728000	0	0	0
0	0	0	0	0	0	0	0	0	0	0	0	0	0	0	0	0	0	0	0	0	0	0	0	0	0	0	0	0	0	0	0	0	0	0	0	0	0	0	0	0	0	0	23200000	30981000	26554000	0	0	0
0	0	0	0	0	0	0	0	0	0	0	0	0	0	0	0	0	0	0	0	0	0	0	0	0	0	0	0	0	0	0	0	0	0	0	0	0	0	0	0	0	0	0	0	0	9290300	0	0	0
0	0	0	0	0	0	0	0	0	0	0	0	0	0	0	0	0	0	0	0	0	0	0	0	0	0	0	0	0	0	0	0	0	0	0	0	0	0	0	0	0	0	0	84888000	95139000	91729000	0	0	0
0	0	0	0	0	0	0	9539900	0	0	0	0	0	0	0	0	0	0	0	0	0	0	0	0	0	0	0	0	0	0	0	0	0	0	0	0	0	0	0	0	0	0	0	0	0	0	0	0	0
0	0	0	0	0	0	0	0	0	0	0	0	0	0	0	0	0	0	0	0	0	0	0	0	0	0	0	0	0	0	0	0	0	0	0	0	0	0	0	0	0	0	0	0	0	3991200	0	0	0
0	0	0	0	0	0	0	0	0	0	0	0	0	0	0	0	0	0	0	0	0	0	0	0	0	0	0	0	0	0	0	0	0	0	0	0	0	0	0	0	0	0	0	0	0	11355000	0	0	0
0	0	0	0	0	0	0	0	0	0	0	0	0	0	0	0	0	0	0	0	0	0	0	0	0	0	0	0	0	0	0	0	0	0	0	0	0	0	0	0	0	0	0	30099000	27549000	29683000	0	0	0
0	0	0	0	0	0	0	0	0	0	0	0	0	0	0	0	0	0	0	0	0	0	0	0	0	0	0	0	0	0	0	0	0	0	0	0	0	0	0	0	0	0	0	57639000	62024000	73656000	0	0	0
0	0	0	0	0	0	0	0	0	0	0	0	0	0	0	0	0	0	0	0	0	0	0	0	0	0	0	0	0	0	0	0	0	0	0	0	0	0	0	0	0	0	0	19242000	22080000	0	0	0	0
0	0	0	0	0	0	0	0	0	0	0	0	0	0	0	0	0	0	0	0	0	0	0	0	0	0	0	0	0	0	0	0	0	0	0	0	0	0	0	0	0	0	0	0	0	6242600	0	0	0
0	0	0	0	0	0	0	0	0	0	0	0	0	0	0	0	0	0	0	0	0	0	0	0	0	0	0	0	0	0	0	0	0	0	0	0	0	0	0	0	0	0	0	90233000	132310000	115830000	0	0	0
0	0	0	0	0	0	0	0	0	0	0	0	0	0	0	0	0	0	0	0	0	0	0	0	0	0	0	0	0	0	0	0	0	0	0	0	0	0	0	0	0	0	0	0	10145000	10269000	0	0	0
0	0	0	0	0	0	0	0	0	0	0	0	0	0	0	0	0	0	0	0	0	0	0	0	0	0	0	0	0	0	0	0	0	0	0	0	0	0	0	0	0	0	0	11378000	11661000	11771000	0	0	0
0	0	0	0	0	0	0	0	0	0	0	0	0	0	0	0	0	0	0	0	0	0	0	0	0	0	0	0	0	0	0	0	0	0	0	0	0	0	0	0	0	0	0	0	0	3772700	0	0	0
0	0	0	0	0	0	0	0	0	0	0	0	0	0	0	0	0	0	0	0	0	0	0	0	0	0	0	0	0	0	0	0	0	0	0	0	0	0	0	0	0	0	0	58338000	71064000	70875000	0	0	0
0	0	0	0	0	0	0	0	0	0	0	0	0	0	0	0	0	0	0	0	0	0	0	0	0	0	0	0	0	0	0	0	0	0	0	0	0	0	0	0	0	0	0	0	0	1745700	0	0	0
0	0	0	0	0	110420000	71898000	167840000	0	0	0	0	0	0	0	0	0	0	0	0	0	0	0	0	0	0	0	0	0	0	0	0	0	0	0	0	0	0	0	0	0	0	0	426210000	188480000	186100000	0	0	0
0	0	0	0	0	0	0	0	0	0	0	0	0	0	0	0	0	0	0	0	0	0	0	0	0	0	0	0	0	0	0	0	0	0	0	0	0	0	0	0	0	0	0	0	0	9900200	0	0	0
0	0	0	0	0	0	0	0	0	0	0	0	0	0	0	0	0	0	0	0	0	0	0	0	0	0	0	0	0	0	0	0	0	0	0	0	0	0	0	0	0	0	0	107070000	89209000	93366000	0	0	0
0	0	0	0	0	0	0	0	0	0	0	0	0	0	0	0	0	0	0	0	0	0	0	0	0	0	0	0	0	0	0	0	0	0	0	0	0	0	0	0	0	0	0	5278100	9090800	4547400	0	0	0
0	0	0	0	0	0	0	0	0	0	0	0	0	0	0	0	0	0	0	0	0	0	0	0	0	0	0	0	0	0	0	0	0	0	0	0	0	0	0	0	0	0	0	53253000	38946000	49482000	0	0	0
0	0	0	0	0	0	0	0	0	0	0	0	0	0	0	0	0	0	0	0	0	0	0	0	0	0	0	0	0	0	0	0	0	0	0	0	0	0	0	0	0	0	0	24550000	22940000	21823000	0	0	0
0	0	0	0	0	0	0	0	0	0	0	0	0	0	0	0	0	0	0	0	0	0	0	0	0	0	0	0	0	0	0	0	0	0	0	0	0	0	0	0	0	0	0	1166300000	974590000	990390000	0	0	0
0	0	0	0	0	0	0	0	0	0	0	0	0	0	0	0	0	0	0	0	0	0	0	0	0	0	0	0	0	0	0	0	0	0	0	0	0	0	0	0	0	0	0	16845000	17208000	4538700	0	0	0
0	0	0	0	0	0	0	0	0	0	0	0	0	0	0	0	0	0	0	0	0	0	0	0	0	0	0	0	0	0	0	0	0	0	0	0	0	0	0	0	0	0	0	0	5616100	0	0	0	0
0	0	0	0	0	0	0	0	0	0	0	0	0	0	0	0	0	0	0	0	0	0	0	0	0	0	0	0	0	0	0	0	0	0	0	0	0	0	0	0	0	0	0	813200000	873060000	864720000	0	0	0
0	0	0	0	0	0	0	0	0	0	0	0	0	0	0	0	0	0	0	0	0	0	0	0	0	0	0	0	0	0	0	0	0	0	0	0	0	0	0	0	0	0	0	14621000	14153000	14913000	0	0	0
0	0	0	1546800	0	44437000	40805000	50866000	0	0	0	74597000	76846000	0	0	0	0	0	0	0	0	0	0	0	0	0	0	0	0	0	0	34527000	31841000	31853000	1989300	0	0	0	0	0	0	0	0	2109700000	2030400000	2095600000	0	0	0
0	0	0	0	0	0	0	0	0	0	0	0	0	0	0	0	0	0	0	0	0	0	0	0	0	0	0	0	0	0	0	0	0	0	0	0	0	0	0	0	0	0	0	1573000000	1514500000	1568300000	0	0	0
0	0	0	0	0	0	0	0	0	0	0	67469000	101110000	0	0	0	0	0	0	0	0	0	0	0	0	0	0	0	0	0	0	0	0	0	0	0	0	0	0	0	0	0	0	0	0	0	0	0	0
0	0	0	0	0	5262000	6150100	5100600	170750	0	0	4980600	2300000	0	0	0	0	0	0	0	0	0	0	0	0	0	0	0	0	0	0	0	0	0	0	0	0	0	0	0	0	0	0	3556600000	4601400000	4775300000	0	0	0
0	0	0	0	0	0	0	0	0	0	0	0	0	0	0	0	0	0	0	0	0	0	0	0	0	0	0	0	0	0	0	0	0	0	0	0	0	0	0	0	0	0	0	86097000	83362000	81889000	0	0	0
0	0	0	0	0	0	0	0	0	0	0	0	0	0	0	0	0	0	0	0	0	0	0	0	0	0	0	0	0	0	0	0	0	0	0	0	0	0	0	0	0	0	0	27028000	29085000	33571000	0	0	0
0	0	0	0	0	0	0	0	0	0	0	0	0	0	0	0	0	0	0	0	0	0	0	0	0	0	0	0	0	0	0	0	0	0	0	0	0	0	0	0	0	0	0	27900000	17406000	18910000	0	0	0
0	0	0	0	0	0	0	0	0	0	0	0	0	0	0	0	0	0	0	0	0	0	0	0	0	0	0	0	0	0	0	0	0	0	0	0	0	0	0	0	0	0	0	0	0	8154900	0	0	0
0	0	0	0	0	0	0	0	0	0	0	0	0	0	0	0	0	0	0	0	0	0	0	0	0	0	0	0	0	0	0	0	0	0	0	0	0	0	0	0	0	0	0	0	0	5536700	0	0	0
0	0	0	0	0	0	0	0	0	0	0	0	0	0	0	0	0	0	0	0	0	0	0	0	0	0	0	0	0	0	0	0	0	0	0	0	0	0	0	0	0	0	0	9738200	12503000	10026000	0	0	0
0	0	0	0	0	0	0	0	0	0	0	0	0	0	0	0	0	0	0	0	0	0	0	0	0	0	0	0	0	0	0	0	0	0	0	0	0	0	0	0	0	0	0	16469000	20957000	20612000	0	0	0
0	0	0	0	0	0	0	0	0	0	0	0	0	0	0	0	0	0	0	0	0	0	0	0	0	0	0	0	0	0	0	3811800	0	3447500	0	0	0	0	0	0	0	0	0	0	1125900	0	0	0	0
0	0	0	0	0	2064100	2365100	1958700	0	0	0	0	0	0	0	0	0	1749000	0	0	0	0	0	0	0	0	0	0	0	2230100	2532700	0	0	2744300	0	0	0	0	0	0	0	0	0	351670000	415170000	717100000	0	0	0
14049000	18789000	10893000	8304800	18412000	10854000	0	1959600	9901800	13197000	8611300	0	0	12903000	11119000	16077000	0	10200000	5984900	14872000	12932000	0	0	0	0	20746000	19729000	20503000	9513900	13047000	20857000	16243000	0	0	15855000	16339000	21594000	6476000	5661500	4794500	0	8431100	12419000	86762000	146990000	86022000	5113400	5007000	0
0	0	0	0	0	31395000	28675000	38850000	0	0	288070	25609000	15767000	0	0	0	0	0	0	0	0	0	0	0	0	0	0	1347900	0	0	0	0	0	0	0	0	0	0	0	0	0	0	0	2598800000	2489200000	2955800000	0	0	0
0	0	0	0	0	0	0	0	0	0	0	0	0	0	0	0	0	0	0	0	0	0	0	0	0	0	0	0	0	0	0	0	0	0	0	0	0	0	0	0	0	0	0	0	45875000	0	0	0	0
0	0	0	0	0	0	0	0	0	0	0	0	0	0	0	0	0	0	0	0	0	0	0	0	0	0	0	0	0	0	0	0	0	0	0	0	0	0	0	0	0	0	0	0	0	14337000	0	0	0
0	0	0	0	0	0	0	0	0	0	0	0	0	0	0	0	0	0	0	0	0	0	0	0	0	0	0	0	0	0	0	0	0	0	0	0	0	0	0	0	0	0	0	33746000	29143000	32245000	0	0	0
0	0	313520	0	244840	0	0	0	0	0	0	0	0	0	0	0	0	0	0	0	0	0	388820	0	0	774110	0	0	0	0	0	0	0	0	0	0	0	0	0	0	0	0	0	1540300000	2344500000	2375900000	0	0	0
0	0	0	0	0	0	0	0	0	0	0	0	0	0	0	0	0	0	0	0	0	0	0	0	0	0	0	0	0	0	0	0	0	0	0	0	0	0	0	0	0	0	0	7994700	11887000	0	0	0	0
0	0	0	0	0	0	0	0	0	0	0	0	0	0	0	0	0	0	0	0	0	0	0	0	0	0	0	0	0	0	0	0	0	0	0	0	0	0	0	0	0	0	0	92356000	164170000	104430000	0	0	0
0	0	0	0	0	0	0	0	0	0	0	0	0	0	0	0	0	0	0	0	0	0	0	0	0	0	0	0	0	0	0	0	0	0	0	0	0	0	0	0	0	0	0	9444300	13568000	11189000	0	0	0
0	0	0	0	0	0	0	0	0	0	0	0	0	0	0	0	0	0	0	0	0	0	0	0	0	0	0	0	0	0	0	0	0	0	0	0	0	0	0	0	0	0	0	116800000	200660000	146980000	0	0	0
9354900	0	0	0	0	0	6327300	0	0	0	0	0	0	0	0	0	0	0	0	20827000	0	0	44399000	73221000	74803000	16787000	17744000	21803000	0	0	0	0	0	0	0	0	0	0	24632000	31299000	23482000	0	11749000	107970000	101070000	182550000	53783000	72394000	51361000
0	0	0	0	0	0	0	0	0	0	0	12064000	5092800	0	0	0	0	0	0	0	0	0	0	0	0	0	0	0	0	0	0	0	0	0	0	1394100	0	0	0	0	0	0	0	179950000	39043000	295950000	0	0	0
0	0	0	0	0	0	0	0	0	0	0	0	0	0	0	0	0	0	0	0	0	0	0	0	0	0	0	0	0	0	0	0	0	0	0	0	0	0	0	0	0	0	0	84102000	89299000	92191000	0	0	0
0	0	0	0	0	0	0	0	0	0	0	0	0	0	0	0	0	0	0	0	0	0	0	0	0	0	0	0	0	0	0	0	0	0	0	0	0	0	0	0	0	0	0	0	10361000	8548700	0	0	0
0	0	0	0	0	0	0	0	0	0	0	5595100	4138200	0	0	0	0	0	0	0	0	0	0	0	0	0	0	0	0	0	0	0	0	0	0	0	0	0	0	0	0	0	0	3295700	4510900	4174300	0	0	0
0	0	0	0	0	0	0	0	0	0	0	0	0	0	0	0	0	0	0	0	0	0	0	0	0	0	0	0	0	0	0	0	0	0	0	0	0	0	0	0	0	0	0	0	0	0	0	0	1253500
0	0	0	0	0	0	0	0	0	0	0	0	0	0	0	0	0	0	0	0	0	0	0	0	0	0	0	0	0	0	0	0	0	0	0	0	0	0	0	0	0	0	0	18851000	18275000	22596000	0	0	0
0	0	0	0	0	0	0	0	0	0	0	0	0	0	0	0	0	0	0	0	0	0	0	0	0	0	0	0	0	0	0	0	0	0	0	0	0	0	0	0	0	0	0	22024000	25237000	22373000	0	0	0
2082300000	1841000000	1029300000	1166600000	1124000000	2320500000	2561400000	1906400000	1062100000	1182500000	1150000000	1188000000	1493100000	1608800000	1755600000	1845100000	1502400000	1813200000	2004000000	1303400000	1238200000	1234400000	475820000	494710000	499050000	986720000	1155200000	984150000	1848800000	2063800000	2159500000	1484900000	1314300000	737870000	1735500000	1687800000	1856200000	1548900000	1227300000	1306200000	803970000	829700000	1433300000	949710000	1102400000	1148500000	1300300000	1051800000	962440000
0	0	0	0	0	0	0	0	0	0	0	0	0	0	0	0	0	0	0	0	0	0	0	0	0	0	0	0	0	0	0	0	0	0	0	0	0	0	0	0	0	0	0	0	0	10123000	0	0	0
0	0	0	0	0	0	0	0	0	0	0	0	0	0	0	0	0	0	0	0	0	0	0	0	0	0	0	0	0	0	0	0	0	0	0	0	0	0	0	0	0	0	0	20341000	26180000	24283000	0	0	0
0	0	0	0	0	0	0	0	0	0	0	0	0	0	0	0	0	0	0	0	0	0	0	0	0	0	0	0	0	0	0	0	0	0	0	0	0	0	0	0	0	0	0	25576000	0	24545000	0	0	0
0	0	0	0	0	0	0	0	0	0	0	0	0	0	0	0	0	0	0	0	0	0	0	0	0	0	0	0	0	0	0	0	0	3454500	0	0	0	0	0	0	0	0	0	0	0	0	0	0	0
0	0	0	0	0	0	0	0	0	0	0	0	0	0	0	0	0	0	0	0	0	0	0	0	0	0	0	0	0	0	0	0	0	0	0	0	0	0	0	0	0	0	0	28459000	29810000	30082000	0	0	0
0	0	0	0	0	17903000	13637000	42750000	0	0	0	117560000	57838000	0	0	0	0	0	0	0	0	0	0	0	0	0	0	0	0	0	0	0	0	0	0	0	0	0	0	8681500	0	0	0	319610000	147680000	147180000	0	0	0
0	0	0	0	0	0	0	0	0	0	0	0	0	0	0	0	0	0	0	0	0	0	0	0	0	0	0	0	0	0	0	0	0	0	0	0	0	0	0	0	0	0	0	74887000	83323000	79365000	0	0	0
0	0	0	0	0	20565000	0	24056000	0	0	0	0	0	0	0	0	0	0	0	0	0	0	0	0	0	0	0	0	0	0	0	0	0	0	0	0	0	0	0	0	0	0	0	0	0	0	0	0	0
0	0	0	0	0	0	0	0	0	0	0	0	0	0	0	0	0	0	0	0	0	0	0	0	0	0	0	0	0	0	0	0	0	0	0	0	0	0	0	0	0	0	0	35695000	42234000	42993000	0	0	0
0	0	6370700	0	0	0	0	0	18462000	18927000	20904000	25292000	58084000	0	0	0	0	0	0	0	0	0	0	10406000	0	0	0	0	0	0	0	0	0	0	0	0	0	0	0	0	0	0	0	118510000	277830000	397670000	0	0	0
0	0	0	0	0	0	0	0	0	0	0	0	0	0	0	0	0	0	0	0	0	0	0	0	0	0	0	12975000	0	0	0	0	0	0	0	0	0	0	0	0	0	0	0	148510000	122440000	65034000	0	0	0
0	0	0	0	0	0	0	0	0	0	0	0	0	0	0	0	0	0	0	0	0	0	0	0	0	0	0	0	0	0	0	0	0	0	0	0	0	0	0	0	0	0	0	99473000	95391000	123270000	0	0	0
0	0	0	0	0	0	0	0	0	0	0	0	0	0	0	0	0	0	0	0	0	0	0	0	0	0	0	0	0	0	0	0	0	0	0	0	0	0	0	0	0	0	0	10901000	11191000	15421000	0	0	0
0	0	0	0	0	0	0	0	0	0	0	0	0	0	0	0	0	0	0	0	0	0	0	0	0	0	0	3703000	0	0	0	0	2547400	3059900	0	0	0	2792300	0	0	0	0	0	40655000	43005000	791870000	0	0	0
0	0	0	0	0	0	0	0	0	0	0	0	0	0	0	0	0	0	0	0	0	0	0	0	0	0	0	0	0	0	0	0	0	0	0	0	0	0	0	0	0	0	0	0	4313300	0	0	0	0
0	0	0	0	0	0	0	0	0	0	0	0	0	0	0	0	0	0	0	0	0	0	0	0	0	0	0	0	0	0	0	0	0	0	0	0	0	0	0	0	0	0	0	0	0	4691200	0	0	0
10577000	0	0	0	0	26296000	51280000	51418000	0	0	0	53349000	48917000	0	0	0	0	0	0	0	0	0	0	0	0	0	0	0	23444000	55591000	29835000	57374000	53747000	50979000	43221000	24902000	15542000	0	0	0	0	0	0	205100000	232010000	162610000	0	0	0
0	0	0	0	0	0	0	0	0	0	0	0	0	0	0	0	0	0	0	0	0	0	0	0	0	0	0	0	0	0	0	0	0	0	0	0	0	0	0	0	0	0	0	43836000	39012000	40408000	0	0	0
0	0	0	0	0	0	0	0	0	0	0	0	0	0	0	0	0	0	0	0	0	0	0	0	0	0	0	0	0	0	0	0	0	0	0	0	0	0	0	0	0	0	0	58077000	68324000	68916000	0	0	0
0	0	0	0	0	0	0	0	0	0	0	0	0	0	0	0	0	0	0	0	0	0	0	0	0	0	0	0	0	0	0	0	0	0	0	0	0	0	0	0	0	0	0	0	0	15963000	0	0	0
0	0	0	0	0	0	0	0	0	0	0	0	0	0	0	0	0	0	0	0	0	0	0	0	0	0	0	0	0	0	0	0	0	0	0	0	0	0	0	0	0	0	0	0	0	1862900	0	0	0
0	0	0	0	0	0	0	0	0	0	0	11671000	0	0	0	0	0	0	0	0	0	0	0	0	0	0	0	0	0	0	0	0	0	0	0	0	0	0	0	0	0	0	0	1299800000	1410300000	1444000000	0	0	0
0	0	0	0	0	0	0	0	0	0	0	0	0	0	0	0	0	0	0	0	0	0	0	0	0	0	0	0	0	0	0	0	0	0	9162700	0	0	0	0	0	0	0	0	110230000	292090000	305620000	0	0	0
0	0	0	0	0	0	0	0	0	0	0	0	0	0	0	0	0	0	0	0	0	0	0	0	0	0	0	0	0	0	0	0	0	0	0	0	0	0	0	0	0	0	0	157330000	175750000	176760000	0	0	0
32799000	9426900	21079000	16471000	18506000	0	0	0	0	0	0	15614000	15364000	10727000	6510900	19889000	61802000	117460000	92027000	173850000	104240000	128760000	85875000	81919000	145710000	51690000	46871000	37569000	24211000	30183000	23766000	25474000	33168000	54192000	21961000	13948000	21279000	50370000	43921000	42961000	69840000	116670000	76056000	61486000	62605000	40991000	38219000	76545000	57955000
0	0	0	0	0	0	0	0	0	0	0	0	0	0	0	0	0	0	0	0	0	0	0	0	0	0	0	0	0	0	0	0	0	0	0	0	0	0	0	0	0	0	0	114720000	115330000	106530000	0	0	0
0	0	0	0	0	0	0	0	0	0	0	0	0	0	0	0	0	0	0	0	0	0	0	0	0	0	0	0	0	0	0	0	0	0	0	0	0	0	0	0	0	0	0	31414000	35099000	29575000	0	0	0
0	0	0	0	0	0	0	0	0	0	0	0	0	0	0	0	0	0	0	0	0	0	0	0	0	0	0	0	0	0	0	0	0	0	0	0	0	0	0	0	0	0	0	0	0	2530400	0	0	0
0	556120	0	0	0	61565000	13397000	49553000	546750	547580	0	278120000	27936000	0	0	443580	0	719310	730570	519350	0	233530	866960	1140500	861060	0	0	0	0	895420	983140	668080	0	957830	387360	687750	0	0	0	0	232090	0	0	2118200000	963230000	1419400000	0	792370	310790
0	0	0	0	0	0	0	0	0	0	0	0	0	0	0	0	0	0	0	0	0	0	0	0	0	0	0	0	0	0	0	0	0	0	0	0	0	0	0	0	0	0	0	90530000	85562000	85820000	0	0	0
0	0	0	0	0	0	0	0	0	0	0	0	0	0	0	0	0	0	0	0	0	0	0	0	0	0	0	0	0	0	0	0	0	0	0	0	0	0	0	0	0	0	0	65295000	45903000	48704000	0	0	0
0	0	0	0	0	0	0	0	0	0	0	0	0	0	0	0	0	0	0	0	0	0	0	0	0	0	0	0	0	0	0	0	0	0	0	0	0	0	0	0	0	0	0	90615000	74420000	74567000	0	0	0
0	0	0	0	0	0	0	0	0	0	0	0	0	0	0	0	0	0	0	0	0	0	0	0	0	0	0	0	0	0	0	0	0	0	0	0	0	0	0	0	0	0	0	0	0	11064000	0	0	0
0	0	0	0	0	0	0	0	0	0	0	0	0	0	0	0	0	0	0	0	0	0	0	0	0	0	0	0	0	0	0	0	0	0	0	0	0	0	0	0	0	0	0	0	0	4046600	0	0	0
0	0	0	0	0	0	0	0	0	0	0	0	0	0	0	0	0	0	0	0	0	0	0	0	0	0	0	0	0	0	0	0	0	0	0	0	0	0	0	0	0	0	0	0	0	2972300	0	0	0
0	0	0	0	0	0	0	0	0	0	0	0	0	0	0	0	0	0	0	0	0	0	0	0	0	0	0	0	0	0	0	0	0	0	0	0	0	0	0	0	0	0	0	9225900	9722700	8821000	0	0	0
0	0	0	0	0	0	0	0	0	0	0	0	0	0	0	0	0	0	0	0	0	0	0	0	0	0	0	0	0	0	0	0	0	0	0	0	0	0	0	0	0	0	0	0	0	0	0	0	3588700
0	0	0	0	0	0	0	0	0	0	0	0	0	0	0	0	0	0	0	0	0	0	0	0	0	0	0	0	0	0	0	0	0	0	0	0	0	0	0	0	0	0	0	90017000	84152000	95309000	0	0	0
0	0	0	0	0	0	0	0	0	0	0	0	0	0	0	0	0	0	0	0	0	0	0	0	0	0	0	0	0	0	0	0	0	0	0	0	0	0	0	0	0	0	0	18255000	10537000	13457000	0	0	0
0	0	0	0	0	0	0	0	0	0	0	0	0	0	0	0	0	0	0	0	0	0	0	0	0	0	0	0	0	0	0	0	0	0	0	0	0	0	0	0	0	0	0	29311000	28145000	34406000	0	0	0
0	0	0	0	0	0	0	0	0	0	0	0	0	0	0	0	0	0	0	0	0	0	0	0	0	0	0	0	0	0	0	0	0	0	0	0	0	0	0	0	0	0	0	0	0	4303500	0	0	0
0	0	0	0	0	0	0	0	0	0	0	0	0	0	0	0	0	0	0	0	0	0	0	0	0	0	0	0	0	0	0	0	0	0	0	0	0	0	0	0	0	0	0	5378100	0	5662700	0	0	0
0	0	0	0	0	0	0	0	0	0	0	0	0	0	0	0	0	0	0	0	0	0	0	0	0	0	0	0	0	0	0	0	0	0	0	0	0	0	0	0	0	0	0	0	0	4983600	0	0	0
0	0	0	0	0	0	0	0	0	0	0	0	0	0	0	0	0	0	0	0	0	0	0	0	0	0	0	0	0	0	0	0	0	0	0	2192100	0	0	0	0	0	0	0	9634600	0	4671000	0	0	0
0	0	0	0	0	0	0	0	0	0	0	0	0	0	0	0	0	0	0	0	0	0	0	0	0	0	0	0	0	0	0	0	0	0	0	0	0	0	0	0	0	0	0	45352000	49983000	57899000	0	0	0
0	0	0	0	0	0	0	0	0	0	0	0	0	0	0	0	0	0	0	0	0	0	0	0	0	0	0	0	0	0	0	9148400	12675000	12998000	0	0	0	0	0	0	0	0	0	89138000	65726000	96439000	0	0	0
0	0	0	0	0	0	0	0	0	0	0	0	0	0	0	0	0	0	0	0	0	0	0	0	0	0	0	0	0	0	0	0	0	0	0	0	0	0	0	0	0	0	0	21652000	19525000	15147000	0	0	0
0	0	0	0	0	0	0	0	0	0	0	0	0	0	0	0	0	0	0	0	0	0	0	0	0	0	0	0	0	0	0	0	0	0	0	0	0	0	0	0	0	0	0	46268000	54200000	52660000	0	0	0
0	0	0	0	0	0	0	0	0	0	0	0	0	0	0	0	0	0	0	0	0	0	0	0	0	0	0	0	0	0	0	0	5462400	0	0	0	0	0	0	0	0	0	0	0	0	0	0	0	0
19311000	49100000	0	15435000	18275000	17026000	8723900	14386000	27893000	0	0	250160000	209650000	16892000	30173000	0	0	41213000	17493000	0	42031000	30159000	0	0	17122000	0	0	13217000	41026000	43589000	0	0	0	0	22826000	27551000	19285000	63676000	82298000	93330000	28550000	0	0	36598000	44810000	84771000	14875000	0	0
0	0	0	0	0	0	0	0	0	0	0	0	0	0	0	0	0	0	0	0	0	0	0	0	0	0	0	0	0	0	0	0	0	0	0	0	0	0	0	0	0	0	0	0	0	6293500	0	0	0
0	0	0	0	0	0	0	0	0	0	0	0	0	0	0	0	0	0	0	0	0	0	0	0	0	0	0	0	0	0	0	0	0	0	0	0	0	0	0	0	0	0	0	8099600	9971300	9427300	0	0	0
0	0	0	0	0	0	0	0	0	0	0	0	0	0	0	0	0	0	0	0	0	0	0	0	0	0	0	0	0	0	0	0	0	0	0	0	0	0	0	0	0	0	0	8004800	8063000	5967900	0	0	0
0	0	0	0	0	0	0	0	0	0	0	0	0	0	0	0	0	0	0	0	0	0	0	0	0	0	0	0	0	0	0	0	0	0	0	0	0	0	0	0	0	0	0	27400000	26872000	26641000	0	0	0
0	0	0	0	0	0	0	0	0	0	0	0	0	0	0	0	0	0	0	0	0	0	0	0	0	0	0	0	0	0	0	0	0	0	0	0	0	0	0	0	0	0	0	93978000	119600000	108100000	0	0	0
0	0	0	0	0	0	0	0	0	0	0	0	0	0	0	0	0	0	0	0	0	0	0	0	0	0	0	0	0	0	0	0	0	0	0	0	0	0	0	0	0	0	0	7881000	7807100	0	0	0	0
0	0	0	0	0	0	0	0	0	0	0	0	0	0	0	0	0	0	0	0	0	0	0	0	0	0	0	0	0	0	0	0	0	0	0	0	0	0	0	0	0	0	0	23377000	21005000	19167000	0	0	0
0	0	0	0	0	0	0	0	0	0	0	0	0	0	0	0	0	0	0	0	0	0	0	0	0	0	0	0	0	0	0	0	0	0	0	0	0	0	0	0	0	0	0	12686000	11849000	10755000	0	0	0
0	0	0	0	0	0	0	0	0	0	0	0	0	0	0	0	0	0	0	0	0	0	0	0	0	0	0	0	0	0	0	0	0	0	0	0	0	0	0	0	0	0	0	105410000	125550000	113230000	0	0	0
0	0	0	0	0	0	0	0	0	0	0	0	0	0	0	0	0	0	0	0	0	0	0	0	0	0	0	0	0	0	0	0	0	0	0	0	0	0	0	0	0	0	0	0	0	7392700	0	0	0
0	0	0	0	0	0	0	0	0	0	0	0	0	0	0	0	0	0	0	0	0	0	0	0	0	0	0	0	0	0	0	0	0	0	0	0	0	0	0	0	0	0	0	0	11164000	13074000	0	0	0
0	0	0	0	0	0	0	0	0	0	0	0	0	0	0	0	0	0	0	0	0	0	0	0	0	0	0	0	0	0	0	0	0	0	0	0	0	0	0	0	0	0	0	9226600	0	9281600	0	0	0
0	0	0	0	0	0	0	0	0	0	0	0	0	0	0	0	0	0	0	0	0	0	0	0	0	0	0	0	0	0	0	0	0	0	0	0	0	0	0	0	0	0	0	95809000	108610000	111760000	0	0	0
0	0	0	0	0	0	0	0	0	0	0	0	0	0	0	0	0	0	0	0	0	0	0	0	0	0	0	0	0	0	0	0	0	0	0	0	0	0	0	0	0	0	0	0	0	0	0	1599000	0
0	0	0	0	0	0	0	0	0	0	0	0	0	0	0	0	0	0	0	0	0	0	0	0	0	0	0	0	0	0	0	0	0	0	0	0	0	0	0	0	0	0	0	4275200	7251800	5262800	0	0	0
0	0	0	0	0	0	0	0	0	0	0	0	0	0	0	0	0	0	0	0	0	0	0	0	0	0	0	0	0	0	0	0	0	0	0	0	0	0	0	0	0	0	0	0	1719300	0	0	0	0
0	0	0	0	0	0	0	0	0	0	0	0	0	0	0	0	0	0	0	0	0	0	0	0	0	0	0	0	0	0	0	0	0	0	0	0	0	0	0	0	0	0	0	0	2616900	0	0	0	0
0	0	0	0	0	0	0	0	0	0	0	0	0	0	0	0	0	0	0	0	0	0	0	0	0	0	0	0	0	0	0	0	0	0	0	0	0	0	0	0	0	0	0	0	0	3681800	0	0	0
0	0	0	0	0	0	0	0	0	0	0	0	0	0	0	0	0	0	0	0	0	0	0	0	0	0	0	0	0	0	0	0	0	0	0	0	0	0	0	0	0	0	0	0	0	2447900	0	0	0
0	0	0	0	0	0	0	0	0	0	0	0	0	0	0	0	0	0	0	0	0	0	0	0	0	0	0	0	0	0	0	0	0	0	0	0	0	0	0	0	0	0	0	20047000	24878000	21015000	0	0	0
0	0	0	0	0	0	0	0	0	0	0	0	0	0	0	0	0	0	0	0	0	0	0	0	0	0	0	0	0	0	0	0	0	0	0	0	0	0	0	0	0	0	0	14106000	13822000	11526000	0	0	0
0	0	0	0	0	0	0	0	0	0	0	0	0	0	0	0	0	0	0	0	0	0	0	0	0	0	0	0	0	0	0	0	0	0	0	0	0	0	0	0	0	0	0	0	9460800	8723900	0	0	0
0	0	0	0	0	0	0	0	0	0	0	0	13023000	0	0	0	0	0	0	0	0	0	0	0	0	0	0	0	0	0	0	0	0	0	0	0	0	0	0	0	0	0	0	0	0	0	0	0	0
27655000	23989000	35106000	26939000	35002000	24934000	18841000	21364000	34189000	22343000	27508000	21914000	22229000	30245000	29801000	25806000	20462000	20858000	21435000	26326000	23790000	21264000	30798000	34115000	24574000	32254000	34122000	31548000	27782000	35085000	27133000	24511000	27998000	27835000	25393000	30449000	27384000	32220000	31885000	33673000	31161000	27789000	33333000	20052000	22519000	22621000	25993000	24949000	24746000
0	0	0	0	0	0	0	0	0	0	0	0	0	0	0	0	0	0	0	0	0	0	0	0	0	0	0	0	0	0	0	0	0	0	0	0	0	0	0	0	0	0	0	111990000	133710000	128600000	0	0	0
0	0	0	0	0	0	0	0	0	0	0	0	0	0	0	0	0	0	0	0	0	0	0	0	0	0	0	0	0	0	0	0	0	0	0	0	0	0	0	0	0	0	0	6246600	8384100	6106000	0	0	0
0	0	0	0	0	0	0	0	0	0	0	0	0	0	0	0	0	0	0	0	0	0	0	0	0	0	0	0	0	0	0	0	0	0	0	0	0	0	0	0	0	0	0	0	0	8546100	0	0	0
0	0	0	0	0	0	0	0	0	0	0	0	0	0	0	0	0	0	0	0	0	0	0	0	0	0	0	0	0	0	0	0	0	0	0	0	0	0	0	0	0	0	0	8670800	7089300	7312400	0	0	0
0	0	0	0	0	184520000	0	196000000	0	0	0	70961000	89529000	0	0	0	0	0	0	0	0	0	0	0	0	0	0	0	0	0	0	0	0	0	0	0	0	0	0	0	0	0	0	157640000	209310000	188220000	0	0	0
0	0	0	0	0	0	0	10243000	0	0	0	8165700	8375800	0	0	0	0	0	0	0	0	0	0	0	0	0	0	0	0	0	0	0	0	0	0	0	0	0	0	0	0	0	0	0	0	0	0	0	0
0	0	0	0	0	9126500	13358000	11783000	0	0	0	8731200	9914900	0	0	0	0	0	0	0	0	0	0	0	0	0	0	0	0	0	0	0	0	0	0	0	0	0	0	0	0	0	0	0	0	0	0	0	0
0	0	0	0	0	0	0	0	0	0	0	0	0	0	0	0	0	0	0	0	0	0	0	0	0	0	0	0	0	0	0	0	0	0	0	0	0	0	0	0	0	0	0	151650000	178450000	150100000	0	0	0
0	0	0	0	0	0	0	0	0	0	0	0	0	0	0	0	0	0	0	0	0	0	0	0	0	0	0	0	0	0	0	0	0	0	0	0	0	0	0	0	0	0	0	0	0	3817300	0	0	0
0	0	0	0	0	0	0	0	0	0	0	0	0	0	0	0	0	0	0	0	0	0	0	0	0	0	0	0	0	0	0	0	0	0	0	0	0	0	0	0	0	0	0	0	0	26079000	0	0	0
0	0	0	0	0	0	0	0	0	0	0	0	0	0	0	0	0	0	0	0	0	0	0	0	0	0	0	0	0	0	0	0	0	0	0	0	0	0	0	0	0	0	0	0	0	3677500	0	0	0
0	0	0	0	0	0	0	0	0	0	0	0	0	0	0	0	0	0	0	0	0	0	0	0	0	0	0	0	0	0	0	0	0	0	0	0	0	0	0	0	0	0	0	0	4075300	5996300	0	0	0
0	0	0	0	0	0	0	0	0	0	0	0	0	0	0	0	0	0	0	0	0	0	0	0	0	0	0	0	0	0	0	0	0	0	0	0	0	0	0	0	0	0	0	343400000	365570000	412520000	0	0	0
0	0	0	0	0	0	0	0	0	0	0	0	0	0	0	0	0	0	0	0	0	0	0	0	0	0	0	0	0	0	0	0	0	0	0	0	0	0	0	0	0	0	0	62340000	57454000	57566000	0	0	0
0	0	0	0	0	0	0	0	0	0	0	0	0	0	0	0	0	0	0	0	0	0	0	0	0	0	0	0	0	0	0	0	0	0	0	0	0	0	0	0	0	0	0	75801000	68016000	65770000	0	0	0
0	0	0	0	0	0	0	0	0	0	0	0	0	0	0	0	0	0	0	0	0	0	0	0	0	0	0	0	0	0	0	0	0	0	0	0	0	0	0	0	0	0	0	259050000	230650000	243820000	0	0	0
0	0	0	0	0	0	0	0	0	0	0	0	0	0	0	0	6583400	0	0	0	0	0	0	0	0	0	0	0	0	0	0	0	0	0	0	0	0	0	0	0	0	0	0	0	0	0	0	0	0
0	0	0	0	0	22546000	22922000	18643000	16594000	16223000	0	20161000	10199000	0	0	0	0	11372000	13591000	21626000	19377000	29391000	0	0	0	0	0	0	0	0	0	0	37639000	0	0	0	0	0	0	0	20609000	0	18415000	16828000	28398000	34481000	15767000	0	0
0	0	0	0	0	0	0	0	0	0	0	0	0	0	0	0	0	0	0	0	0	0	0	0	0	0	0	0	0	0	0	0	0	0	0	0	0	0	0	0	0	0	0	23850000	35586000	38332000	0	0	0
0	0	0	0	0	0	0	0	0	0	0	0	0	0	0	0	0	0	0	0	0	0	0	0	0	0	0	0	0	0	0	0	0	0	0	0	0	0	0	0	0	0	0	7947100	0	0	0	0	0
0	0	0	0	0	0	0	0	0	0	0	0	0	0	0	0	0	0	0	0	0	0	0	0	0	0	0	0	0	0	0	0	0	0	0	0	0	0	0	0	0	0	0	14177000	12154000	16595000	0	0	0
0	0	0	0	0	0	0	0	0	0	0	0	0	0	0	0	0	0	0	0	0	0	0	0	0	0	0	0	0	0	0	0	0	0	0	0	0	0	0	0	0	0	0	0	0	4641600	0	0	0
0	0	0	0	0	0	0	0	0	0	0	0	0	0	0	0	0	0	0	0	0	0	0	0	0	0	0	0	0	0	0	0	0	0	0	0	0	0	0	0	0	0	0	271830000	271980000	253120000	0	0	0
0	0	0	0	0	0	0	0	0	0	0	0	0	0	0	0	0	0	0	0	0	0	0	0	0	0	0	0	0	0	0	0	0	0	0	0	0	0	0	0	0	0	0	0	3015600	0	0	0	0
0	0	0	0	0	0	0	0	0	0	0	6665000	6025600	0	0	0	0	0	0	0	0	0	0	0	0	0	0	0	0	0	0	0	0	0	0	0	0	0	0	0	0	0	0	0	0	0	0	0	0
0	0	0	0	0	0	0	0	0	0	0	0	0	0	0	0	0	0	0	0	0	0	0	0	0	0	0	0	0	0	0	0	0	0	0	0	0	0	0	0	0	0	0	13920000	14489000	14953000	0	0	0
0	0	0	0	0	0	0	0	0	0	0	0	0	0	0	0	0	0	0	0	0	0	0	0	0	0	0	0	0	0	0	0	0	0	0	0	0	0	0	0	0	0	0	37226000	47269000	42333000	0	0	0
0	0	0	0	0	0	0	0	0	0	0	0	0	0	0	0	0	0	0	0	0	0	0	0	0	0	0	0	0	0	0	0	0	0	0	0	0	0	0	0	0	0	0	49864000	38005000	37458000	0	0	0
0	0	0	0	0	0	0	0	0	0	0	3770000	0	0	0	0	0	0	0	0	0	0	0	0	0	0	0	0	0	0	0	0	0	0	0	0	0	0	0	0	0	0	0	0	0	0	0	0	0
0	0	0	0	0	0	0	0	0	0	0	0	0	0	0	0	0	0	0	0	0	0	0	0	0	0	0	0	0	0	0	0	0	0	0	0	0	0	0	0	0	0	0	4137200	5182200	4240900	0	0	0
0	0	0	0	0	0	0	0	0	0	0	0	0	0	0	0	0	0	0	0	0	0	0	0	0	0	0	0	0	0	0	0	0	0	0	0	0	0	0	0	0	0	0	36128000	30742000	31782000	0	0	0
0	0	0	0	0	0	0	0	0	0	0	0	0	0	0	0	0	0	0	0	0	0	0	0	0	0	0	0	0	0	0	0	0	0	0	0	0	0	0	0	0	0	0	388310000	374680000	391280000	0	0	0
0	0	0	0	0	0	0	0	0	0	0	0	0	0	0	0	0	0	0	0	0	0	0	0	0	0	0	0	0	0	0	0	0	0	0	0	0	0	0	0	0	0	0	25715000	34724000	29046000	0	0	0
0	0	0	0	0	0	0	0	0	0	0	0	0	0	0	0	0	0	0	0	0	0	0	0	0	0	0	0	0	0	0	0	0	0	0	0	0	0	0	0	0	0	0	0	0	1771800	0	0	0
0	0	0	0	0	0	0	0	0	0	0	0	0	0	0	0	0	0	0	0	0	0	0	0	0	0	0	0	0	0	0	0	0	0	0	0	0	0	0	0	0	0	0	8052100	7289200	5826200	0	0	0
0	0	0	0	0	0	0	0	0	0	0	0	0	0	0	0	0	0	0	0	0	0	0	0	0	0	0	0	0	0	0	0	0	0	0	0	0	0	0	0	0	0	0	12656000	23846000	24944000	0	0	0
0	0	0	0	0	0	0	0	0	0	0	0	0	0	0	0	0	0	0	0	0	0	0	0	0	0	0	0	0	0	0	0	0	0	0	0	0	0	0	0	0	0	0	35430000	32242000	28432000	0	0	0
0	0	0	0	0	0	0	0	0	0	0	0	0	0	0	0	0	0	0	0	0	0	0	0	0	0	0	0	0	0	0	0	0	0	0	0	0	0	0	0	0	0	0	14308000	19134000	10261000	0	0	0
0	0	0	0	0	0	0	0	0	0	0	0	0	0	0	0	0	0	0	0	0	0	0	0	0	0	0	0	0	0	0	0	0	0	0	0	0	0	0	0	0	0	0	60095000	50151000	48523000	0	0	0
0	0	0	0	0	0	0	0	0	0	0	0	0	0	0	0	0	0	0	0	0	0	0	0	0	0	0	0	0	0	0	0	0	0	0	0	0	0	0	0	0	0	0	0	11417000	11683000	0	0	0
0	0	0	0	0	0	0	0	0	0	0	0	4449500	0	0	0	0	0	0	0	0	0	0	0	0	0	0	0	0	0	0	0	0	0	0	0	0	0	0	0	0	0	0	0	0	0	0	0	0
0	0	0	0	0	0	0	0	0	0	0	0	0	0	0	0	0	0	0	0	0	0	0	0	0	0	0	0	0	0	0	0	0	0	0	0	0	0	0	0	0	0	0	71348000	65534000	69146000	0	0	0
0	0	0	0	0	0	0	0	0	0	0	0	0	0	0	0	0	0	0	0	0	0	0	0	0	0	0	0	0	0	0	0	0	0	0	0	0	0	0	0	0	0	0	0	10585000	9868300	0	0	0
0	0	0	0	0	0	0	0	0	0	0	0	0	0	0	0	0	0	0	0	0	0	0	0	0	0	0	0	0	0	0	0	0	0	0	0	0	0	0	0	0	0	0	117250000	88065000	87400000	0	0	0
0	0	0	0	0	0	0	0	0	0	0	0	0	0	0	0	0	0	0	0	0	0	0	0	0	0	0	0	0	0	0	0	0	0	0	0	0	0	5027900	0	0	0	0	0	0	0	0	0	0
0	0	0	0	0	0	0	0	0	0	0	0	0	0	0	0	0	0	0	0	0	0	0	0	0	0	0	0	0	0	0	0	0	0	0	0	0	0	0	0	0	0	0	37055000	40354000	36691000	0	0	0
0	0	0	0	0	0	0	0	0	0	0	0	0	0	0	0	0	0	0	0	0	0	0	0	0	0	0	0	0	0	0	0	0	0	0	0	0	0	0	0	0	0	0	0	0	2725500	0	0	0
0	0	0	0	0	0	0	0	0	0	0	0	0	0	0	0	0	0	0	0	0	0	0	0	0	0	0	0	0	0	0	0	0	0	0	0	0	0	0	0	0	0	0	136520000	122600000	132670000	0	0	0
225370000	238540000	176640000	159430000	197080000	0	0	0	0	0	0	0	0	222480000	244510000	220290000	0	0	0	0	0	0	0	0	0	244370000	291230000	244440000	237930000	196970000	217380000	0	0	0	248220000	180200000	232460000	0	0	0	0	0	0	154940000	175900000	178710000	0	0	0
0	0	0	0	0	44231000	37620000	40052000	0	0	0	50165000	38092000	0	0	0	0	0	0	0	0	0	0	0	0	0	0	0	0	0	0	0	0	0	0	0	0	0	0	0	0	0	0	112610000	135900000	136210000	0	0	0
0	0	0	0	0	0	0	0	0	0	0	0	0	0	0	0	0	0	0	0	0	0	0	0	0	0	0	0	0	0	0	0	0	0	0	0	0	0	0	0	0	0	0	0	0	0	6208400	0	0
0	0	0	0	0	0	0	0	0	0	0	0	0	0	0	0	0	0	0	0	0	0	0	0	0	0	0	0	0	0	0	0	0	0	0	0	0	0	0	0	0	0	0	5143000	5308400	4637400	0	0	0
0	0	0	0	0	0	0	0	0	0	0	38861000	28851000	0	0	0	0	0	0	0	0	0	0	0	0	0	0	0	0	0	0	0	0	0	0	0	0	0	0	0	0	0	0	268680000	192780000	232730000	0	0	0
0	0	0	0	0	0	0	0	0	0	0	0	0	0	0	0	0	0	0	0	0	0	0	0	0	0	0	0	0	0	0	0	0	0	0	0	0	0	0	0	0	0	0	26035000	26773000	28730000	0	0	0
0	0	0	0	0	0	0	0	0	0	0	0	0	0	0	0	0	0	0	0	0	0	0	0	0	0	0	0	0	0	0	0	0	0	0	0	0	0	0	0	0	0	0	18021000	23774000	20346000	0	0	0
0	0	0	0	0	0	0	0	0	0	0	0	0	0	0	0	0	0	0	0	0	0	0	0	0	0	0	0	0	0	0	0	0	0	0	0	0	0	0	0	0	0	0	38148000	30118000	30460000	0	0	0
0	0	0	0	0	0	0	0	0	0	0	0	0	0	0	0	0	0	0	0	0	0	0	0	0	0	0	0	0	0	0	0	0	0	0	0	0	0	0	0	0	0	0	7311100	16670000	12025000	0	0	0
0	0	0	0	0	0	0	0	0	0	0	0	0	0	0	0	0	0	0	0	0	0	0	0	0	0	0	0	0	0	0	0	0	0	0	0	0	0	0	0	0	0	0	0	4847400	6739000	0	0	0
0	0	0	0	0	0	0	0	0	0	0	0	0	0	0	0	0	0	0	0	0	0	0	0	0	0	0	0	0	0	0	0	0	0	0	0	0	0	0	0	0	0	0	14610000	14337000	16564000	0	0	0
0	0	0	0	0	0	0	0	0	0	0	0	0	0	0	0	0	0	0	0	0	0	0	0	0	0	0	0	0	0	0	0	0	0	0	0	0	0	0	0	0	0	0	54497000	66703000	58572000	0	0	0
0	0	0	0	0	0	0	0	0	0	0	0	0	0	0	0	0	0	0	0	0	0	0	0	0	0	0	0	0	0	0	0	0	0	0	0	0	0	0	0	0	0	0	8576800	9530500	7328600	0	0	0
0	0	0	0	0	0	0	0	0	0	0	0	0	0	0	0	0	0	0	0	0	0	0	0	0	0	0	0	0	0	0	0	0	0	0	0	0	0	0	0	0	0	0	16223000	13511000	13440000	0	0	0
0	0	0	0	0	0	0	0	0	0	0	0	0	0	0	0	0	0	0	0	0	0	0	0	0	0	0	0	0	0	0	0	0	0	0	0	0	0	0	0	0	0	0	13177000	11197000	12033000	0	0	0
0	0	0	0	0	0	0	0	0	0	0	0	0	0	0	0	0	0	0	0	0	0	0	0	0	0	0	0	0	0	0	0	0	0	0	0	0	0	0	0	0	0	0	0	3742400	0	0	0	0
0	0	0	0	0	20865000	24678000	20858000	0	0	0	0	0	0	0	0	0	0	0	0	0	0	0	0	0	0	0	0	0	0	0	0	0	0	0	0	0	0	0	0	0	0	0	28845000	31047000	23827000	0	0	0
0	0	0	0	0	0	0	0	0	0	0	0	0	0	0	0	0	0	0	0	0	0	0	0	0	0	0	0	0	0	0	0	0	0	0	0	0	0	0	0	0	0	0	68602000	52515000	56911000	0	0	0
0	0	0	0	0	0	0	0	0	0	0	0	0	0	0	0	0	0	0	0	0	0	0	0	0	0	0	0	0	0	0	0	0	0	0	0	0	0	0	0	0	0	0	15957000	14739000	16528000	0	0	0
0	0	0	0	0	0	0	0	0	0	0	0	0	0	0	0	0	0	0	0	0	0	0	0	0	0	0	0	0	0	0	0	0	0	0	0	0	0	0	0	0	0	0	242590000	231270000	236070000	0	0	0
0	0	0	0	0	0	18011000	0	13703000	12695000	21558000	0	0	0	15976000	0	0	0	11537000	0	0	0	0	0	0	0	12419000	0	0	0	0	0	0	0	0	0	16782000	11828000	0	0	19188000	16967000	14341000	64502000	16984000	34038000	0	10568000	9438000
0	0	0	0	0	0	0	0	0	0	0	0	56279000	0	0	0	0	0	0	0	0	0	0	0	0	0	0	0	0	0	0	0	0	0	0	0	0	0	0	0	0	0	0	185100000	262680000	246590000	0	0	0
0	0	33649000	0	0	15898000	0	28019000	0	0	0	0	0	0	0	0	0	0	25492000	0	0	29754000	0	0	0	0	0	0	0	0	0	0	0	0	0	0	0	0	22436000	27597000	20581000	0	33052000	25170000	35761000	25125000	0	0	0
0	0	0	0	0	0	0	0	0	0	0	0	0	0	0	0	0	0	0	0	0	0	0	0	0	0	0	0	0	0	0	0	0	0	0	0	0	0	0	0	0	0	0	28203000	29008000	30960000	0	0	0
0	0	0	0	0	0	0	0	0	0	0	0	0	0	0	0	0	0	0	0	0	0	0	0	0	0	0	0	0	0	0	0	0	0	0	0	0	0	0	0	0	0	0	18620000	15736000	20105000	0	0	0
2137100	0	0	0	0	0	0	0	0	0	0	0	0	0	0	0	0	0	0	0	0	0	0	0	0	0	0	0	0	0	0	0	0	0	0	0	0	0	0	0	0	0	0	715190000	623870000	586310000	0	0	0
0	0	0	0	0	0	0	0	0	0	0	0	0	0	0	0	0	0	0	0	0	0	0	0	0	0	0	0	0	0	0	0	0	0	0	0	0	0	0	0	0	0	0	4806400	11957000	12410000	0	0	0
0	0	0	0	0	0	0	0	0	0	0	0	0	0	0	0	0	0	0	0	0	0	0	0	0	0	0	0	0	0	0	0	0	0	0	0	0	0	0	0	0	0	0	172110000	172090000	157950000	0	0	0
0	0	0	0	0	0	0	0	0	0	0	0	0	0	0	0	0	0	0	0	0	0	0	0	0	0	0	0	0	0	0	0	0	0	0	0	0	0	0	0	0	0	0	664160000	665360000	675250000	0	0	0
0	0	0	0	0	0	0	0	0	0	0	0	0	0	0	0	0	0	0	0	0	0	0	0	0	0	0	0	0	0	0	0	0	0	0	0	0	0	0	0	0	0	0	48805000	40324000	39808000	0	0	0
0	0	0	0	0	0	0	0	0	0	0	0	0	0	0	0	0	0	0	0	0	0	0	0	0	0	0	0	0	0	0	0	0	0	0	0	0	0	0	0	0	0	0	30222000	24095000	25736000	0	0	0
0	0	0	0	0	0	0	0	0	0	0	0	0	0	0	0	0	0	0	0	0	0	0	0	0	0	0	0	0	0	0	0	0	0	0	0	0	0	0	0	0	0	0	0	0	4977500	0	0	0
0	0	0	0	0	0	0	0	0	0	0	0	0	0	0	0	0	0	0	0	0	0	0	0	0	0	0	0	0	0	0	0	0	0	0	0	0	0	0	0	0	0	0	0	0	5364400	0	0	0
0	0	0	0	0	0	0	0	0	0	0	0	0	0	0	0	0	0	0	0	0	0	0	0	0	0	0	0	0	0	0	0	0	0	0	0	0	0	0	0	0	1796200	0	0	0	0	0	0	0
0	0	0	0	0	0	0	0	0	0	0	0	0	0	0	0	0	0	0	0	0	0	0	0	0	0	0	0	0	0	0	0	0	0	0	0	0	0	0	0	0	0	0	191790000	190530000	197430000	0	0	0
0	0	10963000	0	0	23327000	21036000	19971000	0	0	0	0	0	4937800	4046900	0	0	0	0	0	0	0	0	0	0	0	0	0	0	0	0	0	0	0	0	0	0	0	0	0	0	1331600	0	777610000	871100000	1030600000	0	0	0
0	0	0	0	0	0	0	0	0	0	0	0	0	0	0	0	0	0	0	0	0	4588900	0	0	0	0	0	0	0	0	0	0	0	0	0	0	0	0	0	0	0	0	0	864870000	804090000	891820000	0	0	0
0	0	0	0	0	0	0	0	0	0	0	0	0	0	0	0	0	0	0	0	0	0	0	0	0	0	0	0	0	0	0	0	0	0	0	0	0	0	0	0	0	0	0	0	0	1144500	0	0	0
0	0	0	0	0	0	0	0	0	0	0	0	0	0	0	0	0	0	0	0	0	0	0	0	0	0	0	0	0	0	0	0	0	0	0	0	0	0	0	0	0	0	0	57790000	70706000	63885000	0	0	0
0	0	0	0	0	0	0	0	0	0	0	0	0	0	0	0	0	0	0	0	0	0	0	0	0	0	0	0	0	0	0	0	0	0	0	0	0	0	0	0	0	0	0	0	0	2570500	0	0	0
0	0	0	0	0	0	0	0	0	0	0	0	0	0	0	0	0	0	0	0	0	0	0	0	0	0	0	0	0	0	0	0	0	0	0	0	0	0	0	0	0	0	0	0	4012300	0	0	0	0
0	0	0	0	0	0	0	0	0	0	0	0	0	0	0	0	0	0	0	0	0	0	0	0	0	11015000	8176800	0	0	0	0	0	0	0	0	0	0	0	0	0	0	0	0	1159600000	994860000	1028300000	0	0	0
24958000	6266900	25413000	28311000	21896000	4618500	797110	0	37015000	40306000	36530000	797330	495470	24397000	25288000	28171000	14023000	39434000	30677000	28458000	29410000	28415000	45343000	48646000	53871000	21443000	26870000	25090000	44829000	37866000	41361000	28010000	35668000	45118000	60378000	56351000	45999000	29818000	33417000	30834000	21746000	32656000	18614000	1772900000	1734300000	1974000000	18639000	22358000	22847000
0	0	0	0	0	0	0	0	0	0	0	0	0	0	0	0	0	0	0	0	0	0	0	0	0	0	0	0	0	0	0	0	0	0	0	0	0	0	0	0	0	0	0	10645000	12267000	10292000	0	0	0
0	0	0	0	0	0	0	0	0	0	0	0	0	0	0	0	0	0	0	0	0	0	0	0	0	0	0	0	0	0	0	0	0	0	0	0	0	0	0	0	0	0	0	0	0	4301200	0	0	0
0	0	0	0	0	0	0	0	0	0	0	0	0	0	0	0	0	0	0	0	0	0	0	0	0	0	0	0	0	0	0	0	0	0	0	0	0	0	0	0	0	0	0	76756000	77599000	80022000	0	0	0
0	0	0	0	0	0	0	0	0	0	0	0	0	0	0	0	0	0	0	0	0	0	0	0	0	0	0	0	0	0	0	0	0	0	0	0	0	0	0	0	0	0	0	0	11820000	0	0	0	0
0	0	0	0	0	0	0	0	0	0	0	0	0	0	0	0	0	0	0	0	0	0	0	0	0	0	0	0	0	0	0	0	0	0	0	0	0	0	0	0	0	0	0	27414000	31136000	28502000	0	0	0
0	0	0	0	0	0	0	0	0	0	0	0	0	0	0	0	0	0	0	0	0	0	0	0	0	0	0	0	0	0	0	0	0	0	0	0	0	0	0	0	0	0	0	14143000	14314000	14775000	0	0	0
0	0	0	0	0	0	0	0	0	0	0	0	0	0	0	0	0	0	0	0	0	0	0	0	0	0	0	0	0	0	0	0	0	0	0	0	0	0	0	0	0	0	0	0	4218100	0	0	0	0
0	0	0	0	0	0	0	0	0	0	0	0	0	0	0	0	0	0	0	0	0	0	0	0	0	0	0	0	0	0	0	0	0	0	0	0	0	0	0	0	0	0	0	41046000	42824000	37366000	0	0	0
0	0	0	0	0	0	0	0	0	0	0	0	0	0	0	0	0	0	0	0	0	0	0	0	0	0	0	0	0	0	0	0	0	0	0	0	0	0	0	0	0	0	0	56265000	43537000	53385000	0	0	0
0	380870	0	0	0	0	0	0	0	0	0	0	1212300	0	0	0	0	0	0	0	0	0	0	0	0	0	0	0	0	0	923050	0	0	0	0	0	0	0	0	0	0	910030	0	45347000	245300000	274470000	717820	782420	793450
0	0	0	0	0	0	0	0	0	0	0	0	3701500	0	0	0	0	0	0	0	0	0	0	0	0	0	0	0	0	0	0	0	0	0	0	0	0	0	0	0	0	0	0	0	0	0	0	0	0
0	0	0	0	0	0	0	0	0	0	0	0	0	0	0	0	0	0	0	0	0	0	0	0	0	0	0	0	0	0	0	0	0	0	0	0	0	0	0	0	0	0	0	55744000	56613000	57370000	0	0	0
10361000	10065000	7243000	16550000	7154200	1052800	0	0	11206000	14794000	11466000	0	0	0	0	7233400	0	6511000	6731900	0	5235200	0	7862800	17070000	15338000	0	6464400	0	7045300	0	0	1248900	11447000	3715000	8931900	7613600	9792900	10981000	13279000	11158000	13363000	11579000	15577000	195700000	140750000	110290000	15522000	16745000	16121000
0	0	0	0	0	0	0	0	0	0	0	0	0	0	0	0	0	0	0	0	0	0	0	0	0	0	0	0	0	0	0	0	0	0	0	0	0	0	0	0	0	0	0	16442000	12669000	13187000	0	0	0
0	0	0	0	0	0	0	0	0	0	0	0	0	0	0	0	0	0	0	0	0	0	0	0	0	0	0	0	0	0	0	0	0	0	0	0	0	0	0	0	0	0	0	0	0	12975000	0	0	0
0	0	0	0	0	12127000	13220000	14398000	0	0	0	0	0	0	0	0	0	0	0	0	0	0	0	0	0	0	0	0	0	0	0	0	0	0	0	0	0	0	0	0	0	0	0	3704100	0	0	0	0	0
0	0	0	0	0	0	0	0	0	0	0	0	0	0	0	0	0	0	0	0	0	0	0	0	0	0	0	0	0	0	0	0	0	0	0	0	0	0	0	0	0	0	0	35793000	40687000	33796000	0	0	0
0	0	0	0	0	0	0	0	0	0	0	0	0	0	0	0	0	0	0	0	0	0	0	0	0	0	0	0	0	0	0	0	0	0	0	0	0	0	0	0	0	0	0	25695000	29385000	26751000	0	0	0
0	0	0	0	0	0	0	0	0	0	0	0	0	0	0	0	0	0	0	0	0	0	0	0	0	0	0	0	0	0	0	0	0	0	0	0	0	0	0	0	0	0	0	64774000	60381000	64906000	0	0	0
0	0	0	0	0	0	0	0	0	0	0	39968000	37454000	0	0	0	0	0	0	0	0	0	0	0	0	0	0	0	0	0	0	0	0	0	0	0	0	0	0	0	0	0	0	827070000	889700000	851190000	0	0	0
0	0	0	0	0	0	0	0	0	0	0	0	0	0	0	0	0	0	0	0	0	0	0	0	0	0	0	0	0	0	0	0	0	0	0	0	0	0	0	0	0	0	0	22785000	23345000	27738000	0	0	0
0	0	0	0	0	0	0	0	0	0	0	0	0	0	0	0	0	0	0	0	0	0	0	0	0	0	0	0	0	0	0	0	0	0	0	0	0	0	0	0	0	0	0	0	0	0	0	0	2596500
0	0	0	0	0	0	0	0	0	0	0	0	0	0	0	0	0	0	0	0	0	0	0	0	0	0	0	0	0	0	0	0	0	0	0	0	0	0	0	0	0	0	0	22590000	16731000	17697000	0	0	0
0	0	0	0	0	0	0	0	0	0	0	0	0	0	0	0	0	0	0	0	0	0	0	0	0	0	0	0	0	0	0	0	0	0	0	0	0	0	0	0	0	0	0	19036000	25877000	21712000	0	0	0
0	0	0	4070900	0	0	0	0	0	0	0	0	0	0	0	0	0	0	0	0	0	0	0	4266700	0	0	0	0	0	0	0	0	0	0	4960000	3841000	0	0	0	0	4323200	0	5520000	0	0	0	0	0	0
0	0	0	0	0	0	0	0	0	0	0	0	0	0	0	0	0	0	0	0	0	0	0	0	0	0	0	0	0	0	0	0	0	0	0	0	0	0	0	0	0	0	0	907580000	863500000	831830000	0	0	0
0	0	0	0	0	0	0	0	0	0	0	0	0	0	0	0	0	0	0	0	0	0	0	0	0	0	0	0	0	0	0	0	0	0	0	0	0	0	0	59015000	0	0	0	0	0	0	0	0	0
0	0	0	0	0	0	0	0	0	0	0	0	0	0	0	0	0	0	0	0	0	0	0	0	0	0	0	0	0	0	0	0	0	0	0	0	0	0	0	0	0	0	0	522070000	502130000	585940000	0	0	0
0	0	0	0	0	0	0	0	0	0	0	0	0	0	0	0	0	0	0	0	0	0	0	0	0	0	0	0	0	0	0	0	0	0	0	0	0	0	0	0	0	0	0	29988000	37798000	32688000	0	0	0
0	0	0	0	0	0	0	0	0	0	0	32286000	0	0	0	0	0	0	0	0	0	0	0	0	0	0	0	0	0	0	0	0	0	0	0	0	0	0	0	0	0	0	0	119140000	130630000	256730000	0	0	0
0	2374000	0	0	2252100	0	0	0	0	0	2303300	0	0	1941100	0	0	0	0	0	0	0	0	0	0	2370700	2326400	0	0	0	0	0	0	0	0	0	1941800	0	2847100	0	0	3037400	2380600	0	0	0	0	0	0	2131900
0	0	0	0	0	0	0	0	0	0	0	0	0	0	0	0	0	0	0	0	0	0	0	0	0	0	0	0	0	0	0	0	0	0	0	0	0	0	0	0	0	0	0	0	0	3019300	0	0	0
0	0	0	0	0	3521500	0	0	0	0	0	0	0	0	0	0	0	0	0	0	0	0	0	0	0	0	0	0	0	0	0	0	0	0	0	0	0	0	0	0	0	0	0	82121000	103650000	116600000	0	0	0
0	0	0	0	0	0	0	0	0	0	0	0	0	0	0	0	0	0	0	0	0	0	0	0	0	0	0	0	0	0	0	0	0	0	0	0	0	0	0	0	0	0	0	6327600	11281000	7293700	0	0	0
0	0	0	0	0	0	0	0	0	0	0	0	0	0	0	0	0	0	0	0	0	0	0	0	0	0	0	0	0	0	0	0	0	0	0	0	0	0	0	0	0	0	0	0	0	4522500	0	0	0
0	0	0	0	0	0	0	0	0	0	0	0	0	0	0	0	0	0	0	0	0	0	0	0	0	0	0	0	0	0	0	0	0	0	0	0	0	0	0	0	0	0	0	5709500	0	0	0	0	0
0	0	0	0	0	0	0	0	0	0	0	19669000	36969000	0	0	0	0	0	0	0	0	0	0	0	0	0	0	0	0	0	0	0	0	0	0	0	0	0	0	0	0	0	0	185510000	210340000	205310000	0	0	0
0	0	0	0	0	0	0	0	0	0	0	0	0	0	0	0	0	0	0	0	0	0	0	0	0	0	0	0	0	0	0	0	0	0	0	0	0	0	0	0	0	0	0	82901000	92658000	90321000	0	0	0
0	0	0	0	0	0	0	0	0	0	0	0	0	0	0	0	0	0	0	0	0	0	0	0	0	0	0	0	0	0	0	0	0	0	0	0	0	0	0	1956300	0	0	0	0	0	0	0	0	0
0	0	0	0	0	0	0	0	0	0	0	0	0	0	0	0	0	0	0	0	0	0	0	0	0	0	0	0	0	0	0	0	0	0	0	0	0	0	0	0	0	0	0	76426000	92158000	80044000	0	0	0
0	0	0	0	0	0	0	0	0	0	0	0	0	0	0	0	0	0	0	0	0	0	0	0	0	0	0	0	0	0	0	0	0	0	0	0	0	0	0	0	0	0	0	11851000	9292600	10926000	0	0	0
0	0	0	0	0	0	0	0	0	0	0	0	0	0	0	0	0	0	0	0	0	0	0	0	0	0	0	0	0	0	0	0	0	0	0	0	0	0	0	0	0	0	0	71158000	59628000	58247000	0	0	0
12301000	19013000	24818000	15059000	24057000	11280000	13769000	16008000	22153000	24781000	22027000	21870000	13597000	31080000	30482000	25765000	28638000	27318000	29385000	20267000	26738000	21909000	20996000	24745000	29515000	24455000	18761000	40433000	22549000	22581000	18645000	11445000	14116000	0	31928000	31085000	30466000	17311000	15740000	16082000	16556000	15385000	15266000	22125000	19477000	18206000	6432700	10212000	11136000
0	0	0	0	0	0	0	0	0	0	0	0	0	0	0	0	0	0	0	0	0	0	0	0	0	0	0	0	0	0	0	0	0	0	0	0	0	0	0	0	0	0	0	2615400	0	0	0	0	0
0	0	0	0	0	0	0	0	0	0	0	0	0	0	0	0	0	0	0	0	0	0	0	0	0	0	0	0	0	0	0	0	0	0	0	0	0	0	0	0	0	0	0	120160000	128780000	118610000	0	0	0
0	0	0	0	0	0	0	0	0	0	0	0	0	0	0	0	0	0	0	0	0	0	0	0	0	0	0	0	0	0	0	0	0	0	0	0	0	0	0	0	0	0	0	53556000	37025000	39934000	0	0	0
0	0	0	0	0	0	0	0	0	0	0	0	0	0	0	0	0	0	0	0	0	0	0	0	0	0	0	0	0	0	0	0	0	0	0	0	0	0	0	0	0	0	0	39961000	38322000	40856000	0	0	0
0	0	0	0	0	0	0	0	0	0	0	0	0	0	0	0	0	0	0	0	0	0	0	0	0	0	0	0	0	0	0	0	0	0	0	0	0	0	0	0	0	0	0	39675000	40090000	42638000	0	0	0
0	0	0	0	0	0	0	0	0	0	0	0	0	0	0	0	0	0	0	0	0	0	0	0	0	0	0	0	0	0	0	0	0	0	0	0	0	0	0	0	0	0	0	15286000	10715000	17336000	0	0	0
51664000	0	0	0	0	0	0	0	0	0	0	0	0	0	0	0	0	0	0	0	0	0	0	0	0	0	0	0	0	0	0	0	0	0	0	0	0	0	0	53189000	64715000	64582000	0	372900000	191430000	182440000	46305000	0	0
0	0	0	0	0	0	0	0	0	0	0	0	0	0	0	0	0	0	0	0	0	0	0	0	0	0	0	0	0	0	0	0	0	0	0	0	0	0	0	0	0	0	0	6580800	13828000	5265400	0	0	0
0	0	0	0	0	0	0	0	0	0	0	0	0	0	0	0	0	0	0	0	0	0	0	0	0	0	0	0	0	0	0	0	0	0	0	0	0	0	0	0	0	0	0	381130000	398010000	352520000	0	0	0
0	0	0	0	0	0	0	0	0	0	0	0	0	0	0	0	0	0	0	0	0	0	0	0	0	0	0	0	0	0	0	0	0	0	0	0	0	0	0	0	0	0	0	0	0	9105800	0	0	0
0	0	0	0	0	0	0	0	0	0	0	0	0	0	0	0	0	0	0	0	0	0	0	0	0	0	0	0	0	0	0	0	0	0	0	0	0	3266700	0	0	0	0	0	81020000	239790000	230460000	0	0	0
0	0	0	0	0	0	0	0	0	0	0	0	0	0	0	0	0	0	0	0	0	0	0	0	0	0	0	0	0	0	0	0	0	0	0	0	0	0	0	0	0	0	0	0	37895000	47838000	0	0	0
0	0	0	0	0	0	0	0	0	0	0	0	0	0	0	0	0	0	0	0	0	0	0	0	0	0	0	0	0	0	0	0	0	0	0	0	0	0	0	0	0	0	0	22862000	14452000	15037000	0	0	0
0	0	0	0	0	0	0	0	0	0	0	0	0	0	0	0	0	0	0	0	0	0	0	0	0	0	0	0	0	0	0	0	0	0	0	0	0	0	0	0	0	0	0	9479400	0	0	0	0	0
0	0	0	0	0	0	0	0	0	0	0	0	0	0	0	0	0	0	0	0	0	0	0	0	0	0	0	0	0	0	0	0	0	0	0	0	0	0	0	0	0	0	0	205980000	188440000	185960000	0	0	0
0	0	0	0	0	0	0	0	0	0	0	0	0	0	0	0	0	0	0	0	0	0	0	0	0	0	0	0	0	0	0	0	0	0	0	0	0	0	0	0	0	0	0	18219000	19985000	17855000	0	0	0
0	0	0	0	0	0	0	0	0	0	0	0	0	0	0	0	0	0	0	0	0	0	0	0	0	0	0	0	0	0	0	0	0	0	0	0	0	0	0	0	0	0	0	32937000	65626000	31725000	0	7848400	0
0	0	0	0	0	0	0	0	0	0	0	0	0	0	0	0	0	0	0	0	0	0	0	0	0	0	0	0	0	0	0	0	0	0	0	0	0	0	0	0	0	0	0	19418000	22011000	17942000	0	0	0
0	0	0	0	0	0	0	0	0	0	0	0	0	0	0	0	0	0	0	0	0	0	0	0	0	0	0	0	0	0	0	0	0	0	0	0	0	0	0	0	0	0	0	23122000	19166000	23553000	0	0	0
0	0	0	0	0	0	0	0	0	0	0	0	0	0	0	0	0	0	0	0	0	0	0	0	0	0	0	0	0	0	0	0	0	0	0	0	0	0	0	0	0	0	0	0	0	3402600	0	0	0
0	0	0	0	0	0	0	0	0	0	0	0	0	0	0	0	0	0	0	0	0	0	0	0	0	0	0	0	0	0	0	0	0	0	0	0	0	0	0	0	0	0	0	44459000	45207000	42951000	0	0	0
0	0	0	0	0	0	0	0	0	0	0	0	0	0	0	0	0	0	0	0	0	0	0	0	0	0	0	0	0	0	0	0	0	0	0	0	0	0	0	0	0	0	0	0	0	13114000	0	0	0
0	0	0	0	0	0	0	0	0	0	0	0	0	0	0	0	0	0	0	0	0	0	0	0	0	0	0	0	0	0	0	0	0	0	0	0	0	0	0	0	0	0	0	0	11582000	12374000	0	0	0
0	0	0	0	0	0	0	0	0	0	0	26470000	20564000	0	0	0	0	0	0	0	0	0	0	0	0	0	0	0	0	0	0	0	0	0	0	0	0	0	0	0	0	0	0	83346000	162460000	177040000	0	0	0
0	0	0	0	0	0	0	0	0	0	0	0	0	0	0	0	0	0	0	0	0	0	0	0	0	0	0	0	0	0	0	0	0	0	0	0	0	0	0	0	0	0	0	158570000	127730000	160060000	0	0	0
0	0	0	0	0	0	0	0	0	0	0	0	0	0	0	0	0	0	0	0	0	0	0	0	0	0	0	0	0	0	0	0	0	0	0	0	0	0	0	0	0	0	0	0	0	10433000	0	0	0
0	0	0	0	0	0	0	0	0	0	0	0	0	0	0	0	0	0	0	0	0	0	0	0	0	0	0	0	0	0	0	0	0	0	0	0	0	0	0	0	0	0	0	28587000	28039000	24869000	0	0	0
0	0	0	0	0	0	0	0	0	0	0	0	0	0	0	0	0	0	0	0	0	0	0	0	0	0	0	0	0	0	0	0	0	0	0	0	0	0	0	0	0	0	0	0	0	9861600	0	0	0
0	0	0	0	0	0	0	0	0	0	0	0	0	0	0	0	0	0	0	0	0	0	0	0	0	0	0	0	0	0	0	0	0	0	0	0	0	0	0	0	0	0	0	19869000	17337000	18259000	0	0	0
0	0	0	0	0	0	0	0	0	0	0	0	0	0	0	0	0	0	0	0	0	0	0	0	0	0	0	0	0	0	0	0	0	0	0	0	0	0	0	0	0	0	0	0	0	3609800	0	0	0
0	0	0	0	0	0	0	0	0	0	0	0	0	0	0	0	0	0	0	0	0	0	0	0	0	0	0	0	0	0	0	0	0	0	0	0	0	0	0	0	0	0	0	15559000	14787000	13767000	0	0	0
0	0	0	0	0	0	0	0	0	0	0	0	0	0	0	0	0	0	0	0	0	0	0	0	0	0	0	0	0	0	0	0	0	0	0	0	0	0	0	0	0	0	0	0	0	9663100	0	0	0
0	0	0	0	0	0	0	0	0	0	0	0	0	0	0	0	0	0	0	0	0	0	0	0	0	0	0	0	0	0	0	0	0	0	0	0	0	0	0	0	0	0	0	46360000	28159000	37075000	0	0	0
3575400	0	0	0	0	0	0	0	0	0	0	0	0	0	0	3824100	0	4205000	0	0	2169000	0	0	1417000	8064300	0	0	3604700	0	0	0	0	5110100	0	0	0	2585200	0	6306400	0	6308600	0	5413700	0	2487800	0	4655000	3849700	0
0	0	0	0	0	23035000	0	19005000	0	0	0	23457000	12722000	0	0	0	0	0	0	0	2973800	0	0	883150	0	0	0	0	0	0	0	0	0	0	0	0	0	0	0	0	0	3619600	0	284850000	263730000	260650000	0	0	0
0	0	0	0	0	0	0	0	0	0	0	0	0	0	0	0	0	0	0	0	0	0	0	0	0	0	0	0	0	0	0	0	0	0	0	0	0	0	0	0	0	0	0	0	0	4495700	0	0	0
0	0	0	0	0	0	0	0	0	0	0	0	0	0	0	0	0	0	0	0	0	0	0	0	0	0	0	0	0	0	0	0	0	0	0	0	0	0	0	0	0	0	0	0	0	4252700	0	0	0
0	0	0	0	0	0	0	0	0	0	0	0	0	0	0	0	0	0	0	0	0	0	0	0	0	0	0	0	0	0	0	0	0	0	0	0	0	0	0	0	0	0	0	44680000	51747000	48405000	0	0	0
0	0	0	0	0	0	0	0	0	0	0	0	0	0	0	0	0	0	0	0	0	0	0	0	0	0	0	0	0	0	0	0	0	0	0	0	0	0	0	0	0	0	0	8610800	8033400	0	0	0	0
0	0	0	0	0	18905000	21768000	18062000	0	0	0	0	0	0	0	0	0	0	0	0	0	0	0	0	0	0	0	0	0	0	0	0	0	0	0	0	0	0	0	0	0	0	0	47633000	29163000	32664000	0	0	0
0	0	0	0	0	0	0	0	0	0	0	0	0	0	0	0	0	0	0	0	0	0	0	0	0	0	0	0	0	0	0	0	0	0	0	0	0	0	0	0	0	0	0	12106000	14559000	12643000	0	0	0
0	0	0	0	0	38518000	40073000	36502000	0	0	0	0	0	0	0	0	0	0	0	0	0	0	0	0	0	0	0	0	0	0	0	0	0	0	0	0	0	0	0	0	0	0	0	34650000	30880000	42097000	0	0	0
27979000	31428000	21296000	10305000	29210000	47291000	12907000	32243000	34053000	37121000	36565000	35050000	44314000	33954000	34895000	11183000	0	26799000	12930000	27293000	28164000	35148000	0	27029000	38658000	33611000	37330000	31865000	41418000	42854000	31409000	49198000	46786000	44251000	41118000	43727000	32607000	37504000	24099000	21801000	23130000	0	23828000	36142000	48097000	37487000	0	29212000	31421000
0	0	0	0	0	0	0	0	0	0	0	0	0	0	0	0	0	0	0	0	0	0	0	0	0	0	0	0	0	0	0	0	0	0	0	0	0	0	0	0	0	0	0	344730000	258670000	284490000	0	0	0
0	0	0	0	0	0	0	0	0	0	0	0	0	0	0	0	0	0	0	0	0	0	0	0	0	0	0	0	0	0	0	0	0	0	0	0	0	0	0	0	0	0	0	0	0	4451300	0	0	0
0	0	0	0	0	0	0	0	0	0	0	0	0	0	0	0	0	0	0	0	0	0	0	0	0	0	0	0	0	0	0	0	0	0	0	0	0	0	0	0	0	0	0	14733000	17226000	20429000	0	0	0
0	0	0	0	0	0	0	0	0	0	0	10346000	8489500	0	0	0	0	0	0	0	0	0	0	0	0	0	0	0	0	0	0	0	0	0	0	0	0	0	0	0	0	0	0	0	0	0	0	0	0
0	0	0	0	0	0	0	0	0	0	0	0	0	0	0	0	0	0	0	0	0	0	0	0	0	0	0	0	0	0	0	0	0	0	0	0	0	0	0	0	0	0	0	0	0	7052500	0	0	0
11519000	12926000	7857700	0	0	23735000	19449000	22576000	0	0	0	31738000	18295000	10844000	11004000	11534000	0	0	0	0	0	0	0	0	0	13538000	11898000	0	12941000	13043000	12541000	0	0	0	11606000	9860700	11341000	0	0	0	0	0	0	16531000	17246000	17646000	0	0	0
9619400	0	9767100	10700000	10214000	0	0	0	9047600	10417000	0	0	7165300	9224900	9768500	13096000	0	0	0	0	8175300	0	7989400	10698000	9479900	9775100	8240100	8926400	8881900	8108400	11556000	0	0	0	8150800	0	9701500	12307000	11125000	14004000	10782000	0	10070000	10989000	11091000	19435000	0	0	0
0	0	0	0	0	8953800	0	11745000	0	0	0	0	0	0	0	0	0	0	0	0	0	0	0	0	0	0	0	0	0	0	0	0	0	0	0	0	0	0	0	0	0	0	0	0	0	0	0	0	0
0	0	0	0	0	0	0	0	0	0	0	0	0	0	0	0	0	0	0	0	0	0	0	0	0	0	0	0	0	0	0	0	0	0	0	0	0	0	0	0	0	0	0	0	5904200	5216300	0	0	0
0	0	0	0	0	0	0	0	0	0	0	0	0	0	0	0	0	0	0	0	0	0	0	0	0	0	0	0	0	0	0	0	0	0	0	0	0	0	0	9184600	0	0	0	0	0	0	0	0	0
0	0	0	0	0	0	0	0	0	0	0	0	0	0	0	0	0	0	0	0	0	0	0	0	0	0	0	0	0	0	0	0	0	0	0	0	0	0	0	0	0	0	0	200660000	197440000	190020000	0	0	0
0	0	0	0	0	0	0	0	0	0	0	7024300	0	0	0	0	0	0	0	0	0	0	0	0	0	0	0	0	0	0	0	0	0	0	0	0	0	0	0	0	0	0	0	360490000	376880000	367780000	0	0	0
0	0	0	0	0	0	0	0	0	0	0	0	0	0	0	0	0	0	0	0	0	0	0	0	0	0	0	0	0	0	0	0	0	0	0	0	0	0	0	0	0	0	0	10964000	9591000	9555700	0	0	0
0	0	0	0	0	0	0	0	29598000	0	0	0	0	0	0	0	0	0	0	13341000	0	0	0	0	0	0	0	0	0	0	0	0	0	0	0	0	0	0	0	0	0	0	0	165240000	90169000	603030000	0	0	0
0	0	0	0	0	0	0	0	0	0	0	0	0	0	0	0	0	0	0	0	0	0	0	0	0	0	0	0	0	0	0	0	0	0	0	0	0	0	0	0	0	0	0	7587800	8434800	6855500	0	0	0
0	0	0	0	0	0	0	0	0	0	0	0	0	0	0	0	0	0	0	0	0	0	0	0	0	0	0	0	0	0	0	0	0	0	0	0	0	0	0	0	0	0	0	5264800	0	3633800	0	0	0
0	0	0	0	0	0	0	0	0	0	0	0	0	0	0	0	0	0	0	0	0	0	0	0	0	0	0	0	0	0	0	0	0	0	0	0	0	0	0	0	0	0	0	256770000	297600000	266570000	0	0	0
0	0	0	0	0	0	0	0	0	0	0	0	0	0	0	0	0	0	0	0	0	0	0	0	0	0	0	0	0	0	0	0	0	0	0	0	0	0	0	0	0	0	0	131430000	123670000	113410000	0	0	0
0	0	0	0	0	0	0	0	0	0	0	0	0	0	0	0	0	0	0	0	0	0	0	0	0	0	0	0	0	0	0	0	0	0	0	0	0	0	0	0	0	0	0	0	0	2960700	0	0	0
0	0	0	0	0	0	0	0	0	0	0	0	0	0	0	0	0	0	0	0	0	0	0	0	0	0	0	0	0	0	0	0	0	0	0	0	0	0	0	0	0	0	0	0	0	4503800	0	0	0
8305300	0	0	9507400	0	0	15203000	13462000	10189000	10379000	7638700	0	8777000	12544000	0	8970600	0	8040900	0	7097000	11338000	0	0	7991300	8714400	8501700	0	0	0	8540800	0	10461000	0	8263200	0	7203600	0	9109900	11906000	9119500	10034000	0	0	0	0	0	8218100	7262300	9701200
0	0	0	0	0	0	0	0	0	0	0	0	0	0	0	0	0	0	0	0	0	0	0	0	0	0	0	0	0	0	0	0	0	0	0	0	2958900	0	0	0	0	0	0	0	0	0	0	0	0
0	0	0	0	0	0	0	0	0	0	0	0	0	0	0	0	0	0	0	0	0	0	0	0	0	0	0	0	0	0	0	0	0	0	0	0	0	0	0	0	0	0	0	19096000	26774000	23825000	0	0	0
0	0	0	0	0	0	0	0	0	0	0	0	0	0	0	0	0	0	0	0	0	0	0	0	0	0	0	0	0	0	0	0	5177200	0	0	0	0	0	0	0	0	0	0	0	0	0	0	0	0
0	0	0	0	0	0	0	0	0	0	0	0	0	0	0	0	0	0	0	34659000	0	0	0	0	0	0	0	0	0	0	0	0	0	0	0	27288000	0	17497000	0	0	33027000	39958000	31553000	22173000	28284000	27691000	0	0	0
0	0	0	0	0	0	0	0	0	0	0	0	0	0	0	0	0	0	0	0	0	0	0	0	0	0	0	0	0	0	0	0	0	0	0	0	0	0	0	0	0	0	0	7121700	0	5982100	0	0	0
0	0	0	0	0	0	0	0	0	0	0	0	0	0	0	0	0	0	0	0	0	0	0	0	0	0	0	0	0	0	0	0	0	0	0	0	0	0	0	0	0	0	0	0	19186000	21221000	0	0	0
0	0	0	0	0	0	0	0	0	0	0	0	0	0	0	0	0	0	0	0	0	0	0	0	0	0	0	0	0	0	0	0	0	0	0	0	0	0	0	0	0	0	0	50713000	47222000	39159000	0	0	0
0	0	0	0	0	0	0	0	0	0	0	0	0	0	0	0	0	0	0	0	0	0	0	0	0	0	0	0	0	0	0	0	0	0	0	0	0	0	0	0	0	0	0	8939800	7089700	8421600	0	0	0
0	0	0	0	0	0	0	0	0	0	0	0	0	0	0	0	0	0	0	0	0	0	0	0	0	0	0	0	0	0	0	0	0	0	0	0	0	0	0	0	0	0	0	0	0	1854100	0	0	0
0	0	0	0	0	0	0	0	0	0	0	0	0	0	0	0	0	0	0	0	0	0	0	0	0	0	0	0	0	0	0	0	0	0	0	0	0	0	0	0	0	0	0	7351500	0	0	0	0	0
0	0	0	0	0	0	0	0	0	0	0	9015500	0	0	0	0	0	0	0	0	0	0	0	0	0	0	0	0	0	0	0	0	0	0	0	0	0	0	0	0	0	0	0	0	0	0	0	0	0
0	0	0	0	0	0	0	12587000	0	0	0	0	0	0	0	0	0	0	0	0	0	0	0	0	0	0	0	0	0	0	0	0	0	0	0	0	0	0	0	0	0	0	0	0	0	0	0	0	0
0	0	0	0	0	0	0	0	0	0	0	0	0	0	0	0	0	0	0	0	0	0	0	0	0	0	0	0	0	0	0	0	0	0	0	0	0	0	0	0	0	0	0	46210000	39606000	35923000	0	0	0
0	0	0	0	0	0	0	0	0	0	0	0	0	0	0	0	0	0	0	0	0	0	0	0	0	0	0	0	0	0	0	0	0	0	0	0	0	0	0	0	0	0	0	0	14903000	20969000	0	0	0
0	0	0	0	0	0	0	0	0	0	0	0	0	0	0	0	0	0	0	0	0	0	0	0	0	0	0	0	0	0	0	0	0	0	0	0	0	0	0	0	0	0	0	137110000	108680000	104390000	0	0	0
0	0	0	0	0	0	0	0	0	0	0	0	0	0	0	0	0	0	0	0	0	0	0	0	0	0	0	0	0	0	0	0	0	0	0	0	0	0	0	0	0	0	0	11658000	13458000	12783000	0	0	0
0	0	0	0	0	0	0	0	0	0	0	0	0	0	0	0	0	0	0	0	0	0	0	0	0	0	0	0	0	0	0	0	0	0	0	0	0	0	0	0	0	0	0	25223000	21535000	24737000	0	0	0
0	0	0	0	0	0	0	0	0	0	0	0	0	0	0	0	0	0	0	0	0	0	0	0	0	0	0	0	0	0	0	0	0	0	0	0	0	0	0	0	0	0	0	23473000	27494000	27872000	0	0	0
0	0	0	0	0	0	0	0	0	0	0	0	0	0	0	0	0	0	0	0	0	0	0	0	0	0	0	0	0	0	0	0	0	0	0	0	0	0	0	0	0	0	0	17769000	19146000	16726000	0	0	0
0	0	0	0	0	0	0	0	0	0	0	0	0	0	0	0	0	0	0	0	0	0	0	0	0	0	0	0	0	0	0	0	0	0	0	0	0	0	0	0	0	0	0	0	0	4844800	0	0	0
0	0	0	0	0	0	0	0	0	0	0	0	0	0	0	0	0	0	0	0	0	0	0	0	0	0	0	0	0	0	0	0	0	0	0	0	0	0	0	0	0	0	0	0	0	10777000	0	0	0
0	0	0	0	0	0	0	0	0	0	0	0	0	0	0	0	0	0	0	0	0	0	0	0	0	0	0	0	0	0	0	0	0	0	0	0	0	0	0	0	0	0	0	0	5339300	0	0	0	0
0	0	0	0	0	0	0	0	0	0	0	0	0	0	0	0	0	0	0	0	0	0	0	0	0	0	0	0	0	0	0	0	0	0	0	0	0	0	0	0	0	0	0	0	0	0	0	0	4586300
0	0	0	0	0	0	0	0	0	0	0	0	0	0	0	0	0	0	0	0	0	0	0	0	0	0	0	0	0	0	0	0	0	0	0	0	0	0	0	0	0	0	0	67672000	54200000	49452000	0	0	0
0	0	0	0	0	0	0	0	0	0	0	0	0	0	0	0	0	0	0	0	0	0	0	0	0	0	0	0	0	0	0	0	0	0	0	0	0	0	0	0	0	0	0	31693000	34939000	28088000	0	0	0
0	0	0	0	0	0	0	0	0	0	0	0	0	0	0	0	0	0	0	0	0	0	0	0	0	0	0	0	0	0	0	0	0	0	0	0	0	0	0	0	0	0	0	88523000	81112000	80528000	0	0	0
0	0	0	0	0	0	0	0	0	0	0	0	0	0	0	0	0	0	0	0	0	0	0	0	0	0	0	0	0	0	0	0	0	0	0	0	0	0	0	0	0	0	0	43800000	50201000	48982000	0	0	0
0	0	0	0	0	0	0	0	0	0	0	0	0	0	0	0	0	0	0	0	0	0	0	0	0	0	0	0	0	0	0	0	0	0	0	0	0	3902500	0	0	0	0	0	0	0	0	0	0	0
0	0	0	0	0	0	0	0	0	0	0	0	0	0	0	0	0	0	0	0	0	0	0	0	0	0	0	0	0	0	0	0	0	0	0	0	0	0	0	0	0	0	0	290770000	328390000	329740000	0	0	0
0	0	0	0	0	0	0	0	0	0	0	0	0	0	0	0	0	0	0	0	0	0	0	0	0	0	0	0	0	0	0	0	0	0	0	0	0	0	0	0	0	0	0	0	4714600	5707500	0	0	0
0	0	0	0	0	0	0	0	0	0	0	0	0	0	0	0	0	0	0	0	0	0	0	0	0	0	0	0	0	0	0	0	0	0	0	0	0	0	0	0	0	0	0	58122000	62541000	62240000	0	0	0
0	0	0	0	0	0	0	0	0	0	0	0	0	0	0	0	0	0	0	0	0	0	0	0	0	0	0	0	0	0	0	0	0	0	0	0	0	0	0	0	0	0	0	440620000	323970000	335890000	0	0	0
0	0	0	0	0	0	0	0	0	0	0	0	0	0	0	0	0	0	0	0	0	0	0	0	0	0	0	0	0	0	0	0	0	0	0	0	0	0	0	0	0	0	0	28440000	25236000	25488000	0	0	0
0	0	0	0	0	0	0	0	867540	0	0	0	0	0	0	0	0	0	0	0	0	0	0	1271000	0	0	0	0	1183200	0	1390400	0	0	0	0	1860700	1707400	0	0	0	0	0	0	277840000	2725200000	2903100000	0	0	0
0	0	0	0	0	0	0	0	0	0	0	0	2763200	0	0	0	0	0	0	0	0	0	0	0	0	0	0	0	0	0	0	0	0	0	0	0	0	0	0	0	0	0	0	0	0	0	0	0	0
0	0	0	0	0	0	0	0	0	0	0	0	0	0	0	0	0	0	0	0	0	0	0	0	0	0	0	0	0	0	0	0	0	0	0	0	0	0	0	0	0	0	0	20169000	19972000	19052000	0	0	0
0	0	0	0	0	0	0	0	0	0	0	0	0	0	0	0	0	0	0	0	0	0	0	0	0	0	0	0	0	0	0	0	0	0	0	0	0	0	0	0	0	0	0	0	0	7136300	0	0	0
0	0	0	0	0	0	0	0	0	0	0	0	0	0	0	0	0	0	0	0	0	0	0	0	0	0	0	0	0	0	0	0	0	0	0	0	0	0	0	0	0	0	0	62934000	68780000	78110000	0	0	0
45822000	35584000	45205000	48996000	46601000	0	0	0	33150000	25467000	29869000	0	0	44074000	43930000	42274000	30354000	33670000	33188000	29596000	30495000	29500000	35708000	45782000	44734000	23825000	27085000	27555000	38379000	33821000	35211000	42348000	36313000	37561000	27350000	28813000	28432000	24502000	23136000	23016000	38629000	35064000	39022000	0	0	0	37019000	35253000	39596000
0	0	0	0	0	8268100	10515000	9115600	0	0	0	0	0	0	0	0	0	0	0	0	0	0	0	0	0	0	0	0	0	0	0	0	0	0	0	0	0	0	0	0	0	0	0	0	0	0	0	0	0
0	0	0	0	0	0	0	0	0	0	0	0	0	0	0	0	0	0	0	0	0	0	0	0	0	0	0	0	0	0	0	20089000	10758000	20258000	0	0	0	0	0	0	0	0	0	0	0	0	0	0	0
0	0	0	0	0	0	0	0	0	0	0	0	0	0	0	0	0	0	0	0	0	0	0	0	0	0	0	0	0	0	0	148140000	181500000	191360000	0	0	0	0	0	0	0	0	0	0	0	0	0	0	0
0	0	0	0	0	0	0	0	0	0	0	0	0	0	0	0	0	0	0	0	0	0	0	0	0	0	0	0	0	0	0	0	0	0	0	0	0	0	0	1032500	0	0	0	0	0	0	0	0	0
0	0	0	0	0	0	0	0	0	0	0	0	0	0	0	0	0	0	0	0	0	0	0	0	0	0	0	0	0	0	0	695650000	657820000	670920000	0	0	0	0	0	0	0	0	0	0	0	0	0	0	0
0	0	0	0	0	0	0	0	0	0	0	0	0	0	0	0	0	0	0	0	0	0	0	0	0	4145400	5234200	0	0	0	0	0	0	0	0	0	0	0	0	0	0	0	0	0	0	0	0	0	0
0	0	0	0	0	0	0	0	0	0	0	0	0	0	0	0	0	0	0	0	0	0	0	0	0	0	0	0	0	0	0	146630000	139330000	140120000	0	0	0	0	0	0	0	0	0	0	0	0	0	0	0
0	0	0	0	0	0	0	0	0	0	0	0	0	0	0	0	0	0	0	0	0	0	0	0	0	0	0	0	0	0	0	0	0	6246000	0	0	0	0	0	0	0	0	0	0	0	0	0	0	0
0	0	0	0	0	0	0	0	0	0	0	0	0	0	0	0	0	0	0	0	0	0	0	0	0	0	0	0	0	0	0	19946000	13487000	11849000	0	0	0	0	0	0	0	0	0	0	0	0	0	0	0
0	0	0	0	0	0	0	0	0	0	0	0	0	0	0	0	0	0	0	0	0	0	0	0	0	0	0	0	0	0	0	25919000	40599000	35210000	0	0	0	0	0	0	0	0	0	0	0	0	0	0	0
0	0	0	0	0	0	0	0	0	0	0	0	0	0	0	0	0	0	0	0	0	0	0	0	0	0	0	0	0	0	0	32147000	26932000	39879000	0	0	0	0	0	0	0	0	0	0	0	0	0	0	0
0	0	0	0	0	0	0	0	0	0	0	0	0	0	0	0	0	0	0	0	0	0	0	0	0	0	0	0	0	0	0	0	0	7177500	0	0	0	0	0	0	0	0	0	0	0	0	0	0	0
0	0	0	0	0	0	0	0	0	0	0	0	0	0	0	0	0	4674100	0	6611300	0	5251000	0	0	5312400	3989100	10414000	0	0	0	0	0	0	0	0	0	0	0	3534400	0	4667200	0	4868000	0	0	0	4733400	0	0
0	0	0	0	0	0	0	0	0	0	0	270710000	197020000	0	0	0	0	0	0	0	0	0	0	0	0	0	0	0	0	0	0	51814000	50454000	60257000	0	0	0	0	0	0	0	0	0	0	0	0	0	0	0
0	0	0	0	0	0	0	0	0	0	0	0	0	0	0	0	0	0	0	0	0	0	0	0	0	0	0	0	0	0	0	5480500	0	3938800	0	0	0	0	0	0	0	0	0	0	0	0	0	0	0
0	0	0	0	0	0	0	0	0	0	0	0	0	0	0	0	0	0	0	0	0	0	0	0	0	0	0	0	0	0	0	0	0	9616100	0	0	0	0	0	0	0	0	0	0	0	0	0	0	0
0	0	0	0	0	0	0	0	0	0	0	0	0	0	0	0	0	0	0	0	0	0	0	0	0	0	0	0	0	0	0	0	0	0	0	0	0	0	0	0	0	5032200	0	0	0	0	0	0	0
16351000	15475000	11820000	12944000	14182000	0	0	0	13247000	13185000	13098000	17910000	11918000	12252000	14224000	11759000	6657000	9107800	10922000	6838700	7463600	0	10683000	10614000	15856000	12303000	10662000	8105900	10300000	12772000	8776700	13967000	17405000	14635000	11093000	9923800	11858000	11092000	13231000	14123000	11345000	5336700	10287000	0	0	0	5791100	13019000	8846700
7956300	13607000	14855000	15316000	12557000	18480000	14868000	14459000	10749000	10927000	13619000	0	12812000	10081000	0	0	0	10559000	15308000	0	0	0	8786900	9355800	9615100	10947000	8412900	8331000	10129000	6416600	0	0	0	0	16002000	18861000	16140000	13418000	17555000	12896000	0	10556000	9554000	0	0	0	0	11353000	11551000
0	0	0	0	0	0	0	0	0	0	0	0	0	0	0	0	0	0	0	0	0	0	0	0	0	0	0	0	0	0	0	10916000	9908400	9377600	0	0	0	0	0	0	0	0	0	0	0	0	0	0	0
112390000	141660000	89633000	93061000	76979000	125380000	142480000	134490000	108330000	108880000	111490000	142320000	141110000	99274000	96414000	107990000	157010000	157340000	149540000	118670000	116210000	122260000	102770000	93719000	109600000	121130000	116370000	141370000	156020000	153330000	164040000	80317000	82746000	72425000	135270000	146410000	147620000	100430000	98980000	109650000	111980000	101260000	120110000	237490000	190230000	200790000	100720000	117440000	112610000
0	0	0	0	0	0	0	0	0	0	0	0	0	0	0	0	0	6811900	5412900	0	0	0	0	0	0	0	0	0	3169800	0	1945000	0	0	0	3878900	5324100	4044700	4542300	0	3291900	0	0	0	0	0	0	0	0	0
0	0	0	0	0	0	0	0	0	0	0	0	0	0	0	0	0	0	0	0	0	0	0	0	0	0	0	0	0	0	0	0	0	2845300	0	0	0	0	0	0	0	0	0	0	0	0	0	0	0
11615000	11694000	0	6623600	0	0	0	0	0	0	0	0	0	6706700	8989000	6220000	6550100	7550100	6997100	7076700	14529000	15187000	0	9657500	12838000	19373000	22645000	20207000	7903800	11330000	10545000	13352000	17427000	13031000	9950000	9770700	10607000	5666700	6969000	0	12245000	10277000	12616000	0	0	0	10078000	7783200	0
0	0	0	0	0	0	0	0	0	0	0	0	0	0	0	0	0	0	0	79963000	79116000	89286000	0	0	4942900	0	0	0	0	0	0	0	0	7683700	0	0	0	0	0	0	0	0	0	0	0	0	0	0	0
6459100	0	4248300	0	0	9950300	11363000	0	0	8448000	0	3476800	10228000	6335400	0	6517400	5641900	6117100	0	0	0	0	0	0	5550400	4460200	0	0	0	0	6457400	0	0	0	0	4449000	5652000	0	0	0	0	0	0	0	0	0	6573100	0	0
0	0	0	0	0	0	0	0	0	0	0	0	0	0	0	0	0	0	0	0	0	0	0	0	0	0	0	0	0	0	0	13585000	12966000	15841000	0	0	0	0	0	0	0	0	0	0	0	0	0	0	0
0	0	0	0	0	0	0	0	0	0	0	0	0	0	0	0	0	0	0	0	0	0	0	0	0	0	0	0	0	0	0	5115300	7728300	4739300	0	0	0	0	0	0	0	0	0	0	0	0	0	0	0
0	0	0	0	0	0	0	0	0	0	0	0	0	0	0	0	0	0	0	0	0	0	0	0	0	0	0	0	0	0	0	0	10043000	8456100	0	0	0	0	0	0	0	0	0	0	0	0	0	0	0
0	0	0	0	0	0	0	0	0	0	0	0	0	0	0	0	0	0	0	0	0	0	0	0	0	0	0	0	0	0	0	0	0	1497900	0	0	0	0	0	0	0	0	0	0	0	0	0	0	0
0	0	0	0	0	0	0	0	0	0	0	0	0	0	0	0	0	0	0	0	0	0	0	0	0	0	0	0	0	0	0	4603600	0	0	0	0	0	0	0	0	0	0	0	0	0	0	0	0	0
0	0	0	0	0	0	0	0	0	0	0	0	0	0	0	0	0	0	0	0	0	0	0	0	0	0	0	0	0	0	0	0	0	4264300	0	0	0	0	0	0	0	0	0	0	0	0	0	0	0
0	0	0	0	0	0	0	0	0	0	0	0	0	0	0	0	0	0	0	0	0	0	0	0	0	0	0	0	0	0	0	13931000	13162000	13261000	0	0	0	0	0	0	0	0	0	0	0	0	0	0	0
0	0	0	0	0	0	0	0	0	0	0	0	0	0	0	0	0	0	0	0	0	0	0	0	0	0	0	0	0	0	0	0	0	2239000	0	0	0	0	0	0	0	0	0	0	0	0	0	0	0
0	0	0	0	0	0	0	0	0	0	0	0	0	0	0	0	0	0	0	0	0	0	0	0	0	0	0	1787200	0	0	0	0	0	0	0	0	0	0	0	0	0	0	0	0	0	0	0	0	0
0	9666200	0	0	0	0	0	0	0	0	0	0	0	0	0	0	0	0	0	0	0	0	0	0	0	0	0	0	0	0	0	497930000	512350000	144880000	0	0	0	0	0	0	0	0	0	0	0	0	0	0	0
0	0	0	0	0	0	0	0	0	0	3793700	0	0	0	0	0	0	0	0	0	0	0	0	0	0	0	0	0	0	0	0	0	11371000	0	0	0	0	0	0	0	0	0	0	0	0	0	0	0	0
0	0	0	0	0	0	0	0	0	0	0	0	0	0	0	0	0	0	0	0	0	0	0	0	0	0	0	0	0	0	0	0	0	3482300	0	0	0	0	0	0	0	0	0	0	0	0	0	0	0
0	0	0	0	0	0	0	0	0	0	0	0	0	0	0	0	0	0	0	0	0	0	0	0	0	0	0	0	0	0	0	9751000	0	11938000	0	0	0	0	0	0	0	0	0	0	0	0	0	0	0
0	0	0	0	0	0	0	0	0	0	0	0	0	0	0	0	0	0	0	0	0	0	0	0	0	0	0	0	0	0	0	0	0	1086500	0	0	0	0	0	0	0	0	0	0	0	0	0	0	0
0	3589300	3700200	0	0	3592500	0	3871300	3592800	0	5266600	0	0	0	0	3428000	0	0	3585700	3351700	0	0	0	2961600	0	0	4411100	3652400	3244000	0	0	3601800	3998800	4155100	0	0	3388100	3480900	3661000	4310500	4106300	3882700	3538400	0	0	0	4062500	2838200	4599500
0	0	0	0	0	0	0	0	0	0	0	0	0	0	0	0	0	0	0	0	0	0	0	0	0	0	0	0	0	0	0	0	0	0	0	0	0	0	0	0	0	0	0	0	0	0	0	563100	0
0	0	0	0	0	0	0	0	0	0	0	0	0	0	0	0	0	0	0	0	0	0	0	0	0	0	0	0	0	0	0	6251700	0	7736200	0	0	0	0	0	0	0	0	0	0	0	0	0	0	0
0	0	0	0	0	0	0	0	0	0	0	0	0	0	0	0	0	0	0	0	0	0	5919400	0	0	0	0	0	0	0	0	88944000	80151000	42728000	0	0	0	0	0	0	0	0	0	0	0	0	0	0	0
0	0	0	0	0	0	0	0	0	0	0	0	0	0	0	0	0	0	0	0	0	0	0	0	0	0	0	0	0	0	0	0	0	0	0	0	0	0	0	0	0	0	0	0	0	3258800	0	0	0
40311000	41113000	83863000	69702000	46224000	67099000	71530000	53732000	28853000	29759000	26860000	49146000	53659000	38102000	44202000	40902000	29168000	36165000	34288000	39716000	29093000	27701000	39768000	40528000	40988000	39307000	30055000	42289000	42958000	40881000	41419000	40907000	26053000	60742000	50680000	46164000	41078000	58961000	71123000	55368000	25867000	35259000	18955000	61062000	59870000	65946000	33271000	37504000	33981000
0	0	0	0	0	0	0	0	2929500	2941200	0	0	0	0	0	0	0	0	0	0	0	0	0	0	0	0	0	0	0	0	0	0	0	0	0	0	0	0	0	0	0	0	0	0	0	0	4588300	3245000	3031400
0	0	0	0	0	0	0	0	0	0	0	0	0	0	0	0	0	0	0	0	0	0	0	0	0	0	0	0	0	0	0	0	0	0	0	0	0	0	0	0	0	0	0	0	0	0	1515700	0	0
0	0	0	0	0	0	0	0	0	0	0	0	0	0	0	0	0	0	0	0	0	0	0	0	0	0	0	0	0	0	0	0	0	8670500	0	0	0	0	0	0	0	0	0	0	0	0	0	0	0
0	0	0	0	0	0	0	0	0	0	0	0	0	8611900	0	0	0	0	5622700	5879600	7427400	7294900	7364800	0	0	6491100	7815700	6877400	0	0	0	8544600	13529000	15457000	0	0	0	0	0	0	0	0	9445800	9186600	12632000	0	0	7094100	0
0	0	9840300	0	0	70105000	0	0	13658000	10807000	14446000	37354000	23395000	0	0	0	0	0	0	12236000	0	12787000	0	0	0	12359000	0	14987000	0	8488200	0	27077000	25852000	36970000	0	15253000	0	0	0	0	13426000	15054000	10625000	0	0	0	0	0	0
0	0	0	0	0	0	0	0	0	0	0	0	0	0	0	0	0	0	0	0	0	0	0	0	0	0	0	0	0	0	0	0	0	0	3573000	0	0	0	0	0	0	0	0	0	0	0	0	0	0
0	8586600	8442700	11650000	11224000	0	0	0	10178000	9560000	8958100	9711300	8446300	7396600	0	6514100	0	7406500	6465400	0	7830300	0	9096300	10588000	9317000	0	5975200	0	7446600	6651000	0	7150800	6622600	7754300	6316100	8638000	7189400	5391700	6778700	6172800	7726500	9875100	8117200	0	9104900	8551800	7059900	8891300	7887600
0	0	0	0	0	0	0	0	0	0	0	0	0	0	0	0	0	0	0	0	0	0	0	0	0	0	0	0	0	0	0	16271000	17922000	14520000	0	0	0	0	0	0	0	0	0	0	0	0	0	0	0
0	0	0	0	0	0	0	0	0	0	0	0	0	0	0	0	0	0	0	0	0	0	0	0	0	0	0	0	0	0	0	0	0	5288100	0	0	0	0	0	0	0	0	0	0	0	0	0	0	0
41854000	53347000	60146000	58500000	53967000	32616000	30441000	44532000	47822000	46309000	50900000	33950000	26996000	66760000	57896000	55580000	55145000	52338000	48700000	44585000	52801000	43788000	45465000	45135000	59788000	39687000	42357000	41451000	54684000	52116000	47771000	42118000	45208000	57411000	44939000	46237000	44591000	54323000	52368000	53815000	49645000	57501000	47092000	28869000	15025000	14397000	33175000	45303000	43482000
0	0	0	0	0	0	0	0	0	0	0	0	0	0	0	0	0	0	0	0	0	0	0	0	0	0	0	0	0	0	0	0	0	9470300	0	0	0	0	0	0	0	0	0	0	0	0	0	0	0
0	0	0	0	0	0	0	0	0	0	0	0	0	0	0	0	0	0	0	0	0	0	0	0	0	0	0	0	0	0	0	10637000	10492000	14057000	0	0	0	0	0	0	0	0	0	0	0	0	0	0	0
0	0	0	0	0	0	0	0	0	0	0	0	0	0	0	0	0	0	0	0	0	0	0	0	0	0	0	0	0	0	3535800	0	0	0	0	0	0	0	0	0	0	0	0	0	0	0	0	0	0
0	0	0	0	0	0	0	0	0	0	0	0	0	0	0	0	0	0	0	0	0	0	0	0	0	0	0	0	0	0	0	0	0	0	0	0	0	0	0	0	0	0	0	0	0	0	2227600	0	0
0	0	0	0	0	0	0	0	0	0	0	0	0	0	0	0	0	0	0	0	0	0	0	0	0	0	0	0	0	0	0	164470000	86617000	181740000	0	0	0	0	0	0	0	0	0	0	32388000	29769000	0	0	0
0	0	0	0	0	0	0	0	0	0	0	0	0	0	0	0	0	0	0	0	0	0	0	0	0	0	0	0	0	0	0	16300000	15284000	14482000	0	0	0	0	0	0	0	0	0	0	0	0	0	0	0
0	0	0	0	0	0	0	0	0	0	0	0	0	0	0	0	0	0	0	0	0	0	0	0	0	0	0	0	0	0	0	0	0	0	0	0	0	0	0	0	0	0	0	0	0	0	0	0	1421000
229580000	306120000	295930000	236570000	339590000	647210000	679210000	745940000	0	0	0	477430000	265320000	274320000	296600000	288670000	437120000	401930000	358130000	514700000	245980000	408050000	423110000	448360000	463680000	0	0	0	271330000	278340000	232460000	220550000	352550000	500690000	269210000	289030000	191280000	323130000	218120000	239760000	468930000	443580000	425930000	396090000	326320000	388250000	402710000	375710000	368230000
4278;584279;584280;584281;584282;584283;584284;584285;584286;584287;584288;584289;584290;584291;584292;584293;584294;584295;584296;584297;584298;584299;584300;584301;584302;584303;584304;584305;584306;584307;584308;584309;584310;584311;584312;584313;584314;584315;584316;584317;584318;584319;584320;584321;584322;584323;584324;584325;584326;584327;584328;584329;584330;584331;584332;584333;584334;58…	64243;64244;64245;64246;64247;64248;64249;64250;64251;64252;64253;64254;64255;64256;64257;64258;64259;64260;64261;64262;64263;64264;64265;64266;64267;64268;64269;64270;64271;64272;64273;64274;64275;64276;64277;64278;64279;64280;64281;64282;64283;64284;64285;64286;64287;64288;64289;64290;64291;64292;64293;64294;64295;64296;64297;64298;64299;64300;64301;64302;64303;64304;64305;64306;64307;64308;643…	64330;69648;74406;80319;90661;96945;96982;99937;99952;104345;104387;131470;141049;171217;171277;207150;241483;260119;260178;274305;278520;287817;287845;309136;309175;311592;333683;334576;348598;352092;354956;354971;356072;356135;356143;371598;399094;405559;405632;406956;407201;424515;441550;441566;441632	97;98;106;329;330	125;126;127;138;139;140	9;331;336;340;343	8;260;282;389;392;398
65494000	58277000	42737000	50278000	50874000	46885000	41257000	41100000	41362000	46263000	41834000	43498000	42860000	58115000	54539000	54624000	38832000	43939000	43865000	71839000	77436000	72242000	41784000	46884000	45505000	39317000	50414000	47575000	47842000	52039000	46526000	88809000	73855000	78589000	51970000	60158000	51676000	43195000	39038000	39821000	66101000	59275000	57800000	15193000	21596000	12673000	34452000	34851000	34141000
0	0	0	0	0	0	0	0	0	0	0	0	0	0	0	0	0	0	0	0	0	0	0	0	0	0	0	0	0	0	0	8592000	0	10067000	0	0	0	0	0	0	0	0	0	0	0	0	0	0	0
0	0	0	0	0	0	0	0	0	0	0	0	0	0	0	0	0	0	0	0	0	0	0	0	0	0	0	0	0	0	0	19253000	16388000	21981000	0	0	0	0	0	0	0	0	0	0	0	0	0	0	0
41183000	54936000	49031000	33357000	33733000	37980000	34161000	33096000	31470000	24316000	28466000	45014000	59036000	40751000	36644000	38855000	55913000	49754000	53565000	37033000	43969000	41663000	34100000	39742000	37236000	48695000	40156000	40536000	41799000	42375000	43629000	37036000	36155000	44827000	51511000	42313000	47290000	44951000	50675000	41682000	50824000	51559000	55999000	0	23313000	0	41022000	36042000	40597000
0	0	0	0	0	0	0	0	0	0	0	0	0	0	0	0	0	0	0	0	0	0	0	0	0	0	0	0	0	0	0	47913000	40714000	37575000	0	0	0	0	0	0	0	0	0	0	0	0	0	0	0
4734400	4479400	6530900	0	0	0	0	0	0	4343200	4180500	0	0	0	0	0	0	0	0	0	6188000	5359200	5179400	0	0	0	0	0	0	0	0	0	0	0	0	5658700	0	0	0	0	0	0	0	0	0	0	0	0	6451100
0	7331900	0	0	0	0	0	0	0	0	0	0	0	0	0	0	0	0	8936900	6001800	0	0	0	0	0	0	0	0	0	0	0	0	0	0	0	0	0	0	0	0	0	0	0	0	0	0	0	0	0
0	0	0	0	0	0	0	0	0	0	0	0	0	0	0	0	0	0	0	0	0	0	0	0	0	0	0	0	0	0	0	24260000	23826000	27856000	0	0	0	0	0	0	0	0	0	0	0	0	0	0	0
0	0	0	0	0	0	0	0	0	0	0	0	0	0	0	0	0	0	0	0	0	0	0	0	0	0	0	0	0	0	0	0	0	0	0	0	0	0	0	0	0	0	0	0	0	0	0	0	2225900
22054000	22801000	25257000	18861000	23699000	18173000	0	21117000	13977000	18200000	18562000	0	14444000	17638000	17407000	18557000	16870000	17758000	7446100	8400400	21126000	20199000	12968000	21857000	26620000	23404000	22111000	27661000	20891000	18173000	19278000	43069000	45211000	39906000	25918000	21200000	15706000	27277000	24063000	24153000	15904000	23429000	17719000	12964000	14205000	13976000	15160000	20952000	18876000
0	0	0	0	0	0	0	0	0	0	0	0	0	0	0	0	0	0	0	0	0	0	0	0	0	0	0	0	0	0	0	22416000	20721000	29854000	0	0	0	0	0	0	0	0	0	0	0	0	0	0	0
0	0	5875800	0	0	0	0	0	0	0	0	0	0	0	0	0	0	0	0	0	0	0	0	0	0	0	0	0	0	0	0	4178700	5751200	8492100	0	0	2646500	0	0	0	0	0	0	0	0	0	0	0	0
0	0	0	0	0	0	0	0	0	0	0	0	0	0	0	0	0	0	0	0	0	0	0	0	0	0	1665100	0	0	0	0	0	0	0	0	0	0	0	0	0	0	0	0	0	0	0	2685800	0	0
0	0	0	0	0	0	0	0	0	0	0	0	0	0	0	0	0	0	0	0	0	0	0	0	0	0	0	0	0	0	0	0	0	0	0	0	788170	0	0	0	0	0	0	0	0	0	0	0	0
0	5007600	0	0	0	5021300	0	0	0	0	0	0	0	0	0	0	0	5262700	0	0	0	0	5651200	4286800	0	0	0	0	5501500	0	0	0	0	4070200	3033200	4053700	0	4994700	0	4696000	0	0	0	0	0	0	0	0	0
4601200	0	0	0	0	0	0	0	0	0	0	0	0	0	0	0	0	0	0	0	0	0	0	0	0	0	0	0	0	0	0	26526000	27333000	17051000	0	0	0	0	0	0	0	0	0	0	0	0	0	0	0
80560000	92494000	55598000	46319000	52805000	69913000	92320000	77581000	83570000	75830000	80310000	88248000	87251000	72181000	66231000	73072000	72548000	86520000	85878000	76048000	77895000	76801000	52475000	56823000	64583000	84265000	78039000	101880000	96202000	96693000	90211000	72708000	71201000	95635000	101760000	88346000	90354000	75000000	88539000	76088000	104560000	108600000	97825000	72927000	47576000	81712000	65713000	71075000	70603000
0	0	0	0	0	0	0	0	0	0	0	0	0	0	0	0	0	0	0	0	0	0	0	0	0	0	0	0	0	0	0	0	0	0	0	0	0	0	0	0	0	0	0	0	0	3377800	0	0	0
14589000	12588000	19510000	13369000	21295000	19236000	10382000	15634000	13935000	10840000	14134000	16348000	14103000	5611400	12159000	11117000	13729000	11959000	11192000	13341000	11614000	12370000	17378000	16134000	19005000	14209000	12951000	13003000	11365000	12176000	9768000	10717000	12174000	14114000	14864000	11561000	11688000	18448000	14750000	17631000	12087000	13822000	13821000	11381000	0	14653000	15409000	14542000	15987000
19552000	24857000	19830000	18584000	16367000	0	0	0	0	0	17775000	0	0	15982000	21534000	14565000	0	8925400	0	11994000	21948000	18922000	17895000	22502000	21824000	13162000	12389000	0	10993000	9422000	0	38780000	30200000	32938000	9872000	11953000	10453000	20397000	25381000	17220000	12952000	12693000	10833000	0	0	0	7504300	9578600	5923900
0	0	0	0	0	0	0	0	0	0	0	0	0	0	0	0	0	0	0	0	0	0	0	0	0	0	0	0	0	0	0	0	0	0	0	0	5292600	0	0	0	0	0	0	0	0	0	0	0	0
0	0	0	0	0	0	0	0	0	0	0	0	0	0	0	0	0	0	0	0	0	0	0	0	0	0	0	0	0	0	0	0	0	0	0	0	0	0	0	0	0	0	0	0	0	0	0	0	0
0	0	0	0	0	0	0	0	0	0	0	6724700	9411300	0	0	0	0	0	0	0	0	0	0	0	0	0	0	0	0	0	0	0	0	0	0	0	0	0	0	0	0	0	0	0	0	0	0	0	0
0	0	0	0	0	0	0	0	0	0	0	0	0	0	0	0	0	0	0	0	0	0	0	0	0	0	0	0	0	0	0	0	0	0	0	0	0	0	0	0	1684700	0	0	0	0	0	0	0	0
0	5424500	8975200	0	16173000	0	0	0	0	0	4591400	0	0	10848000	0	3473700	0	0	5653300	12920000	7991800	9904900	0	6290600	4630500	8930600	10439000	6558500	4192600	5030100	5886500	16212000	15834000	16453000	0	3276400	0	9053500	10263000	8122800	10788000	6837000	5216800	0	0	0	3945000	5792200	4491800
0	0	0	0	0	0	0	0	0	0	0	0	0	0	0	0	0	0	0	0	0	0	0	0	0	0	0	0	0	0	0	0	0	0	0	0	0	0	0	0	0	0	0	0	0	0	0	0	1267000
0	0	0	0	0	0	0	0	0	0	0	0	0	0	0	0	0	0	0	0	0	0	0	0	0	0	0	0	0	0	0	0	0	12448000	0	0	0	0	0	0	0	0	0	0	0	0	0	0	0
0	0	0	0	0	0	0	0	0	0	0	0	0	0	0	0	0	0	0	0	0	0	0	3646800	0	0	0	0	0	0	0	0	0	0	0	0	0	0	0	0	0	0	0	0	0	0	0	0	0
0	0	0	0	0	0	0	0	2741000	0	0	0	0	2860000	0	0	0	0	0	0	0	0	0	0	0	4002700	3670900	0	0	0	0	0	0	0	0	0	0	0	0	0	0	0	0	0	0	0	0	0	0
0	0	0	0	0	0	0	0	0	0	0	0	0	0	0	0	0	0	0	0	0	0	0	0	0	0	0	0	0	0	0	6860100	4902200	7252000	0	0	0	0	0	0	0	0	0	0	0	0	0	0	0
0	0	0	0	0	0	0	0	0	0	0	0	0	0	0	0	0	0	0	0	0	0	0	0	0	0	0	0	0	0	0	40567000	37802000	35598000	0	0	0	0	0	0	0	0	0	0	0	0	0	0	0
241900000	237450000	227330000	220910000	250460000	263890000	279980000	260200000	284490000	298680000	284320000	273340000	277810000	263990000	243640000	250690000	250900000	240410000	254240000	225440000	216670000	226220000	291560000	320890000	308540000	175430000	175260000	183470000	229070000	226560000	222430000	202830000	213370000	204270000	250710000	242400000	234710000	208640000	178750000	193980000	234360000	203530000	243500000	284070000	297170000	291930000	216200000	204220000	208990000
0	0	0	0	0	0	0	0	0	0	0	0	0	0	0	0	0	0	0	0	0	0	0	0	0	0	0	0	0	0	0	0	0	3620700	0	0	0	0	0	0	0	0	0	0	0	0	0	0	0
0	0	0	0	0	0	0	0	0	0	0	0	0	0	0	0	0	0	0	0	0	0	0	0	0	0	0	0	0	0	0	51312000	46459000	42077000	0	0	0	0	0	0	0	0	0	0	0	0	0	0	0
0	0	0	0	0	0	0	0	0	0	0	0	0	0	0	0	0	0	0	0	0	0	0	0	0	0	8516300	0	0	0	0	0	0	0	0	0	0	0	0	0	0	0	0	0	0	0	0	0	0
0	0	0	0	0	0	0	0	0	0	0	0	0	0	0	0	0	0	0	0	0	0	0	0	0	0	0	0	0	0	0	0	0	5907400	0	0	0	0	0	0	0	0	0	0	0	0	0	0	0
0	0	0	0	0	0	0	0	0	0	0	0	0	0	0	0	0	0	0	0	0	0	0	0	0	0	0	0	0	0	0	0	0	0	0	0	0	0	0	0	0	0	0	0	0	0	0	0	2866700
0	0	0	0	0	0	0	0	0	0	0	0	0	0	0	0	0	0	0	0	0	0	0	0	0	0	0	0	0	0	0	26009000	22688000	27554000	0	0	0	0	0	0	0	0	0	0	0	0	0	0	0
0	0	0	0	0	0	0	0	0	0	0	0	0	0	0	0	0	0	0	0	0	0	0	0	0	0	0	0	0	0	0	13193000	15648000	0	0	0	0	0	0	0	0	0	0	0	0	0	0	0	0
0	0	0	0	0	0	0	0	11630000	12449000	0	0	0	0	0	0	0	0	0	0	0	0	0	0	0	0	0	0	0	0	0	0	0	0	0	0	0	0	0	0	0	0	0	0	0	0	0	0	0
0	0	0	0	0	0	0	0	0	0	0	0	0	0	0	0	0	0	0	0	0	0	0	0	0	0	0	0	0	0	0	0	0	5775700	0	0	0	0	0	0	0	0	0	0	0	0	0	0	0
0	0	0	0	0	0	0	0	0	0	0	0	0	0	0	0	0	0	0	0	0	0	0	0	0	0	0	0	0	0	0	7315400	6397500	5565800	0	0	0	0	0	0	0	0	0	0	0	0	0	0	0
0	0	0	0	0	0	0	0	0	0	0	0	0	0	0	0	0	0	0	0	0	0	0	0	0	0	0	0	0	0	0	50596000	43734000	51432000	0	0	0	0	0	0	0	0	0	0	0	0	0	0	0
0	0	0	0	0	0	0	0	0	0	0	0	0	0	0	0	0	0	0	0	0	0	0	0	0	0	0	0	0	0	0	0	0	2226900	0	0	0	0	0	0	0	0	0	0	0	0	0	0	0
0	0	0	0	0	0	0	0	0	0	0	0	0	0	0	0	0	0	0	0	0	0	0	0	0	0	0	0	0	0	0	0	0	6422300	0	0	0	0	0	0	0	0	0	0	0	0	0	0	0
0	0	0	0	0	0	0	0	0	0	0	0	0	0	0	0	0	0	0	0	0	0	0	0	0	0	0	0	0	0	0	0	0	0	0	0	0	0	0	0	0	0	0	0	0	0	0	0	185150000
0	0	0	0	0	0	0	0	0	0	0	0	0	0	0	0	0	0	0	0	0	0	0	0	0	0	0	0	0	0	0	0	0	0	0	0	0	0	0	2292400	0	0	0	0	0	0	0	0	0
0	0	0	0	0	0	0	0	0	0	0	0	0	0	0	0	0	0	0	0	0	0	0	0	0	0	0	0	0	0	0	9488200	9388300	12389000	0	0	0	11764000	12055000	11515000	10366000	0	0	0	0	0	0	0	0
0	0	0	0	0	0	0	0	0	0	0	0	0	0	0	0	0	0	0	0	0	0	0	0	0	0	0	0	0	0	0	8047700	0	9054800	0	0	0	0	0	0	0	0	0	0	0	0	0	0	0
0	0	0	0	0	0	0	0	0	0	0	0	0	0	0	0	0	0	0	0	0	0	0	0	0	0	0	0	0	0	0	0	3785700	0	0	0	0	0	0	0	0	0	0	0	0	0	0	0	0
0	0	0	0	0	0	0	0	0	0	0	0	0	0	0	0	0	0	0	0	0	0	1825500	0	0	0	0	0	0	0	0	0	0	0	0	0	0	0	0	0	0	0	0	0	0	0	0	0	0
26061000	26637000	22296000	9649500	16575000	25771000	40632000	34406000	29082000	27297000	29210000	46472000	37095000	20958000	29775000	23669000	21940000	26643000	22544000	16963000	15388000	17215000	11873000	13985000	20870000	17002000	16318000	15591000	26092000	27311000	24205000	21866000	18981000	22165000	23510000	20840000	24908000	12218000	13534000	13889000	21064000	16713000	21798000	32346000	30901000	24884000	22976000	18979000	21433000
0	0	0	0	0	0	0	0	0	0	0	0	0	0	0	0	0	1133000	0	0	0	0	0	0	0	0	0	0	0	0	0	0	0	0	0	0	0	0	0	0	0	0	0	0	0	0	0	0	0
613690000	656220000	431470000	447950000	500230000	0	0	0	416450000	379180000	432990000	719810000	714490000	440120000	436140000	425840000	145330000	139840000	144340000	349990000	328860000	353930000	433150000	421690000	468180000	382120000	353470000	346580000	287470000	300330000	294360000	431010000	462530000	421310000	154320000	146880000	156040000	416920000	392140000	359030000	178920000	162930000	177980000	298440000	279810000	309160000	335710000	320390000	349260000
0	0	0	0	0	0	0	0	0	0	0	0	0	0	0	0	0	0	0	0	0	0	0	0	0	0	0	0	0	0	0	0	0	7927900	0	0	0	0	0	0	0	0	0	0	0	0	0	0	0
0	0	0	0	0	59441000	56250000	58030000	0	0	0	29554000	40799000	0	0	0	0	0	0	0	0	0	0	0	0	0	0	0	0	0	0	51197000	44794000	42600000	0	0	0	0	0	0	0	0	0	0	0	0	0	0	0
0	0	0	0	0	0	0	0	0	0	0	0	0	0	0	0	0	0	0	0	0	0	0	0	0	0	0	0	0	0	0	18482000	13980000	11409000	0	0	0	0	0	0	0	0	0	0	0	0	0	0	0
0	0	0	0	0	0	0	0	0	0	0	0	0	0	0	0	0	0	0	0	0	0	0	0	0	0	0	0	4098100	0	0	0	0	0	0	0	0	0	0	0	0	0	0	0	0	0	0	0	0
0	0	0	0	0	0	0	0	0	0	0	0	0	0	0	0	0	0	0	0	0	0	0	0	0	0	0	0	0	0	0	0	0	7337700	0	0	0	0	0	0	0	0	0	0	0	0	0	0	0
0	0	0	0	0	0	0	0	0	0	0	0	0	0	0	0	0	0	0	0	0	0	0	0	0	0	0	0	0	0	0	0	0	4533200	0	0	0	0	0	0	0	0	0	0	0	0	0	0	0
0	0	0	0	0	0	0	0	0	0	0	0	0	0	0	0	0	0	0	0	0	0	0	0	0	0	0	0	0	0	0	0	0	1946500	0	0	0	0	0	0	0	0	0	0	0	0	0	0	0
8631300	6812600	5574800	0	6525400	0	0	0	0	0	0	9473900	5368900	9517000	9431200	8850400	6985000	6581100	7765000	8575000	6153900	3378200	10880000	8708500	4568900	0	5826900	4898700	7991000	7352700	6842900	0	0	0	10159000	9373100	9507600	0	4979200	5155000	0	8476500	0	0	0	0	5792200	8615900	6362300
0	0	0	0	0	0	0	0	0	0	0	0	0	0	0	0	0	0	0	0	0	0	0	0	0	0	0	0	0	0	0	0	0	2885200	0	0	0	0	0	0	0	0	0	0	0	0	0	0	0
0	0	0	0	0	0	0	0	0	0	0	0	0	0	0	0	0	0	0	0	0	0	0	0	0	0	0	0	0	0	0	0	0	0	0	0	0	0	0	0	0	0	0	0	0	0	2403600	0	0
0	0	0	0	0	0	0	0	0	0	0	0	0	0	0	0	0	0	0	0	0	0	0	0	0	0	0	0	0	0	0	26591000	24549000	24710000	0	0	0	0	0	0	0	0	0	0	0	0	0	0	0
0	0	0	0	0	0	0	0	0	0	0	0	0	0	0	0	0	0	0	0	0	0	0	0	0	0	0	0	0	0	0	12905000	11363000	9415800	0	0	0	0	0	0	0	0	0	0	0	0	0	0	0
0	0	0	0	0	0	0	0	0	0	0	0	0	0	0	0	0	0	0	0	0	0	0	0	0	0	0	0	0	0	0	0	3863700	0	0	0	0	0	0	0	0	0	0	0	0	0	0	0	0
0	0	0	0	0	0	0	0	0	0	0	0	0	0	0	0	0	0	0	0	0	0	0	0	0	0	0	0	0	0	0	0	5031900	0	0	0	0	0	0	0	0	0	0	0	0	0	0	0	0
0	0	0	0	0	0	0	0	0	0	0	0	0	0	0	0	0	0	0	0	0	0	0	0	0	0	0	0	0	0	0	0	0	9122000	0	0	0	0	0	0	0	0	0	0	0	0	0	0	0
0	0	0	0	0	0	0	0	0	0	0	0	0	0	0	0	0	0	0	0	0	0	0	0	0	0	0	0	0	0	0	0	0	7721800	0	0	0	0	0	0	0	0	0	0	0	0	0	0	0
0	0	2929500	0	0	0	0	0	0	0	0	0	0	0	0	0	0	0	0	0	0	0	0	1451200	0	0	3580500	3952100	0	0	0	168020000	174340000	141380000	0	0	0	4710600	3408100	2383700	0	0	0	0	0	0	0	0	0
0	0	0	0	3064300	0	0	0	6231000	5748300	4051500	0	0	0	2996000	0	0	3119400	8350000	0	2975400	0	0	5328300	6802100	2849900	0	1838400	4589700	3208300	3039200	4179000	3841800	0	0	2565500	2601800	13537000	5869600	9466800	4861200	0	6421000	0	0	3518000	0	0	0
0	0	0	0	0	0	0	0	0	0	0	0	0	0	0	0	0	0	0	0	0	0	0	0	0	0	0	0	0	0	0	14607000	14644000	19595000	0	0	0	0	0	0	0	0	0	0	0	0	0	0	0
0	0	0	0	0	0	0	0	0	0	0	0	0	0	0	0	0	0	0	0	0	0	0	0	0	0	0	0	0	0	0	0	0	0	0	0	0	0	0	0	0	0	0	0	0	0	0	0	2592000
0	0	0	0	0	0	0	0	0	0	0	0	0	0	0	0	0	0	0	0	0	0	0	0	0	0	0	0	0	0	0	0	0	2160200	0	0	0	0	0	0	0	0	0	0	0	0	0	0	0
0	0	0	0	0	0	0	0	0	0	0	0	0	0	0	0	0	0	0	14501000	0	9650200	0	0	0	0	0	0	0	0	0	18001000	10980000	26741000	0	0	0	0	0	0	25779000	15460000	0	0	0	0	0	0	0
0	0	0	0	0	0	0	0	0	0	0	0	0	0	0	0	0	0	0	0	0	0	0	0	0	0	0	0	0	0	0	10793000	0	12214000	0	0	0	0	0	0	0	0	0	0	0	0	0	0	0
0	0	0	0	0	0	0	0	0	0	0	0	0	0	0	0	0	0	0	0	0	0	0	0	0	0	0	0	0	0	0	16787000	16158000	20298000	0	0	0	0	0	0	0	0	0	0	0	0	0	0	0
0	0	0	0	0	0	0	0	0	0	0	0	0	0	0	0	0	0	0	0	0	0	0	0	0	0	0	0	0	0	0	22040000	24353000	32611000	0	0	0	0	0	0	0	0	0	0	0	0	0	0	0
0	0	0	0	0	0	0	0	0	0	0	0	0	0	0	0	0	0	0	0	0	0	0	0	0	0	0	0	0	0	0	9159600	4149000	6424600	0	0	0	0	0	0	0	0	0	0	0	0	0	0	0
0	0	0	0	0	0	0	0	0	0	0	0	0	0	0	0	0	0	0	0	0	0	0	0	0	0	0	0	0	0	0	0	0	5217800	0	0	0	0	0	0	0	0	0	0	0	0	0	0	0
15425000	12437000	16048000	15031000	16190000	0	0	0	11442000	0	13230000	0	0	14486000	21837000	17895000	22112000	13747000	17486000	14065000	14798000	16864000	13849000	9630200	13816000	16197000	14284000	0	13714000	17877000	17182000	19794000	22919000	36907000	13826000	15534000	13281000	12661000	14312000	15145000	17110000	20523000	13131000	0	0	0	11208000	17437000	17019000
0	0	0	0	0	0	0	0	0	0	0	0	0	0	0	0	0	0	0	0	0	0	0	0	0	0	0	0	0	0	0	13201000	15360000	22247000	0	0	0	0	0	0	0	0	0	0	0	0	0	0	0
0	0	0	0	0	0	0	0	0	0	0	0	0	0	0	0	0	0	0	0	0	0	0	0	0	0	0	0	0	0	0	16855000	21344000	25256000	0	0	0	0	0	0	0	0	0	0	0	0	0	0	0
0	0	0	0	0	0	0	0	0	0	0	0	0	0	0	0	0	0	0	0	0	0	0	0	0	0	0	0	0	0	0	0	0	42593000	0	0	0	0	0	0	0	0	0	0	0	0	0	0	0
0	0	0	0	0	28722000	0	0	0	0	0	0	0	0	0	0	0	0	0	0	0	0	0	0	0	0	0	0	0	0	0	26767000	24018000	24182000	0	0	0	0	0	0	0	0	0	0	0	0	0	0	0
0	0	0	0	0	0	0	0	0	0	0	0	0	0	0	0	0	0	0	0	0	0	0	0	0	0	0	0	0	0	0	0	0	7533600	0	0	0	0	0	0	0	0	0	0	0	0	0	0	0
0	0	0	0	0	0	0	0	0	0	0	0	0	0	0	0	0	0	0	0	0	0	0	0	0	0	0	0	0	0	0	0	0	29706000	0	0	0	0	0	0	0	0	0	0	0	0	0	0	0
0	0	0	0	0	0	0	0	0	0	0	0	0	0	0	0	0	0	0	0	0	0	0	0	0	0	0	0	0	0	0	0	0	0	0	0	0	0	0	3770000	0	0	0	0	0	0	0	0	0
0	0	0	0	0	0	0	0	0	0	0	0	0	0	0	0	0	0	0	0	0	0	0	0	0	0	0	0	0	0	0	0	0	0	0	0	0	0	0	8708600	0	0	0	0	0	0	0	0	0
0	0	0	0	0	0	0	0	0	0	0	0	0	0	0	0	0	0	0	0	0	0	0	0	0	0	0	0	0	0	0	0	0	8090100	0	0	0	0	0	0	0	0	0	0	0	0	0	0	0
0	0	0	0	0	0	0	0	0	0	0	0	0	0	0	0	0	0	0	0	0	0	0	0	0	0	0	0	0	0	0	0	0	0	0	0	0	0	0	0	0	0	0	0	0	0	0	0	546740
8201800	8269600	30426000	26297000	35378000	0	0	0	15562000	20309000	19745000	0	0	26544000	25706000	21828000	11340000	9577300	0	20512000	22651000	19394000	0	18162000	9390400	17759000	4277900	0	13200000	10840000	11317000	40921000	25897000	33298000	12712000	13638000	13544000	0	13273000	4303900	0	0	0	0	0	0	23407000	14311000	22288000
52963000	63634000	0	28029000	0	7911500	7740600	4624400	0	0	0	0	0	27689000	15472000	25154000	21358000	27982000	20097000	47532000	43286000	37395000	0	0	17882000	73110000	86468000	82467000	0	0	2903600	552880000	718900000	787640000	0	13156000	0	0	32584000	18960000	15568000	18279000	11958000	0	0	0	1220800	0	0
0	0	0	0	0	0	0	0	0	0	0	0	0	0	0	0	0	0	0	0	0	0	0	0	0	0	0	0	0	0	0	48062000	41068000	44497000	0	0	0	0	0	0	0	0	0	0	0	0	0	0	0
9696700	7478200	0	0	0	0	0	0	0	0	0	22652000	9830700	0	0	0	0	0	0	0	9727800	0	0	0	0	0	7635000	0	0	9411400	9743000	17747000	19428000	15265000	8732500	8475100	8473000	0	0	0	0	0	0	0	0	0	0	0	0
0	0	0	0	0	0	0	0	0	0	8246300	0	0	0	0	0	0	0	0	0	0	0	0	0	0	0	0	0	0	0	0	0	0	0	0	0	0	0	0	0	0	0	0	0	0	0	0	0	0
0	0	0	0	0	0	0	0	0	0	0	0	0	0	0	0	0	0	0	0	0	0	0	0	0	0	0	0	0	0	0	8532300	0	11700000	0	0	0	0	0	0	0	0	0	0	0	0	0	0	0
7003700	4549000	0	0	0	6624500	7126200	7475200	6453100	6285100	6310000	0	0	7375400	5730400	6814100	0	6186500	0	6024400	0	0	0	0	4834800	0	5964400	7812500	0	6048500	8221700	0	6174600	0	0	0	4961400	5684500	0	0	6713500	0	5641300	0	0	0	7691200	7082900	6846200
22091000	10382000	15722000	12936000	15427000	0	0	0	10312000	11641000	13473000	10791000	10358000	18195000	20146000	18562000	20839000	16283000	12804000	0	7807900	7944000	6193600	9633100	0	16234000	18770000	18135000	26151000	21524000	21211000	22565000	20435000	22515000	15292000	19087000	18971000	12747000	13328000	14239000	10601000	13002000	12101000	9994300	0	0	11382000	12454000	14607000
0	0	0	0	0	0	0	0	0	0	0	0	0	0	0	0	0	0	0	0	0	0	0	0	0	0	0	0	0	0	0	0	0	6105500	0	0	0	0	0	0	0	0	0	0	0	0	0	0	0
0	0	0	0	0	0	0	0	0	0	0	0	0	0	0	0	0	0	0	0	0	0	0	0	0	0	0	0	0	0	0	0	0	0	0	0	0	0	0	4864100	0	0	0	0	0	0	0	0	0
0	0	0	0	0	0	0	0	0	0	0	0	0	0	0	0	0	0	0	0	0	0	0	0	0	0	0	0	0	0	0	2353600	0	0	0	0	0	0	0	0	0	0	0	0	0	0	0	0	0
0	0	0	0	0	0	0	0	0	0	0	0	0	0	0	0	0	0	0	0	0	0	0	0	0	0	0	0	0	0	0	0	0	2183500	0	0	0	0	0	0	0	0	0	0	0	0	0	0	0
0	0	0	0	3146400	0	0	0	0	0	0	0	0	0	0	0	0	0	0	0	0	0	0	0	0	0	0	0	0	0	0	0	0	0	0	0	0	0	0	0	0	0	0	0	0	0	0	0	0
0	0	0	0	0	0	0	0	0	0	0	0	0	0	0	0	0	0	0	0	0	0	0	0	0	0	0	0	0	0	0	0	0	3736000	0	0	0	0	0	0	0	0	0	0	0	0	0	0	0
0	0	0	0	0	0	0	0	0	0	0	0	0	0	0	0	0	0	0	0	0	0	0	0	0	0	0	0	0	0	0	58368000	50587000	48171000	0	0	0	0	0	0	0	0	0	0	0	0	0	0	0
0	0	0	0	0	0	0	0	0	0	0	0	0	0	0	0	0	0	0	0	0	0	0	0	0	0	0	0	0	0	0	0	0	9244900	0	0	0	0	0	0	0	0	0	0	0	0	0	0	0
0	0	0	0	0	0	0	0	0	0	0	0	0	0	0	9444400	0	0	0	0	0	0	0	9120200	0	0	0	8853000	0	0	0	0	9346700	10620000	11186000	0	10911000	8760300	0	8953200	0	0	0	0	0	0	0	0	0
6135600	4185200	1971200	0	1993500	0	0	0	0	0	0	0	0	11615000	11364000	9842900	0	0	0	5116900	4043900	1827800	0	0	0	0	4340100	2915700	0	0	0	87331000	143320000	110260000	0	1881900	2672900	4793300	4078500	5928500	2349000	6098800	5528200	0	0	0	0	0	0
0	0	0	0	0	0	0	0	0	0	0	0	0	0	0	0	0	0	0	0	0	0	0	0	0	0	0	0	0	0	0	18060000	0	0	0	0	0	0	0	0	0	0	0	0	0	0	0	0	0
0	0	0	0	0	0	0	0	0	0	0	0	0	0	0	0	0	0	0	0	0	0	0	0	0	0	0	0	0	0	0	15657000	14743000	17205000	0	0	0	0	0	0	0	0	0	0	0	0	0	0	0
0	0	0	0	0	0	0	0	0	0	0	0	0	0	0	0	0	0	0	0	0	0	0	0	0	0	0	0	0	0	0	0	0	0	0	0	5730700	0	0	0	0	0	0	0	0	0	0	0	0
0	0	0	0	0	0	0	0	0	0	0	0	0	0	0	0	0	0	0	0	0	0	0	0	0	0	0	0	0	0	0	6176700	4404500	7579200	0	0	0	0	0	0	0	0	0	0	0	0	0	0	0
0	0	0	0	0	0	0	0	0	0	0	0	0	0	0	0	0	0	0	31463000	21318000	21905000	0	0	0	0	0	0	0	0	0	21185000	23844000	19798000	0	0	0	0	0	0	0	0	0	0	0	0	0	0	0
371230000	425230000	537880000	484660000	515350000	350480000	383020000	391770000	390710000	364440000	383100000	303530000	268940000	456390000	447580000	459130000	434810000	439480000	438370000	346560000	319370000	323580000	437600000	397720000	469950000	327720000	359700000	359000000	391710000	372990000	393000000	399350000	388270000	408970000	390750000	374130000	385220000	775280000	780670000	798760000	333570000	336310000	362690000	442750000	412810000	390380000	449700000	448520000	458890000
0	0	0	0	0	0	0	0	0	0	0	0	0	0	0	0	0	0	0	0	0	0	0	0	0	0	0	0	0	0	0	0	0	0	0	0	0	3716800	2165100	0	0	0	0	0	0	0	0	0	0
0	0	0	0	0	0	0	0	0	0	0	0	0	0	0	0	0	0	0	0	0	0	0	0	0	0	0	0	0	0	0	12322000	11033000	8765200	0	0	0	0	0	0	0	0	0	0	0	0	0	0	0
0	0	0	0	0	0	0	0	0	0	0	0	0	0	0	0	0	0	0	0	0	0	0	0	0	0	0	0	0	0	0	10886000	10267000	9111100	0	0	0	0	0	0	0	0	0	0	0	0	0	0	0
0	0	0	0	0	0	0	0	0	0	0	0	0	0	0	0	0	0	0	0	0	0	0	0	0	0	0	0	0	0	0	0	0	3649400	0	0	0	0	0	0	0	0	0	0	0	0	0	0	0
0	0	0	0	0	0	0	0	0	0	0	0	0	0	0	0	0	0	0	0	0	0	0	0	0	0	0	0	0	0	0	13596000	15916000	0	0	0	0	0	0	0	0	0	0	0	0	0	0	0	0
0	0	0	0	0	0	0	0	0	0	0	0	0	0	0	0	0	0	0	0	0	0	0	0	0	0	0	0	0	0	0	5967400	0	6255000	0	0	0	0	0	0	0	0	0	0	0	0	0	0	0
0	0	0	0	0	0	0	0	0	0	0	0	0	0	0	0	0	0	0	0	0	0	0	0	0	0	0	0	0	0	0	19164000	19829000	19878000	0	0	0	0	0	0	0	0	0	0	0	0	0	0	0
0	0	0	0	0	0	0	0	0	0	0	0	0	0	0	0	0	0	0	0	0	0	0	0	0	0	0	0	0	0	0	0	0	4651100	0	0	0	0	0	0	0	0	0	0	0	0	0	0	0
0	0	0	0	0	0	0	0	0	0	0	0	0	0	0	0	0	0	0	0	0	0	0	0	0	0	0	0	0	0	0	0	0	5037400	0	0	0	0	0	0	0	0	0	0	0	0	0	0	0
0	0	0	0	0	0	0	0	0	0	0	0	0	0	0	0	0	0	0	0	0	0	0	0	0	0	0	0	0	0	0	0	11647000	0	0	0	0	0	0	0	0	0	0	0	0	0	0	0	0
0	0	0	0	0	0	0	5535900	0	0	0	0	0	0	0	0	0	0	0	0	0	0	0	0	0	0	0	0	0	0	0	0	0	0	0	0	0	0	0	0	0	0	0	0	0	0	0	0	0
0	0	0	0	0	0	0	0	0	0	0	0	0	0	0	0	0	0	0	0	0	0	0	0	0	0	0	0	0	0	0	76865000	78804000	98782000	0	0	0	0	0	0	0	0	0	0	0	0	0	0	0
0	0	0	0	0	0	0	0	0	0	0	0	0	0	0	0	0	0	0	0	0	0	0	0	0	0	0	0	0	0	0	0	0	8733400	0	0	0	0	0	0	0	0	0	0	0	0	0	0	0
0	0	0	0	0	0	0	0	0	0	0	0	0	0	0	0	0	0	0	0	0	0	0	0	0	0	0	0	0	0	0	0	0	4184800	0	0	0	0	0	0	0	0	0	0	0	0	0	0	0
0	0	0	0	0	0	0	0	0	0	0	0	0	0	0	0	0	0	0	0	0	0	0	0	0	0	0	0	0	0	0	0	0	0	0	0	0	0	0	0	0	0	2228100	0	0	0	0	0	0
0	0	0	0	0	0	0	0	0	0	0	6222100	4660600	0	0	0	0	0	0	0	0	0	0	0	1594800	0	0	0	0	0	0	449240000	237780000	495030000	0	0	0	0	0	0	0	0	0	0	0	0	0	0	0
0	0	0	0	0	0	0	0	0	0	0	0	0	0	0	0	0	0	0	0	0	0	0	0	0	0	0	0	0	0	0	24499000	23687000	22882000	0	0	0	0	0	0	0	0	0	0	0	0	0	0	0
0	0	0	0	0	0	0	0	0	0	0	0	0	0	0	0	0	0	0	0	0	0	0	0	0	0	0	0	0	0	0	5368000	0	4809900	0	0	0	0	0	0	0	0	0	0	0	0	0	0	0
0	0	0	0	0	0	0	0	0	0	0	0	0	0	0	0	0	0	0	0	0	0	0	0	0	0	0	0	0	0	0	10563000	8374300	8744700	0	0	0	0	0	0	0	0	0	0	0	0	0	0	0
0	0	0	0	0	0	0	0	0	0	0	42442000	35392000	0	0	0	0	0	0	0	0	0	0	0	0	0	0	0	0	0	0	40600000	26061000	32563000	0	0	0	0	0	0	0	0	0	0	0	0	0	0	0
0	0	0	0	0	0	0	0	0	0	0	0	0	0	0	0	0	0	0	0	0	0	0	0	0	0	0	0	0	0	0	0	0	1700400	0	0	0	0	0	0	0	0	0	0	0	0	0	0	0
0	0	0	0	0	0	0	0	0	0	0	0	0	0	0	0	0	0	0	0	0	0	0	0	0	0	0	0	0	0	0	0	0	0	0	0	0	0	0	2170300	0	0	0	0	0	0	0	0	0
0	0	0	0	0	0	0	0	0	0	0	0	0	0	0	0	0	0	0	0	0	0	0	0	0	0	0	0	0	0	0	0	0	0	0	0	0	0	0	0	0	0	0	0	0	0	0	0	4349100
0	0	0	0	0	0	0	0	0	0	0	0	0	0	0	0	0	0	0	0	0	0	0	0	0	0	0	0	0	0	0	41979000	41278000	56795000	0	0	0	0	0	0	0	0	0	0	0	0	0	0	0
0	0	0	0	0	0	0	0	0	0	0	0	0	0	0	0	0	0	0	0	0	0	0	0	0	0	0	0	0	0	0	0	0	6839900	0	0	0	0	0	0	0	0	0	0	0	0	0	0	0
0	0	0	0	0	0	0	0	0	0	0	0	0	0	0	0	0	0	0	0	0	0	0	0	0	0	0	0	0	0	0	38512000	45722000	55532000	0	0	0	0	0	0	0	0	0	0	0	0	0	0	0
0	0	0	0	0	0	0	0	0	0	0	0	0	0	0	0	0	0	0	0	0	0	0	0	0	0	0	0	0	0	0	0	0	2098100	0	0	0	0	0	0	0	0	0	0	0	0	0	0	0
0	0	0	0	0	0	0	0	0	0	0	0	0	0	0	0	0	0	0	0	0	0	0	0	0	0	0	0	0	0	0	8085200	6994700	11139000	0	0	0	0	0	0	0	0	0	0	0	0	0	0	0
0	0	0	0	0	0	0	0	0	0	0	0	0	0	0	0	0	0	0	0	0	0	0	0	0	0	0	0	0	0	0	0	0	4446100	0	0	0	0	0	0	0	0	0	0	0	0	0	0	0
0	0	0	0	0	0	0	0	0	0	0	0	0	0	0	0	0	0	0	0	0	0	0	0	0	0	0	0	0	0	0	0	0	2873200	0	0	0	0	0	0	0	0	0	0	0	0	0	0	0
0	0	0	0	0	0	0	0	0	0	0	0	0	0	0	0	0	0	0	0	0	0	0	0	0	0	0	0	0	0	0	0	0	0	0	0	0	0	0	0	0	0	0	0	0	0	0	0	1590800
0	0	0	0	0	0	0	0	0	0	0	18210000	0	0	0	0	0	0	0	0	0	0	0	0	0	0	0	0	0	0	0	39559000	43647000	55671000	0	0	0	0	0	0	0	0	0	0	0	0	0	0	0
0	0	0	0	0	0	0	0	0	0	0	0	0	0	0	0	0	0	0	0	0	0	0	0	0	0	0	0	0	0	0	0	0	0	0	0	0	0	0	0	0	0	0	0	0	0	0	0	1266000
0	0	0	0	0	0	0	0	0	0	0	0	0	0	0	0	0	0	0	0	0	0	0	0	0	0	0	0	0	0	0	14121000	13667000	8679800	0	0	0	0	0	0	0	0	0	0	0	0	0	0	0
0	0	0	0	0	0	0	0	0	0	0	0	1086500	0	0	0	0	0	0	0	0	0	0	0	0	0	0	0	0	0	0	0	0	0	0	0	0	0	0	0	0	0	0	0	0	0	0	0	0
0	2346200	3625500	0	0	0	7832900	0	4516600	3118300	4968200	3974200	6580600	0	0	3024000	0	0	0	3450200	0	0	0	4669100	5991500	0	3670500	0	0	0	3775500	5103700	0	2233200	3548300	3644400	3170000	4271700	0	0	0	0	0	4244400	4466900	7979000	2914100	0	0
4302800	4600600	3614400	2108600	8230500	0	0	0	0	0	0	0	0	26026000	26435000	27997000	0	0	0	0	0	0	0	0	0	3649000	5748400	82647000	627940000	494400000	506390000	0	0	0	364740000	371360000	294740000	0	0	0	0	0	0	0	0	0	0	0	0
0	0	0	0	0	0	0	0	0	0	0	0	0	0	0	0	0	0	0	0	0	0	0	0	29013000	0	0	0	0	0	0	0	0	0	0	0	0	0	0	0	0	0	0	0	0	0	0	0	0
0	0	0	0	0	0	0	0	0	0	0	0	0	0	0	0	0	0	0	0	0	0	0	0	0	0	0	0	0	0	0	0	0	2403400	0	0	0	0	0	0	0	0	0	0	0	0	0	0	0
0	0	0	0	0	0	0	0	0	0	0	0	0	0	0	0	0	0	0	0	0	0	0	0	0	0	0	0	0	0	0	0	0	0	0	0	0	0	1629900	0	0	0	0	0	0	0	0	0	0
0	0	0	0	0	0	0	0	0	3298600	0	0	0	0	0	0	0	0	0	0	0	0	0	0	0	0	0	0	0	0	2988900	187630000	177650000	220020000	0	0	0	0	0	0	0	0	0	0	0	0	0	0	0
0	0	0	0	0	0	0	0	0	0	0	0	0	0	0	0	0	0	0	0	0	0	0	0	0	0	0	0	0	0	0	0	0	0	0	0	0	0	0	2711600	0	0	0	0	0	0	0	0	0
0	0	0	0	0	0	0	0	0	0	0	0	0	0	0	0	0	0	0	0	0	0	0	0	0	0	0	0	0	0	0	0	0	1923800	0	0	0	0	0	0	0	0	0	0	0	0	0	0	0
0	0	0	0	0	0	0	0	0	0	0	0	0	0	0	0	0	0	0	0	0	0	0	0	0	0	0	0	0	0	0	0	0	0	0	0	0	0	0	0	0	0	0	0	0	0	0	2083400	0
0	0	0	0	0	0	0	0	0	0	0	0	0	0	0	0	0	3712600	6271700	0	0	0	0	0	0	0	0	0	0	0	0	0	0	0	0	0	0	0	0	0	0	0	0	0	0	0	0	0	0
0	0	0	0	0	0	0	6013800	0	0	0	0	0	0	0	0	0	0	0	0	0	0	0	0	0	0	0	0	0	0	0	0	0	0	0	0	0	0	0	0	0	0	0	0	0	0	0	0	0
0	0	0	0	0	0	0	0	0	0	0	0	0	0	0	0	0	0	0	0	0	0	0	0	0	0	0	0	0	0	0	30159000	28123000	29799000	0	0	0	0	0	0	0	0	0	0	0	0	0	0	0
0	0	0	0	0	0	0	0	0	0	0	0	0	0	0	0	0	0	0	0	0	0	0	0	0	0	0	0	0	0	0	9021600	9578600	7978200	0	0	0	0	0	0	0	0	0	0	0	0	0	0	0
0	0	0	0	0	0	0	0	0	0	0	2904800	0	0	0	0	0	0	0	0	0	0	0	0	0	0	0	1911900	0	0	0	0	0	0	2190800	0	0	0	0	0	0	0	0	2669500	0	0	0	0	0
0	0	0	0	0	0	0	0	0	0	0	0	0	0	0	0	0	0	0	0	0	0	0	0	0	0	0	0	0	0	0	0	0	0	0	0	0	0	0	0	0	0	5736900	0	0	0	0	0	0
5595800	6501000	8391500	0	7004000	0	0	0	2516900	0	5966500	0	3794900	5795000	6940600	6181000	8403800	7135600	6670300	4660500	4777200	1001900	5615400	5820300	9630800	7546700	7703000	8839200	8890500	8439600	7155600	5838500	4562800	8755200	12384000	10680000	7029500	9446400	9823600	8054300	5191000	5765400	0	6301700	4420400	6129600	4119100	8075700	6401700
0	0	0	0	0	0	0	0	0	0	0	0	0	0	0	0	0	0	0	0	0	0	0	0	0	0	0	0	0	0	0	0	0	1787000	0	0	0	0	0	0	0	0	0	0	0	0	0	0	0
0	9512100	15718000	0	11988000	0	0	0	12141000	0	11616000	0	0	0	9187000	11837000	0	15388000	0	0	0	0	15650000	14472000	14735000	0	0	0	0	0	0	19746000	15655000	17598000	0	0	0	18573000	41831000	18482000	0	13885000	0	0	0	0	0	10622000	15825000
0	0	0	0	0	0	0	0	0	0	0	0	0	0	0	0	0	0	0	0	0	0	0	0	0	0	0	0	0	0	0	0	0	4129400	0	0	0	0	0	0	0	0	0	0	0	0	0	0	0
16114000	18555000	15433000	0	15714000	60205000	75915000	59717000	16454000	17949000	18519000	0	15958000	12162000	16470000	14526000	11433000	7154000	9952700	13333000	0	12060000	10154000	8428000	7630300	12316000	14865000	4807500	19408000	15506000	16526000	20111000	22427000	26696000	10848000	8162700	15654000	15763000	15428000	17422000	17494000	18134000	14884000	0	0	0	12671000	12644000	15289000
24346000	18738000	16658000	0	7364000	0	0	0	7541500	5064700	7085400	5744000	9062400	11591000	6971600	12959000	0	6464200	7397800	17966000	19473000	17378000	0	7026800	0	9878300	14536000	10669000	6289200	8924400	5033300	43278000	39747000	56690000	0	9524500	0	11818000	11483000	15823000	24443000	25538000	29725000	0	0	0	0	10266000	0
0	0	0	0	0	0	0	0	0	0	0	0	0	0	0	0	0	0	0	0	0	0	0	0	0	0	0	0	0	0	0	0	0	3036300	0	0	0	0	0	0	0	0	0	0	0	0	0	0	0
51399000	58390000	58623000	48972000	56148000	0	18076000	34331000	47051000	52101000	44367000	21658000	0	53035000	50087000	58570000	50300000	42230000	47813000	58192000	47607000	48930000	34046000	33525000	46024000	44298000	42838000	44677000	51596000	55246000	47242000	46179000	48785000	56150000	50265000	48220000	45519000	52364000	45464000	52345000	50641000	47736000	40260000	0	0	0	41129000	45818000	47120000
131330000	146370000	10003000	19894000	10080000	0	0	0	24257000	27671000	28216000	0	0	0	21097000	20796000	70774000	81229000	81253000	126550000	130110000	122860000	39439000	34735000	23188000	65357000	60417000	65487000	154230000	146870000	136510000	75170000	61044000	61451000	156350000	135810000	152470000	29718000	34524000	28220000	84696000	77390000	82128000	0	0	0	51404000	47212000	50339000
19400000	34343000	26391000	14635000	21151000	2418000	0	0	30282000	22921000	24866000	83137000	51929000	39918000	38830000	37256000	22037000	16196000	12962000	24008000	21002000	25047000	20206000	16487000	15883000	20246000	22755000	17275000	7962700	12792000	14943000	66429000	48659000	48008000	12210000	11695000	0	28253000	35207000	28369000	33080000	30261000	37720000	4675000	0	4820100	27341000	19942000	23906000
13110000	14284000	0	0	0	0	0	0	0	0	0	0	0	14734000	12385000	10588000	0	11603000	14752000	13187000	14595000	16218000	12314000	9287600	10901000	11378000	0	0	10769000	10498000	0	16151000	11497000	12447000	14419000	10526000	0	15357000	11349000	14743000	15660000	11302000	19855000	10541000	12832000	0	12054000	12024000	14475000
0	0	0	0	0	0	0	0	0	0	0	0	0	12493000	0	0	0	0	0	0	0	0	0	0	0	0	0	15894000	0	0	0	26946000	20426000	29183000	0	0	0	14759000	12974000	0	0	0	0	0	0	0	0	0	0
0	0	0	0	0	0	0	0	0	0	0	0	0	0	0	0	0	0	0	0	0	0	0	0	0	0	0	0	0	0	0	6629300	7154500	7209600	0	0	0	0	0	0	0	0	0	0	0	0	0	0	0
0	0	0	0	0	0	0	0	0	0	0	0	0	0	0	0	0	0	0	0	0	0	0	0	0	0	0	0	0	0	0	0	0	14921000	0	0	0	0	0	0	0	0	0	0	0	0	0	0	0
0	0	0	0	0	0	0	0	0	0	0	0	0	0	0	0	0	0	0	0	0	0	0	0	0	12869000	0	0	0	0	0	39407000	44370000	38983000	0	0	0	0	0	0	0	0	0	0	0	0	0	0	0
0	0	0	0	0	0	0	0	0	0	0	0	0	0	0	0	0	0	0	0	0	0	0	0	0	0	0	0	0	0	0	27804000	29425000	30184000	0	0	0	0	0	0	0	0	0	0	0	0	0	0	0
0	0	0	0	0	0	0	0	0	0	0	0	0	0	0	0	0	0	0	0	0	0	0	0	0	0	0	0	0	0	0	6925500	6960200	6688400	0	0	0	0	0	0	0	0	0	0	0	0	0	0	0
0	0	0	0	0	0	0	0	0	0	0	0	0	0	0	0	0	0	0	0	0	0	0	0	0	0	0	0	0	0	0	0	0	4060100	0	0	0	0	0	0	0	0	0	0	0	0	0	0	0
0	0	0	0	0	0	0	0	0	0	0	0	0	0	0	0	0	0	0	0	0	0	0	0	0	0	0	0	0	0	0	0	0	8917200	0	0	0	0	0	0	0	0	0	0	0	0	0	0	0
0	0	0	0	0	0	0	0	0	0	0	0	0	0	0	0	0	0	0	0	0	0	0	0	0	0	0	6711300	0	0	0	31249000	26595000	57170000	0	0	0	0	0	0	0	0	0	0	0	0	0	0	0
0	0	0	0	0	0	0	0	0	0	0	0	0	0	0	0	0	0	0	0	0	0	0	0	0	0	0	0	0	0	0	10252000	8061800	6826400	0	0	0	0	0	0	0	0	0	0	0	0	0	0	0
0	0	0	0	0	0	0	0	0	0	0	0	0	0	0	0	0	0	0	0	0	0	0	0	0	0	0	0	0	0	0	27531000	27902000	35049000	0	0	0	0	0	0	0	0	0	0	0	0	0	0	0
0	0	0	0	0	0	0	0	0	0	0	0	0	0	0	0	0	0	0	0	0	0	0	0	0	0	0	0	0	0	0	0	0	0	0	0	0	0	0	0	0	0	0	0	0	0	0	0	1401900
30257000	29691000	19224000	24248000	18419000	11944000	0	0	27579000	32633000	29492000	45184000	52921000	17479000	18030000	15914000	18352000	17770000	18081000	11154000	13151000	15219000	26140000	25514000	23433000	19769000	17286000	22432000	18569000	21204000	19494000	22652000	19665000	21414000	16876000	19459000	21159000	20897000	16669000	15074000	18513000	18175000	22451000	21143000	0	19154000	26145000	23481000	20288000
0	0	0	0	0	0	0	0	0	0	0	0	0	0	0	0	0	0	0	0	0	0	0	0	0	0	0	0	0	0	0	172660000	166400000	166100000	0	0	0	0	0	0	0	0	0	0	0	0	0	0	0
0	0	0	0	0	0	0	0	0	0	0	0	0	0	0	0	0	0	0	0	0	0	0	0	0	0	0	0	0	0	0	0	0	0	0	0	0	0	0	0	0	0	0	0	0	0	0	0	4274000
0	0	0	0	0	0	0	0	0	0	0	0	0	0	0	0	0	0	0	0	0	0	0	0	0	0	0	0	0	0	0	23703000	22961000	26180000	0	0	0	0	0	0	0	0	0	0	0	0	0	0	0
15608000	20470000	19508000	18541000	18250000	24052000	32131000	26039000	19585000	20241000	18097000	0	0	20177000	20140000	20543000	18065000	16474000	17754000	13110000	15260000	16509000	16102000	21117000	19302000	17548000	18179000	18944000	16688000	20536000	20127000	21027000	18306000	19477000	18308000	18424000	16076000	21604000	20033000	21913000	14207000	19591000	18409000	0	0	0	15611000	15757000	17713000
0	0	0	0	0	0	0	0	0	0	0	0	0	0	0	0	0	0	0	0	0	0	0	0	0	0	0	0	0	0	0	0	23141000	0	0	0	0	0	0	0	0	0	0	0	0	0	0	0	0
0	0	0	0	0	0	0	0	0	0	0	0	0	0	0	0	0	0	0	0	0	0	0	0	0	0	0	0	0	0	0	0	0	0	0	0	0	0	0	0	0	5847400	0	0	0	0	0	0	0
0	0	0	0	0	0	0	0	0	0	0	28171000	26473000	0	0	0	0	0	0	0	0	0	0	0	0	0	0	0	0	0	0	9442000	15401000	12458000	0	0	0	0	0	0	0	0	0	0	0	0	0	0	0
0	0	0	0	0	0	0	0	0	0	0	0	0	0	0	0	0	0	0	0	0	0	0	0	0	0	0	0	0	0	0	35277000	31836000	37110000	0	0	0	0	0	0	0	0	0	0	0	0	0	0	0
0	0	0	0	0	0	0	0	0	0	0	0	0	0	0	0	0	0	0	0	0	0	0	0	0	0	0	0	0	0	0	13336000	11772000	10167000	0	0	0	0	0	0	0	0	0	0	0	0	0	0	0
0	0	0	0	0	0	0	0	0	0	0	0	0	0	0	0	0	0	0	0	0	0	0	0	0	0	0	0	0	0	0	0	0	0	0	0	0	0	0	6587400	0	0	0	0	0	0	0	0	0
109260000	124660000	63276000	63592000	63966000	20858000	0	23710000	138120000	126580000	136920000	0	0	68227000	71228000	65372000	54404000	56617000	50921000	41724000	35838000	46202000	0	0	0	57309000	44374000	90594000	76320000	74586000	65165000	107460000	85724000	138200000	63827000	60318000	49566000	60985000	58677000	56773000	70465000	83214000	49025000	0	0	0	0	0	0
0	0	0	0	0	0	0	0	0	0	0	0	0	0	0	0	0	0	0	0	0	0	0	0	0	0	0	0	0	0	0	0	0	12126000	0	0	0	0	0	0	0	0	0	0	0	0	0	0	0
0	0	0	0	0	0	0	0	0	0	0	0	0	0	0	0	0	0	0	0	0	0	0	0	0	0	0	0	0	0	0	0	0	0	0	0	0	0	0	0	0	0	0	0	0	0	0	0	1671500
0	0	9824800	0	12382000	0	0	0	12639000	14897000	10812000	0	0	0	0	0	0	8215600	8600300	9148500	0	0	0	10450000	12502000	0	0	0	0	0	0	9329000	9305700	0	0	0	0	0	13650000	12408000	14818000	11846000	14966000	0	0	0	12571000	10336000	13508000
0	0	0	0	0	0	0	0	0	0	0	0	0	0	0	0	0	0	0	0	0	0	0	0	0	0	0	0	0	0	0	13690000	14823000	18345000	0	0	0	0	0	0	0	0	0	0	0	0	0	0	0
0	0	0	0	0	0	0	0	0	0	0	0	0	0	0	0	0	0	0	0	0	0	0	0	0	0	0	0	0	0	0	0	0	2954800	0	0	0	0	0	0	0	0	0	0	0	0	0	0	0
0	0	0	0	0	0	0	0	0	0	0	0	0	0	0	0	0	0	0	0	0	0	0	0	0	0	0	0	0	0	0	12086000	13160000	14220000	0	0	0	0	0	0	0	0	0	0	0	0	0	0	0
0	0	0	0	0	0	0	0	0	0	0	0	0	0	0	0	0	0	0	0	0	0	0	0	0	0	0	0	0	0	0	0	15219000	14363000	0	0	0	0	0	0	0	0	0	0	0	0	0	0	0
0	0	0	0	0	0	0	0	0	0	0	0	0	0	0	0	0	0	0	0	0	0	0	0	0	0	0	0	0	0	0	20171000	20668000	25077000	0	0	0	0	0	0	0	0	0	0	0	0	0	0	0
0	0	0	0	0	0	0	0	0	0	0	0	0	0	0	0	0	0	0	0	0	0	0	0	0	0	0	0	0	0	0	3479700	4323500	3364200	0	0	0	0	0	0	0	0	0	0	0	0	0	0	0
0	0	0	0	0	0	0	0	0	0	0	0	0	0	0	0	0	0	0	0	0	0	0	0	0	0	0	0	0	0	0	0	0	0	0	0	0	0	0	0	0	0	4474000	0	0	0	0	0	0
0	0	0	0	0	0	0	0	0	0	0	0	0	0	0	0	0	0	0	0	0	0	0	0	0	0	0	0	0	0	0	0	0	0	0	2942300	0	0	0	0	0	0	0	0	0	0	0	0	0
0	0	0	0	0	0	0	0	0	0	0	0	0	0	0	0	0	0	0	0	0	0	0	0	0	0	0	0	0	0	0	142760000	163160000	145680000	0	0	0	0	0	0	0	0	0	0	0	0	0	0	0
0	0	0	0	0	0	0	0	0	0	0	0	0	0	0	0	0	0	0	0	0	0	0	0	0	0	0	0	0	0	0	7350500	8158100	7211500	0	0	0	0	0	0	0	0	0	0	0	0	0	0	0
0	0	0	0	0	0	0	0	0	0	0	0	0	0	0	0	0	0	0	0	0	0	0	0	0	0	0	0	0	0	0	0	0	3779800	0	0	0	0	0	0	0	0	0	0	0	0	0	0	0
0	0	0	0	0	0	0	0	0	0	0	0	0	0	0	0	0	0	0	0	0	0	0	0	0	0	0	0	0	0	0	24661000	20630000	28661000	0	0	0	0	0	0	0	0	0	0	0	0	0	0	0
0	0	0	0	0	0	0	0	0	0	0	0	0	0	0	0	0	0	0	0	0	0	0	0	0	0	0	0	0	0	0	0	0	0	0	0	0	6650900	0	0	0	0	0	0	0	0	0	0	0
0	0	0	0	0	0	0	0	0	0	0	0	0	0	0	0	0	0	0	0	0	0	0	0	5097800	0	0	0	0	0	0	0	0	0	0	0	0	0	0	0	0	0	2656100	0	0	0	0	5051400	0
0	0	0	0	0	0	0	0	0	0	0	0	0	0	0	0	0	0	0	0	0	0	0	0	0	0	0	0	0	0	0	0	0	0	0	0	0	0	0	0	0	0	0	166000	0	0	0	0	0
0	0	0	0	0	0	0	0	0	0	0	0	0	0	0	0	0	0	0	0	0	0	0	0	0	0	0	0	0	0	0	35887000	39405000	39489000	0	0	0	0	0	0	0	0	0	0	0	0	0	0	0
0	0	0	0	0	0	0	0	0	0	0	0	0	0	0	0	0	0	0	0	0	0	0	0	0	0	0	0	0	0	0	16769000	14643000	0	0	0	0	0	0	0	0	0	0	0	0	0	0	0	0
0	0	0	0	0	0	0	0	0	0	0	0	0	0	0	0	0	0	0	0	0	0	0	0	0	0	0	0	0	0	0	0	0	0	0	0	0	0	0	0	0	0	0	0	0	1693300	0	0	0
0	0	0	0	0	0	0	0	0	0	0	17969000	14035000	0	0	0	0	0	0	0	0	0	0	0	0	0	0	0	0	0	0	11072000	10153000	11412000	0	0	0	0	0	0	0	0	0	0	0	0	0	0	0
79321000	109320000	106190000	100980000	94604000	58906000	75470000	61236000	87449000	87756000	88058000	62086000	62141000	97600000	105930000	96133000	76511000	71428000	77238000	81758000	71159000	83735000	66259000	73644000	65097000	70925000	64294000	69542000	93311000	87385000	80552000	76852000	65312000	79540000	76788000	84370000	80829000	89833000	77066000	92052000	83552000	86118000	78164000	19858000	31603000	23409000	90505000	79760000	92673000
0	0	0	0	0	0	0	0	0	0	0	0	0	0	0	0	0	0	0	0	0	0	0	0	0	0	0	0	0	0	0	0	0	21098000	0	0	0	0	0	0	0	0	0	0	0	0	0	0	0
8336800	12825000	0	0	0	0	0	7425100	0	0	8056700	0	0	0	0	0	7229100	11527000	7803800	14698000	12142000	12641000	15577000	13327000	15437000	0	0	0	0	0	0	0	0	7460700	0	0	0	9695200	10877000	12264000	8940300	9530900	8856400	0	0	0	11569000	14080000	13414000
0	0	0	0	0	0	0	0	0	0	0	0	0	0	0	0	0	0	0	0	0	0	0	0	0	0	0	0	0	0	0	0	4159900	0	0	0	0	0	0	0	0	0	0	0	0	0	0	0	0
0	0	0	0	0	0	0	0	0	0	0	0	0	0	0	0	0	0	0	0	0	0	0	0	0	0	0	0	0	0	0	0	0	0	0	0	0	0	0	0	0	0	0	0	0	0	0	0	2139200
0	0	0	0	0	0	0	0	0	0	0	0	0	0	0	0	0	0	0	0	0	0	0	0	0	0	0	17224000	0	0	0	48810000	45101000	22457000	0	0	0	15971000	0	0	0	0	0	0	0	0	0	0	12834000
0	0	0	0	0	0	0	0	0	0	0	0	0	0	0	0	0	0	0	0	0	0	0	0	0	0	0	0	0	0	0	14499000	16967000	13734000	0	0	0	0	0	0	0	0	0	0	0	0	0	0	0
0	0	0	0	0	0	0	0	0	0	0	0	0	0	0	0	0	0	0	0	0	0	0	0	0	0	0	0	0	0	0	0	0	0	0	0	0	0	0	0	1375900	0	0	0	0	0	0	0	0
0	0	0	0	0	0	0	0	0	0	0	0	0	0	0	0	0	0	0	0	0	0	0	0	0	0	0	0	0	0	0	51529000	36230000	40726000	0	0	0	0	0	0	0	0	0	0	0	0	0	0	0
0	0	0	0	0	0	0	0	0	0	0	0	0	0	0	0	0	0	0	0	0	0	0	0	0	0	0	0	0	0	0	0	0	7991800	0	0	0	0	0	0	0	0	0	0	0	0	0	0	0
0	0	0	0	0	0	0	0	0	0	0	0	0	0	0	0	0	0	0	0	0	0	0	0	0	0	0	0	0	0	0	0	0	1587900	0	0	0	0	0	0	0	0	0	0	0	0	0	0	0
0	0	0	0	0	0	0	0	0	0	0	0	0	0	0	0	0	0	0	0	0	0	0	0	0	0	0	0	0	0	0	0	0	0	0	0	4820300	0	0	0	0	0	0	0	0	0	0	0	0
0	0	0	0	0	0	0	0	0	0	0	0	0	0	0	0	0	0	0	0	0	0	0	0	0	0	0	0	0	0	0	6460800	5696500	5510100	0	0	0	0	0	0	0	0	0	0	0	0	0	0	0
0	0	0	0	0	0	0	0	0	0	0	0	0	0	0	0	0	0	0	0	0	0	0	0	0	0	0	0	0	0	0	0	0	2899300	0	0	0	0	0	0	0	0	0	0	0	0	0	0	0
0	0	0	0	0	0	0	0	0	0	0	4393200	5351700	0	0	0	0	0	0	0	32983000	67474000	3417800	5602200	8044100	0	0	0	0	0	0	0	0	0	0	0	0	0	0	0	19832000	22874000	22685000	0	0	0	9637800	5798700	0
0	0	0	0	0	0	0	0	0	0	0	0	0	0	0	0	0	0	0	0	0	0	0	0	0	0	0	0	0	0	0	16677000	0	15971000	0	0	0	0	0	0	0	0	0	0	0	0	0	0	0
0	0	0	0	0	0	0	0	0	0	0	17596000	11646000	0	0	0	0	0	0	0	0	0	0	0	0	0	0	0	0	0	0	54329000	46209000	26012000	0	0	0	0	0	0	0	0	0	0	0	0	0	0	0
0	0	0	0	0	0	0	0	0	0	0	0	0	0	0	0	0	0	0	0	0	0	0	0	0	0	0	0	0	0	0	0	0	0	0	0	0	0	0	0	0	0	0	0	0	0	0	0	0
0	0	0	0	0	0	0	0	0	0	0	0	0	0	0	0	0	0	0	0	0	0	0	0	0	0	0	0	0	0	0	0	0	12399000	0	0	0	0	0	0	0	0	0	0	0	0	0	0	0
0	0	0	0	0	0	0	0	0	0	0	0	0	0	0	0	0	0	0	0	0	0	0	0	0	0	0	0	0	0	0	12892000	12845000	0	0	0	0	0	0	0	0	0	0	0	0	0	0	0	0
0	0	8139900	0	7087200	0	0	0	8774500	9191000	8822000	13037000	14353000	0	0	0	0	0	0	9399100	10952000	0	8527100	8761900	10096000	9599400	12236000	13540000	0	0	0	9317300	12498000	10049000	10121000	8104700	0	5244300	6499000	5058300	7160800	8401800	6771200	0	0	0	6983900	0	0
0	0	0	0	0	0	0	0	0	0	0	0	0	0	0	0	0	0	0	0	0	0	0	0	0	0	0	0	0	0	0	58710000	47787000	53539000	0	0	0	0	0	0	0	0	0	0	0	0	0	0	0
0	0	0	0	0	0	0	0	0	0	0	0	0	0	0	0	0	0	0	0	0	0	0	0	0	0	0	0	0	0	0	0	0	0	0	0	0	0	0	0	1455300	0	0	0	0	0	0	0	0
0	0	0	0	0	0	0	0	0	0	0	0	0	0	0	0	0	0	0	0	0	0	0	0	0	0	0	0	0	0	0	0	0	9367100	0	0	0	0	0	0	0	0	0	0	0	0	0	0	0
20432000	9405000	46667000	43997000	44325000	0	0	0	15856000	17226000	16540000	0	19684000	23710000	27190000	24880000	12043000	12050000	8413500	35110000	37641000	35963000	19526000	17219000	0	46342000	72332000	64835000	7861900	0	8616500	398100000	308900000	384700000	9104400	10947000	9612500	63493000	73063000	66118000	56452000	58144000	49284000	0	0	0	1797500	3781500	6531500
4298800	0	0	0	0	181960000	152930000	189170000	139900000	0	0	115620000	115370000	0	0	0	0	0	0	451360000	465920000	552880000	152720000	191960000	176200000	9217100	0	0	0	0	0	2981000000	2926700000	1901500000	0	0	9778300	0	0	0	323370000	249590000	318000000	452170000	481230000	454290000	343970000	257280000	277330000
79354;579355;579356;579357;579358;579359;579360;579361;579362;579363;579364;579365;579366;579367;579368;579369;579370;579371;579372;579373;579374;579375;579376;579377;579378;579379;579380;579381;579382;579383;579384;579385;579386;579387;587302;587303;590827;590828;590829;590830;590831;590832;590833;590834;590835;590836;590837;590838;590839;590840;590841;590842;590843;590844;590845;590846;590847;5…	2938;2939;2940;2941;2942;2943;2944;2945;2946;2947;2948;2949;2950;2951;2952;2953;2954;2955;2956;2957;2958;2959;2960;2961;2962;2963;2964;2965;2966;2967;2968;2969;2970;2971;2972;2973;2974;2975;2976;2977;2978;2979;2980;2981;2982;2983;2984;2985;2986;2987;2988;2989;2990;2991;2992;2993;2994;2995;2996;2997;2998;2999;3000;3001;3002;3003;3004;3005;3006;3007;3008;3009;3010;3011;3012;3013;3014;3015;3016;3017…
;411492;411493;411494;411495;411496;411497;411498;411499;411500;411501;411502;411503;411504;411505;411506;411507;411508;411509;411510;411511;411512;411513;411514;411515;411516;411517;411518;411519;411520;411521;411522;411523;411524;411525;411526;411527;411528;411529;411530;411531;411532;411533;411534;411535;411536;411537;411538;411539;411540;411541;411542;411543;411544;411545;411546;411547;411548…	2972;3121;7116;22986;31493;32473;39975;39982;53175;53186;62178;67812;67830;69208;69509;69524;70347;77229;77296;78458;78676;78683;79421;79452;87555;87571;88437;88468;99397;99419;101515;104757;104816;110508;115824;115845;115892;119587;121980;122030;126646;133115;133584;133588;135654;136842;136867;136918;136971;144409;144492;163015;163026;165866;165966;167221;196886;197502;197519;203640;206394;21640…		79;80;81;85;86;87;156;157;158;159;160;161;162;163;164;165;166		81;104;107;108;145;151;206;247;405;591;604;684;687;729;768;798;853
0	0	0	0	0	0	0	0	0	0	0	0	0	0	0	0	0	0	0	0	0	0	0	0	0	0	0	0	0	0	0	53882000	68055000	46885000	0	0	0	0	0	0	0	0	0	0	0	0	0	0	0
0	0	0	0	0	0	0	0	0	0	0	0	0	0	0	0	0	0	0	0	0	0	0	0	0	0	0	0	0	0	0	106820000	61616000	52783000	0	0	0	0	0	0	0	0	0	0	0	0	13735000	0	0
0	0	0	0	0	0	0	0	0	0	0	0	0	0	0	0	0	0	0	0	0	0	0	0	0	0	0	0	0	0	0	7243300	8112800	8255600	0	0	0	0	0	0	0	0	0	0	0	0	0	0	0
0	0	0	0	0	0	0	0	0	0	0	0	0	0	0	0	0	0	0	0	0	0	0	0	0	0	0	0	0	0	0	50986000	42524000	61959000	0	0	0	0	0	0	0	0	0	0	0	0	0	0	0
0	0	0	0	0	0	0	0	0	0	0	0	0	0	0	0	0	0	0	0	0	0	0	0	0	0	0	0	0	0	0	12062000	12965000	14060000	0	0	0	0	0	0	0	0	0	0	0	0	0	0	0
0	0	0	0	0	0	0	0	0	0	0	0	0	0	0	0	0	0	0	0	0	0	0	0	0	0	0	0	0	0	0	153840000	138260000	167640000	0	0	0	0	0	0	0	0	0	0	0	0	0	0	0
0	0	21111000	0	20547000	0	0	0	0	0	0	0	0	0	0	0	0	0	0	0	0	0	0	0	0	0	0	0	0	0	0	0	0	0	33135000	0	0	26807000	29262000	30653000	0	0	0	0	0	0	0	0	0
0	0	0	0	0	0	0	0	0	0	0	0	0	0	0	0	0	0	0	0	0	0	0	0	0	0	0	0	0	0	0	0	0	6708900	0	0	0	0	0	0	0	0	0	0	0	0	0	0	0
0	0	0	0	0	0	0	0	0	0	0	0	0	0	0	0	0	0	0	0	0	0	0	0	0	0	0	0	0	0	0	5588800	0	0	0	0	0	0	0	0	0	0	0	0	0	0	0	0	0
0	0	0	0	0	0	0	0	0	0	0	0	0	0	0	0	0	0	0	0	0	0	0	0	0	0	0	4133500	0	0	0	0	0	0	0	0	0	0	0	0	0	0	0	0	0	0	0	0	0
0	0	0	0	0	57124000	69874000	68162000	0	0	0	0	0	0	0	0	0	0	0	0	0	0	0	0	0	0	0	0	0	0	0	0	0	0	0	0	0	0	0	0	0	0	0	0	0	0	0	0	0
0	0	9153200	0	7601600	0	0	0	8523700	8000400	8175600	0	0	7649700	0	5655200	0	6048200	5792900	5295100	6704800	0	0	0	0	0	0	0	6897000	0	0	7449700	0	6368200	0	6396600	0	11007000	0	0	7628500	8686700	8320700	0	0	0	0	7521000	0
0	0	0	0	0	0	0	0	0	0	0	0	0	0	0	0	0	0	0	0	0	0	0	0	0	0	0	0	0	0	0	25922000	26970000	20985000	0	0	0	0	0	0	0	0	0	0	0	0	0	0	0
0	0	0	0	0	0	0	0	0	0	0	0	0	0	0	0	0	0	0	0	0	0	0	0	0	0	0	0	0	0	0	0	3035900	0	0	0	0	0	0	0	0	0	0	0	0	0	0	0	0
0	0	0	0	0	0	0	0	0	0	0	0	0	0	0	0	0	0	0	0	0	0	0	0	0	0	0	0	0	0	0	84167000	92908000	94800000	0	0	0	0	0	0	0	0	0	0	0	0	0	0	0
0	0	0	0	0	0	0	0	0	0	0	0	0	0	0	0	0	0	0	0	0	0	0	0	0	0	0	0	0	0	0	0	5309700	4737900	0	0	0	0	0	0	0	0	0	0	0	0	0	0	0
0	0	0	0	0	0	0	0	0	0	0	0	0	0	0	0	0	0	0	0	0	0	0	0	8308500	0	0	0	0	0	0	24105000	38022000	26123000	0	0	0	0	0	0	0	0	0	0	0	0	10597000	18376000	13499000
0	0	0	0	0	0	0	0	0	0	0	0	0	0	0	0	0	0	0	0	0	0	0	0	0	0	0	0	0	0	0	0	0	0	0	0	0	0	0	0	0	0	0	0	0	32011000	0	0	0
0	0	0	0	0	0	0	0	0	0	0	0	0	0	0	0	0	0	0	0	0	0	0	0	0	0	0	0	0	0	0	0	0	0	0	0	0	0	0	0	0	0	768320	0	0	0	0	0	0
0	0	0	0	0	50970000	50863000	64159000	0	0	0	114540000	182430000	0	0	0	0	0	0	0	0	0	0	0	0	0	0	0	0	0	0	119730000	144860000	103790000	0	0	0	0	0	0	0	0	0	0	0	0	0	0	0
0	0	0	0	0	0	0	4577800	0	0	0	0	0	0	0	0	0	0	0	0	0	0	0	0	0	0	0	0	0	0	0	0	0	0	0	0	0	0	0	0	0	0	0	0	0	0	0	0	0
0	0	0	0	0	0	0	0	0	0	0	0	0	0	0	0	0	0	0	0	0	0	0	0	0	0	0	0	0	0	0	12894000	0	11981000	0	0	0	0	0	0	0	0	0	0	0	0	0	0	0
0	0	0	0	0	0	0	0	0	0	0	0	0	0	0	0	0	0	0	0	0	0	0	0	0	0	0	0	0	0	3769800	0	0	0	0	0	0	0	0	0	0	0	0	0	0	0	0	0	0
0	0	0	0	0	31539000	32678000	35711000	0	0	0	69466000	40556000	0	0	0	0	0	0	0	0	0	0	0	0	0	0	0	0	0	0	44751000	38770000	45171000	0	0	0	0	0	0	0	0	0	0	0	0	0	0	0
0	0	0	0	0	0	0	0	7382100	0	38628000	0	0	0	0	0	0	0	0	0	0	0	0	0	0	0	0	0	0	0	0	362940000	325350000	406680000	0	0	0	0	0	0	0	0	0	0	0	0	0	0	0
78583000	93341000	71959000	73311000	67378000	87962000	98083000	89934000	95278000	101510000	100500000	87442000	90193000	89907000	83689000	80218000	96046000	92723000	90645000	77125000	78781000	86013000	98861000	101860000	116980000	70345000	52593000	60954000	77011000	74686000	73905000	88452000	80290000	88947000	91334000	91711000	77000000	68858000	80123000	54920000	91896000	86046000	84544000	71355000	35112000	58955000	70481000	63050000	73789000
0	0	0	0	0	0	0	0	0	0	0	0	0	0	0	0	0	0	0	0	0	0	0	0	0	0	0	0	0	0	0	12606000	14121000	10140000	0	0	0	0	0	0	0	0	0	0	0	0	0	0	0
0	0	0	0	0	0	0	0	0	0	0	0	0	0	0	0	0	0	0	0	0	0	0	0	0	0	0	0	0	0	0	12740000	21099000	17011000	0	0	0	0	0	0	0	0	0	0	0	0	0	0	0
0	0	0	0	0	0	0	0	0	0	0	0	0	0	0	0	0	0	0	0	0	0	0	0	0	0	0	0	0	0	0	0	0	0	0	0	0	0	0	0	0	0	1706300	0	0	0	0	0	0
0	0	0	0	0	0	0	0	0	0	0	0	0	0	0	0	0	0	0	0	0	0	0	0	0	0	0	0	0	0	0	0	0	0	0	0	0	0	0	0	0	0	0	0	0	0	0	0	3304100
0	0	0	0	0	0	0	0	0	0	0	0	47618000	0	0	0	0	0	0	0	0	0	0	0	0	0	0	0	0	0	0	0	0	0	0	0	0	0	0	0	0	0	0	0	0	0	0	0	0
0	0	0	0	0	0	0	0	0	0	0	0	0	0	0	0	0	0	0	0	0	0	0	0	0	0	0	0	0	0	0	27631000	26351000	28089000	0	0	0	0	0	0	0	0	0	0	0	0	0	0	0
0	0	0	0	0	0	0	0	0	0	0	0	0	0	0	0	0	0	0	0	0	0	0	0	0	0	0	0	0	0	0	0	0	0	0	0	0	0	0	0	0	0	0	0	0	0	0	1474700	0
0	0	0	0	0	0	0	0	0	0	0	25175000	0	0	0	0	0	0	0	0	0	0	0	0	0	0	0	0	0	0	0	138060000	73396000	160510000	0	0	0	0	0	0	0	0	0	63253000	66242000	60779000	0	0	0
0	0	0	0	0	0	25640000	20962000	0	0	0	0	0	0	0	0	17374000	0	0	0	0	0	0	0	0	0	0	0	9068700	0	0	22549000	25443000	20569000	0	0	0	0	0	0	0	0	0	0	0	0	0	0	0
36035000	29956000	79535000	72669000	74179000	13085000	0	12495000	19574000	23656000	18285000	36512000	51848000	26126000	27260000	30573000	27653000	18418000	14538000	25179000	32424000	22345000	16755000	25134000	20385000	28502000	26686000	20409000	15388000	16914000	18212000	46111000	34313000	35357000	14107000	13837000	10165000	26844000	36320000	39245000	20083000	25849000	10853000	0	0	0	33600000	34795000	34794000
0	0	0	0	0	0	0	0	0	0	0	0	0	0	0	0	0	0	0	0	0	0	0	0	0	0	0	0	0	0	0	0	15541000	0	0	0	0	0	0	0	0	0	0	0	0	0	0	0	0
0	0	0	0	0	0	0	0	0	0	0	0	0	0	0	0	0	0	0	0	0	0	0	0	0	0	0	0	0	0	0	0	0	0	0	0	0	0	0	0	0	0	0	0	0	0	0	0	1533800
0	0	0	0	0	0	0	0	0	0	0	0	0	0	0	0	0	0	0	0	0	0	0	0	0	0	0	0	0	0	0	0	0	0	0	0	0	0	0	0	0	0	0	0	0	0	0	0	2530600
0	0	0	0	0	0	0	0	0	0	0	0	0	0	0	0	0	0	0	0	0	0	0	0	0	0	0	0	0	0	0	0	0	0	0	0	0	0	0	0	0	0	0	0	0	0	0	1278000	0
0	0	0	0	0	0	0	0	0	0	0	0	0	0	0	0	0	0	0	0	0	0	0	0	0	0	0	0	0	0	0	10836000	13713000	9037500	0	0	0	0	0	0	0	0	0	0	0	0	0	0	0
0	0	0	0	0	0	0	0	0	0	0	0	0	0	0	0	0	0	0	0	0	0	0	0	0	0	0	0	0	0	0	6270200	6052600	5692200	0	0	0	0	0	0	0	0	0	0	0	0	0	0	0
0	0	0	0	0	0	0	0	0	0	0	0	0	0	0	0	0	0	0	0	0	0	0	0	0	0	0	0	0	0	0	11624000	12495000	11762000	0	0	0	0	0	0	0	0	0	0	0	0	0	0	0
8878900	0	0	0	0	0	0	0	10916000	0	13706000	0	0	10196000	0	0	11506000	10266000	10934000	10650000	9819600	11504000	0	0	0	7875500	7774200	0	9032900	9327000	12703000	0	0	0	0	8235300	9986300	0	9159500	0	0	10649000	9667800	0	0	0	0	0	0
0	0	0	0	0	0	0	0	0	0	0	0	0	0	0	0	0	0	0	0	0	0	0	0	0	0	0	0	0	0	0	0	0	0	0	0	0	0	0	4198200	0	0	0	0	0	0	0	0	0
0	0	0	0	0	0	0	0	0	0	0	0	0	0	0	0	0	0	0	0	0	0	0	0	0	0	4167100	0	0	0	0	0	0	0	0	0	0	0	0	0	0	0	0	0	0	0	0	0	0
0	0	0	0	0	0	0	0	0	0	0	0	0	0	0	0	0	0	0	0	0	0	0	0	0	0	0	0	0	0	0	56820000	61274000	39323000	0	0	0	0	0	0	0	0	0	0	0	0	0	0	0
0	0	0	0	0	0	0	0	3241400	0	0	0	0	0	0	0	0	0	0	0	0	0	0	0	0	0	0	0	0	0	0	0	0	0	0	0	0	0	0	0	0	0	0	0	0	0	0	0	0
0	0	0	0	0	0	0	0	0	0	0	0	0	0	0	0	0	0	0	0	0	0	0	0	0	0	0	0	0	0	0	0	0	4073500	0	0	0	0	0	0	0	0	0	0	0	0	0	0	0
0	0	0	0	0	0	0	0	0	0	0	0	0	0	0	0	0	0	0	0	0	0	0	0	0	0	0	0	0	0	0	24467000	18578000	17029000	0	0	0	0	0	0	0	0	0	0	0	0	0	0	0
0	0	0	0	0	0	0	0	0	0	0	0	0	0	0	0	0	0	0	0	0	0	0	0	0	0	0	0	0	0	0	0	0	0	0	0	0	0	0	0	960680	0	0	0	0	0	0	0	0
0	0	0	0	0	0	0	0	0	0	0	0	0	0	0	0	0	0	0	0	0	0	0	0	0	0	0	0	0	0	0	0	0	0	0	0	0	0	0	0	0	0	0	0	0	0	0	1393700	0
0	0	42944000	53209000	74084000	0	0	0	0	0	0	0	0	53507000	37306000	33477000	0	0	0	0	0	0	0	0	0	0	0	0	0	0	0	24980000	16830000	20633000	0	0	0	0	0	0	0	0	0	0	0	0	0	0	0
0	2942900	0	0	0	0	0	0	4959600	0	4962300	0	0	0	0	0	0	0	0	0	0	0	0	0	0	5859100	5369700	6366200	0	0	0	0	0	5971700	4188900	4383100	3773200	0	0	0	0	0	0	0	4896700	0	0	3130700	0
0	0	0	0	0	6776400	0	0	0	0	0	0	0	0	0	0	0	0	0	0	0	14545000	0	0	0	0	0	0	0	0	0	39737000	28063000	38481000	0	0	0	0	0	0	0	0	0	0	0	0	0	0	0
0	0	0	0	0	0	0	0	0	0	0	0	0	0	0	0	0	0	0	0	0	0	0	0	0	0	0	0	0	0	0	41933000	34723000	19243000	0	0	0	0	0	0	0	0	0	0	0	0	0	0	0
0	0	0	0	0	0	0	0	0	0	0	0	0	0	0	0	0	0	0	0	0	0	0	0	0	0	0	0	0	0	0	0	0	0	0	0	0	0	0	0	0	0	0	0	0	0	0	0	0
0	0	0	0	0	14811000	0	9480100	0	0	0	0	0	0	0	0	0	0	0	0	0	0	0	0	0	0	0	0	0	0	0	157040000	166420000	129020000	0	0	0	0	0	0	0	0	0	0	0	0	0	0	0
0	0	0	0	0	0	0	0	0	0	0	0	0	0	0	0	0	0	0	0	0	0	0	0	0	0	0	0	0	0	0	0	0	24220000	0	0	0	0	0	0	0	0	0	0	0	0	0	0	0
0	0	0	0	0	0	0	0	0	0	0	0	0	0	0	0	0	0	0	0	0	0	0	0	0	0	0	0	0	0	0	17541000	17465000	9788300	0	0	0	0	0	0	0	0	0	0	0	0	0	0	0
0	0	0	0	0	0	0	0	5718300	5834900	5546300	0	0	0	0	0	0	0	0	0	0	0	0	0	0	0	0	0	0	0	0	0	0	0	0	0	0	0	0	0	0	0	0	0	0	0	0	0	0
0	0	0	0	0	0	0	0	0	0	0	0	0	0	0	0	0	0	0	0	0	0	0	0	0	0	0	0	0	0	0	7891800	5409000	9002100	0	0	0	0	0	0	0	0	0	0	0	0	0	0	0
7339900	6916500	10039000	13581000	13284000	0	0	0	9128500	7941600	8022000	0	0	12150000	9911400	10750000	4762200	6957600	7885100	6676800	6860800	6387600	6248400	8937100	8810700	10562000	11944000	12143000	7388500	8218700	7458700	7197500	7553500	6981500	6795700	8093300	7992300	6947200	5965400	0	8672700	5887700	10152000	0	0	0	8598600	8080400	8053100
0	0	0	0	0	0	0	0	0	0	0	0	0	0	0	0	0	0	0	0	0	0	0	0	0	0	0	0	0	0	0	0	0	0	0	0	0	0	0	0	0	0	0	0	3169700	0	0	0	0
0	0	0	0	0	0	0	0	0	0	0	0	0	0	0	0	0	0	0	0	0	0	0	0	0	0	0	0	0	0	0	34113000	75509000	74996000	0	0	0	0	0	0	0	0	0	0	4426800	0	0	0	0
0	0	0	0	0	0	0	0	0	0	0	0	0	0	0	0	0	0	0	0	0	0	0	0	0	0	0	0	0	0	0	0	0	2127800	0	0	0	0	0	0	0	0	0	0	0	0	0	0	0
0	0	0	0	0	0	0	0	0	0	0	0	0	0	0	0	0	0	0	0	0	0	0	0	0	0	0	0	0	0	0	0	0	0	0	0	0	0	0	0	7461200	0	0	0	0	0	0	0	0
0	0	0	0	0	0	0	0	0	0	0	0	0	0	0	0	0	0	0	0	0	0	0	0	0	0	0	0	0	0	0	0	0	0	0	0	0	0	0	0	0	0	2327600	0	0	0	0	0	0
0	0	0	0	0	0	0	0	0	0	0	0	0	0	0	0	0	0	0	0	0	0	0	0	0	0	0	0	0	0	0	0	0	11235000	0	0	0	0	0	0	0	0	0	0	0	0	0	0	0
0	0	0	0	0	0	0	0	0	0	0	0	0	0	0	0	0	0	0	0	0	0	0	0	0	0	0	0	0	0	0	8526800	8767900	10295000	0	0	0	0	0	0	0	0	0	0	0	0	0	0	0
0	0	0	0	0	0	0	0	0	0	0	0	0	0	0	0	0	0	0	0	0	0	0	0	0	0	0	0	0	0	0	47652000	42513000	47139000	0	0	0	0	0	0	0	0	0	0	0	0	0	0	0
0	0	0	0	0	0	0	0	0	0	0	0	0	0	0	0	0	0	0	0	5413000	0	0	0	0	0	0	0	0	0	0	0	0	0	0	0	0	0	0	0	0	0	0	0	0	0	0	0	0
169240000	146590000	176290000	154550000	198740000	223790000	185580000	234840000	87508000	86255000	91198000	157130000	170940000	173190000	196160000	183350000	163050000	151290000	148150000	140220000	152930000	134820000	155700000	171820000	186750000	144850000	147400000	167050000	176950000	168630000	149590000	175240000	165260000	168090000	165660000	159380000	141290000	159700000	173490000	162060000	160410000	162790000	143320000	136240000	131760000	139260000	174050000	188600000	186640000
0	0	0	0	0	0	0	0	0	0	0	0	0	0	0	0	0	0	0	0	0	0	0	0	0	0	0	0	0	0	0	13666000	11172000	13049000	0	0	0	0	0	0	0	0	0	0	0	0	0	0	0
0	0	0	0	0	0	0	0	0	0	0	0	0	0	0	0	0	0	0	0	0	0	0	0	0	0	0	0	0	0	0	8416800	9809900	9235500	0	0	0	0	0	0	0	0	0	0	0	0	0	0	0
20332000	25516000	25689000	0	19079000	3507800	14645000	12838000	0	39435000	38948000	6729400	7135800	34030000	24516000	35817000	0	2508000	0	0	40673000	40494000	31514000	51872000	50747000	0	26689000	48136000	0	29608000	22772000	295000000	236010000	320270000	25317000	32708000	22850000	0	0	0	39814000	42649000	29868000	0	0	0	47716000	28939000	34207000
0	0	0	0	0	0	0	0	0	0	0	0	0	0	0	0	0	0	0	0	0	0	0	0	0	0	0	0	0	0	0	0	0	4317700	0	0	0	0	0	0	0	0	0	0	0	0	0	0	0
0	0	0	0	0	0	0	0	0	0	0	0	0	0	0	0	0	0	0	0	0	0	0	0	0	0	0	0	0	0	0	42034000	50761000	45855000	0	0	0	0	0	0	11151000	9186600	0	0	0	0	0	0	0
0	0	0	0	0	0	0	0	0	0	0	0	0	0	0	0	0	0	0	0	0	0	0	0	0	0	0	0	0	0	0	0	0	4046000	1407400	0	0	0	0	0	0	0	0	0	0	0	0	0	0
0	0	0	0	0	0	0	6601800	6547300	6492000	5730800	0	0	0	6809100	0	4773400	6701900	8388900	0	5573900	0	0	0	0	0	4089000	0	0	3994000	0	5851600	0	8096500	0	0	5617900	0	0	0	7081900	7350200	6121800	0	0	0	0	6554300	6854200
0	0	0	0	0	0	0	0	2412800	2658400	0	0	0	0	0	0	0	0	0	0	0	0	0	0	0	0	2409100	0	2582000	3289000	0	0	0	0	0	0	0	0	0	0	0	0	0	0	0	0	2489200	0	2679300
0	0	0	0	0	0	0	0	0	0	0	0	0	0	0	0	0	0	0	0	0	0	0	0	0	0	0	0	0	0	0	0	0	0	0	0	0	0	0	0	0	0	0	0	0	0	0	0	2369900
0	0	12667000	0	0	0	0	0	0	0	0	0	0	0	0	0	0	0	0	0	0	0	0	0	0	0	0	0	0	0	0	11701000	13177000	12491000	0	0	0	0	0	0	0	0	0	0	0	0	0	0	0
0	0	0	0	0	0	0	0	0	0	0	0	0	0	0	0	0	0	0	0	0	0	0	0	0	0	0	0	0	0	0	0	0	0	0	0	0	0	0	0	0	0	0	0	0	0	281770	0	0
0	0	0	0	0	0	0	0	0	0	0	0	0	0	0	0	0	0	0	0	0	0	0	0	0	0	0	0	0	0	0	56269000	52389000	58729000	0	0	0	0	0	0	0	0	0	0	0	0	0	0	0
0	0	0	0	0	0	0	0	0	0	0	0	0	0	0	0	0	0	0	0	0	0	0	0	0	0	0	0	0	0	0	9427400	8743700	8570100	0	0	0	0	0	0	0	0	0	0	0	0	0	0	0
0	0	0	0	0	0	0	0	0	0	0	0	0	0	0	0	0	0	0	0	0	0	0	0	3533400	0	0	0	0	0	0	0	0	0	0	0	0	0	0	0	0	0	0	0	0	0	0	0	0
41221000	46911000	33907000	28535000	40270000	46770000	40042000	47508000	38976000	38545000	42026000	43827000	38711000	40067000	33773000	39083000	40444000	43543000	43535000	42720000	40632000	40594000	42088000	40956000	50166000	37739000	35844000	46070000	43026000	44308000	51046000	27384000	32147000	28523000	40684000	40907000	48794000	24787000	36476000	38945000	52840000	55827000	75420000	42001000	25306000	42763000	43464000	52394000	45837000
0	0	0	0	0	0	0	0	0	0	0	0	0	0	0	0	0	0	0	0	0	0	0	0	0	0	0	0	0	0	0	0	0	0	0	0	0	0	0	3475100	0	0	0	0	0	0	0	0	0
0	0	0	0	0	0	0	0	0	0	0	0	0	0	0	0	0	0	0	0	0	0	0	0	0	0	0	0	0	0	0	0	0	1795700	0	0	0	0	0	0	0	0	0	0	0	0	0	0	0
0	0	0	0	0	0	0	0	0	0	0	0	0	0	0	0	0	0	0	0	0	0	0	0	0	0	0	0	0	0	0	0	0	0	0	0	0	0	0	3282800	0	0	0	0	0	0	0	0	0
1926900000	1928000000	2738400000	2673100000	2713300000	1698100000	1702200000	1679400000	2675400000	2556800000	2725800000	1771800000	1798900000	2818400000	2841400000	2751200000	1665500000	1784900000	1661100000	2394800000	2385000000	2419900000	1868300000	1780300000	1997200000	2356200000	2379100000	2658900000	1860700000	1881600000	1778800000	1684000000	1648900000	1607800000	1529200000	1538300000	1315600000	2230600000	2054200000	2075000000	1963900000	1811900000	1816700000	2048400000	1999600000	1963200000	2414300000	2411300000	2432100000
2498;542499;542500;542501;542502;542503;542504;542505;542506;542507;542508;542509;542510;542511;542512;542513;542514;542515;542516;542517;542518;542519;542520;542521;542522;542523;542524;542525;542526;542527;542528;542529;542530;542531;542532;542533;542534;542535;543387;543388;543389;543390;543391;543392;543393;543394;543395;543396;543397;543398;543399;543400;543401;543402;543403;543404;543405;54…	9305;9306;9307;9308;9309;9310;9311;9312;9313;9314;9315;9316;9317;9318;9319;9320;9321;9322;9323;9324;9325;9326;9327;9328;9329;9330;9331;9332;9333;9334;9335;9336;9337;9338;9339;9340;9341;9342;9343;9344;9345;9346;9347;9348;9349;9350;9351;9352;9353;9354;9355;20542;20543;20544;20545;20546;20547;20548;20549;20550;20551;20552;20553;20554;20555;20556;20557;20558;20559;20560;20561;20562;20563;20564;20565;…	9316;20547;21688;21706;26053;31482;33998;33999;34006;56260;56320;62967;70512;71701;71767;72874;72876;73493;77155;77190;79923;79965;85912;85989;89177;95409;103065;103211;117433;124217;124256;148439;148503;148555;153374;156963;160400;191948;192090;199246;200544;202209;202230;206577;206599;207274;212838;216991;220831;220835;220860;221808;288571;288828;288837;290033;290072;295324;315868;320342;321717…	96	69;70;71;72;124;186;187	90	83;346;449;505;603;604;609
0	0	0	0	0	0	0	0	0	0	0	0	0	0	0	0	0	0	0	0	0	0	0	0	0	0	0	0	0	0	0	13832000	10378000	6370200	0	0	0	0	0	0	0	0	0	0	0	0	0	0	0
0	0	0	0	0	0	0	0	17719000	19373000	0	0	0	0	0	0	0	0	0	0	0	0	0	0	0	0	0	0	0	0	0	18858000	16893000	16855000	0	0	0	0	0	0	0	0	0	0	0	0	0	0	0
0	0	0	0	0	17874000	17655000	16527000	0	0	0	0	0	0	0	0	0	0	0	0	0	0	0	0	0	0	0	8692900	0	0	0	0	0	0	0	0	0	0	0	0	0	0	0	0	0	0	0	0	0
0	0	0	0	0	0	0	0	0	0	0	0	0	0	0	0	0	0	0	0	0	0	0	0	0	0	0	0	0	0	0	0	0	0	0	0	0	0	0	0	0	0	0	0	0	0	0	0	2908500
0	0	0	0	0	0	0	0	0	0	0	0	0	0	0	0	0	0	0	0	0	0	0	0	0	0	0	0	0	0	0	4856400	5147900	3654500	0	0	0	0	0	0	0	0	0	0	0	0	0	0	0
0	0	0	0	0	0	0	0	0	0	0	0	7466300	0	0	0	0	0	0	0	0	0	0	0	0	0	0	0	0	0	0	0	0	0	0	0	0	0	0	0	0	0	0	0	0	0	0	0	0
0	0	0	0	0	0	0	0	0	0	0	0	0	0	0	0	0	0	0	0	0	0	0	0	0	0	0	0	0	0	0	9272700	0	0	0	0	0	0	0	0	0	0	0	0	0	0	0	0	0
0	0	0	0	0	0	0	0	0	0	0	0	0	0	0	0	0	0	0	0	0	0	0	0	0	0	0	0	0	0	0	0	0	0	0	0	0	0	0	0	0	0	0	0	0	0	0	0	3304700
0	0	0	0	0	0	0	0	0	0	0	0	0	0	0	0	0	0	0	0	0	0	0	0	0	0	0	0	0	0	0	0	0	3719300	0	0	0	0	0	0	0	0	0	0	0	0	0	0	0
56529000	35191000	48339000	35121000	40286000	263920000	243520000	203910000	47091000	59064000	53504000	0	0	39555000	20551000	29891000	111630000	82451000	77349000	32431000	29135000	42835000	69763000	68375000	73025000	31794000	35412000	30848000	70784000	73030000	54038000	535790000	511780000	322670000	62736000	61869000	54204000	67309000	0	31262000	28647000	28459000	28189000	249980000	286940000	245230000	63477000	43012000	58759000
0	0	0	0	0	0	0	0	0	0	0	0	0	0	0	0	0	0	0	0	0	0	0	0	0	0	0	0	0	0	0	0	0	0	0	0	0	0	0	0	0	0	0	0	0	0	0	0	8001300
0	0	0	0	0	0	0	0	0	0	0	0	0	0	0	0	0	0	0	0	0	0	0	0	0	0	0	0	0	0	0	0	0	0	0	0	0	0	0	0	0	0	0	0	0	0	0	0	1533600
0	0	0	0	0	0	0	0	0	0	0	0	0	0	0	0	0	0	0	0	0	0	0	0	0	0	0	0	0	0	0	0	0	6640500	0	0	0	0	0	0	0	0	0	0	0	0	0	0	0
0	0	0	0	0	0	0	0	0	0	0	0	0	0	0	0	0	0	0	0	0	0	0	0	0	0	0	0	0	0	0	21898000	19209000	21330000	0	0	0	0	0	0	0	0	0	0	0	0	0	0	0
0	0	0	0	0	0	0	0	0	0	0	0	0	0	0	0	0	0	0	0	0	0	0	0	0	0	0	0	0	0	0	10831000	12840000	8205100	0	0	0	0	0	0	0	0	0	0	0	0	0	0	0
0	0	0	0	0	0	2120300	0	0	0	0	0	0	0	0	0	0	0	0	0	0	0	0	0	0	0	0	0	0	0	0	0	0	0	0	0	0	0	0	0	0	0	0	0	0	0	0	0	0
0	0	0	0	0	0	0	0	0	0	0	0	0	0	0	0	0	0	0	0	0	0	0	0	0	0	0	0	0	0	0	0	0	4654100	0	0	0	0	0	0	0	0	0	0	0	0	0	0	0
0	0	0	0	0	0	0	0	0	0	0	0	0	0	0	0	0	0	0	0	0	0	0	0	0	0	0	0	0	0	0	0	0	7256000	0	0	0	0	0	0	0	0	0	0	0	0	0	0	0
0	0	0	0	0	14027000	0	0	0	0	0	25522000	24266000	0	0	0	0	0	0	0	0	0	0	0	0	0	0	0	0	0	0	21811000	30891000	19074000	0	0	0	0	0	0	0	0	0	0	0	0	0	0	0
0	0	0	0	0	0	0	0	0	0	0	0	0	0	0	0	0	0	0	0	0	0	0	0	0	0	0	0	0	0	0	11110000	13378000	14661000	0	0	0	0	0	0	0	0	0	0	0	0	0	0	0
9527300	10990000	11981000	5853900	16427000	10321000	11646000	0	0	0	0	0	7333800	10356000	10519000	12651000	0	0	0	19051000	15610000	23204000	0	0	0	40324000	30177000	23156000	0	6448700	0	51376000	71936000	40717000	6731700	10938000	0	0	0	0	23471000	27144000	28481000	0	0	0	0	0	0
240210000	286680000	219400000	170940000	229710000	380120000	444230000	362330000	329000000	323540000	329620000	346280000	330290000	252980000	215570000	236580000	358550000	306690000	330760000	284030000	245850000	251650000	283260000	269110000	267950000	298020000	316510000	300160000	347270000	362720000	348380000	215130000	265740000	235590000	322050000	347930000	337070000	261920000	252520000	249810000	165780000	227100000	202830000	472730000	405720000	392890000	277080000	255200000	267320000
0	0	0	0	0	0	0	0	0	0	0	0	0	0	0	0	0	0	0	0	0	0	0	0	0	0	0	0	0	0	0	13657000	14581000	9915300	0	0	0	0	0	0	0	0	0	0	0	0	0	0	0
69903000	79554000	49112000	52528000	52906000	75968000	61024000	64792000	51375000	50757000	61818000	64744000	61114000	43996000	49776000	52570000	48143000	51998000	50381000	49981000	45431000	58709000	58751000	68791000	77714000	40022000	40265000	41530000	40042000	34646000	37624000	81043000	84613000	79315000	42418000	40775000	48533000	65894000	56950000	53619000	48769000	51793000	57901000	0	0	33622000	70883000	63334000	70849000
0	0	0	0	0	0	0	0	0	0	0	0	0	0	0	0	0	0	0	0	0	0	0	0	0	0	0	0	0	0	0	0	0	0	0	0	0	0	0	0	0	0	0	0	0	0	0	0	2507800
0	0	0	0	0	0	0	0	0	0	0	0	0	0	0	0	0	0	0	0	0	0	0	0	0	0	0	0	0	0	0	0	0	16440000	0	0	0	0	0	0	0	0	0	0	0	0	0	0	0
0	0	0	0	0	0	0	10421000	0	18756000	6506200	0	0	0	0	0	0	0	0	0	8247100	8022200	12908000	0	0	0	0	0	0	0	0	14750000	15955000	5362300	0	0	0	0	0	0	6779800	10791000	10567000	9227400	15644000	14612000	15400000	12031000	10147000
0	0	14658000	15135000	13443000	0	0	0	0	0	0	0	0	13798000	0	13245000	0	0	0	0	0	0	19271000	0	17846000	14748000	11174000	34242000	0	0	0	0	0	0	11320000	11323000	12994000	16947000	15678000	20236000	0	0	7870300	0	0	0	0	0	0
11511000	4866500	9555400	0	0	21791000	22165000	13677000	13295000	13832000	14248000	12435000	14328000	13764000	12120000	11848000	11669000	10710000	9838600	6861800	9111800	11125000	13836000	20261000	13326000	12549000	16581000	18233000	9687300	9784400	9491100	14256000	12346000	8143200	10346000	10347000	9703200	10852000	10433000	12594000	6320700	9807600	7231200	0	0	0	9339700	10394000	7975800
0	0	0	0	0	0	0	0	0	0	0	0	5400600	0	0	0	0	0	0	0	0	0	0	0	0	0	0	0	0	0	0	0	0	0	0	0	0	0	0	0	0	0	0	0	0	0	0	0	0
0	0	0	0	0	0	0	0	0	0	0	0	0	0	0	0	0	0	0	0	0	0	0	0	0	0	0	0	0	0	0	0	0	0	0	0	0	0	365590	0	0	0	0	0	0	0	0	0	0
0	0	0	0	0	0	0	0	0	0	0	0	0	0	0	0	0	0	0	0	0	0	0	0	0	0	0	0	0	0	0	13082000	12390000	16421000	0	0	0	0	0	0	0	0	0	0	0	0	0	0	0
7995100	0	0	0	0	0	0	0	5996600	0	0	0	0	0	0	0	0	0	6011900	0	0	0	0	0	0	0	0	0	0	0	0	0	0	0	0	0	4439100	3658600	5311400	4097900	0	0	0	0	0	0	0	0	0
0	0	0	0	0	0	0	0	0	0	0	0	0	0	0	3483800	0	0	0	0	0	0	0	0	2998000	0	0	0	0	0	0	0	0	0	0	0	0	0	0	4159000	0	0	0	0	0	0	0	0	0
0	0	0	0	0	0	0	0	0	0	0	0	0	0	0	0	0	0	0	0	0	0	0	0	0	0	0	0	0	0	0	79001000	90326000	93734000	0	0	0	0	0	0	0	0	0	0	0	0	0	0	0
403210000	491680000	505920000	513330000	471150000	439740000	436250000	413290000	453580000	410050000	443820000	472260000	458690000	493560000	524330000	501410000	453540000	461770000	420220000	439200000	450670000	450400000	551090000	486370000	564740000	476250000	442090000	542560000	470310000	458860000	449200000	374020000	364570000	414090000	432880000	451760000	418540000	400260000	387600000	402740000	478150000	490400000	434750000	522770000	528030000	474850000	431530000	465840000	465130000
0	981710	0	0	0	0	0	0	0	0	0	0	0	0	0	0	0	0	0	0	0	0	0	0	0	0	0	0	0	0	0	458690000	235400000	246060000	0	0	0	0	0	0	27335000	54677000	21133000	0	0	0	0	0	0
0	0	0	0	0	0	0	0	0	0	0	0	0	0	0	0	0	0	0	0	0	0	0	0	0	0	0	0	0	0	0	52313000	48400000	58950000	0	0	0	0	0	0	0	0	0	0	0	0	0	0	0
0	0	0	0	0	0	0	0	0	0	0	0	0	0	0	0	0	0	0	0	0	0	0	0	0	0	0	0	0	0	0	0	0	9826400	0	0	0	0	0	0	0	0	0	0	0	0	0	0	0
0	0	0	0	0	0	0	0	0	0	0	0	0	0	0	0	0	0	0	0	0	0	0	0	0	0	0	0	0	0	0	0	0	11750000	0	0	0	0	0	0	0	0	0	0	0	0	0	0	0
0	0	0	0	0	0	0	0	0	0	0	0	0	0	0	0	0	0	0	3439700	0	0	0	0	0	0	0	0	0	0	0	0	0	0	0	0	0	0	0	0	0	0	0	0	0	0	0	0	0
0	0	0	0	0	0	0	0	0	0	0	0	0	0	0	0	0	0	0	0	0	0	0	0	0	0	0	0	0	0	0	16034000	15172000	20143000	0	0	0	0	0	0	0	0	0	0	0	0	0	0	0
0	0	0	0	0	0	0	0	0	0	0	0	0	0	0	0	0	0	0	0	0	0	0	0	0	0	0	0	0	0	0	0	0	3646000	0	0	0	0	0	0	0	0	0	0	0	0	0	0	0
0	0	0	0	0	0	0	0	0	0	0	0	0	0	0	0	0	0	0	0	0	0	0	0	0	0	0	0	0	0	0	0	0	0	0	0	0	0	0	0	0	0	0	0	0	0	0	0	2558900
0	0	0	0	0	0	0	0	0	0	0	0	0	0	0	0	0	0	0	0	0	0	0	0	0	0	0	0	0	0	0	0	0	1548400	0	0	0	0	0	0	0	0	0	0	0	0	0	0	0
0	0	0	0	0	0	0	0	0	0	0	0	0	0	0	0	0	0	0	0	0	0	0	0	0	0	0	0	0	0	0	9240000	8970300	11292000	0	0	0	0	0	0	0	0	0	0	0	0	0	0	0
0	0	0	0	0	0	0	0	0	0	0	0	0	0	0	0	0	0	0	0	0	0	0	0	0	0	0	0	0	0	0	0	0	86513000	0	0	0	0	0	0	0	0	0	0	0	0	0	0	0
0	0	0	0	0	0	0	0	0	0	0	0	0	0	0	0	0	0	0	0	0	0	0	0	0	0	0	0	0	0	0	0	0	0	0	0	0	3569700	0	0	0	0	0	0	0	0	0	0	0
0	6316000	0	0	0	0	0	0	7939000	0	0	0	0	7061500	0	6490500	7652700	8025800	8623900	0	0	0	0	7863800	0	8020300	7476500	7298700	8207600	0	0	12793000	12231000	10982000	8559600	8220600	8545200	5774700	6241000	7115100	0	0	11672000	0	0	0	8513300	8987000	7814200
0	0	0	0	0	0	0	0	0	0	0	0	0	0	0	0	0	0	0	0	0	0	0	0	0	0	0	0	0	0	0	0	0	0	0	0	0	0	0	0	0	0	0	0	0	0	0	0	1876200
0	0	0	0	0	0	0	0	0	0	0	0	0	0	0	0	0	0	0	0	0	0	0	0	0	0	0	0	0	0	0	22239000	21267000	18025000	0	0	0	0	0	0	0	0	0	0	0	0	0	0	0
0	0	0	0	0	0	0	0	0	0	0	0	0	0	0	0	0	0	0	0	0	0	0	0	0	0	0	0	0	0	0	79624000	80068000	62846000	0	0	0	0	0	0	0	0	0	0	0	0	0	0	0
155360000	155820000	123610000	92440000	140770000	0	19087000	0	80585000	80928000	80375000	8768600	18094000	140070000	148570000	134810000	13333000	52835000	23840000	137940000	111180000	120110000	25478000	53582000	25460000	101690000	87298000	76589000	44826000	33376000	40697000	616250000	594070000	773330000	53689000	56494000	48487000	166740000	161810000	160560000	221690000	175820000	215940000	0	0	0	27802000	46095000	43326000
0	0	0	0	0	0	0	0	0	0	0	0	0	0	0	0	0	0	0	0	0	0	0	0	0	2328100	0	0	0	0	0	0	0	0	0	0	0	0	0	0	0	0	0	0	0	0	0	0	0
0	0	0	0	0	0	0	0	0	0	0	0	0	0	0	0	0	0	0	0	0	0	0	0	0	0	0	0	0	0	0	8268500	7902900	9250800	0	0	0	0	0	0	0	0	0	0	0	0	0	0	0
0	0	0	0	0	0	0	0	0	0	0	0	0	0	0	0	0	0	0	0	0	0	0	0	0	0	0	0	0	0	0	0	0	0	0	0	0	0	0	1959600	0	0	0	0	0	0	0	0	0
0	0	0	0	0	0	0	0	0	0	0	0	0	0	0	0	0	0	0	0	0	0	0	0	0	0	0	0	0	0	0	0	0	6574900	0	0	0	0	0	0	0	0	0	0	0	0	0	0	0
0	0	0	0	0	0	0	0	0	0	0	0	0	0	0	0	0	0	0	0	0	0	0	0	0	0	0	0	0	0	0	20348000	0	16380000	0	0	0	0	0	0	0	0	0	0	0	0	0	0	0
0	0	0	0	4091800	0	0	3587800	0	0	0	0	0	0	4481400	0	0	0	4717100	0	0	3804700	0	3816300	4826400	0	3502500	0	0	0	0	0	0	0	0	0	0	0	0	0	5642800	4424900	4684500	0	0	0	0	5048900	3904200
0	6862400	0	0	0	0	0	0	0	0	9158300	0	0	0	0	0	0	0	4561700	0	0	0	0	0	5823400	0	0	0	0	0	0	0	0	0	0	5246500	0	0	4043600	0	3583100	5646900	0	0	0	0	0	0	0
0	0	0	0	0	0	0	0	0	0	0	0	0	0	0	0	0	0	0	0	0	0	0	0	0	0	0	0	0	0	0	191890000	161710000	209360000	0	0	0	0	0	0	0	0	0	0	26063000	0	0	0	0
0	0	0	0	0	0	0	0	0	0	0	0	0	0	0	0	0	0	0	0	0	0	0	1813900	0	0	0	0	0	0	0	0	0	0	0	0	0	0	0	0	0	0	0	0	0	0	0	0	0
3706700	10044000	12064000	0	10386000	8018100	4830100	14371000	5800200	0	0	5577700	6825600	8900600	0	10049000	6315500	6598300	6113200	6874300	0	0	8387500	9067800	12844000	0	0	4872600	0	0	0	8888300	10191000	15685000	6324400	0	4030600	11424000	11211000	12596000	0	7960300	5012500	0	0	0	0	8941600	10227000
0	0	0	0	0	0	0	0	0	0	0	0	0	0	0	0	0	0	0	0	0	0	0	0	0	0	0	0	0	0	0	0	0	0	0	0	0	0	0	0	0	0	0	0	0	0	0	0	1769000
93284000	112850000	93129000	84495000	90827000	122210000	113200000	123280000	97518000	90628000	101840000	108160000	105130000	101230000	88182000	95322000	101450000	104950000	103100000	106020000	96921000	91265000	104170000	111310000	126110000	97708000	85992000	116590000	111690000	117350000	107970000	66320000	74137000	86490000	103490000	123480000	119410000	106650000	112420000	106420000	115110000	113760000	111180000	127240000	111170000	109540000	111180000	110960000	120350000
0	0	0	0	0	0	0	0	0	0	0	0	0	0	0	0	0	0	0	0	0	0	0	0	0	0	0	0	0	0	0	0	0	4796700	0	0	0	0	0	0	0	0	0	0	0	0	0	0	0
0	0	0	0	0	0	0	0	0	0	0	0	0	0	0	0	0	0	0	0	0	0	0	0	0	0	0	0	0	0	0	0	0	7330800	0	0	0	0	0	0	0	0	0	0	0	0	0	0	0
0	0	0	0	0	0	0	0	0	0	0	0	0	0	0	0	0	0	0	0	0	0	0	0	0	0	0	0	0	0	0	69214000	68672000	51262000	0	0	0	0	0	0	0	0	0	0	0	0	0	0	0
0	0	0	0	0	0	0	0	0	0	0	0	0	0	0	0	0	0	0	0	0	0	0	0	0	0	0	0	0	0	0	24914000	18184000	26321000	0	0	0	0	0	0	0	0	0	0	0	0	0	0	0
0	0	0	0	0	0	0	0	0	0	0	0	0	0	0	0	0	0	0	0	0	0	0	0	0	0	0	0	0	0	0	5223800	5033700	5302400	0	0	0	0	0	0	0	0	0	0	0	0	0	0	0
0	0	0	0	0	22957000	31038000	19633000	0	0	0	0	0	0	0	0	0	0	0	0	0	0	0	0	0	0	0	0	0	0	0	0	0	0	0	0	0	0	0	0	0	0	0	0	0	0	0	0	0
0	0	0	0	0	0	0	0	0	0	0	0	0	0	0	0	0	0	0	0	0	0	0	0	0	0	0	0	0	0	0	0	0	2114400	0	0	0	0	0	0	0	0	0	0	0	0	0	0	0
16428000	15417000	14713000	13396000	11828000	5727100	12550000	11798000	13888000	12452000	14409000	11094000	12521000	13862000	12763000	15786000	12836000	14826000	12990000	13204000	13261000	11837000	0	11620000	12328000	14606000	9859100	11504000	12597000	16489000	13626000	7290800	8521000	8393600	12262000	12536000	13003000	11394000	12670000	10725000	13256000	13330000	15146000	0	0	0	13890000	12431000	12481000
0	0	0	0	0	0	0	0	0	0	0	0	0	0	0	0	0	0	0	0	0	0	0	0	0	0	0	0	0	0	0	0	0	1484800	0	0	0	0	0	0	0	0	0	0	0	0	0	0	0
0	0	0	0	0	0	0	0	0	0	0	0	0	0	0	0	0	0	0	70844000	62679000	74803000	0	0	0	0	0	0	0	0	0	0	0	0	0	0	0	0	0	0	34186000	38715000	47445000	0	0	0	0	0	0
0	0	0	0	0	0	0	0	0	0	0	0	0	0	0	0	0	0	0	0	0	0	0	0	0	0	0	0	0	0	0	0	0	4874600	0	0	0	0	0	0	0	0	0	0	0	0	0	0	0
0	0	0	0	0	0	0	0	0	0	0	0	0	0	0	0	0	0	0	0	0	0	0	0	0	0	0	0	0	0	0	0	4675900	0	0	0	0	0	0	0	0	0	0	0	0	0	0	0	0
0	0	0	0	0	0	0	0	0	0	0	0	0	0	0	0	0	0	0	0	0	0	0	0	0	0	0	0	0	0	0	0	6834100	7961800	0	0	0	0	0	0	0	0	0	0	0	0	0	0	0
0	0	0	0	0	192180000	242780000	164640000	0	0	0	193260000	191850000	0	0	0	0	0	0	0	0	0	0	0	0	0	0	0	0	0	0	189720000	201060000	126580000	0	0	0	0	0	0	0	0	0	150930000	147620000	167170000	0	0	0
0	0	0	0	0	0	0	0	0	0	0	0	0	0	0	0	0	0	0	0	0	0	0	0	3084700	2553100	0	0	0	0	0	5141000	5372400	8354100	0	0	0	0	2487400	3345300	0	0	0	0	0	0	0	0	0
0	0	0	0	0	0	0	0	0	0	0	0	0	0	0	0	0	0	0	0	0	0	0	0	0	0	0	0	0	0	0	0	0	0	0	0	0	0	0	0	0	0	0	0	0	0	0	0	7165300
0	0	0	0	0	0	0	0	0	0	0	0	0	0	0	0	0	0	0	0	0	0	0	0	0	0	0	0	0	0	0	137400000	112120000	205910000	0	0	0	0	0	0	0	0	0	0	0	0	0	0	0
0	0	0	0	0	0	0	0	0	0	0	0	0	0	0	0	0	0	0	0	0	0	0	0	0	0	0	0	0	0	0	0	0	0	0	0	0	0	0	0	0	0	0	0	0	0	0	0	4218100
0	0	0	0	0	0	0	0	0	0	0	0	0	0	0	0	0	0	0	0	0	0	0	0	0	0	0	0	0	0	0	12819000	14548000	19535000	0	0	0	0	0	0	0	0	0	0	0	0	0	0	0
12252000	11679000	13973000	0	11592000	0	0	0	16692000	20059000	15489000	0	3245100	14478000	10473000	7067100	8923700	10180000	12120000	12410000	10524000	8965100	12024000	12214000	14763000	9925400	10346000	10031000	13186000	14777000	15478000	61753000	50796000	27870000	14282000	18143000	16082000	14275000	16172000	12653000	16529000	16239000	13829000	0	0	0	15042000	12540000	10625000
0	0	0	0	0	0	0	0	0	0	0	0	0	0	0	0	0	0	0	0	0	0	0	0	0	0	0	0	0	0	0	0	0	0	0	0	0	0	0	0	0	0	0	0	0	0	0	0	3756100
0	0	64156000	0	62536000	0	0	0	81205000	56340000	70254000	0	0	56114000	0	0	0	37448000	30950000	0	0	0	46245000	50775000	0	0	0	0	0	0	0	0	0	0	0	0	0	87613000	55230000	70962000	32827000	0	35562000	0	0	0	36582000	0	0
0	0	0	0	0	0	0	0	0	0	0	0	0	0	0	0	0	0	0	0	0	0	0	0	0	0	0	0	0	0	0	26782000	29253000	28991000	0	0	0	0	0	0	0	0	0	0	0	0	0	0	0
0	0	0	0	0	0	0	0	0	0	0	0	0	0	0	0	0	0	0	0	0	0	0	0	0	0	0	0	0	0	0	0	0	0	0	0	0	0	0	0	0	3386900	0	0	0	0	0	0	0
0	0	0	0	0	0	0	0	0	0	0	0	0	0	0	0	0	0	0	0	0	0	0	0	5977500	0	0	0	0	0	0	0	0	0	0	0	0	0	0	0	0	0	0	0	0	0	0	0	0
0	0	0	0	0	0	0	0	0	0	0	0	0	0	0	0	0	0	0	0	0	0	0	0	0	0	0	0	0	0	0	11181000	9060900	9610300	0	0	0	0	0	0	0	0	0	0	0	0	0	0	0
0	0	0	0	0	0	0	0	0	0	0	0	0	0	0	0	0	0	0	0	0	0	0	0	0	0	0	0	0	0	0	11103000	0	15132000	0	0	0	0	0	0	0	0	0	0	0	0	0	0	0
0	0	0	0	0	0	0	0	0	0	0	0	0	0	0	0	0	0	0	0	0	0	0	0	0	0	0	0	0	0	0	25472000	24418000	46594000	0	0	0	0	0	0	0	0	0	0	0	0	0	0	0
0	0	0	0	0	0	0	0	0	0	0	0	0	0	0	0	0	0	0	0	0	0	0	0	0	0	0	0	0	0	0	18445000	18733000	23848000	0	0	0	0	0	0	0	0	0	0	0	0	0	0	0
27815000	31825000	41503000	39231000	37035000	0	0	0	0	0	0	0	0	27393000	0	0	0	0	0	0	0	0	29349000	30694000	23362000	0	0	35878000	29910000	30953000	31293000	92955000	90238000	165280000	35102000	32704000	30889000	37855000	38251000	33824000	22798000	0	0	0	0	0	0	0	0
62937000	60399000	56481000	64266000	67636000	72496000	61227000	68872000	71032000	83092000	79885000	49973000	92964000	65656000	65223000	68075000	90520000	94671000	87272000	57610000	61208000	65930000	70294000	67745000	78605000	73832000	69594000	78123000	107870000	107640000	93542000	50649000	51944000	45915000	106420000	107040000	110020000	76253000	70767000	65911000	88669000	84462000	83087000	98928000	124890000	138900000	61788000	71067000	59440000
0	0	0	0	3745000	0	0	0	3055900	0	0	0	0	0	0	5106600	0	0	3714300	0	0	0	0	0	0	0	0	0	0	0	4692600	0	0	0	0	0	0	3324900	0	4304100	0	0	4654700	0	0	0	0	0	0
0	0	0	8473000	0	0	0	0	7448300	0	0	0	0	0	0	0	0	0	0	6459700	0	0	0	0	5313000	0	0	0	0	0	0	0	0	0	0	0	0	7903400	0	0	0	0	0	0	0	0	0	0	0
0	0	0	0	0	0	0	0	0	0	0	0	0	0	0	0	0	0	0	0	0	0	0	0	0	0	0	0	0	0	0	11117000	12019000	14445000	0	0	0	0	0	0	0	0	0	0	0	0	0	0	0
0	0	0	0	0	0	0	0	0	0	0	0	0	0	0	0	0	0	0	0	0	0	0	0	0	0	0	0	0	0	0	48082000	51496000	56256000	0	0	0	0	0	0	0	0	0	0	0	0	0	0	0
0	0	0	0	0	0	0	0	0	0	0	0	0	0	0	0	0	0	0	0	0	0	0	0	0	0	0	0	0	0	0	0	0	0	0	0	0	0	0	0	0	0	0	0	0	0	739870	0	0
0	0	0	0	0	0	0	0	0	0	0	0	0	0	0	0	0	0	0	0	0	0	0	0	0	0	0	0	0	0	0	0	0	0	0	0	0	0	0	0	0	0	0	0	0	0	0	0	612740
0	0	0	0	0	0	0	0	0	0	0	0	0	0	0	0	0	0	0	0	0	0	0	0	0	0	0	0	0	0	0	0	0	0	0	0	731910	0	0	0	0	0	0	0	0	0	0	0	0
0	0	0	0	0	37306000	32397000	35466000	0	0	0	0	0	0	0	0	0	0	0	0	0	0	0	0	0	0	0	0	0	0	0	0	0	0	0	0	0	0	0	0	0	0	0	0	0	0	0	0	0
0	0	0	0	0	0	0	0	0	0	0	0	0	0	0	0	0	0	0	0	0	0	0	0	0	0	0	0	0	0	0	14839000	0	10737000	0	0	0	0	0	0	0	0	0	0	0	0	0	0	0
0	0	0	0	0	0	0	0	0	0	0	0	0	0	0	0	0	0	0	0	0	0	0	0	0	0	0	0	0	0	0	0	0	3546200	0	0	0	0	0	0	0	0	0	0	0	0	0	0	0
0	0	0	0	0	5113500	0	0	0	0	0	0	0	0	0	0	0	0	0	0	0	0	0	0	0	0	0	0	0	0	0	118180000	117680000	138590000	0	0	0	0	0	0	0	0	0	0	0	0	0	0	0
0	0	0	0	0	0	0	0	0	0	0	0	0	0	0	0	0	0	0	0	0	0	0	0	0	0	0	0	0	0	0	0	18503000	19438000	0	0	0	0	0	0	0	0	0	0	0	0	0	0	0
0	0	0	0	0	0	0	0	0	0	0	0	0	0	0	0	0	0	0	0	0	0	0	0	0	0	0	0	0	0	0	0	0	2587100	0	0	0	0	0	0	0	0	0	0	0	0	0	0	0
0	0	0	0	0	0	0	0	0	0	0	9453900	9052200	0	0	0	0	0	0	0	0	0	0	0	0	0	0	0	0	0	0	0	0	0	0	0	0	0	0	0	0	0	0	0	0	0	0	0	0
0	5995000	0	0	0	0	0	0	6889300	5676100	6920200	0	0	0	5723700	0	4643300	5894200	0	6429400	0	0	0	0	0	6264900	0	0	6290700	8249700	5228900	0	0	0	0	0	0	0	5278900	0	0	0	7040800	0	0	0	0	0	0
0	0	0	0	0	0	0	0	0	0	0	0	0	0	0	0	0	0	0	0	0	0	0	0	0	0	0	0	0	0	0	0	0	0	0	0	0	0	0	0	1407900	0	0	0	0	0	0	0	0
0	0	0	0	0	0	0	0	0	0	0	0	5075200	0	0	0	0	0	0	0	0	0	0	0	0	0	0	0	0	0	0	0	0	0	0	0	0	0	0	0	0	0	0	0	0	0	0	0	0
0	0	0	0	0	0	0	0	0	0	0	0	0	0	0	0	0	0	0	0	0	0	0	0	0	0	0	0	0	0	0	0	0	5197600	0	0	0	0	0	0	0	0	0	0	0	0	0	0	0
0	0	0	0	0	0	0	0	0	0	0	0	0	0	0	0	0	0	0	0	0	0	0	0	0	0	0	0	0	0	0	0	0	0	0	0	0	0	0	0	0	2029900	0	0	0	0	0	0	0
0	0	0	0	0	0	0	0	0	0	0	0	0	0	0	0	0	0	0	6922200	0	6773000	0	0	0	0	0	0	0	0	0	98619000	97490000	104550000	0	0	0	0	0	0	17787000	12577000	11547000	0	0	0	0	0	0
0	0	0	0	6996000	0	0	0	0	0	0	0	0	0	0	0	0	0	0	0	0	0	21839000	17293000	15066000	0	0	0	0	0	0	0	0	0	0	0	0	0	0	0	0	0	0	0	0	0	0	0	0
0	0	0	0	0	0	0	0	0	0	0	0	0	0	0	0	0	0	0	0	0	0	0	0	0	0	0	0	0	0	0	0	0	4204900	0	0	0	0	0	0	0	0	0	0	0	0	0	0	0
10611000	14603000	11724000	0	12984000	0	0	7166400	7508800	0	6132300	0	0	12721000	15574000	15701000	0	6149800	8638600	23052000	17624000	20311000	0	9383900	7897300	8051200	9408800	0	12928000	15626000	16493000	20563000	15973000	15093000	13935000	15523000	14617000	8838100	13489000	11741000	7309900	11671000	10431000	0	0	0	0	12022000	8478800
0	0	0	0	0	0	0	0	0	0	0	0	0	0	0	0	0	0	0	0	0	0	0	0	0	0	0	0	0	0	0	0	0	3768500	0	0	0	0	0	0	0	0	0	0	0	0	0	0	0
9468800	11844000	11428000	0	15496000	0	0	0	6789600	8612200	6963700	0	7702400	7101900	0	9793800	0	9693500	9394700	30107000	34472000	36988000	12015000	13839000	18277000	16768000	17841000	18043000	8646400	6568800	5948600	6552200	6480100	0	13411000	12388000	6970700	14688000	13243000	14084000	12093000	13091000	11847000	0	0	0	17391000	17767000	16678000
0	0	0	0	0	0	0	0	0	0	0	0	0	0	0	0	0	0	0	0	0	0	0	0	0	0	0	0	0	0	0	0	3697900	0	0	0	0	0	0	0	0	0	0	0	0	0	0	0	0
0	0	0	0	0	0	0	0	0	0	0	0	0	0	0	0	0	0	0	0	0	0	0	0	0	0	0	0	0	0	0	0	0	5266600	0	0	0	0	0	0	0	0	0	0	0	0	0	0	0
1691500000	1766700000	1314400000	1183100000	1411500000	402950000	398230000	415070000	832930000	769960000	835630000	246430000	185730000	1495900000	1366400000	1409200000	1726500000	1684600000	1584700000	4153900000	3957600000	4051900000	1483000000	1492600000	1670900000	3266300000	3575300000	4065900000	2884100000	2791500000	2666900000	1974300000	2128100000	1969800000	1544700000	1663500000	1520500000	3332100000	3161100000	3061000000	3043200000	3174000000	2938200000	668380000	558510000	668600000	1140300000	1128800000	1208700000
40577000	44296000	32882000	43577000	39074000	26947000	28909000	29803000	39839000	46715000	40398000	43737000	38008000	41726000	47371000	40676000	38377000	36371000	39337000	33070000	35950000	35885000	24292000	24044000	18171000	31201000	33975000	32232000	39706000	38870000	38012000	34406000	34137000	34675000	33138000	30979000	36974000	38032000	33809000	29137000	33858000	37740000	38358000	20414000	19848000	24058000	44338000	41276000	46097000
0	0	0	0	0	0	0	0	0	0	0	0	0	0	0	0	0	0	0	0	0	0	0	0	0	0	0	0	0	0	0	7365800	0	0	0	0	0	0	0	0	0	0	0	0	0	0	0	0	0
0	0	0	0	0	0	0	0	0	0	0	0	0	0	0	0	0	0	0	0	0	0	0	0	0	0	0	0	0	0	0	110920000	115110000	101300000	0	0	0	0	0	0	0	0	0	0	0	0	0	0	0
0	0	9228000	0	0	0	0	0	0	0	7496300	8703200	0	0	0	0	0	0	0	0	0	0	0	0	0	0	0	0	0	0	0	0	0	0	0	0	0	0	0	7365300	0	0	0	0	0	0	0	0	0
0	0	0	0	0	0	0	0	0	0	0	0	0	0	0	0	0	0	0	0	0	0	0	0	0	0	0	0	0	0	0	0	0	5435300	0	0	0	0	0	0	0	0	0	0	0	0	0	0	0
42372000	67565000	68382000	61488000	64591000	24550000	22588000	32311000	22903000	23103000	25166000	20541000	17871000	51011000	49729000	52601000	41191000	47014000	41720000	33835000	40940000	36947000	52599000	46823000	53367000	72278000	72075000	74982000	51953000	49137000	48178000	50010000	41932000	50778000	51547000	50356000	49373000	37155000	37904000	36623000	42587000	49353000	49687000	14272000	12744000	0	48000000	55079000	48848000
0	0	0	0	0	0	0	0	0	0	0	0	0	0	0	0	0	0	0	0	0	0	0	0	0	0	0	0	0	0	0	0	0	0	0	0	0	0	0	0	0	0	0	0	0	0	1890300	0	0
0	0	0	0	0	0	0	0	0	0	0	0	0	0	0	0	0	0	0	0	0	0	0	0	0	0	0	0	0	0	0	12739000	16583000	15600000	0	0	0	0	0	0	0	0	0	0	0	0	0	0	0
0	0	0	0	0	0	0	0	0	0	0	0	0	0	0	0	0	0	0	0	0	0	0	0	0	0	0	0	0	0	0	0	0	0	0	0	0	0	0	0	0	0	1649900	0	0	0	0	0	0
0	0	0	0	0	0	0	0	0	0	0	0	0	0	0	0	0	0	0	0	0	0	0	0	0	0	0	0	0	0	0	14151000	0	14922000	0	0	0	0	0	0	0	0	0	0	0	0	0	0	0
0	0	0	0	0	0	0	0	0	0	0	0	0	0	0	0	0	0	0	0	0	0	0	0	0	0	0	0	0	0	0	102540000	100800000	103080000	0	0	0	0	0	0	0	0	0	0	0	0	0	0	0
0	0	0	0	0	0	0	0	0	0	0	0	0	0	0	0	0	0	0	0	0	0	0	0	0	0	0	0	0	0	0	7752700	9186400	6790300	0	0	0	0	0	0	0	0	0	0	0	0	0	0	0
0	0	0	0	0	0	0	0	0	0	0	0	0	0	0	0	0	0	0	0	0	0	0	0	0	0	0	0	0	0	0	0	0	0	0	0	0	0	0	0	0	0	0	0	0	0	0	0	0
0	0	0	0	0	0	0	0	0	0	0	0	0	0	0	0	0	0	0	0	0	0	0	0	0	0	0	0	0	0	0	70389000	68266000	46950000	0	0	0	0	0	0	0	0	0	0	0	0	0	0	0
0	0	0	0	0	0	0	0	0	0	0	0	0	0	0	0	0	0	0	0	0	0	0	0	753840	0	0	0	0	0	0	0	0	0	0	0	0	0	0	0	0	0	0	0	0	0	0	0	0
0	0	0	0	0	0	0	0	0	0	0	0	0	0	0	0	0	0	0	0	0	0	0	0	0	0	0	0	0	0	0	5597600	0	5567600	0	0	0	0	0	0	0	0	0	0	0	0	0	0	0
11963000	16913000	20595000	17941000	16574000	0	0	0	12584000	11292000	14685000	0	0	11730000	12057000	12483000	11962000	9564400	8629200	6388400	9040500	0	12855000	13400000	13516000	9847200	7824500	9053500	0	10268000	8384200	12860000	13496000	17821000	11595000	10359000	9030500	9620300	10864000	10014000	11120000	12376000	8898900	0	0	0	13310000	13163000	15530000
0	0	0	0	0	0	0	0	0	0	0	0	0	0	0	0	0	0	0	0	0	0	0	0	0	0	0	0	0	0	0	0	0	0	0	0	0	0	0	0	0	0	0	0	0	0	0	12191000	0
0	0	0	0	0	0	0	0	0	0	0	0	0	0	0	0	0	0	0	0	0	0	0	0	0	0	0	0	0	0	0	7443700	8133100	7234400	0	0	0	0	0	0	0	0	0	0	0	0	0	0	0
0	0	0	0	0	0	0	0	0	0	0	0	0	0	0	0	0	0	0	0	0	0	0	0	0	0	0	0	0	0	0	0	20232000	12534000	0	0	0	0	0	0	0	0	0	0	0	0	0	0	0
0	0	0	0	0	0	0	0	0	0	0	0	0	0	0	0	0	0	0	0	0	0	0	0	0	0	0	0	0	0	0	0	6981600	0	0	0	0	0	0	0	0	0	0	0	0	0	0	0	0
0	0	0	0	0	0	0	0	0	0	0	0	0	0	0	0	0	0	0	0	0	0	0	0	0	0	0	0	0	0	0	0	0	2335700	0	0	0	0	0	0	0	0	0	0	0	0	0	0	0
0	0	0	0	0	0	0	0	0	0	0	0	0	0	0	0	0	0	0	0	0	0	0	0	0	0	0	0	0	0	0	0	0	6371000	0	0	0	0	0	0	0	0	0	0	0	0	0	0	0
0	0	0	0	0	0	0	0	0	0	0	0	0	0	0	0	0	0	0	0	0	0	0	0	0	0	0	0	0	0	0	8671400	14271000	9188900	0	0	0	0	0	0	0	0	0	0	0	0	0	0	0
0	0	0	0	0	0	0	0	0	0	0	0	0	0	0	0	0	0	0	0	0	0	0	0	0	0	0	0	0	0	0	29173000	24269000	30343000	0	0	0	0	0	0	0	0	0	0	0	0	0	0	0
0	0	0	0	0	0	5922000	0	0	0	0	0	0	0	0	0	0	0	0	0	0	0	0	0	0	0	0	0	0	0	0	17160000	17852000	16541000	0	0	0	0	0	0	0	0	0	0	0	0	0	0	0
0	0	0	0	0	0	0	0	0	0	0	0	0	0	0	0	0	0	0	0	0	0	0	0	0	0	0	0	0	0	0	0	0	1886700	0	0	0	0	0	0	0	0	0	0	0	0	0	0	0
7424800	8320600	7975900	0	9570900	0	0	0	7533900	8279700	6548300	0	8003800	7269300	5655500	6832500	0	6268400	0	7621300	0	6518100	0	7673400	9812100	7565800	7470200	0	7525600	0	7089100	6582100	8348600	0	7199700	8917600	7466400	8997700	7243600	12025000	7766200	0	8222900	0	0	0	6644400	7321500	8123000
0	0	0	0	0	0	0	0	0	0	0	0	0	0	0	0	0	0	0	0	0	0	0	0	0	0	0	3907300	0	0	0	0	0	0	0	0	0	0	0	0	0	0	0	0	0	0	0	0	0
15875000	16645000	11930000	0	12540000	0	0	0	7966200	0	9347900	13192000	15200000	16391000	20680000	21611000	0	8861600	10600000	21005000	25544000	23916000	0	0	0	18383000	27364000	20319000	11285000	0	0	21894000	29902000	24516000	6433600	0	11142000	5774400	8940100	0	9377200	10347000	14219000	13527000	0	11371000	16392000	13673000	20759000
0	0	0	0	0	0	0	0	0	0	0	0	0	0	0	0	0	0	0	0	0	0	0	0	0	0	0	0	0	0	0	0	0	9352500	0	0	0	0	0	0	0	0	0	0	0	0	0	0	0
0	0	0	0	0	0	0	0	0	0	0	0	0	0	0	0	0	0	0	0	0	0	0	0	0	0	0	0	0	0	0	23301000	27316000	35717000	0	0	0	0	0	0	0	0	0	0	0	0	0	0	0
0	0	0	0	0	0	0	0	0	0	0	0	0	0	0	0	0	0	0	0	0	0	0	0	6226700	0	0	0	0	0	0	0	0	0	0	0	0	0	0	0	0	0	0	0	0	0	0	0	0
2747500000	2686800000	1625100000	1725000000	1918100000	1432300000	1535600000	1373200000	3768900000	4035500000	3676300000	2365900000	2160300000	3000300000	2886800000	2551800000	2697200000	2465700000	2451900000	3938600000	4015700000	4163400000	2586100000	2510700000	2736300000	3341200000	2934300000	4227500000	1901700000	1919800000	1847700000	2218900000	1774300000	2259700000	2564300000	2613800000	2431900000	3172300000	2954100000	2899900000	2403500000	1839700000	2031100000	2248100000	2833700000	2468400000	2256700000	2221900000	2236200000
55352;455353;455354;455355;455356;455357;455358;455359;455360;455361;455362;455363;455364;455365;455366;455367;455368	5186;9130;9153;18796;25112;25124;34133;35927;35996;41147;41260;47190;47239;48977;55743;55838;62519;64651;70292;70946;78426;78443;135334;135434;135486;138995;142106;149660;163616;163639;189016;189543;195901;207627;207916;208080;226213;228780;240785;240838;240881;246398;253109;253248;277426;277441;295036;295050;295054;311957;362084;369162;369338;369560;379107;379166;379657;394091;403066;403073;4031…	57;128;129;130;147	89;90;188;189;214;215	44;160;344;485;486	76;269;295;296;351;502
15013000	19051000	9894700	8917300	6225800	0	0	0	8605700	9049100	9435400	15731000	13420000	10898000	8809400	9154400	15175000	13768000	11569000	38838000	31697000	31674000	8198000	7671600	9547000	11920000	15656000	10620000	5555300	10329000	7975000	56444000	58026000	78280000	10092000	12899000	9052000	26212000	23642000	21357000	34765000	34161000	33355000	0	0	0	5717900	9604200	7678600
0	0	0	0	0	0	0	0	0	0	0	0	0	0	0	0	0	0	0	0	0	0	0	0	0	0	0	0	0	0	0	0	0	0	0	0	0	0	0	0	0	0	0	0	0	0	0	0	0
0	0	0	0	0	0	0	0	0	0	0	0	0	0	0	0	0	0	0	0	0	0	0	0	0	0	0	0	0	0	0	10642000	10495000	11232000	0	0	0	0	0	0	0	0	0	0	0	0	0	0	0
0	0	0	0	0	0	0	0	0	0	0	0	0	0	0	0	0	0	0	0	0	0	0	0	0	0	0	0	0	0	0	0	0	3444600	0	0	0	0	0	0	0	0	0	0	0	0	0	0	0
0	0	0	0	0	0	0	0	0	0	0	0	0	0	0	0	0	0	0	0	0	0	0	0	0	0	0	0	0	0	0	0	0	0	0	0	0	0	0	0	0	0	798070	0	0	0	0	0	0
7581000	0	9461900	0	12496000	11257000	0	0	0	0	8273300	0	0	0	10288000	8224500	0	0	0	9986500	11769000	8097600	0	9583400	12410000	6913800	0	0	0	6196700	0	0	0	5901100	11195000	8533100	0	0	7325800	0	0	0	0	0	0	0	0	0	0
0	0	0	0	0	0	0	0	0	0	0	0	0	0	0	0	0	0	0	0	0	0	0	0	0	0	0	0	0	0	0	0	0	7671000	0	0	0	0	0	0	0	0	0	0	0	0	0	0	0
0	0	0	0	0	0	0	0	0	0	0	0	0	0	0	0	0	0	0	0	16773000	0	0	0	0	0	0	0	0	0	0	0	0	0	0	0	0	0	0	0	0	0	0	0	0	0	0	0	0
0	0	0	0	0	0	0	0	0	0	0	0	0	0	0	0	0	0	0	0	0	0	0	0	0	0	0	0	0	0	0	0	0	0	0	0	0	0	0	0	0	0	0	0	0	0	0	0	1102100
0	0	0	0	0	0	0	0	0	0	0	0	0	0	0	0	0	0	0	0	0	0	0	0	0	0	0	0	0	0	0	104530000	120250000	109810000	0	0	0	0	0	0	0	0	0	0	0	0	0	0	0
0	0	0	0	0	0	0	0	0	0	0	0	0	0	0	0	0	0	0	0	0	0	0	0	0	0	0	0	0	0	0	0	0	0	0	0	0	0	0	0	0	0	4622500	0	0	0	0	0	0
0	0	0	0	0	0	0	0	0	0	0	0	0	0	0	0	0	0	0	0	0	0	0	0	0	0	0	0	0	0	0	0	43543000	35346000	0	0	0	0	0	0	0	0	0	0	0	0	0	0	0
0	0	0	0	0	0	0	0	0	0	0	0	0	0	0	0	0	0	0	0	0	0	0	0	0	0	0	0	0	0	0	0	12315000	20298000	0	0	0	0	0	0	0	0	0	0	0	0	0	0	0
0	0	0	0	0	0	0	0	0	0	0	0	0	0	0	0	0	0	0	0	0	0	0	0	0	0	0	0	0	0	0	0	0	0	0	0	0	0	0	0	0	0	0	23456000	0	6179100	0	0	0
0	0	0	0	0	0	0	0	0	0	0	0	0	0	0	0	0	0	0	0	0	0	0	0	0	0	0	0	0	0	0	4981000	6540000	5956800	0	0	0	0	0	0	0	0	0	0	0	0	0	0	0
0	0	0	0	0	0	0	0	0	0	0	0	0	0	0	0	0	0	0	0	11889000	0	0	0	0	0	0	0	0	0	0	48310000	45089000	113230000	0	0	0	0	0	0	0	0	0	0	0	0	0	0	0
0	0	0	0	0	0	0	0	0	0	0	0	0	0	0	0	0	0	0	0	0	0	0	0	0	0	0	0	0	0	0	0	0	0	0	0	0	0	0	0	0	0	0	0	0	0	0	1711200	0
0	0	0	0	0	0	0	0	0	0	0	0	0	0	7606800	0	0	6628500	5524700	9970600	8160800	11241000	10732000	11708000	13448000	0	0	0	0	0	7505000	5298100	9257900	8284900	0	0	0	0	5891800	0	7500800	8269100	8107500	0	0	0	0	0	3706300
0	0	0	0	0	0	0	0	0	0	0	0	0	0	0	0	0	0	0	0	0	0	0	0	0	0	0	0	0	0	0	0	0	0	0	0	0	0	0	0	0	0	2538700	0	0	0	0	0	0
0	0	0	0	0	0	0	0	0	0	0	0	0	0	0	0	0	0	0	0	0	0	0	0	0	0	0	0	0	0	0	0	0	0	0	0	0	0	0	0	0	0	0	0	0	3472800	0	0	0
7109100	8286000	8177600	0	13231000	18231000	21884000	19592000	0	0	0	48773000	33778000	11491000	0	0	0	0	0	0	0	0	0	0	0	50304000	24851000	54728000	11530000	7163800	4996800	16882000	15354000	17827000	8001100	8036400	10879000	0	0	0	0	0	0	0	0	0	0	0	0
0	0	0	0	0	0	0	0	0	0	0	0	0	0	0	0	0	0	0	0	0	0	0	0	0	0	0	0	0	0	0	10917000	10763000	11110000	0	0	0	0	0	0	0	0	0	0	0	0	0	0	0
0	0	0	0	0	0	0	0	0	0	0	0	0	0	0	0	0	0	0	0	0	0	0	0	0	0	0	3804000	0	0	0	0	0	0	0	0	0	0	0	0	0	0	0	0	0	0	0	0	0
0	0	0	0	0	0	0	0	0	0	0	0	0	0	0	0	0	0	0	0	0	0	0	0	0	0	0	0	0	0	0	0	0	0	0	0	0	0	0	0	0	0	0	0	0	0	953990	0	0
0	0	0	0	0	0	0	0	0	0	0	0	0	0	0	0	0	0	0	0	0	0	0	0	0	0	0	0	0	0	0	0	0	2599100	0	0	0	0	0	0	0	0	0	0	0	0	0	0	0
0	0	0	0	0	0	0	0	0	0	0	0	0	0	0	0	0	0	0	0	0	0	0	0	0	0	0	0	0	0	0	46092000	49802000	47194000	0	0	0	0	0	0	0	0	0	0	0	0	0	0	0
0	0	0	0	0	0	0	0	0	0	0	0	0	0	0	0	0	0	0	0	0	0	0	0	0	0	0	0	0	0	0	102970000	83684000	97469000	0	0	0	0	0	0	0	0	0	0	0	0	0	0	0
0	0	0	0	0	0	0	0	0	0	0	0	0	0	0	0	0	0	0	0	0	0	0	0	0	0	0	31274000	0	0	0	25979000	27384000	39103000	0	0	0	0	0	0	0	0	0	0	0	0	0	0	0
0	0	0	0	0	0	0	0	0	0	0	0	0	0	0	0	0	0	0	0	0	0	0	0	0	0	0	0	0	0	0	13808000	13984000	13608000	0	0	0	0	0	0	0	0	0	0	0	0	0	0	0
0	0	0	0	0	0	0	0	0	0	0	0	0	0	0	0	0	0	0	0	0	0	0	0	0	0	0	0	0	0	0	0	2608000	3707700	0	0	0	0	0	0	0	0	0	0	0	0	0	0	0
0	0	0	0	0	0	0	0	0	0	0	0	0	0	0	0	0	0	0	0	0	0	0	0	0	0	0	0	0	0	0	0	0	0	0	0	0	0	0	0	0	0	1620800	0	0	0	0	0	0
0	0	0	0	0	0	0	0	0	0	0	0	0	0	0	0	0	0	0	0	0	0	0	0	0	0	0	0	0	0	0	0	0	0	0	0	0	0	0	0	0	0	0	0	0	0	0	0	1474000
0	0	0	0	0	0	0	0	0	0	0	0	0	0	0	0	0	0	0	0	0	0	0	0	0	0	0	0	0	0	0	12701000	16066000	0	0	0	0	0	0	0	0	0	0	0	0	0	0	0	0
9558500	15782000	0	0	9031500	0	0	0	8406300	8292600	8424200	0	0	0	0	0	0	0	0	0	0	0	8913500	10697000	7971400	0	0	0	0	0	0	8628200	9171500	11512000	8554400	0	0	0	8984000	9777700	0	11663000	0	0	0	0	0	0	5627500
0	0	0	0	0	0	0	0	0	0	0	0	0	0	0	0	0	0	0	0	0	0	0	0	0	0	0	0	0	0	0	21222000	0	34872000	0	0	0	0	0	0	0	0	0	0	0	0	0	0	0
0	0	0	0	0	0	0	0	0	0	0	0	0	0	0	0	0	0	0	0	0	0	0	0	0	0	0	0	0	0	0	0	0	0	0	0	0	0	0	0	0	0	0	0	0	0	0	1535900	0
5967600	5484300	0	0	6701900	0	0	0	0	0	0	0	0	0	5021300	0	0	5115300	4407400	5687300	5183700	6394100	6315100	4389800	6567600	5394300	6112000	7217700	4963400	5149500	5012600	0	0	0	5654200	5228600	4940200	0	0	4229100	4668300	0	3666000	0	0	0	6084600	6515400	7407500
0	0	0	0	0	0	0	0	0	0	0	0	0	0	0	0	0	0	0	0	0	0	0	0	0	0	0	0	0	0	0	15365000	15749000	22067000	0	0	0	0	0	0	0	0	0	0	0	0	0	0	0
1435100000	1462000000	1908100000	1959400000	1984500000	702340000	754500000	703200000	1182500000	1367500000	1201600000	1219600000	1202500000	1463300000	1499900000	1428400000	1289700000	1308000000	1237700000	1757100000	1738200000	1716300000	1313000000	1300500000	1423500000	1256600000	1223500000	1420500000	1229000000	1211600000	1161900000	1948400000	1895200000	1962500000	1510800000	1618400000	1448300000	1121500000	1175100000	1218200000	1494000000	1496900000	1331100000	1009600000	917240000	942650000	1623600000	1637200000	1744900000
0	0	0	0	0	0	0	0	0	0	0	0	0	0	0	0	0	0	0	0	0	0	0	0	0	0	0	0	0	0	0	0	0	0	0	0	0	0	0	0	0	0	0	0	0	0	0	0	2536200
0	0	0	0	0	0	0	0	0	0	0	0	0	0	0	0	0	0	0	0	0	0	0	0	0	4545600	0	0	0	0	0	0	0	0	0	0	0	0	0	0	0	0	0	0	0	0	0	0	0
0	0	0	0	0	0	0	0	0	0	0	0	0	0	0	0	0	0	0	0	0	0	0	0	0	0	0	0	0	0	0	0	0	2420200	0	0	0	0	0	0	0	0	0	0	0	0	0	0	0
0	0	0	0	0	0	0	0	0	0	0	0	0	0	0	0	0	0	0	0	0	0	0	0	0	0	0	0	0	0	0	17943000	15974000	14511000	0	0	0	0	0	0	0	0	0	0	0	0	0	0	0
0	12932000	21657000	15307000	19488000	0	0	0	9896300	0	11297000	19177000	12206000	13156000	14825000	11805000	6580900	8496800	14470000	0	0	0	6540900	0	9103400	11580000	8169000	0	10377000	11295000	11532000	18395000	18921000	12685000	0	0	9122400	12247000	16798000	21329000	14926000	0	11576000	0	0	0	14036000	15605000	11804000
0	0	0	0	0	0	0	0	0	0	0	0	0	0	0	0	0	0	0	0	0	0	0	0	0	0	0	0	0	0	0	19069000	25536000	26267000	0	0	0	0	0	0	0	0	0	0	0	0	0	0	0
0	0	0	0	0	0	0	0	0	0	0	0	0	0	0	0	0	0	0	0	0	0	0	0	0	0	0	0	0	0	0	0	8894900	8450400	0	0	0	0	0	0	0	0	0	0	0	0	0	0	0
0	0	0	0	0	0	0	0	0	0	0	0	0	0	0	0	0	0	0	0	0	0	0	0	0	0	0	0	0	0	0	262280000	272850000	285830000	0	0	0	0	0	0	0	0	0	0	0	0	0	0	0
0	0	0	0	0	0	0	0	0	0	0	0	0	0	0	0	0	0	0	0	0	0	0	0	0	0	6595700	0	0	0	0	5369700	0	4631400	0	0	0	0	0	0	0	0	0	0	0	0	0	0	0
0	6909600	7010300	0	4539400	0	0	0	4008200	0	1952100	0	0	0	0	0	0	0	6315900	0	0	0	2971300	3508900	0	0	0	0	0	0	0	0	0	0	0	3591100	4844200	3731500	4833200	3993900	0	0	0	0	0	0	0	0	3127200
0	0	0	0	0	21964000	0	0	0	0	0	0	0	0	0	0	0	0	0	0	0	0	0	0	0	0	0	0	0	0	0	155540000	383600000	148760000	0	0	0	0	0	0	0	0	0	0	0	0	0	0	0
0	0	0	0	0	0	0	0	0	0	0	0	0	0	0	0	0	0	0	0	0	0	0	0	0	0	0	0	0	0	0	13741000	18605000	0	0	0	0	0	0	0	0	0	0	0	0	0	0	0	0
0	11134000	8803300	0	9138000	0	0	9866300	5729300	5398700	4982400	14457000	7123000	8315100	6665200	9072400	0	6179200	0	7727600	5462600	7595300	0	0	0	8751300	10526000	0	0	5626700	10092000	0	0	0	5628600	0	0	7630900	8361900	14029000	10356000	5141900	15709000	0	0	0	6225300	5554800	7314800
0	0	0	0	0	0	0	0	0	0	0	0	0	0	0	0	0	0	0	0	0	0	0	0	0	0	0	0	0	0	0	0	0	0	0	0	0	0	0	0	0	0	0	0	0	0	0	0	1427800
0	0	0	0	0	0	0	0	0	0	0	0	0	0	0	0	0	0	0	0	0	0	0	0	0	0	0	0	0	0	0	0	0	4792000	0	0	0	0	0	0	0	0	0	0	0	0	0	0	0
0	0	0	0	0	0	0	0	0	0	0	0	0	0	0	0	0	0	0	0	0	0	0	0	0	0	0	0	0	0	0	0	5595900	0	0	0	0	0	0	0	0	0	0	0	0	0	0	0	0
0	0	0	0	0	0	0	0	0	0	0	0	0	0	0	0	0	0	0	0	0	0	0	0	0	0	0	0	0	0	0	63203000	48420000	54280000	0	0	0	0	0	0	0	0	0	0	0	0	0	0	0
0	0	0	0	0	0	0	0	0	0	0	0	0	0	0	0	0	0	0	0	0	0	0	0	0	0	0	0	0	0	0	4591500	4488700	3536200	0	0	0	0	0	0	0	0	0	0	0	0	0	0	0
0	0	0	0	0	0	0	0	0	0	0	0	0	0	0	0	0	0	0	0	0	0	0	0	0	0	0	1529600	0	0	0	0	0	0	0	0	0	0	0	0	0	0	0	0	0	0	0	0	0
134050000	151590000	105040000	101280000	100950000	0	0	0	73413000	68304000	79138000	0	0	125160000	121660000	113100000	135720000	128020000	118050000	110980000	93080000	81830000	101000000	88936000	102830000	180960000	191310000	221110000	154340000	134360000	145020000	72981000	68383000	86409000	181980000	178600000	182750000	97156000	94092000	94487000	197450000	202570000	176230000	0	0	0	85154000	83878000	86429000
0	0	0	0	0	0	0	0	0	0	0	0	0	0	0	0	0	0	0	0	0	0	0	0	0	0	0	0	0	0	0	60655000	59225000	50806000	0	0	0	0	0	0	0	0	0	0	0	0	0	0	0
0	0	0	0	0	0	0	0	0	0	0	0	0	0	0	0	0	0	0	0	0	0	0	0	0	0	0	0	0	0	0	21081000	25457000	18161000	0	0	0	0	0	0	0	0	0	0	0	0	0	0	0
0	0	0	0	0	0	0	0	0	0	0	0	0	0	0	0	0	0	0	0	0	0	0	0	0	0	0	0	0	0	0	0	0	0	0	0	0	0	0	0	0	0	4593200	0	0	0	0	0	0
0	0	0	0	0	0	0	0	0	0	0	0	0	0	0	0	0	0	0	0	0	0	0	0	0	0	0	0	0	0	0	14284000	12431000	12068000	0	0	0	0	0	0	0	0	0	0	0	0	0	0	0
63246000	90833000	369430000	331150000	344530000	0	0	0	0	0	0	10825000	0	162830000	111760000	133380000	0	4372700	0	10917000	13882000	11492000	923770000	989790000	1249600000	198990000	92782000	466200000	136700000	90149000	140230000	450330000	393620000	982810000	366880000	344300000	226560000	533720000	377700000	577280000	0	0	3094000	0	0	8040900	42853000	13257000	28556000
43496000	59760000	33193000	26478000	31936000	43440000	43387000	44154000	41404000	42415000	41440000	30925000	28783000	43116000	44068000	42075000	33016000	35389000	30134000	33617000	30715000	37654000	39708000	38632000	38468000	41449000	38027000	37057000	48048000	45482000	45515000	47752000	49238000	41387000	44734000	39757000	42442000	51370000	42241000	51834000	38568000	35300000	37329000	21498000	16435000	23227000	28430000	29828000	32127000
0	0	0	0	0	0	0	0	0	0	0	0	0	0	0	0	0	0	0	0	0	0	0	0	0	0	0	0	0	0	0	7500300	7402700	7117400	0	0	0	0	0	0	0	0	0	0	0	0	0	0	0
0	0	0	0	0	0	0	0	0	0	0	0	0	0	0	0	0	0	0	0	0	0	0	0	0	0	0	0	0	0	0	0	0	0	0	0	0	0	0	0	0	0	0	0	0	0	0	0	0
0	0	0	4712000	3612900	0	0	0	0	0	0	0	0	0	0	0	0	0	4901100	0	2878700	0	3740000	3954400	0	0	0	0	0	3300500	0	0	0	0	0	0	0	0	4078800	6201400	0	0	0	0	0	0	6322900	7563500	0
5016900	6644100	0	0	0	0	0	9889900	6378900	5377500	5330200	0	0	5500500	3626600	5874600	0	0	5250300	7270700	6214500	0	7263400	6395700	6704000	3487000	4538800	0	5816800	6413100	0	4498500	5673900	6834400	6411800	5714700	0	6060000	6507200	6609000	0	5780000	6031100	0	0	0	0	6000500	4301000
0	0	0	0	0	0	0	59182000	0	0	0	0	0	0	0	0	0	0	0	0	0	0	0	0	0	0	0	0	0	0	0	0	0	0	0	0	0	0	0	0	0	0	0	0	0	0	0	0	0
0	0	0	0	0	0	0	0	0	0	0	0	0	0	0	0	0	0	0	0	0	0	0	0	0	0	0	0	0	0	0	3318800	5019600	0	0	0	0	0	0	0	0	0	0	0	0	0	0	0	0
0	0	0	0	0	0	0	0	0	0	0	0	0	0	0	0	0	0	0	0	0	0	3807800	0	0	0	0	0	0	0	0	0	0	0	0	0	0	0	0	0	0	0	0	0	0	0	0	0	0
0	0	0	0	0	0	0	0	0	0	0	0	0	0	0	0	0	0	0	0	0	0	0	0	0	0	0	0	0	0	0	8576400	12033000	4629300	0	0	0	0	0	0	0	0	0	0	0	0	0	0	0
0	0	0	0	0	0	0	0	0	0	0	0	0	0	0	0	0	0	0	0	0	0	0	0	0	0	0	0	0	0	0	54352000	56133000	66578000	0	0	0	0	0	0	0	0	0	0	0	0	0	0	0
0	0	0	0	0	0	0	0	0	0	0	0	0	0	0	0	0	0	0	0	0	0	0	0	0	0	0	0	0	0	0	13371000	12177000	12927000	0	0	0	0	0	0	0	0	0	0	0	0	0	0	0
0	0	0	0	0	0	0	0	0	0	0	0	0	0	0	0	0	0	0	0	0	0	0	0	0	0	0	0	0	0	0	9529300	7847100	10104000	0	0	0	0	0	0	0	0	0	0	0	0	0	0	0
0	0	0	0	0	0	0	0	0	0	0	0	0	0	0	0	0	0	0	0	0	0	0	0	0	0	0	0	0	0	0	0	0	3090300	0	0	0	0	0	0	0	0	0	0	0	0	0	0	0
0	0	0	0	0	0	0	0	0	0	0	0	0	0	0	0	0	0	0	0	0	0	0	0	0	0	0	0	0	0	0	0	0	8628700	0	0	0	0	0	0	0	0	0	0	0	0	0	0	0
0	0	0	0	0	0	0	0	0	0	0	0	0	0	0	0	0	0	0	0	0	0	0	0	0	0	0	0	0	0	0	7897000	8758900	10982000	0	0	0	0	0	0	0	0	0	0	0	0	0	0	0
0	0	0	0	0	0	0	0	0	0	0	0	0	0	0	0	0	0	0	0	0	0	0	0	0	0	0	0	0	0	0	72509000	59913000	63372000	0	0	0	0	0	0	0	0	0	0	0	0	0	0	0
0	0	0	0	0	0	0	0	0	0	0	0	0	0	0	0	0	0	0	0	0	0	0	0	0	0	0	0	0	0	0	14990000	13106000	12767000	0	0	0	0	0	0	0	0	0	0	0	0	0	0	0
23499000	0	0	0	36684000	0	0	0	0	0	0	0	0	0	41929000	0	0	0	25373000	0	0	0	0	0	0	0	0	0	0	0	0	12642000	19617000	14859000	18469000	0	0	10107000	11598000	0	0	0	0	0	0	0	0	92950000	81421000
0	0	0	0	0	0	0	0	0	0	0	0	0	0	0	0	0	0	0	0	0	0	0	0	0	0	0	0	0	0	0	0	0	1319300	0	0	0	0	0	0	0	0	0	0	0	0	0	0	0
0	0	0	0	0	0	0	0	0	0	0	0	0	0	0	0	0	0	0	0	0	0	0	0	0	0	0	0	0	0	0	14813000	20227000	21729000	0	0	0	0	0	0	0	0	0	0	0	0	0	0	0
0	0	0	0	0	0	0	0	0	0	0	0	0	0	0	0	0	0	0	0	0	0	0	0	0	0	0	0	0	0	0	18007000	18114000	0	0	0	0	0	0	0	0	0	0	0	0	0	0	0	0
0	0	0	0	0	0	0	0	0	0	0	0	0	0	0	0	0	0	0	0	0	0	0	0	1310500	0	0	0	0	0	0	0	0	0	0	0	0	0	0	0	0	0	0	0	0	0	0	0	0
0	0	0	0	0	0	0	0	0	0	0	0	0	0	0	0	0	0	0	0	0	0	0	0	0	0	0	0	0	0	0	64680000	61806000	63471000	0	0	0	0	0	0	0	0	0	0	0	0	0	0	0
0	0	0	0	0	0	0	0	0	0	0	0	0	0	0	0	0	0	0	0	0	0	0	0	0	0	0	0	0	0	0	18076000	19773000	19090000	0	0	0	0	0	0	0	0	0	0	0	0	0	0	0
0	0	0	0	0	0	0	0	0	0	0	28200000	29387000	0	0	0	0	0	0	0	0	0	0	0	0	0	0	0	0	0	0	39280000	43026000	42384000	0	0	0	0	0	0	0	0	0	0	0	0	0	0	0
0	0	0	0	0	0	0	0	0	0	0	0	0	0	0	0	0	0	0	0	0	0	0	0	0	0	0	0	0	0	0	17856000	16879000	12540000	0	0	0	0	0	0	0	0	0	0	0	0	0	0	0
0	0	0	0	0	0	0	0	0	0	0	0	0	0	0	0	0	0	0	0	0	0	0	0	0	0	0	0	0	0	0	19997000	10224000	20047000	0	0	0	0	0	0	0	0	0	0	0	0	0	0	0
0	0	0	0	0	0	0	4740400	0	0	0	0	0	0	0	0	0	0	0	0	0	0	0	0	0	0	0	0	0	0	0	0	0	0	0	0	0	0	0	0	0	0	0	0	0	0	0	0	0
0	0	0	0	0	0	0	0	0	0	0	30330000	32736000	0	0	0	0	0	0	0	0	0	0	0	0	0	0	0	0	0	0	40938000	43551000	49431000	0	0	0	0	0	0	0	0	0	0	0	0	0	0	0
0	0	0	0	0	0	0	0	0	0	0	0	0	0	0	0	0	0	0	0	0	0	0	0	0	0	0	0	0	0	0	0	0	5289500	0	0	0	0	0	0	0	0	0	0	0	0	0	0	0
0	0	21971000	0	28388000	0	0	0	0	0	0	0	0	17398000	0	13927000	0	0	0	0	0	0	0	0	0	0	0	0	0	0	0	0	0	0	11018000	9530100	8718300	0	0	0	0	0	0	0	0	0	0	0	0
0	0	0	0	0	0	0	0	0	0	0	0	0	0	0	0	0	0	0	0	0	0	0	0	0	0	0	0	0	0	0	0	0	9171100	0	0	0	0	0	0	0	0	0	0	0	0	0	0	0
0	0	0	0	0	0	0	0	0	0	0	0	0	0	0	0	0	0	0	0	0	0	0	0	0	0	0	0	0	0	0	58026000	59541000	70234000	0	0	0	0	0	0	0	0	0	0	0	0	0	0	0
0	0	0	0	0	0	0	0	0	0	0	0	0	0	0	0	0	0	0	0	0	0	0	0	0	0	0	0	0	0	0	0	0	0	0	0	0	0	0	0	0	0	0	0	0	0	0	0	1629400
0	0	0	0	0	0	0	0	0	0	0	0	0	0	0	0	0	0	0	0	0	0	0	0	0	0	0	0	0	0	0	0	0	1140800	0	0	0	0	0	0	0	0	0	0	0	0	0	0	0
0	0	0	0	0	0	0	0	0	0	0	0	0	0	0	0	0	0	0	0	0	0	0	0	0	0	0	0	0	0	0	75163000	86583000	79394000	0	0	0	0	0	0	0	0	0	0	0	0	0	0	0
0	0	0	0	0	0	0	0	0	0	0	0	0	0	0	0	0	0	0	0	0	0	0	0	0	0	0	0	0	0	0	0	0	2878000	0	0	0	0	0	0	0	0	0	0	0	0	0	0	0
0	0	0	0	0	0	0	0	0	0	0	0	0	0	0	0	0	0	0	0	0	0	0	0	0	0	0	0	0	0	0	0	0	5824800	0	0	0	0	0	0	0	0	0	0	0	0	0	0	0
0	0	0	0	0	0	0	0	0	0	0	0	0	0	0	0	0	0	0	0	0	0	0	0	0	0	0	0	0	0	0	0	7518600	0	0	0	0	0	0	0	0	0	0	0	0	0	0	0	0
0	0	0	0	0	0	0	0	0	0	0	0	0	0	0	0	0	0	0	0	0	0	0	0	0	0	0	0	0	0	0	0	7603400	0	0	0	0	0	0	0	0	0	0	0	0	0	0	0	0
0	0	0	0	0	0	0	0	0	0	0	0	0	0	0	0	0	0	0	0	0	0	0	0	0	0	0	0	0	0	0	0	0	0	0	0	0	0	0	1142500	0	0	0	0	0	0	0	0	0
31749000	37924000	44813000	45293000	42514000	28032000	35831000	26679000	38793000	40032000	38006000	31431000	35334000	43095000	45469000	43440000	44619000	40811000	38016000	44758000	39032000	44570000	36558000	43096000	36102000	31438000	31828000	23545000	38708000	36862000	35698000	36171000	31595000	31757000	39520000	37912000	38640000	41986000	46767000	45333000	35370000	35641000	41043000	25374000	20520000	17496000	30857000	34744000	33332000
0	0	0	0	0	0	0	0	0	0	0	0	0	0	0	0	0	0	0	0	0	0	0	0	0	0	0	0	0	0	0	23159000	25820000	20669000	0	0	0	0	0	0	0	0	0	0	0	0	0	0	0
0	0	0	0	0	0	0	0	0	0	0	0	0	0	0	0	0	0	0	0	0	0	0	0	0	0	0	0	0	0	0	16102000	19849000	18101000	0	0	0	0	0	0	0	0	0	0	0	0	0	0	0
0	0	0	0	0	0	0	1693900	0	0	0	0	0	0	0	0	0	0	0	0	0	0	0	0	0	0	0	0	0	0	0	0	0	0	0	0	0	0	0	0	0	0	0	0	0	0	0	0	0
0	0	0	0	0	0	0	0	0	0	0	0	0	0	0	0	0	0	0	0	0	0	0	0	0	0	0	0	0	0	0	0	0	9163300	0	0	0	0	0	0	0	0	0	0	0	0	0	0	0
0	0	0	0	0	0	0	0	0	0	0	0	0	0	0	0	0	0	0	0	0	0	0	0	0	0	0	0	0	0	0	0	0	4567900	0	0	0	0	0	0	0	0	0	0	0	0	0	0	0
0	0	0	0	0	0	0	0	0	0	0	0	0	0	0	0	0	0	0	0	0	0	0	0	0	0	0	0	0	0	0	0	0	2905500	0	0	0	0	0	0	0	0	0	0	0	0	0	0	0
0	0	0	0	0	0	0	0	0	0	0	0	0	0	0	0	0	0	0	0	0	0	0	0	0	0	0	0	0	0	0	33613000	31864000	40387000	0	0	0	0	0	0	0	0	0	0	0	0	0	0	0
0	0	0	0	0	0	0	0	0	0	0	0	0	0	0	0	0	0	0	0	0	0	0	0	0	0	0	0	0	0	0	33644000	26895000	25176000	0	0	0	0	0	0	0	0	0	0	0	0	0	0	0
0	0	0	0	0	0	0	0	0	0	0	0	0	0	0	0	0	0	0	0	0	0	0	0	0	0	0	0	0	0	0	0	0	3844800	0	0	0	0	0	0	0	0	0	0	0	0	0	0	0
0	0	0	0	0	0	0	0	0	0	0	0	0	0	0	0	0	0	0	0	0	0	0	0	0	0	0	0	0	0	0	0	0	8306800	0	0	0	0	0	0	0	0	0	0	0	0	0	0	0
0	0	0	0	0	0	0	0	0	0	0	0	0	0	0	0	0	0	0	0	0	0	0	0	0	0	0	0	0	0	0	18361000	21318000	20023000	0	0	0	0	0	0	0	0	0	0	0	0	0	0	0
0	0	0	0	0	0	0	0	0	0	0	0	0	0	0	0	0	0	0	0	0	0	0	0	0	0	0	0	0	0	0	0	0	0	0	0	0	0	0	0	0	0	0	0	0	0	0	0	1544400
0	0	0	0	0	0	0	0	0	0	0	0	0	0	0	0	0	0	0	0	0	0	0	0	0	0	0	0	0	0	0	0	0	0	0	0	0	0	0	0	0	0	0	0	0	0	0	0	6954200
0	0	0	0	0	0	0	0	0	0	0	0	0	0	0	0	0	0	0	0	0	0	0	0	0	0	0	0	0	0	0	0	0	0	0	0	0	0	3702500	0	0	0	0	0	0	0	0	0	0
0	0	0	0	0	0	0	0	0	0	0	18208000	0	0	0	0	0	0	0	0	0	0	0	0	0	0	0	0	0	0	0	18630000	14406000	10429000	0	0	0	0	0	0	0	0	0	0	0	0	0	0	0
0	0	0	0	0	0	0	0	0	0	0	0	0	0	0	0	0	0	0	0	0	0	4697400	0	0	0	0	0	0	0	0	0	0	0	0	0	2952000	5014000	0	9356600	0	0	0	0	0	0	0	0	0
0	0	0	0	0	0	0	0	0	0	0	0	0	0	0	0	0	0	0	0	0	0	0	0	0	0	0	0	0	0	0	0	0	0	0	0	0	0	0	0	0	0	0	0	0	0	0	0	3626200
0	0	0	0	0	0	0	0	19260000	16976000	0	0	0	0	0	0	0	0	0	0	0	0	0	0	0	0	0	0	0	0	0	23490000	31012000	32077000	0	0	0	0	0	0	0	0	0	0	0	0	0	0	0
0	0	0	0	0	0	0	0	0	0	0	0	0	0	0	0	0	3720300	0	0	0	0	0	4053100	0	0	0	0	0	0	0	0	0	0	0	0	0	3919800	0	4004300	0	4034000	0	0	0	0	0	0	0
0	0	0	0	0	0	0	0	0	0	0	0	0	0	0	0	0	0	0	0	0	0	0	0	0	0	0	0	0	0	0	8591600	8813100	5741500	0	0	0	0	0	0	0	0	0	0	0	0	0	0	0
0	0	0	0	0	0	0	0	0	0	0	0	0	0	0	0	0	0	0	0	0	0	0	0	0	0	0	0	0	0	0	0	0	3129300	0	0	0	0	0	0	0	0	0	0	0	0	0	0	0
0	0	0	0	0	0	0	0	0	0	0	0	0	0	0	0	0	0	0	0	0	0	0	0	0	0	0	0	0	0	0	20750000	21194000	19759000	0	0	0	0	0	0	0	0	0	0	0	0	0	0	0
0	0	0	0	0	0	0	0	0	0	0	0	0	0	0	0	0	0	0	0	0	0	0	0	0	0	0	0	0	0	0	0	0	5922000	0	0	0	0	0	0	0	0	0	0	0	0	0	0	0
0	0	0	0	0	0	0	0	0	0	0	0	0	0	0	0	0	0	0	0	0	0	0	0	0	0	0	0	0	0	0	0	0	5702600	0	0	0	0	0	0	0	0	0	0	0	0	0	0	0
0	0	0	0	0	0	0	0	0	0	0	0	0	0	0	0	0	0	0	0	0	0	0	0	0	0	0	0	0	0	0	18337000	17694000	38049000	0	0	0	0	0	0	0	0	0	0	0	0	0	0	0
0	0	0	0	0	0	0	0	0	0	0	0	0	0	0	0	0	0	0	0	0	0	0	0	0	0	0	0	0	0	0	0	0	2721600	0	0	0	0	0	0	0	0	0	0	0	0	0	0	0
0	0	0	0	0	0	0	0	0	0	0	0	0	0	0	0	0	0	0	0	0	0	0	0	0	0	0	0	0	0	0	0	0	4951000	0	0	0	0	0	0	0	0	0	0	0	0	0	0	0
0	0	0	0	0	0	0	0	0	0	0	0	0	0	0	0	0	0	0	0	0	0	0	0	0	0	0	0	0	0	0	4339900	4053400	2706300	0	0	0	0	0	0	0	0	0	0	0	0	0	0	0
0	0	0	0	0	0	0	11991000	0	0	0	0	0	0	0	0	0	0	0	0	0	0	0	0	0	0	0	0	0	0	0	0	0	0	0	0	0	0	0	0	0	0	0	0	0	0	0	0	0
0	0	0	0	0	0	0	0	0	0	0	0	2571500	0	0	0	0	0	0	0	0	0	0	0	0	0	0	0	0	0	0	0	0	0	0	0	0	0	0	0	0	0	0	0	0	0	0	0	0
11416000	11456000	0	0	0	20479000	0	0	0	28609000	23390000	0	0	0	0	0	0	0	0	0	17162000	0	0	38420000	24026000	0	0	0	0	0	0	0	0	39968000	10524000	9183800	5735000	30098000	11828000	29498000	7833600	0	0	0	0	0	0	15493000	13396000
0	0	0	0	0	0	0	0	0	0	0	0	0	0	0	0	0	0	0	0	0	0	0	0	0	0	0	0	0	0	0	0	0	2219100	0	0	0	0	0	0	0	0	0	0	0	0	0	0	0
0	0	0	0	0	0	0	0	0	0	0	0	0	0	0	0	0	0	0	0	0	0	0	0	0	0	0	0	0	0	0	0	0	4242800	0	0	0	0	0	0	0	0	0	0	0	0	0	0	0
0	0	0	0	0	0	0	0	0	0	0	0	0	0	0	0	0	0	0	0	0	0	0	0	0	0	0	0	0	0	0	0	0	0	0	0	0	0	0	0	0	0	0	0	0	0	0	0	3388600
148020000	167160000	179910000	172920000	190160000	102730000	83867000	103920000	172250000	167720000	175840000	130750000	138440000	233800000	234860000	226930000	167010000	196160000	179710000	127520000	137950000	152350000	173880000	204460000	205960000	125430000	114160000	114100000	168150000	158800000	153240000	134500000	117480000	135750000	241180000	249470000	227570000	174120000	183610000	160710000	164610000	158050000	154340000	38962000	54465000	47568000	136850000	165620000	149380000
0	0	0	0	0	0	0	0	0	0	0	0	0	0	0	0	0	7125700	0	0	0	0	0	0	0	0	0	0	0	0	0	9208700	15709000	14411000	0	7561600	0	0	6663500	0	0	7568800	8736800	0	0	0	0	0	0
0	0	0	0	0	0	0	0	0	0	0	0	0	0	0	0	0	0	0	0	0	0	0	0	0	0	0	0	0	0	0	0	0	0	0	0	0	0	0	0	0	0	0	0	0	635130	0	0	0
0	0	0	0	0	0	0	0	0	0	0	0	0	0	0	0	0	0	0	0	0	0	0	0	0	0	0	0	0	0	0	0	0	8204300	0	0	0	0	0	0	0	0	0	0	0	0	0	0	0
0	0	0	0	0	0	0	0	0	0	0	0	0	0	0	0	0	0	0	0	0	0	0	0	0	0	0	0	0	0	0	0	0	8736400	0	0	0	0	0	0	0	0	0	0	0	0	0	0	0
0	0	0	0	0	0	0	0	0	0	0	0	0	0	0	0	0	0	0	0	0	0	0	0	0	0	0	0	0	0	0	0	0	0	0	0	0	0	0	0	0	4412100	0	0	0	0	0	0	0
0	0	0	0	0	0	0	0	0	0	0	0	0	0	0	0	0	0	0	0	0	0	0	0	0	0	0	0	0	0	0	0	0	906180	0	0	0	0	0	0	0	0	0	0	0	0	0	0	0
0	0	0	0	0	0	0	0	0	0	0	0	0	0	0	0	0	0	0	0	0	0	0	0	0	0	0	0	0	0	0	0	0	0	0	0	0	0	0	5521800	0	0	0	0	0	0	0	0	0
0	0	0	0	0	0	0	0	0	0	0	0	0	0	0	0	0	0	0	0	0	0	0	0	0	0	0	0	0	0	0	33843000	30700000	27523000	0	0	0	0	0	0	0	0	0	0	0	0	0	0	0
0	0	0	0	0	0	0	0	0	0	0	0	0	0	0	0	0	0	0	0	0	0	0	0	0	0	0	0	0	0	0	0	0	0	0	0	0	0	0	0	0	0	0	0	0	0	0	1752800	0
0	0	0	0	0	0	0	0	0	0	0	0	0	0	0	0	0	0	0	0	0	0	0	0	0	0	0	0	0	0	0	10693000	11198000	9428800	0	0	0	0	0	0	0	0	0	0	0	0	0	0	0
0	0	0	0	0	0	0	0	0	0	0	0	0	0	0	0	0	0	0	0	0	0	0	0	0	0	0	0	0	0	0	0	0	4419800	0	0	0	0	0	0	0	0	0	0	0	0	0	0	0
0	0	0	0	0	0	0	0	0	0	0	0	0	0	0	0	0	0	0	0	0	0	0	0	0	0	0	0	0	0	0	0	0	0	0	0	0	0	0	0	0	3884200	0	0	0	0	0	0	0
0	0	0	0	0	0	0	0	0	0	0	0	0	0	0	0	0	0	0	0	0	0	0	0	0	0	0	0	0	4476800	0	0	0	0	0	0	0	0	0	0	0	0	0	0	0	0	0	0	0
0	0	0	0	0	0	0	0	2507900	0	0	0	0	0	0	0	0	0	0	2114100	0	0	0	0	2748100	0	0	0	0	0	0	0	0	0	0	0	2218800	0	2722200	0	0	0	0	0	0	0	0	2435400	2093100
0	0	0	0	0	0	0	0	0	0	0	0	0	0	0	0	0	0	0	0	0	0	0	0	0	0	0	0	0	0	0	0	0	4107500	0	0	0	0	0	0	0	0	0	0	0	0	0	0	0
0	0	0	0	0	0	7474800	9228300	0	0	0	0	0	0	0	0	0	0	0	0	0	0	0	0	0	0	0	0	0	0	0	2510400	0	0	0	0	0	0	0	0	0	0	0	0	0	0	0	0	0
0	0	0	0	0	0	0	0	0	0	0	0	0	0	0	0	0	0	0	0	0	0	0	0	0	0	0	0	0	0	0	10950000	12309000	9362400	0	0	0	0	0	0	0	0	0	0	0	0	0	0	0
0	0	0	0	0	0	0	0	0	0	8035600	0	0	0	0	0	0	0	0	0	0	0	0	0	0	0	0	0	0	0	0	17951000	16592000	30722000	0	0	0	0	0	0	0	0	0	0	0	0	0	0	0
0	0	0	0	0	0	0	0	0	0	0	0	0	0	0	0	0	0	0	0	0	0	0	0	0	0	0	0	0	0	0	87392000	83956000	87385000	0	0	0	0	0	0	0	0	0	0	0	0	0	0	0
16273000	18453000	19639000	17889000	18515000	0	0	0	13258000	16979000	12154000	0	0	20662000	16683000	15998000	13937000	12997000	12038000	16922000	13973000	18302000	0	12555000	18632000	20835000	21630000	18629000	27455000	26825000	28502000	12900000	13660000	13111000	20508000	20723000	22413000	18657000	17184000	17584000	18665000	19327000	19062000	0	0	0	22968000	20954000	22207000
0	0	0	0	0	0	0	0	0	0	0	0	0	0	0	0	0	0	0	0	0	0	0	0	0	0	0	0	0	0	0	20306000	22701000	27062000	0	0	0	0	0	0	0	0	0	0	0	0	0	0	0
0	0	0	0	0	0	0	0	0	0	0	0	0	0	0	0	0	0	0	0	0	0	0	0	0	0	0	0	0	0	0	0	0	11726000	0	0	0	0	0	0	0	0	0	0	0	0	0	0	0
0	0	0	0	0	0	0	0	0	0	0	0	0	0	0	0	0	0	0	0	0	0	0	0	0	0	0	0	0	0	0	25104000	23110000	25951000	0	0	0	0	0	0	0	0	0	0	0	0	0	0	0
0	0	0	0	0	0	0	0	0	0	0	0	0	0	0	0	0	0	0	0	0	0	0	0	0	0	0	0	0	0	0	0	0	0	0	0	0	0	0	0	0	7593100	0	0	0	0	0	0	0
0	0	0	0	0	0	0	0	0	0	0	0	0	0	0	0	0	0	0	0	0	0	0	0	0	0	0	0	0	0	0	0	0	4466200	0	0	0	0	0	0	0	0	0	0	0	0	0	0	0
26114000	30755000	23557000	28685000	21949000	0	0	0	21936000	23459000	20442000	18495000	16102000	24151000	28295000	27378000	18872000	20389000	19107000	25209000	24564000	22398000	23537000	23804000	27884000	25389000	27436000	19406000	28104000	26067000	29447000	40431000	25384000	42137000	26622000	22033000	25834000	12849000	15449000	17531000	20740000	21508000	20924000	15689000	11721000	13396000	0	11421000	16583000
0	0	0	0	0	0	0	0	0	0	0	0	0	0	0	0	0	0	0	0	0	0	0	0	0	0	0	0	0	0	0	0	0	2500300	0	0	0	0	0	0	0	0	0	0	0	0	0	0	0
0	0	0	0	0	0	0	0	0	0	0	0	0	0	0	0	0	0	0	0	0	0	0	0	4459700	0	0	0	0	0	0	0	0	0	0	0	0	0	0	0	0	0	0	0	0	0	0	0	0
0	0	0	0	0	0	0	0	0	0	0	0	0	0	0	0	0	0	0	0	0	0	0	0	0	2451900	0	0	0	0	0	0	0	0	0	0	0	0	0	0	0	0	0	0	0	0	0	0	0
0	0	0	0	0	0	0	0	0	0	0	0	0	0	0	0	0	0	0	0	0	0	0	0	0	0	0	0	0	0	0	0	0	0	0	0	0	0	0	0	0	0	8845800	0	0	0	0	0	0
0	0	0	0	0	0	0	0	0	0	0	0	0	0	0	0	0	0	0	0	0	0	0	0	0	0	0	0	0	0	0	0	0	0	0	0	0	0	3008200	0	0	0	0	0	0	0	0	0	0
0	0	0	0	0	0	0	0	0	0	0	0	0	0	0	0	0	0	0	0	0	0	0	0	0	0	0	0	0	0	0	4379700	6140500	6390800	0	0	0	0	0	0	0	0	0	0	0	0	0	0	0
0	0	0	0	0	0	0	0	0	0	0	0	3605900	0	0	0	0	0	0	0	0	0	0	0	0	0	0	0	0	0	0	15783000	14997000	16757000	0	0	0	0	0	0	0	0	0	0	0	0	0	0	0
0	0	0	0	6090900	0	0	0	0	0	0	0	0	0	0	5181100	0	0	0	0	0	0	7247900	0	0	6753000	9282600	0	0	4717400	0	0	0	0	0	0	0	0	0	0	0	0	0	0	0	0	0	0	0
0	0	0	0	0	0	0	0	0	0	0	0	0	0	0	0	0	0	0	0	0	0	0	0	0	0	0	0	0	0	0	88759000	92284000	82295000	0	0	0	0	0	0	0	0	0	0	0	0	0	0	0
0	0	0	0	0	0	0	0	0	0	0	0	0	0	0	0	0	0	0	0	0	0	0	0	0	0	0	0	0	0	0	0	0	4844700	0	0	0	0	0	0	0	0	0	0	0	0	0	0	0
0	0	0	0	0	0	0	0	0	0	0	0	0	0	0	0	0	0	0	0	0	0	0	0	0	0	0	0	0	0	0	28704000	32568000	39005000	0	0	0	0	0	0	0	0	0	0	0	0	0	0	0
4304500	3784600	7284300	1189300	8521900	0	0	0	32913000	26331000	26275000	1228000	0	3854900	0	3959100	0	0	0	9959200	9997400	8225600	9537800	8914100	13014000	10271000	5846800	12348000	0	0	1958400	190470000	362370000	259640000	0	0	0	9289300	10935000	7282100	10254000	4480400	6126900	1394400	1111800	1111500	10768000	8521100	12218000
0	0	0	0	0	0	0	0	0	0	0	0	0	0	0	0	0	0	0	0	0	0	0	0	0	0	0	0	0	0	0	0	0	4793100	0	0	0	0	0	0	0	0	0	0	0	0	0	0	0
0	0	0	0	0	0	0	0	0	0	0	0	0	0	0	0	0	0	0	0	0	0	0	0	0	0	0	0	0	0	0	5708900	0	0	0	0	0	0	0	0	0	0	0	0	0	0	0	0	0
0	0	0	0	0	0	0	0	0	0	7570200	0	0	0	0	0	0	0	0	0	0	0	0	0	0	0	0	0	0	0	0	0	0	0	0	0	0	0	0	0	0	0	0	0	0	0	0	0	0
0	0	0	0	0	0	0	0	0	0	0	0	0	0	0	0	0	0	0	0	0	0	0	0	0	0	0	0	0	0	0	0	0	2796700	0	0	0	0	0	0	0	0	0	0	0	0	0	0	0
0	0	0	0	0	0	0	0	0	0	12985000	0	0	0	0	0	0	0	0	0	0	0	0	0	0	0	0	0	0	0	0	0	0	0	0	0	0	0	0	0	0	0	0	0	0	0	0	0	0
0	0	0	0	0	0	0	0	0	0	0	0	0	0	0	0	0	0	0	0	0	0	0	0	0	0	0	0	0	0	0	0	0	0	0	0	0	0	0	0	989600	0	0	0	0	0	0	0	0
0	0	0	0	0	0	0	0	0	0	0	0	0	0	0	0	0	0	0	0	0	0	0	0	0	0	0	0	0	0	0	38529000	42049000	37303000	0	0	0	0	0	0	0	0	0	0	0	0	0	0	0
96118000	101560000	54905000	42692000	50800000	63700000	34187000	57630000	91698000	94148000	92925000	62227000	62052000	62443000	64319000	54577000	128350000	107440000	98310000	90363000	92330000	86806000	82073000	89205000	102780000	63956000	68032000	64152000	108680000	99895000	98144000	47189000	40642000	42567000	108020000	111730000	94283000	46473000	50072000	49179000	84861000	73741000	78670000	68729000	40157000	27102000	60958000	61447000	57629000
0	0	0	0	0	0	0	0	0	0	0	0	0	0	0	0	0	0	0	0	0	0	0	0	0	0	0	0	0	0	0	37250000	37482000	17529000	0	0	0	0	0	0	0	0	0	0	0	0	0	0	0
29359000	26892000	0	24522000	0	45706000	48865000	42904000	30272000	32543000	30620000	33995000	30180000	24062000	38010000	30044000	20728000	30831000	37352000	30349000	34042000	37171000	39050000	31664000	34324000	26482000	23960000	26448000	31713000	31540000	34763000	22589000	28271000	21024000	35074000	30770000	32269000	21410000	21918000	17729000	26648000	27650000	32920000	41536000	61911000	50280000	21403000	16996000	18674000
0	0	0	0	0	0	0	0	0	0	0	0	0	0	0	0	0	0	0	0	0	0	0	0	0	0	0	0	0	0	0	9179500	7619600	7996700	0	0	0	0	0	0	0	0	0	0	0	0	0	0	0
0	16632000	0	0	14420000	0	0	0	0	0	0	0	0	0	0	0	0	0	0	0	0	0	0	0	0	23226000	16922000	15298000	0	0	0	0	0	11064000	14323000	0	17552000	0	0	0	0	0	0	0	0	0	0	0	0
0	0	0	0	0	0	0	0	0	0	0	0	0	0	0	0	0	0	0	0	0	0	0	0	0	0	0	0	0	0	0	0	0	887450	0	0	0	0	0	0	0	0	0	0	0	0	0	0	0
0	0	0	0	0	0	0	0	0	0	0	0	0	0	0	0	0	0	0	0	0	0	0	0	0	0	0	0	0	0	0	18848000	0	13586000	0	0	0	0	0	0	0	0	0	0	0	0	0	0	0
0	0	0	0	0	0	0	0	0	0	0	0	0	0	0	0	0	0	0	0	0	0	0	0	0	0	0	0	0	0	0	0	0	0	0	0	0	0	0	2927700	0	0	0	0	0	0	0	0	0
0	0	0	0	0	0	0	0	0	0	0	0	0	0	0	0	0	0	0	12584000	15565000	16970000	0	0	0	0	0	0	0	0	0	0	0	0	0	0	0	0	0	0	10689000	7125300	9339700	0	0	0	0	0	0
0	0	0	0	0	0	0	0	0	0	0	0	0	0	0	0	0	0	0	0	0	0	0	0	0	0	0	0	0	0	0	0	0	1920000	0	0	0	0	0	0	0	0	0	0	0	0	0	0	0
0	0	0	0	0	0	0	0	0	0	0	0	0	0	0	0	0	0	0	0	0	0	0	0	0	0	0	0	0	0	0	26728000	32644000	28726000	0	0	0	0	0	0	0	0	0	0	0	0	0	0	0
0	0	0	0	0	0	0	0	0	0	0	0	0	0	0	0	0	0	0	0	0	0	0	0	0	0	0	0	0	0	0	23361000	23853000	24704000	0	0	0	0	0	0	0	0	0	0	0	0	0	0	0
0	0	0	0	0	0	0	0	0	0	0	0	0	0	0	0	0	0	0	0	0	0	0	0	0	0	0	0	0	0	0	5392400	6219700	9025700	0	0	0	0	0	0	0	0	0	0	0	0	0	0	0
0	0	0	0	0	0	0	0	0	0	0	0	0	0	0	0	0	0	0	0	0	0	0	0	0	0	0	0	0	0	0	0	0	0	0	0	0	0	0	0	0	0	0	0	0	0	0	0	2706900
4460800	0	0	0	0	0	0	0	3687200	0	0	0	0	0	0	4153500	0	0	0	6893000	6673700	5257300	0	4399800	2676600	5169700	5355500	4119700	0	0	0	6450000	0	6549400	3332300	0	0	4573300	2912700	0	0	0	4846100	0	0	0	5030000	0	0
0	0	0	0	0	0	0	0	0	0	0	0	0	0	0	0	0	0	0	0	0	0	0	0	0	0	0	0	0	0	0	0	0	8266300	0	0	0	0	0	0	0	0	0	0	0	0	0	0	0
0	0	0	0	0	0	0	0	0	0	0	0	0	0	0	0	0	0	0	0	0	0	0	0	0	0	0	0	0	0	0	0	0	5826900	0	0	0	0	0	0	0	0	0	0	0	0	0	0	0
0	0	0	0	0	0	0	0	0	0	0	0	0	0	0	0	0	0	0	0	0	0	0	0	0	0	0	0	0	0	0	0	0	0	0	0	0	0	0	0	0	0	0	0	0	0	0	0	5863600
0	0	0	0	0	0	0	0	0	0	0	0	0	0	0	0	0	0	0	0	0	0	0	0	0	0	0	0	0	0	0	4640600	5848600	4753100	0	0	0	0	0	0	0	0	0	0	0	0	0	0	0
35543000	30793000	45755000	48419000	43274000	34566000	0	37023000	38754000	41397000	49284000	20656000	0	46650000	45724000	44847000	35212000	35061000	34297000	34539000	36713000	39635000	39014000	35057000	37494000	22796000	39083000	27680000	38408000	35680000	39387000	42427000	37888000	37937000	34661000	35419000	39087000	40816000	38964000	43234000	41358000	41733000	42321000	0	0	0	36602000	38894000	36354000
0	0	0	0	0	0	0	0	0	0	0	0	18956000	0	0	0	0	0	0	0	0	0	0	0	0	0	0	0	0	0	0	52452000	32831000	35264000	0	0	0	0	0	0	0	0	0	0	0	0	0	0	0
0	0	0	0	0	0	0	0	0	0	0	0	0	0	0	0	0	0	0	0	0	0	0	0	0	0	0	0	0	0	0	19705000	17197000	20621000	0	0	0	0	0	0	0	0	0	0	0	0	0	0	0
0	0	0	0	0	0	0	0	0	0	0	0	0	0	0	0	0	0	0	0	0	0	0	0	0	0	0	875350	0	0	0	0	0	0	0	0	0	0	0	0	0	0	0	0	0	0	0	0	0
0	0	0	0	0	0	0	0	0	0	0	0	0	0	0	0	0	0	0	0	0	0	0	0	0	0	0	0	0	0	0	13320000	16648000	15173000	0	0	0	0	0	0	0	0	0	0	0	0	0	0	0
0	0	0	0	0	0	0	0	0	0	0	0	0	0	0	0	0	0	0	0	0	0	0	0	0	0	0	0	0	0	0	2409000	1725000	1774000	0	0	0	0	0	0	0	0	0	0	0	0	0	0	0
0	0	0	0	0	0	0	0	0	0	0	0	0	0	0	0	0	0	0	0	0	0	0	0	0	0	0	0	0	0	0	7208300	8556500	7683400	0	0	0	0	0	0	0	0	0	0	0	0	0	0	0
0	0	0	0	0	0	0	0	0	0	0	0	0	0	0	0	0	0	0	0	0	0	0	0	0	0	0	0	0	0	0	8185800	8600300	7751000	0	0	0	0	0	0	0	0	0	0	0	0	0	0	0
0	0	0	0	0	0	0	0	0	0	0	0	0	0	0	0	0	0	0	0	0	0	0	0	0	0	0	0	0	0	0	0	4062800	0	0	0	0	0	0	0	0	0	0	0	0	0	0	0	0
0	0	0	0	0	0	0	0	0	0	0	0	0	0	0	0	0	0	0	0	0	0	0	0	0	0	0	0	0	0	0	14441000	14461000	15134000	0	0	0	0	0	0	0	0	0	0	0	0	0	0	0
33371000	35329000	22890000	22144000	24697000	0	0	14451000	32863000	31163000	33858000	36798000	29393000	24819000	27359000	23678000	25345000	21413000	19932000	20463000	21963000	24826000	27551000	25530000	28306000	27932000	28311000	21988000	25471000	26200000	23132000	24048000	29076000	27751000	22746000	21557000	27350000	23036000	19555000	23152000	25182000	24043000	17599000	0	0	0	16327000	20237000	18900000
0	0	0	0	0	0	0	0	0	0	0	0	0	0	0	0	0	0	0	0	0	0	0	0	0	0	0	0	0	0	0	0	0	4512700	0	0	0	0	0	0	0	0	0	0	0	0	0	0	0
0	0	0	0	0	0	0	0	0	0	0	0	0	0	0	0	0	0	0	0	0	0	0	0	0	0	0	0	0	0	0	6600400	0	10690000	0	0	0	0	0	0	0	0	0	0	0	0	0	0	0
0	3048700	21923000	0	21330000	36454000	23379000	51281000	0	0	22339000	27120000	23643000	0	26856000	0	0	28378000	31213000	48710000	48826000	0	27879000	28489000	0	0	0	0	0	0	0	58123000	73214000	52549000	0	22072000	17760000	37177000	0	28973000	38844000	43006000	40637000	0	0	0	34467000	34592000	14312000
0	0	0	0	0	0	0	0	0	0	0	0	0	0	0	0	0	0	0	0	0	0	0	0	0	0	0	0	0	0	0	0	0	8550300	0	0	0	0	0	0	0	0	0	0	0	0	0	0	0
0	0	0	0	0	0	0	0	0	0	0	0	0	0	0	0	0	0	0	0	0	0	0	0	0	0	0	0	0	0	0	0	0	0	0	0	0	0	0	0	0	0	0	0	0	0	0	0	2632200
0	0	0	0	0	0	0	0	0	0	0	0	0	0	0	0	0	0	0	0	0	0	0	0	0	0	0	0	0	0	0	6020600	0	0	0	0	0	0	0	0	0	0	0	0	0	0	0	0	0
24590000	0	18720000	18351000	18857000	27513000	23551000	0	24287000	20590000	25177000	0	0	23178000	23577000	17151000	23447000	15022000	16831000	25739000	25176000	23498000	21700000	25758000	17196000	22089000	23741000	20346000	24589000	24117000	21445000	21426000	25779000	21092000	24025000	25866000	19169000	18829000	18809000	18450000	28617000	26754000	24410000	0	0	0	16931000	14758000	15046000
9761200	0	7413500	8592200	4101100	0	0	0	5923700	5577700	6328300	8577200	10795000	8074200	7880800	9323900	8468100	0	0	6826200	8268300	0	7626000	0	8720000	6830700	6707100	0	8345000	0	4599000	11937000	11358000	9270200	7146000	0	9051900	12626000	10784000	11865000	0	8007700	6073100	0	0	0	6434900	0	0
0	0	0	0	0	12966000	0	14389000	0	0	0	13394000	12518000	0	0	0	0	0	17475000	14940000	16111000	15836000	0	0	0	0	0	0	0	0	0	12534000	14056000	12447000	0	0	0	11529000	0	0	16967000	16678000	15008000	11003000	0	0	0	0	0
0	0	0	0	0	0	0	0	0	0	0	0	0	0	0	0	0	0	0	0	0	0	0	0	0	0	0	0	0	0	0	21331000	17912000	16627000	0	0	0	0	0	0	0	0	0	0	0	0	0	0	0
0	0	0	0	0	0	0	0	9633500	7811200	7755200	0	0	0	0	0	0	5341100	6412700	0	0	5078500	8959800	6309300	8552000	0	0	0	0	0	0	6140200	0	5112000	0	0	0	9520800	0	0	0	0	0	0	0	0	0	7646800	0
0	0	0	0	0	0	0	0	0	0	0	0	0	0	0	0	0	0	0	0	0	0	0	0	0	0	0	0	0	0	0	0	0	0	0	0	0	0	2754500	0	0	0	0	0	0	0	0	0	0
0	7361500	0	0	0	0	0	0	0	0	0	0	0	0	0	0	0	0	0	0	0	0	0	0	0	0	0	0	0	0	0	0	0	0	8160900	7670500	0	6970400	0	8459700	0	0	0	0	0	0	0	0	6818500
0	0	0	0	0	46938000	54923000	47327000	0	0	0	60442000	51373000	0	0	0	0	0	0	0	0	0	0	0	0	0	0	0	0	0	0	25336000	23887000	24233000	0	0	0	0	0	0	0	0	0	0	0	0	0	0	0
0	0	0	0	0	0	0	0	0	0	0	0	0	0	0	0	0	0	0	0	0	0	0	0	0	0	0	0	0	0	0	4564000	3367600	10248000	0	0	0	0	0	0	0	0	0	0	0	0	0	0	0
0	0	0	0	0	0	0	0	0	0	0	0	0	0	0	0	0	0	0	0	0	0	0	0	0	0	0	0	0	0	0	15217000	17969000	16681000	0	0	0	0	0	0	0	0	0	0	0	0	0	0	0
0	0	0	0	0	0	0	0	0	0	0	0	0	0	0	0	0	0	0	0	0	0	0	0	0	0	0	0	0	0	0	35106000	39065000	26969000	0	0	0	0	0	0	0	0	0	0	0	0	0	0	0
0	0	0	0	0	0	0	0	0	0	0	0	17686000	0	0	0	0	0	0	0	0	0	0	0	0	0	0	0	0	0	0	0	0	0	0	0	0	0	0	0	0	0	0	0	0	0	0	0	0
8797200	3089100	0	0	0	0	0	0	6190000	0	5867600	0	0	8884100	9780300	11393000	0	0	0	5728300	0	9390300	0	0	0	6826700	0	0	11601000	0	0	7965700	6791100	6229300	8076700	11001000	5304500	7560300	9070200	0	8931200	8165700	10375000	7563300	0	7666100	5352000	11004000	0
0	0	0	0	0	0	0	0	0	0	0	0	0	0	0	0	0	0	0	0	0	0	0	0	0	0	0	0	0	0	0	10550000	9905600	13672000	0	0	0	0	0	0	0	0	0	0	0	0	0	0	0
0	0	0	0	0	0	0	0	0	0	0	0	0	0	0	0	0	0	0	0	0	0	0	0	0	0	0	0	0	0	0	0	0	5541200	0	0	0	0	0	0	0	0	0	0	0	0	0	0	0
21592000	20419000	26237000	31659000	29485000	21428000	26857000	21723000	23484000	25086000	25505000	25816000	25148000	30053000	27897000	25747000	24666000	19548000	22442000	23398000	20866000	19811000	18561000	18961000	20294000	22308000	19839000	18698000	24059000	24192000	26383000	17543000	18049000	15208000	19698000	21403000	23014000	22448000	21445000	25088000	21258000	22607000	22215000	0	19405000	14398000	25285000	21608000	22372000
0	0	0	0	0	0	0	0	0	0	0	0	0	0	0	0	0	0	0	0	0	0	0	0	0	0	0	0	0	0	0	0	0	0	0	0	0	0	0	0	0	0	0	0	0	0	0	2668900	0
0	0	0	0	0	0	0	0	0	0	0	0	0	0	0	0	0	0	0	0	0	0	0	0	0	0	0	0	0	0	0	0	0	2145500	0	0	0	0	0	0	0	0	0	0	0	0	0	0	0
0	3111100	0	0	0	0	0	0	0	0	0	7455700	6674800	0	0	0	0	0	0	3797000	3355000	0	0	0	0	0	0	0	0	0	0	28861000	10938000	9317400	0	0	0	0	0	0	5826000	6167600	3121500	0	0	0	0	0	0
0	0	0	0	0	0	0	0	0	0	0	0	0	0	0	0	0	0	0	0	0	0	0	0	0	0	0	0	0	0	0	0	0	2116400	0	0	0	0	0	0	0	0	0	0	0	0	0	0	0
0	0	0	0	0	0	0	0	0	0	0	0	0	0	0	0	0	0	0	0	0	0	0	0	0	0	0	0	0	0	0	15923000	13662000	14216000	0	0	0	0	0	0	0	0	0	0	0	0	0	0	0
9091800	9413300	0	0	7520500	0	0	0	0	0	0	0	0	0	0	0	0	0	0	0	0	0	0	0	0	9357700	8512000	18253000	9876600	9117100	8618700	14605000	13978000	14481000	12018000	8581700	8270800	0	0	0	0	0	0	0	0	0	0	0	0
0	0	0	0	0	0	0	0	0	0	0	0	0	0	0	0	0	0	0	0	0	0	0	0	0	0	0	0	0	0	0	0	0	5042400	0	0	0	0	0	0	0	0	0	0	0	0	0	0	0
0	0	0	0	0	0	0	0	0	0	0	0	0	0	0	0	0	0	0	0	0	0	0	0	0	0	0	0	0	0	0	26714000	39461000	23556000	0	0	0	0	0	0	0	0	0	0	0	0	0	0	0
0	0	0	0	0	0	0	0	0	0	0	0	0	0	0	0	0	0	0	0	0	0	0	0	0	0	0	0	0	0	0	28099000	21299000	24375000	0	0	0	0	0	0	0	0	0	0	0	0	0	0	0
0	0	0	0	0	0	0	0	0	0	0	0	0	0	0	0	0	0	0	0	0	0	0	0	0	0	0	0	0	0	0	4498200	4459400	4228100	0	0	0	0	0	0	0	0	0	0	0	0	0	0	0
0	0	0	0	0	0	0	0	0	0	0	0	0	0	0	0	0	0	0	0	0	0	0	0	0	0	0	0	0	0	0	31487000	31879000	50712000	0	0	0	0	0	0	0	0	0	0	0	0	0	0	0
8241800	3957300	0	0	0	0	0	0	3343100	4552900	6977400	0	0	1735600	5892500	0	0	4155600	0	6486100	14479000	14981000	0	2119300	8126100	11168000	12988000	10034000	2868200	4490300	0	138410000	129520000	154060000	1360300	0	0	9673300	11103000	7467900	6330600	5920800	3859800	0	0	0	6683100	0	2388500
0	0	0	0	0	0	0	0	0	0	0	0	0	0	0	0	0	0	0	0	0	0	0	0	0	0	0	0	0	0	0	0	3684200	7027500	0	0	0	0	0	0	0	0	0	0	0	0	0	0	0
0	0	0	0	0	0	0	0	0	0	0	0	0	0	0	0	0	0	0	0	0	0	0	0	0	0	0	0	0	0	0	29564000	42154000	28053000	0	0	0	0	0	0	0	0	0	0	0	0	0	0	0
0	0	0	0	47238000	0	0	0	23061000	20486000	18161000	0	0	45973000	45729000	0	0	0	0	25336000	0	0	0	0	0	48370000	0	0	0	59237000	0	0	0	0	54029000	60862000	54459000	33120000	31103000	34482000	37516000	31343000	0	0	0	0	0	0	0
0	0	0	0	0	0	0	0	0	0	0	0	0	0	0	0	0	0	0	0	0	7799400	0	0	0	0	0	0	0	0	0	139460000	131030000	136470000	0	0	0	0	0	0	0	0	0	0	0	0	0	0	0
0	0	0	0	0	0	0	0	0	0	0	0	0	0	0	0	0	0	0	0	0	0	0	0	0	0	0	0	0	0	0	0	0	13489000	0	0	0	0	0	0	0	0	0	0	0	0	0	0	0
0	0	0	0	0	0	0	0	0	0	0	0	0	0	0	0	0	0	0	0	0	0	0	0	0	0	0	0	0	0	0	0	0	0	0	0	0	0	0	0	0	0	0	0	0	0	0	0	0
5582600	6318900	6888800	0	5582100	0	0	0	0	4564500	4065700	0	0	4475400	6327300	0	0	5143400	0	0	0	5207900	0	5707200	5105700	0	5106300	5389700	5374200	6022400	6266400	6875400	6435600	5831700	5256600	4767600	5757500	5779100	5594700	5972500	0	0	5156100	0	0	0	4672700	0	4238000
14438000	14986000	19542000	0	16964000	0	0	0	17565000	9316700	21758000	0	9341500	19156000	17340000	17777000	11656000	13947000	14035000	12615000	8315200	7757700	20243000	19584000	20072000	13545000	12762000	12904000	14750000	14271000	13796000	8401600	5198900	13000000	8982400	12013000	15055000	17552000	16205000	22375000	13319000	14133000	14693000	0	0	0	20422000	32196000	28359000
0	0	0	0	0	0	0	0	0	0	0	0	0	0	0	0	0	0	0	0	0	0	0	0	0	0	0	0	0	0	0	23311000	17064000	16342000	0	0	0	0	0	0	0	0	0	0	0	0	0	0	0
0	0	0	0	0	0	0	0	0	0	0	0	0	0	0	0	0	0	0	0	0	0	0	0	0	0	0	0	0	0	0	25740000	22906000	24685000	0	0	0	0	0	0	0	0	0	0	0	0	0	0	0
0	0	0	0	0	0	0	0	0	0	0	0	0	0	0	0	0	0	0	0	0	0	0	0	0	0	0	0	0	0	0	20448000	23705000	24242000	0	0	0	0	0	0	0	0	0	0	0	0	0	0	0
0	0	0	0	0	0	0	0	0	0	0	0	0	0	0	0	0	0	0	0	0	0	0	0	0	0	0	0	0	0	0	10262000	13565000	13110000	0	0	0	0	0	0	0	0	0	0	0	0	0	0	0
0	0	0	0	0	0	0	0	0	0	0	0	0	0	0	0	0	0	0	0	0	0	0	0	0	0	0	0	0	0	0	97133000	98737000	87493000	0	0	0	0	0	0	0	0	0	0	0	0	0	0	0
0	0	0	0	0	0	0	0	0	0	0	0	0	0	0	0	0	0	0	0	0	0	0	0	0	0	0	0	0	0	0	0	0	0	0	0	0	0	0	0	0	0	0	0	0	0	0	0	0
0	0	0	0	12221000	0	0	0	0	0	0	0	0	0	16190000	0	0	10916000	10284000	0	13691000	0	0	0	0	12975000	13130000	15652000	10127000	11352000	11299000	15383000	17735000	12571000	11853000	11140000	11821000	20667000	18932000	18782000	0	0	12326000	0	0	0	0	0	0
0	0	0	0	0	0	0	0	0	0	0	0	0	0	0	0	0	0	0	0	0	0	0	0	0	0	0	6741600	0	0	0	0	0	0	0	0	0	0	0	0	0	0	0	0	0	0	0	0	0
0	0	0	0	0	0	0	0	0	0	0	0	0	0	0	0	0	0	0	0	0	0	0	0	0	0	0	0	0	0	0	0	0	0	0	0	0	0	0	0	0	0	0	0	0	0	0	0	1632000
0	0	0	0	0	0	0	0	0	0	0	0	0	0	0	13156000	0	0	0	20149000	23031000	24029000	0	0	0	0	0	0	0	0	0	39575000	23254000	25813000	0	0	37611000	0	0	0	29033000	30829000	22899000	0	0	0	0	0	0
0	0	0	0	0	0	0	0	0	0	0	0	0	0	0	0	0	0	0	0	0	0	0	0	0	0	0	0	0	0	0	129890000	101620000	109180000	0	0	0	0	0	0	0	0	0	0	0	0	0	0	0
643290000	642960000	681890000	660260000	699830000	833160000	971400000	830330000	467820000	524040000	486180000	784870000	693790000	755110000	716620000	687940000	835970000	798960000	753170000	453460000	408980000	449230000	475590000	456500000	524010000	766160000	703850000	1026300000	651620000	685310000	669620000	843160000	905310000	827020000	659610000	662140000	648160000	767220000	741640000	790660000	366110000	484770000	526700000	401820000	411790000	405600000	496540000	437790000	413040000
0	0	0	0	0	0	0	0	0	0	0	0	0	0	0	0	0	0	0	0	0	0	0	0	0	0	0	0	0	0	0	0	0	6440100	0	0	0	0	0	0	0	0	0	0	0	0	0	0	0
0	0	0	0	0	0	0	0	0	0	0	0	0	0	0	0	0	0	0	0	0	0	0	0	0	0	0	0	0	0	0	5130600	5322900	9376100	0	0	0	0	0	0	0	0	0	0	0	0	0	0	0
9283000	7586600	12258000	0	12960000	9231400	0	7145500	12906000	9225200	12296000	8616300	7743200	12442000	9554300	13700000	7756200	8037800	10314000	8700600	8326100	8812200	8120900	11537000	8911300	9873900	9766800	7402100	8980500	9302000	10440000	5996200	8384500	8077300	10102000	7611300	9052300	12934000	10632000	10193000	9207600	9463500	11039000	0	5783400	0	10281000	11343000	9945900
0	0	0	0	0	0	0	0	0	0	0	0	0	0	0	0	0	0	0	0	0	0	0	0	0	0	0	0	0	0	0	12433000	12681000	10146000	0	0	0	0	0	0	0	0	0	0	0	0	0	0	0
0	0	0	0	0	0	0	0	0	0	0	0	0	0	0	0	0	0	0	0	0	0	0	0	0	210920000	218380000	0	0	0	0	759750000	729050000	423310000	0	265780000	294060000	0	0	0	0	0	0	0	0	0	0	0	0
0	0	0	0	0	0	0	0	0	0	0	0	0	0	0	0	0	0	0	0	0	0	0	0	0	0	0	0	0	0	0	0	0	14311000	0	0	0	0	0	0	0	0	0	0	0	0	0	0	0
0	0	0	0	13159000	0	0	0	0	0	0	0	0	0	0	0	0	0	0	0	0	0	0	0	0	0	0	0	0	0	0	11776000	0	10521000	0	0	0	0	0	0	0	0	0	0	0	0	0	0	0
8256800	24232000	0	0	12460000	15492000	0	0	0	0	22153000	0	0	15358000	20597000	16812000	0	22943000	15413000	0	15137000	0	0	16394000	0	0	0	0	13965000	16805000	11778000	20595000	16906000	19183000	17972000	12552000	0	18668000	17440000	19285000	16152000	0	0	0	0	0	13957000	18474000	21692000
0	0	0	0	0	0	0	0	0	0	0	0	0	0	0	0	0	0	0	0	0	0	0	0	0	0	0	0	0	0	0	0	0	0	0	0	0	0	0	0	0	0	3241500	0	0	0	0	0	0
0	0	0	0	0	0	0	0	0	0	0	0	0	0	0	0	0	1792800	0	0	0	0	0	5070300	6328900	0	0	0	0	0	0	2306200	0	0	1620000	0	1407000	3130100	4792500	3523100	0	0	0	0	0	0	0	0	2325800
0	0	0	0	0	0	0	0	0	0	0	0	0	0	0	0	0	0	0	0	0	0	0	0	0	0	0	0	0	0	0	80709000	87754000	80339000	0	0	0	0	0	0	0	0	0	0	0	0	0	0	0
0	0	0	0	0	0	0	0	0	0	0	0	0	0	0	0	0	0	0	0	0	0	0	0	0	0	0	0	0	0	0	0	3687400	3490200	0	0	0	0	0	0	0	0	0	0	0	0	0	0	0
0	0	0	0	0	0	0	0	0	0	0	0	0	0	0	0	0	0	0	0	0	0	0	0	0	0	0	0	0	0	0	22124000	16677000	11834000	0	0	0	0	0	0	0	0	0	0	0	0	0	0	0
0	0	0	0	0	0	0	0	0	0	0	0	0	0	0	0	0	0	0	0	0	0	0	0	0	0	0	0	0	0	0	15319000	16974000	13661000	0	0	0	0	0	0	0	0	0	0	0	0	0	0	0
0	0	0	0	0	0	0	0	0	0	0	30354000	43067000	0	0	0	0	0	0	0	0	0	0	0	0	0	0	0	0	0	0	35170000	31677000	27746000	0	0	0	0	0	0	0	0	0	0	0	0	0	0	0
0	0	0	0	0	14649000	0	12058000	0	0	0	19275000	13440000	0	0	0	0	0	0	0	0	0	0	0	0	0	0	0	0	0	0	11800000	12255000	0	0	0	0	0	0	0	0	0	0	0	0	0	0	0	0
0	0	0	0	0	0	0	0	0	0	0	0	0	0	0	0	0	0	0	0	0	0	0	0	0	0	0	0	0	0	0	0	0	5449200	0	0	0	0	0	0	0	0	0	0	0	0	0	0	0
0	0	0	0	0	0	0	0	0	0	0	0	0	0	0	0	0	0	0	0	0	0	0	0	0	0	0	0	0	0	0	0	0	1520500	0	0	0	0	0	0	0	0	0	0	0	0	0	0	0
0	0	0	0	0	0	0	0	0	0	0	0	0	0	0	0	0	0	0	0	0	0	0	0	0	0	0	0	0	0	0	0	0	0	0	0	0	0	1222000	0	0	0	0	0	0	0	0	0	0
0	0	0	0	0	0	0	0	0	0	0	0	0	0	0	0	0	0	0	0	0	0	0	0	0	0	0	0	0	0	0	1211600000	1168400000	1271800000	0	0	0	0	0	0	0	0	0	0	0	0	0	0	0
0	0	8305700	0	0	0	0	0	0	0	0	0	0	0	0	0	0	0	0	0	0	0	0	0	0	0	0	0	0	0	0	0	0	0	0	0	0	10205000	10759000	10875000	0	0	3594900	0	0	0	0	0	0
0	0	0	0	0	0	0	0	0	0	0	0	0	0	0	0	0	0	0	0	0	0	0	12076000	13481000	0	0	0	0	1856700	0	2764200	0	3970900	0	0	0	0	0	0	0	0	0	0	0	0	2903300	2577600	0
0	0	0	0	0	0	0	0	0	0	0	0	0	0	0	0	0	0	0	0	0	0	0	0	0	0	0	0	0	0	0	3230200	3227400	3603700	0	0	0	0	0	0	0	0	0	0	0	0	0	0	0
0	0	0	0	0	0	0	0	0	0	0	0	0	0	0	0	0	0	0	0	0	0	0	0	0	0	0	0	0	0	0	0	0	5193200	0	0	0	0	0	0	0	0	0	0	0	0	0	0	0
0	0	0	0	0	0	0	0	0	0	13050000	0	0	0	0	0	0	0	0	0	0	0	0	0	0	0	0	0	0	0	0	30963000	26085000	31104000	0	0	0	0	0	0	0	0	0	0	0	0	0	0	0
3089300000	2982000000	2654000000	2513700000	2660800000	3073000000	3112500000	3117400000	3138800000	3397700000	3093700000	2876700000	2952300000	3216000000	3207900000	2982300000	2739400000	2788400000	2544000000	2518100000	2486800000	2518500000	2568800000	2664700000	2945100000	3118200000	3094800000	3613100000	3255700000	3108500000	3029700000	2911900000	2925700000	2948500000	3282200000	3373900000	2990000000	2624800000	2414400000	2474900000	2411900000	2187900000	2295700000	3483300000	3424900000	3363100000	2162800000	2088700000	2149500000
25;588726;588727;588728;588729;588730;588731;588732;588733;588734;588735;588736;588737;588738;588739;588740;588741;588742;588743;588744;588745;588746;588747;588748;588749;588750;588751;588752;588753;588754;588755;588756;588757;588758;588759;588760;588761;588762;588763;588764;588765;588766;588767;588768;588769;588770;588771;597839;597840;597841;597842;597843;597844;597845;597846;597847;597848;5978…	31985;31986;31987;31988;31989;31990;31991;31992;31993;31994;31995;31996;31997;31998;31999;32000;32001;32002;32003;32004;32005;32006;32007;32008;32009;32010;32011;32012;32013;32014;32015;32016;32017;32018;32019;32020;32021;32022;32023;32024;32025;32026;32027;32028;32029;32030;32031;32032;32033;32034;32035;32036;32037;32038;32039;32040;32041;32042;32043;32044;32045;32046;32047;32048;32049;32050;320…
79;398480;398481;398482;398483;398484;409976;409977;409978;409979;409980;409981;409982;409983;409984;409985;409986;409987;409988;409989;409990;409991;409992;409993;409994;409995;409996;409997;409998;409999;410000;410001;410002;410003;410004;410005;410006;410007;410008;410009;410010;410011;410012;410013;410014;410015;410016;410017;410018;410019;410020;410021;410022;410023;410024;410025;410026;4100…	32154;37331;37410;42111;42256;42328;47455;47481;49868;60800;61872;81029;84690;99786;111738;111806;111877;121781;121856;123568;144663;147847;162531;166111;167817;174554;174726;196039;197288;197339;205862;225776;225795;246804;255297;255346;264666;264810;274399;275303;281408;290187;290315;290703;290879;294180;301401;306509;311356;314483;319203;335303;337340;346274;366797;377332;387121;387145;398442;…	75;76;77;173	31;109;110;111;113;245;246;247	152;225;543;547	61;87;123;128;168;350;521;552
4728600	0	24429000	14991000	35455000	0	0	0	10602000	5173300	4230600	0	0	10556000	10862000	6241100	2796000	0	0	10763000	15188000	9118000	0	0	0	17888000	18862000	18429000	0	0	0	74196000	74919000	81295000	2932600	0	4029800	0	1644500	3051900	14903000	3570300	15405000	0	0	0	6334700	5592200	8744800
0	0	0	0	0	0	0	0	0	0	0	0	0	0	0	0	0	0	0	0	0	0	0	0	0	0	0	0	0	0	0	0	0	5266100	0	0	0	0	0	0	0	0	0	0	0	0	0	0	0
0	0	0	0	0	0	0	0	0	0	0	0	0	0	0	0	0	0	0	0	0	0	0	0	0	0	0	0	0	0	0	18116000	17314000	15519000	0	0	0	0	0	0	0	0	0	0	0	0	0	0	0
21402000	14382000	16458000	0	18499000	0	0	0	12882000	14256000	10889000	11885000	0	15136000	17124000	0	0	0	22892000	15512000	7511300	10189000	11615000	17374000	14207000	15535000	17564000	12465000	14987000	12937000	0	9266600	10567000	12165000	0	24437000	0	14529000	17963000	21313000	19749000	11301000	0	0	0	0	18424000	15112000	16150000
0	0	0	0	0	0	0	0	0	0	0	0	0	0	21043000	0	0	0	0	0	0	37461000	0	0	0	30795000	0	11644000	0	0	0	103750000	95525000	42181000	0	0	0	0	0	0	42556000	56878000	11025000	0	0	0	0	0	0
0	0	0	0	0	0	0	0	0	0	0	0	0	0	0	0	0	0	0	0	0	0	0	0	0	0	0	0	0	0	0	0	0	0	0	0	0	0	0	0	0	1840500	0	0	0	0	0	0	0
0	0	0	0	0	0	0	0	0	0	0	0	0	0	0	0	0	0	0	0	0	0	0	0	0	0	0	0	0	0	0	14968000	15022000	14203000	0	0	0	0	0	0	0	0	0	0	0	0	0	0	0
0	0	0	0	0	0	0	0	0	0	0	0	0	0	0	0	0	0	0	0	0	0	0	0	0	0	0	0	0	0	0	3071400	3127500	0	0	0	0	0	0	0	0	0	0	0	0	0	0	0	0
0	0	0	0	0	0	0	0	0	0	0	0	0	0	0	0	0	0	0	0	0	0	0	0	0	0	0	0	0	0	0	0	6833200	7220600	0	0	0	0	0	0	0	0	0	0	0	0	0	0	0
0	0	0	0	0	0	0	0	0	0	0	0	0	0	0	0	0	0	0	0	0	0	0	0	0	0	0	0	0	0	0	30863000	27855000	45877000	0	0	0	0	0	0	0	0	0	0	0	0	0	0	0
0	4443700	0	0	8060800	0	0	0	0	0	0	0	0	0	0	0	0	0	0	0	5245500	0	0	0	0	0	4613200	0	9717600	6910400	0	11524000	11921000	22328000	4894000	7151500	4448700	7645000	9859300	5193300	3726400	5938400	0	0	0	0	0	5437600	7561600
0	0	0	0	0	0	0	0	0	0	0	0	0	0	0	0	0	0	0	0	0	0	0	0	0	0	0	0	0	0	0	0	0	2034900	0	0	0	0	0	0	0	0	0	0	0	0	0	0	0
0	0	0	0	0	0	0	0	0	0	0	0	0	0	0	0	0	0	0	0	0	0	0	0	0	0	0	0	0	0	0	6290800	0	3562200	0	0	0	0	0	0	0	0	0	0	0	0	0	0	0
0	0	0	0	0	0	0	0	0	0	0	0	0	0	0	0	0	0	0	0	0	0	0	0	0	0	0	0	0	0	0	12392000	11835000	14888000	0	0	0	0	0	0	0	0	0	0	0	0	0	0	0
0	0	0	0	0	0	0	0	0	0	0	0	0	0	0	0	0	0	0	0	0	0	0	0	0	0	0	0	0	0	0	0	3121500	4301400	0	0	0	0	0	0	0	0	0	0	0	0	0	0	0
0	0	0	0	0	0	0	0	0	0	0	0	0	0	0	0	0	0	0	0	0	0	0	0	0	0	0	0	0	0	0	0	0	14632000	0	0	0	0	0	0	0	0	0	0	0	0	0	0	0
0	0	0	0	0	0	0	0	0	0	0	0	0	0	0	0	0	0	0	0	0	0	0	0	0	0	0	0	0	0	0	0	0	6510300	0	0	0	0	0	0	0	0	0	0	0	0	0	0	0
0	0	0	0	0	0	0	0	0	0	0	0	0	0	0	0	0	0	0	0	0	0	0	0	0	0	0	0	0	0	0	0	0	0	0	0	0	0	0	0	0	0	5532400	0	0	0	0	0	0
0	0	0	0	0	0	0	0	0	0	0	0	0	0	0	0	0	0	0	0	0	0	0	0	0	0	0	0	0	0	0	6698400	7132500	7425700	0	0	0	0	0	0	0	0	0	0	0	0	0	0	0
0	0	0	0	0	0	0	0	0	0	0	0	0	0	0	0	0	0	0	0	0	0	0	0	0	0	0	0	0	0	0	0	0	0	0	0	12633000	0	0	0	0	0	0	0	0	0	0	0	0
0	0	0	0	0	0	0	0	0	0	0	0	0	0	0	7124800	0	0	0	0	0	0	0	0	0	0	0	0	0	0	0	0	16492000	9423400	0	0	0	0	0	0	0	0	0	0	0	0	0	0	0
0	0	0	0	0	0	0	0	0	0	0	0	0	0	0	0	0	0	0	0	0	0	0	0	0	0	0	0	0	0	0	19394000	17328000	17636000	0	0	0	0	0	0	0	0	0	0	0	0	0	0	0
0	0	0	0	0	0	0	0	0	0	0	0	0	0	0	0	0	0	0	0	0	0	0	0	0	0	0	0	0	0	0	0	0	3543900	0	0	0	0	0	0	0	0	0	0	0	0	0	0	0
0	0	0	0	0	0	0	0	0	0	0	0	0	0	0	0	0	0	0	0	0	0	0	0	0	0	0	0	0	0	0	0	0	0	0	0	0	0	0	0	0	0	0	0	0	0	0	0	0
0	0	0	0	0	0	0	0	0	0	0	0	0	0	0	0	0	0	0	0	0	0	0	0	0	0	0	0	0	0	0	19961000	20818000	19771000	0	0	0	0	0	0	0	0	0	0	0	0	0	0	0
0	0	0	0	0	0	0	0	0	0	0	0	0	0	0	0	0	0	0	0	0	0	0	0	0	0	0	0	0	0	0	31505000	0	35492000	0	0	0	0	0	0	0	0	0	0	0	0	0	0	0
0	0	0	0	0	0	0	0	5286700	35798000	35620000	0	0	0	0	0	0	0	3393600	0	0	0	0	0	7035000	0	0	0	3950600	0	4170000	0	0	0	0	0	0	0	0	0	0	0	0	0	0	0	0	6684200	7795100
0	0	0	0	0	0	0	0	0	0	0	0	0	0	0	0	0	0	0	0	0	0	0	0	0	0	0	0	0	0	0	56166000	61716000	53288000	0	0	0	0	0	0	0	0	0	0	0	0	0	0	0
0	0	0	0	8347200	0	0	0	0	0	0	0	0	9234800	8272900	7723500	0	0	0	0	0	0	0	0	0	0	0	0	0	0	0	0	0	0	0	5677400	0	5855100	0	0	0	0	0	0	0	0	0	0	0
0	0	2470500	0	2282800	0	0	0	0	0	0	0	0	23544000	6706200	19151000	0	0	0	0	0	0	0	0	0	1666200	2392500	7470600	152110000	128760000	133320000	0	0	0	117380000	110470000	96835000	0	0	0	0	0	0	0	0	0	0	0	0
0	0	0	0	0	0	0	0	0	0	0	0	0	0	0	0	0	0	0	0	0	0	0	0	0	0	0	6358600	0	0	0	0	0	0	0	0	0	0	0	0	0	0	0	0	0	0	0	0	0
0	0	0	0	0	0	0	0	0	0	0	0	0	0	0	0	0	0	0	0	0	0	0	0	0	0	0	0	0	0	0	0	0	0	0	2045100	0	0	0	0	0	0	0	0	0	0	0	0	0
0	0	0	0	0	0	0	0	3226300	0	0	0	0	0	0	0	0	0	0	0	0	0	0	0	0	0	0	0	0	0	0	0	0	0	0	0	0	0	0	0	0	0	0	0	0	0	0	0	0
55876000	34732000	2629600	4527700	5297300	0	0	0	11871000	11997000	14156000	0	0	40396000	30796000	20262000	156070000	209010000	122610000	14598000	16813000	13871000	0	0	0	52423000	48861000	47535000	238740000	222870000	211920000	0	4023200	11950000	73356000	95949000	59858000	1902100	0	2037100	54853000	43361000	59497000	0	0	0	7251100	2645600	4626400
17741000	21411000	4080500	0	0	0	0	0	0	0	0	0	0	15383000	14301000	13303000	22998000	28682000	27130000	145170000	121960000	132600000	10287000	6753800	8631700	0	0	0	9718100	8240500	11443000	0	0	0	5609800	9856300	9555700	20859000	17924000	11520000	81698000	77695000	77482000	0	0	0	10609000	7592900	7213800
0	0	0	0	9433900	0	0	0	0	0	0	0	0	11541000	0	10883000	0	0	0	0	0	0	0	0	0	0	0	0	0	0	0	0	0	0	0	0	0	0	0	0	0	0	0	0	0	0	0	0	0
0	0	0	0	0	0	0	0	0	0	0	0	0	0	0	0	0	0	0	0	0	0	0	0	0	0	0	0	2662600	0	0	0	0	0	0	0	0	0	0	0	0	0	0	0	0	0	0	0	0
0	0	0	0	0	0	0	0	0	0	0	0	0	0	0	0	0	0	0	0	0	0	0	0	0	0	0	0	0	0	0	0	0	0	0	0	0	0	0	8582000	0	0	0	0	0	0	0	0	0
0	0	0	0	0	0	0	0	0	0	0	0	0	0	0	0	0	0	0	0	0	0	0	0	0	0	0	0	0	0	0	0	0	0	0	0	3550200	0	0	0	0	0	0	0	0	0	0	0	0
9779000	6889800	0	0	5129000	0	0	0	0	0	0	0	0	0	0	8755400	0	0	0	0	0	0	0	0	0	14637000	7800600	4422000	0	6336900	0	0	0	0	11650000	12930000	9687300	0	0	0	0	0	0	0	0	0	0	0	0
75168000	0	0	0	0	0	0	0	0	0	0	0	0	91810000	0	0	0	0	0	0	0	0	0	0	0	0	108870000	58697000	79324000	90991000	0	0	0	0	71057000	0	109910000	0	0	0	0	0	0	0	0	0	0	0	0
0	0	0	0	5341100	0	0	0	0	0	0	0	0	5451100	5439600	0	0	0	0	0	0	0	0	0	0	0	0	0	0	0	0	0	0	0	0	0	0	0	0	0	0	0	0	0	0	0	0	0	0
15680000000	17366000000	11213000000	11120000000	12926000000	11374000000	10684000000	10584000000	14452000000	14449000000	15043000000	14874000000	16776000000	10697000000	11572000000	11100000000	11690000000	13278000000	12551000000	12452000000	12444000000	13134000000	10515000000	11180000000	11999000000	13185000000	12359000000	12974000000	13515000000	14077000000	13321000000	14213000000	13788000000	12226000000	11271000000	11703000000	11774000000	10684000000	10474000000	10009000000	12372000000	11075000000	12937000000	14938000000	16099000000	15844000000	10357000000	11262000000	10169000000
675;322676;322677;322678;322679;322680;322681;322682;322683;322684;322685;322686;322687;322688;322689;322690;322691;322692;322693;322694;322695;322696;322697;322698;322699;322700;322701;322702;322703;322704;322705;322706;322707;322708;322709;322710;322711;322712;322713;322714;322715;322716;322717;322718;322719;322720;322721;322722;322723;322724;322725;322726;322727;322728;322729;322730;322731;322…	12438;12439;12440;12441;12442;12443;12444;12445;12446;12447;12448;12449;12450;12451;12452;12453;12454;12455;12456;12457;12458;12459;12460;12461;12462;12463;12464;12465;12466;12467;12468;12469;12470;12471;12472;12473;12474;12475;12476;12477;12478;12479;12480;12481;12482;12483;12484;12485;12486;12487;12488;12489;12490;12491;12492;12493;12494;12495;12496;12497;12498;12499;12500;12501;12502;12503;125…
6376;226377;226378;226379;226380;226381;226382;226383;226384;226385;226386;226387;226388;226389;226390;226391;226392;226393;226394;226395;226396;226397;226398;226399;226400;226401;226402;226403;226404;226405;226406;226407;226408;226409;226410;226411;226412;226413;226414;226415;226416;226417;226418;226419;226420;226421;226422;226423;226424;226425;226426;226427;226428;226429;226430;226431;226432;22…	12602;12663;45000;46404;46577;51456;55106;55147;72962;73055;75591;82789;82815;99131;99289;99305;122799;129025;129269;154383;154407;166450;166748;172714;172798;185973;201409;209836;226606;248015;248131;270727;285126;307108;307325;313909;319074;320810;320822;369457;372016;372064;372753;372820;449678;449808;449870	150;151;152;153;154;155;178;179;343	218;219;220;221;222;224;225	101;128;133;216;226;249;293;356;380	301;302;313;318;377;398;413
0	0	0	0	0	0	0	0	0	0	0	0	0	0	0	0	0	0	0	0	0	0	0	0	0	0	0	0	0	0	0	0	0	0	0	0	0	0	0	0	0	0	0	0	0	0	0	0	3077800
0	0	0	0	0	0	0	0	0	0	0	0	0	0	0	0	0	0	0	0	0	0	0	0	0	0	0	0	0	0	0	0	0	0	0	0	0	0	0	0	0	0	0	0	0	0	0	0	1359700
8908600	4884800	7411100	0	3909300	0	0	0	0	0	0	0	0	4520000	7419900	0	0	0	0	0	0	0	0	0	0	15314000	9572900	4619900	7378200	5467500	0	0	3859600	30585000	0	8735200	7407900	0	0	0	0	0	0	0	0	0	0	0	0
0	0	0	0	0	0	0	0	0	0	0	0	0	0	0	0	0	0	0	0	0	0	0	0	0	0	0	0	0	0	0	0	0	0	0	0	0	0	0	0	0	0	6489400	0	0	0	0	0	0
0	0	0	0	0	81136000	78882000	71112000	0	0	0	0	0	0	0	0	0	0	0	0	0	0	0	0	0	0	0	0	0	0	0	0	0	0	0	0	0	0	0	0	0	0	0	0	0	0	0	0	0
0	0	0	0	0	0	0	0	0	0	0	0	0	0	0	0	0	0	0	0	0	0	0	0	0	0	0	0	0	0	0	0	0	0	0	0	0	0	0	0	0	0	0	0	0	0	3916200	0	0
0	12583000	0	0	0	0	0	0	0	0	0	0	0	0	0	0	19728000	54495000	43023000	0	0	0	0	0	0	0	12247000	0	44637000	44298000	37490000	0	0	0	33615000	35539000	24233000	96897000	118360000	92248000	0	0	0	0	0	0	0	0	0
9499100	0	0	0	12166000	0	0	0	0	0	0	0	0	24920000	20419000	15004000	0	0	0	0	0	0	0	0	0	0	0	0	0	0	0	0	0	0	0	0	7934900	0	0	0	0	0	0	0	0	0	0	0	0
0	0	0	0	0	0	0	0	0	0	0	0	0	0	0	0	0	0	0	0	0	0	0	0	0	0	0	0	0	0	0	0	0	0	0	0	0	0	0	0	0	0	0	0	0	0	0	0	2364200
0	7651800	7691800	0	9018400	0	0	0	8257200	5794400	0	0	0	9254300	5130100	0	3553000	7033200	6095100	7770000	7806900	6731400	8826600	8010700	9921800	6103400	7602500	6609900	6633500	7384400	6474600	5695300	5167600	6458200	8439900	7783000	7665900	6027300	6445400	5669000	0	8888000	7081900	0	0	0	7864000	7336200	7815400
0	5726100	0	0	0	0	0	0	7734700	9083900	7878700	0	0	0	0	0	5773200	0	0	0	0	2365900	0	3275000	0	0	0	4457300	5100200	3954300	0	0	0	0	0	0	0	0	4728800	0	0	0	0	0	0	0	0	0	0
0	0	0	0	0	0	0	0	0	0	0	0	0	0	0	0	0	0	0	0	0	0	0	0	0	0	0	0	0	0	0	0	0	0	0	0	0	0	0	0	0	2084900	0	0	0	0	0	0	0
0	0	0	0	0	0	0	0	0	0	0	0	0	0	0	0	0	0	0	0	0	0	0	0	0	0	0	0	0	0	0	0	0	0	0	0	0	0	0	0	0	0	0	0	0	0	0	0	1481200
22408000	27772000	0	0	0	0	0	0	0	0	0	0	0	0	0	0	0	0	0	0	0	0	0	0	0	0	0	0	13150000	17825000	14725000	0	0	0	11499000	12919000	13775000	0	0	0	0	0	0	0	0	0	0	0	0
0	0	0	0	0	0	0	0	0	0	0	0	0	0	0	0	0	0	0	0	0	0	0	0	0	0	0	2547200	0	0	0	0	0	0	0	0	0	0	0	0	0	0	0	0	0	0	0	0	0
49157000	67849000	48052000	40206000	44278000	0	0	57570000	86167000	72879000	81213000	59053000	49033000	49900000	46645000	49956000	55460000	76851000	69577000	46498000	42575000	48663000	78977000	78059000	101060000	41270000	47721000	52310000	56736000	53612000	60778000	48809000	62177000	90042000	42648000	34092000	48030000	98283000	76517000	92602000	71521000	94306000	86103000	10686000	14874000	14176000	55335000	55714000	64589000
0	0	0	0	0	0	0	0	0	0	0	0	0	0	0	0	0	0	0	0	0	0	0	0	0	0	0	0	0	0	0	0	0	0	0	0	0	5079000	0	0	0	0	0	0	0	0	0	0	0
0	0	0	0	0	0	0	0	0	0	0	0	0	8980400	9973600	5933000	0	0	0	0	0	0	0	3162500	0	0	0	0	0	0	0	0	0	2689100	2812500	0	2065900	0	2504500	0	0	0	0	0	0	0	0	0	0
0	0	0	0	0	0	0	0	0	0	0	0	0	0	0	0	0	0	0	0	0	0	0	0	0	0	0	0	0	0	0	0	0	0	0	0	0	0	0	0	0	0	5877200	0	0	0	0	0	0
14649000	18291000	19710000	23574000	23582000	0	0	0	0	0	0	0	0	33686000	34839000	36007000	0	0	0	0	0	0	0	0	0	82678000	69810000	71992000	12171000	0	0	0	0	0	18118000	18555000	13301000	0	0	0	0	0	0	0	0	0	0	0	0
0	0	0	0	0	0	0	0	0	0	0	0	0	0	0	0	0	0	0	0	0	0	0	0	0	25191000	28330000	27157000	20081000	0	0	0	21953000	25178000	24560000	18448000	19318000	0	0	0	0	0	0	0	0	0	0	0	0
0	0	0	0	0	0	0	0	0	0	0	0	0	0	0	0	0	0	0	0	0	0	0	0	0	5792500	0	3656800	0	0	0	0	0	0	0	0	0	0	0	0	0	0	0	0	0	0	0	0	0
20903000	19248000	17510000	22274000	18564000	56767000	50873000	67109000	19446000	18418000	20283000	15914000	19940000	22402000	21756000	21244000	21802000	25361000	26757000	19710000	18042000	24917000	29223000	35260000	31825000	13398000	16424000	15966000	22666000	22812000	23624000	24990000	23188000	23063000	24140000	26534000	28418000	9386800	10393000	12074000	18711000	0	15441000	32360000	10579000	12813000	30791000	31118000	31321000
[truncated: 2,824 more rows]
[truncated: 428 more columns]

## Sheet: Log(2) LFQs in 3 valid values
Log(2) transformed LFQ intensities identified with 3 valid values in at least one group																																																	C: Only identified by site
LFQ intensity 1320B	LFQ intensity 1320C	LFQ intensity 1561A	LFQ intensity 1561B	LFQ intensity 1561C	LFQ intensity 1846A	LFQ intensity 1846B	LFQ intensity 1846C	LFQ intensity 1994A	LFQ intensity 1994B	LFQ intensity 1994C	LFQ intensity 211B	LFQ intensity 211C	LFQ intensity 2121A	LFQ intensity 2121B	LFQ intensity 2121C	LFQ intensity 2123A	LFQ intensity 2123B	LFQ intensity 2123C	LFQ intensity 2124A	LFQ intensity 2124B	LFQ intensity 2124C	LFQ intensity 2158A	LFQ intensity 2158B	LFQ intensity 2158C	LFQ intensity 2188A	LFQ intensity 2188B	LFQ intensity 2188C	LFQ intensity 2189A	LFQ intensity 2189B	LFQ intensity 2189C	LFQ intensity 334A	LFQ intensity 334B	LFQ intensity 334C	LFQ intensity 476A	LFQ intensity 476B	LFQ intensity 476C	LFQ intensity 844A	LFQ intensity 844B	LFQ intensity 844C	LFQ intensity 85A	LFQ intensity 85B	LFQ intensity 85C	LFQ intensity 86A	LFQ intensity 86B	LFQ intensity 86C	LFQ intensity 874A	LFQ intensity 874B	LFQ intensity 874C
25.1891	24.8367	25.0665	24.4694	25.0857	NaN	NaN	NaN	25.0215	24.8205	24.8118	NaN	NaN	25.0658	25.0383	25.1472	24.7323	25.1033	24.9086	24.2488	23.9484	NaN	24.7789	25.5059	25.3178	24.7943	24.9033	24.7969	24.8515	25.0619	25.0197	NaN	NaN	NaN	25.0328	25.082	25.0518	25.4545	25.473	25.3952	25.4915	25.3075	25.1157	NaN	NaN	NaN	24.5694	24.7222	24.9101
27.3707	27.5579	27.2289	26.8569	27.064	27.7577	27.7804	27.9597	27.3863	27.6402	27.5645	28.0642	28.2119	27.461	27.3659	27.2875	27.6296	27.597	27.4809	27.4126	27.361	27.3633	27.5907	27.5145	27.9048	27.6655	27.5543	27.7403	27.8562	27.7199	27.7261	27.2367	27.3833	27.4091	27.8486	27.8911	27.6841	27.5552	27.3388	27.4744	27.1101	27.317	26.9822	27.932	27.7218	27.795	27.365	27.4714	27.4994
23.0513	22.6079	23.0779	NaN	22.4613	NaN	NaN	NaN	NaN	NaN	NaN	NaN	NaN	23.5317	23.0517	23.3309	23.6626	22.6422	22.7727	22.972	NaN	22.7461	NaN	NaN	NaN	22.8795	22.7972	23.6052	23.5906	23.0774	23.1208	NaN	NaN	NaN	22.5196	23.1719	22.2352	22.3045	21.8842	NaN	22.9089	NaN	22.8297	NaN	NaN	NaN	23.3537	23.449	23.5657
22.2958	23.2249	24.3194	24.4945	24.1116	NaN	NaN	NaN	NaN	NaN	NaN	NaN	NaN	25.3682	24.675	24.8724	NaN	NaN	NaN	NaN	NaN	NaN	NaN	NaN	NaN	25.8304	25.6148	26.2597	27.3361	27.3931	27.3043	NaN	NaN	NaN	26.9629	27.0218	26.7767	NaN	NaN	NaN	NaN	NaN	NaN	NaN	NaN	NaN	NaN	NaN	NaN
NaN	NaN	NaN	NaN	NaN	NaN	NaN	NaN	22.7328	22.559	23.0763	NaN	NaN	NaN	22.2715	NaN	NaN	23.2437	23.0485	NaN	23.6536	23.1885	NaN	NaN	NaN	NaN	NaN	NaN	22.5518	22.3138	NaN	NaN	NaN	NaN	22.5491	NaN	NaN	23.1953	23.2353	23.2585	NaN	NaN	22.5514	NaN	NaN	NaN	NaN	NaN	NaN
26.1051	26.0777	24.4596	NaN	24.3465	NaN	NaN	NaN	NaN	NaN	NaN	NaN	NaN	25.2332	24.7508	24.752	NaN	26.9547	26.9098	27.6688	27.4936	27.8093	NaN	NaN	NaN	25.6905	25.5809	25.5336	25.151	24.8099	25.0994	NaN	NaN	NaN	24.6258	24.5159	24.7917	24.9119	24.8937	24.9807	26.9192	26.0963	27.1328	NaN	NaN	NaN	NaN	NaN	NaN
23.8545	23.7281	23.6029	NaN	23.4389	NaN	NaN	NaN	NaN	NaN	NaN	NaN	NaN	23.8848	23.8852	24.0612	23.6136	24.1954	23.7116	NaN	NaN	NaN	NaN	NaN	NaN	24.4656	NaN	24.4627	23.3373	23.0544	22.7707	NaN	NaN	NaN	23.4584	23.3362	22.949	24.6175	24.4497	24.4349	NaN	NaN	NaN	NaN	NaN	NaN	NaN	NaN	NaN
23.8086	23.4857	22.8107	NaN	23.0685	NaN	NaN	NaN	NaN	NaN	NaN	NaN	NaN	24.0035	23.8548	23.4701	NaN	NaN	NaN	23.9325	23.6186	23.4497	23.6984	NaN	24.2562	24.2285	24.576	24.3031	23.8844	23.9716	23.9398	NaN	23.6637	23.7225	23.6374	23.6727	23.9296	NaN	NaN	NaN	23.4827	23.0867	23.7096	NaN	NaN	NaN	24.1672	NaN	23.892
26.5215	26.6763	26.1486	26.5163	26.1647	26.1082	26.1621	26.1429	26.5284	26.6192	26.5575	26.6524	26.4895	26.2511	26.2339	26.2113	26.5545	26.6661	26.6847	26.2498	26.372	26.2421	26.3478	26.1082	26.2785	26.5253	26.2847	26.8419	26.8546	26.7842	26.8768	26.1137	26.153	25.9364	26.8323	26.9569	26.9394	26.1232	26.2083	26.2384	26.6058	26.6623	26.6987	26.7948	26.7603	26.722	26.2912	26.3862	26.3223
26.1948	26.5252	25.8751	26.054	26.206	NaN	NaN	NaN	26.3479	26.5711	26.4643	24.5158	24.2539	25.9482	25.9287	26.1359	25.3553	25.7003	25.7194	24.8497	25.0201	24.9822	25.7185	25.7067	25.2928	26.2931	26.1572	26.1926	26.0914	26.1978	25.959	24.9376	24.7831	25.0873	25.965	25.1271	25.7541	25.95	25.9049	25.9227	25.334	25.4618	25.2819	NaN	NaN	NaN	25.403	25.4052	25.3376
27.9864	28.1197	28.6727	28.5162	28.5748	28.0153	27.9994	28.276	28.1455	28.0817	28.1157	28.4642	28.2188	28.1711	28.2752	28.2297	28.0385	28.0013	27.8808	28.1761	28.1656	28.1684	28.2978	28.3869	28.4563	28.011	27.8514	28.1719	27.9983	28.0067	27.8377	28.3059	28.3804	28.104	28.0617	27.9928	27.9023	28.0198	28.1402	27.979	28.147	28.0812	28.1385	27.9878	27.8099	27.8876	28.4543	28.5178	28.5682
24.2893	24.5165	24.5027	24.2396	24.4912	NaN	NaN	NaN	24.3594	NaN	24.2869	NaN	NaN	24.4803	24.3167	24.3321	25.1264	24.7399	24.7642	24.6728	24.1338	24.1582	NaN	NaN	NaN	24.0138	24.0356	23.8805	25.4463	25.3221	25.3413	NaN	NaN	NaN	25.3793	25.4416	25.2614	24.3163	24.3092	24.4178	23.8583	23.7316	23.6358	NaN	NaN	NaN	NaN	NaN	NaN
26.1357	26.8191	24.9808	24.7501	24.9914	23.6069	22.7218	22.3327	24.7704	25.0026	25.3826	21.2249	NaN	26.4799	26.3804	26.4605	27.3449	27.3763	27.2703	26.8703	26.7852	26.8591	26.573	26.6678	27.0076	26.3286	26.508	26.2604	26.3017	25.9615	25.8755	25.8592	26.0423	26.3831	26.9346	26.9851	26.7529	25.2874	25.3963	25.1822	25.8432	25.9675	25.649	NaN	NaN	NaN	23.7763	23.8823	24.6306
NaN	NaN	NaN	NaN	NaN	NaN	NaN	NaN	NaN	NaN	NaN	NaN	NaN	NaN	25.0872	NaN	NaN	NaN	NaN	NaN	NaN	NaN	NaN	NaN	NaN	NaN	NaN	NaN	26.0835	27.1939	NaN	NaN	NaN	NaN	26.2674	25.9327	28.0106	NaN	NaN	NaN	NaN	NaN	NaN	NaN	NaN	NaN	NaN	NaN	NaN
25.0736	25.2441	25.4956	25.37	25.4056	NaN	NaN	NaN	NaN	NaN	NaN	NaN	NaN	25.1834	25.5955	25.3828	25.5451	25.6351	25.5725	25.3034	25.2195	25.2867	NaN	NaN	NaN	25.4158	26.0419	25.4549	24.9083	23.8869	25.0109	NaN	23.698	23.4016	25.2227	24.9904	24.9927	26.604	26.7672	26.7336	25.4966	25.313	25.2572	NaN	NaN	NaN	NaN	NaN	NaN
NaN	NaN	NaN	NaN	NaN	NaN	NaN	NaN	NaN	NaN	NaN	NaN	NaN	NaN	NaN	NaN	NaN	NaN	NaN	NaN	NaN	NaN	NaN	NaN	NaN	NaN	NaN	NaN	NaN	NaN	NaN	NaN	NaN	NaN	NaN	NaN	NaN	NaN	NaN	NaN	NaN	NaN	NaN	26.0005	26.0798	25.9965	NaN	NaN	NaN
NaN	NaN	NaN	NaN	NaN	NaN	NaN	NaN	NaN	NaN	NaN	NaN	NaN	NaN	NaN	NaN	NaN	NaN	NaN	NaN	NaN	NaN	NaN	NaN	NaN	NaN	NaN	NaN	NaN	NaN	NaN	NaN	NaN	NaN	NaN	NaN	NaN	NaN	NaN	NaN	NaN	NaN	NaN	26.0729	25.9091	25.8572	NaN	NaN	NaN
NaN	NaN	NaN	NaN	NaN	25.984	26.027	25.9047	NaN	NaN	NaN	NaN	NaN	NaN	NaN	NaN	NaN	NaN	NaN	NaN	NaN	NaN	NaN	NaN	NaN	NaN	NaN	NaN	NaN	NaN	NaN	NaN	NaN	NaN	NaN	NaN	NaN	NaN	NaN	NaN	NaN	NaN	NaN	NaN	NaN	NaN	NaN	NaN	NaN
NaN	NaN	NaN	NaN	NaN	NaN	NaN	NaN	NaN	NaN	NaN	NaN	NaN	NaN	NaN	NaN	NaN	NaN	NaN	NaN	NaN	NaN	NaN	NaN	NaN	NaN	NaN	NaN	NaN	NaN	NaN	NaN	NaN	NaN	NaN	NaN	NaN	NaN	NaN	NaN	NaN	NaN	NaN	25.7327	25.5925	25.5331	NaN	NaN	NaN
NaN	NaN	NaN	NaN	NaN	NaN	NaN	25.7104	NaN	NaN	NaN	26.3206	26.4341	NaN	NaN	NaN	NaN	NaN	NaN	NaN	NaN	NaN	NaN	NaN	NaN	NaN	NaN	NaN	NaN	NaN	NaN	NaN	NaN	NaN	NaN	NaN	NaN	NaN	NaN	NaN	NaN	NaN	NaN	26.4838	26.3027	26.2776	NaN	NaN	NaN
NaN	NaN	NaN	NaN	NaN	NaN	NaN	NaN	NaN	NaN	NaN	NaN	NaN	NaN	NaN	NaN	NaN	NaN	NaN	NaN	NaN	NaN	NaN	NaN	NaN	NaN	NaN	NaN	NaN	NaN	NaN	NaN	NaN	NaN	NaN	NaN	NaN	NaN	NaN	NaN	NaN	NaN	NaN	23.942	23.6174	23.6307	NaN	NaN	NaN
NaN	NaN	NaN	NaN	NaN	NaN	NaN	NaN	NaN	NaN	NaN	NaN	NaN	NaN	NaN	NaN	NaN	NaN	NaN	NaN	NaN	NaN	NaN	NaN	NaN	NaN	NaN	NaN	NaN	NaN	NaN	NaN	NaN	NaN	NaN	NaN	NaN	NaN	NaN	NaN	NaN	NaN	NaN	25.1901	25.3215	25.1526	NaN	NaN	NaN
NaN	NaN	NaN	NaN	NaN	NaN	NaN	NaN	NaN	NaN	NaN	NaN	NaN	NaN	NaN	NaN	NaN	NaN	NaN	NaN	NaN	NaN	NaN	NaN	NaN	NaN	NaN	NaN	NaN	NaN	NaN	NaN	NaN	NaN	NaN	NaN	NaN	NaN	NaN	NaN	NaN	NaN	NaN	28.3554	28.8932	28.7303	NaN	NaN	NaN
NaN	NaN	NaN	NaN	NaN	NaN	NaN	NaN	NaN	NaN	NaN	NaN	NaN	NaN	NaN	NaN	NaN	NaN	NaN	NaN	NaN	NaN	NaN	NaN	NaN	NaN	NaN	NaN	NaN	NaN	NaN	NaN	NaN	NaN	NaN	NaN	NaN	NaN	NaN	NaN	NaN	NaN	NaN	29.5783	29.6938	29.5131	NaN	NaN	NaN
NaN	NaN	NaN	NaN	NaN	NaN	NaN	NaN	NaN	NaN	NaN	NaN	NaN	NaN	NaN	NaN	NaN	NaN	NaN	NaN	NaN	NaN	NaN	NaN	NaN	NaN	NaN	NaN	NaN	NaN	NaN	NaN	NaN	NaN	NaN	NaN	NaN	NaN	NaN	NaN	NaN	NaN	NaN	24.3254	24.5653	24.6637	NaN	NaN	NaN
26.2719	26.1183	26.0059	25.6976	26.0203	27.073	27.1357	27.1352	26.0038	26.4195	26.7218	25.5579	26.2947	26.4571	26.4476	26.391	26.4927	26.6815	26.3897	26.5115	26.7079	26.4888	26.3182	26.5371	26.5833	26.291	26.293	26.2449	26.7985	26.6742	26.6767	26.2974	26.4818	26.0103	26.8813	26.8533	26.7352	26.4721	26.2839	26.3362	25.8803	26.0929	26.257	27.1053	27.1325	27.1114	26.3215	26.2436	26.1265
NaN	NaN	NaN	NaN	NaN	NaN	NaN	NaN	NaN	NaN	NaN	NaN	NaN	NaN	NaN	NaN	NaN	NaN	NaN	NaN	NaN	NaN	NaN	NaN	NaN	NaN	NaN	NaN	NaN	NaN	NaN	NaN	NaN	NaN	NaN	NaN	NaN	NaN	NaN	NaN	NaN	NaN	NaN	27.0699	27.2986	27.0091	NaN	NaN	NaN
26.8776	27.0319	25.421	25.7498	26.2569	26.9748	27.1487	26.7488	26.7184	26.223	26.6421	26.6711	26.8368	26.6687	26.8412	26.7419	26.7158	26.7514	26.7501	26.742	26.5983	27.1656	26.262	26.9284	27.0234	26.8738	27.1899	27.0067	27.1507	27.2149	27.0551	26.3055	26.3382	26.6855	27.0948	27.1234	27.1687	26.3339	26.4536	26.7927	26.8694	26.697	26.576	27.4667	27.2727	27.4349	26.7907	26.87	26.4235
NaN	NaN	NaN	NaN	NaN	NaN	NaN	NaN	NaN	NaN	NaN	NaN	NaN	NaN	NaN	NaN	NaN	NaN	NaN	NaN	NaN	NaN	NaN	NaN	NaN	NaN	NaN	NaN	NaN	NaN	NaN	NaN	NaN	NaN	NaN	NaN	NaN	NaN	NaN	NaN	NaN	NaN	NaN	27.37	28.0123	27.8936	NaN	NaN	NaN
23.6781	NaN	24.9571	24.313	24.357	NaN	NaN	NaN	23.6417	NaN	23.6008	NaN	NaN	NaN	NaN	23.8634	NaN	23.205	22.7463	23.7883	23.7247	23.67	23.9502	24.3279	24.5299	NaN	22.713	23.8257	NaN	NaN	23.5371	NaN	NaN	NaN	23.8947	23.8368	23.5769	23.4874	23.2843	23.1292	NaN	NaN	23.1592	NaN	NaN	NaN	NaN	23.5759	NaN
NaN	22.0295	22.8422	NaN	NaN	22.6429	NaN	NaN	22.8067	24.0041	NaN	NaN	NaN	23.1394	23.3621	23.3317	NaN	22.2677	NaN	23.0961	23.0712	22.9709	22.62	NaN	23.2895	NaN	NaN	NaN	NaN	NaN	NaN	23.2163	22.7361	22.9413	NaN	22.0595	21.9961	23.0907	22.8216	23.0439	NaN	22.217	NaN	NaN	NaN	NaN	23.3247	23.3026	NaN
NaN	NaN	NaN	NaN	NaN	NaN	NaN	NaN	25.7124	25.5248	25.648	NaN	NaN	NaN	NaN	NaN	NaN	NaN	NaN	NaN	NaN	NaN	NaN	NaN	NaN	NaN	NaN	NaN	NaN	NaN	NaN	NaN	NaN	NaN	NaN	NaN	NaN	NaN	NaN	NaN	NaN	NaN	NaN	NaN	NaN	NaN	NaN	NaN	NaN
NaN	NaN	NaN	NaN	NaN	NaN	NaN	NaN	NaN	NaN	NaN	NaN	NaN	NaN	NaN	NaN	NaN	NaN	NaN	NaN	NaN	NaN	NaN	NaN	NaN	NaN	NaN	NaN	NaN	NaN	NaN	NaN	NaN	NaN	NaN	NaN	NaN	NaN	NaN	NaN	NaN	NaN	NaN	25.0279	25.3019	24.9274	NaN	NaN	NaN
NaN	NaN	NaN	NaN	NaN	NaN	NaN	NaN	NaN	NaN	NaN	NaN	NaN	NaN	NaN	NaN	NaN	NaN	NaN	NaN	NaN	NaN	NaN	NaN	NaN	NaN	NaN	NaN	NaN	NaN	NaN	NaN	NaN	NaN	NaN	NaN	NaN	NaN	NaN	NaN	NaN	NaN	NaN	26.0947	26.5939	26.5822	NaN	NaN	NaN
NaN	NaN	NaN	NaN	NaN	NaN	NaN	NaN	NaN	NaN	NaN	NaN	21.9907	NaN	NaN	NaN	NaN	NaN	NaN	NaN	NaN	NaN	NaN	NaN	NaN	NaN	NaN	NaN	NaN	NaN	NaN	NaN	NaN	NaN	NaN	NaN	NaN	NaN	NaN	NaN	NaN	NaN	NaN	32.0158	32.0648	32.1136	NaN	NaN	NaN
24.7555	24.388	24.4013	23.5372	24.1065	24.8881	24.6784	25.2488	24.7936	24.7886	25.2786	24.4432	24.8396	24.4888	24.0637	24.6664	25.4412	25.5737	25.671	24.5103	24.8236	24.3481	24.5394	24.3438	24.7101	24.6204	24.7117	24.5926	25.1785	25.0818	25.3743	24.5572	24.6546	24.3817	25.1362	24.9168	25.3936	24.9338	25.0088	24.7339	24.7655	24.8285	25.2258	25.6684	25.5548	25.9282	24.6117	24.9974	24.6007
NaN	NaN	NaN	NaN	NaN	NaN	NaN	NaN	NaN	NaN	NaN	NaN	NaN	NaN	NaN	NaN	NaN	NaN	NaN	NaN	NaN	NaN	NaN	NaN	NaN	NaN	NaN	NaN	NaN	NaN	NaN	NaN	NaN	NaN	NaN	NaN	NaN	NaN	NaN	NaN	NaN	NaN	NaN	25.7449	25.7391	25.5861	NaN	NaN	NaN
NaN	NaN	NaN	NaN	NaN	NaN	NaN	NaN	NaN	NaN	NaN	NaN	NaN	NaN	NaN	NaN	NaN	NaN	NaN	NaN	NaN	NaN	NaN	NaN	NaN	NaN	NaN	NaN	NaN	NaN	NaN	NaN	NaN	NaN	NaN	NaN	NaN	NaN	NaN	NaN	NaN	NaN	NaN	24.3816	24.5471	24.3558	NaN	NaN	NaN
26.8059	26.8831	25.9208	25.4088	25.7702	27.3212	27.3886	26.9321	27.0916	26.9047	26.965	26.6675	26.7107	26.2033	26.1994	26.33	27.1014	26.7907	26.7223	26.7666	26.6613	26.9669	26.3589	26.5368	26.495	26.6939	26.637	26.2065	26.9825	26.9302	27.0567	26.302	26.1305	26.3985	27.0909	27.0486	26.9465	26.7089	26.2616	26.5848	26.6402	26.9938	26.6232	27.1214	27.0249	27.3517	26.5358	26.796	26.5936
28.0449	28.3611	NaN	25.7564	26.7169	26.0202	25.0644	26.0379	26.9046	27.3369	26.9918	28.3178	28.5368	28.1109	27.9838	28.1562	NaN	27.1803	27.1758	27.574	27.5833	27.493	28.6988	28.696	28.6885	28.1939	28.0752	27.4792	27.8556	27.7262	27.5187	27.8275	27.8351	28.0298	27.8817	27.7345	27.3996	27.967	28.3008	28.1131	27.6849	26.8277	26.8566	27.9403	27.5815	27.5497	27.8757	28.5643	28.0474
NaN	NaN	NaN	NaN	NaN	NaN	NaN	NaN	NaN	NaN	NaN	NaN	NaN	NaN	NaN	NaN	NaN	NaN	NaN	NaN	NaN	NaN	NaN	NaN	NaN	NaN	NaN	NaN	NaN	NaN	NaN	NaN	NaN	NaN	NaN	NaN	NaN	NaN	NaN	NaN	NaN	NaN	NaN	24.8493	25.9291	25.9857	NaN	NaN	NaN
NaN	NaN	NaN	NaN	NaN	23.9889	23.6007	24.2995	NaN	NaN	NaN	NaN	NaN	NaN	NaN	NaN	NaN	NaN	NaN	NaN	NaN	NaN	NaN	NaN	NaN	NaN	NaN	NaN	NaN	NaN	NaN	NaN	NaN	NaN	NaN	NaN	NaN	NaN	NaN	NaN	NaN	NaN	NaN	NaN	NaN	NaN	NaN	NaN	NaN
NaN	NaN	NaN	NaN	NaN	NaN	NaN	NaN	NaN	NaN	NaN	NaN	NaN	NaN	NaN	NaN	NaN	NaN	NaN	NaN	NaN	NaN	NaN	NaN	NaN	NaN	NaN	NaN	NaN	NaN	NaN	NaN	NaN	NaN	NaN	NaN	NaN	NaN	NaN	NaN	NaN	NaN	NaN	23.4643	23.6658	23.2266	NaN	NaN	NaN
NaN	23.782	NaN	NaN	NaN	24.7632	25.0015	24.5151	NaN	NaN	NaN	NaN	NaN	NaN	NaN	NaN	NaN	NaN	NaN	NaN	NaN	NaN	NaN	NaN	NaN	NaN	NaN	24.7511	NaN	NaN	NaN	NaN	NaN	NaN	NaN	NaN	NaN	NaN	NaN	NaN	NaN	NaN	NaN	NaN	NaN	NaN	NaN	NaN	NaN
NaN	20.6805	NaN	NaN	NaN	NaN	NaN	NaN	NaN	NaN	NaN	NaN	NaN	NaN	NaN	NaN	NaN	NaN	NaN	NaN	NaN	NaN	NaN	NaN	NaN	NaN	NaN	NaN	NaN	NaN	NaN	NaN	NaN	NaN	NaN	NaN	NaN	NaN	NaN	NaN	NaN	NaN	NaN	28.0082	28.2524	28.1579	NaN	NaN	NaN
NaN	NaN	NaN	NaN	NaN	NaN	NaN	NaN	NaN	NaN	NaN	NaN	NaN	NaN	NaN	NaN	NaN	NaN	NaN	NaN	NaN	NaN	NaN	NaN	NaN	NaN	NaN	NaN	NaN	NaN	NaN	NaN	NaN	NaN	NaN	NaN	NaN	NaN	NaN	NaN	NaN	NaN	NaN	23.2637	24.0026	23.5039	NaN	NaN	NaN
NaN	NaN	NaN	NaN	NaN	23.8097	24.3827	24.0729	NaN	NaN	NaN	24.7609	24.1469	NaN	NaN	NaN	NaN	NaN	NaN	NaN	NaN	NaN	NaN	NaN	NaN	NaN	NaN	NaN	NaN	NaN	NaN	24.0987	NaN	NaN	NaN	NaN	NaN	NaN	NaN	NaN	NaN	NaN	NaN	NaN	NaN	NaN	NaN	NaN	NaN
NaN	NaN	NaN	NaN	NaN	NaN	NaN	NaN	NaN	NaN	NaN	NaN	NaN	NaN	NaN	NaN	NaN	NaN	NaN	NaN	NaN	NaN	NaN	NaN	NaN	NaN	NaN	NaN	NaN	NaN	NaN	NaN	NaN	NaN	NaN	NaN	NaN	NaN	NaN	NaN	NaN	NaN	NaN	22.7583	22.9123	23.262	NaN	NaN	NaN
24.6613	23.1059	27.6265	27.2149	27.0729	NaN	NaN	NaN	25.1602	24.5168	25.2127	26.0453	25.2504	26.7689	26.3037	26.4632	25.7104	24.5755	NaN	23.6249	24.2318	24.1343	26.6663	26.7052	26.8994	26.4829	26.4896	26.7984	25.0167	24.922	25.8298	25.3619	25.4034	25.678	25.8277	25.8888	25.6786	27.3654	27.0784	27.5313	25.498	25.4665	26.0339	NaN	21.4459	20.9499	25.6569	24.4024	24.576
NaN	NaN	NaN	NaN	NaN	NaN	NaN	NaN	NaN	NaN	NaN	NaN	NaN	NaN	NaN	NaN	NaN	NaN	NaN	NaN	NaN	NaN	NaN	NaN	NaN	NaN	NaN	NaN	NaN	NaN	NaN	NaN	NaN	NaN	NaN	NaN	NaN	NaN	NaN	NaN	NaN	NaN	NaN	27.0988	26.5849	26.7347	NaN	NaN	NaN
NaN	NaN	NaN	NaN	NaN	NaN	NaN	NaN	NaN	NaN	NaN	NaN	NaN	NaN	NaN	NaN	NaN	NaN	NaN	NaN	NaN	NaN	NaN	NaN	NaN	NaN	NaN	NaN	NaN	NaN	NaN	NaN	NaN	NaN	NaN	NaN	NaN	NaN	NaN	NaN	NaN	NaN	NaN	22.9516	22.9079	22.8276	NaN	NaN	NaN
NaN	NaN	NaN	NaN	NaN	NaN	NaN	NaN	NaN	NaN	NaN	NaN	NaN	NaN	NaN	NaN	NaN	NaN	NaN	NaN	NaN	NaN	NaN	NaN	NaN	NaN	NaN	NaN	NaN	NaN	NaN	NaN	NaN	NaN	NaN	NaN	NaN	NaN	NaN	NaN	NaN	NaN	NaN	25.4464	25.1635	25.3128	NaN	NaN	NaN
NaN	NaN	NaN	NaN	NaN	NaN	NaN	NaN	NaN	NaN	NaN	NaN	NaN	NaN	NaN	NaN	NaN	NaN	NaN	NaN	NaN	NaN	NaN	NaN	NaN	NaN	NaN	NaN	NaN	NaN	NaN	NaN	NaN	NaN	NaN	NaN	NaN	NaN	NaN	NaN	NaN	NaN	NaN	26.5431	26.6849	26.4139	NaN	NaN	NaN
26.1847	26.3903	26.8817	26.9451	26.8073	24.9567	25.2153	25.5614	26.4478	26.3955	26.4756	26.4122	26.5382	26.3638	26.4275	26.3829	25.7722	26.4644	26.1828	26.452	26.5878	26.2013	26.1916	26.2985	26.2351	26.1912	25.9925	26.8157	26.4665	26.3159	26.212	26.1573	26.5876	26.4151	26.389	26.3222	25.9129	27.2781	27.3952	27.2136	26.415	26.6411	26.2207	25.7537	25.7379	25.8745	26.3382	26.7671	26.9189
NaN	NaN	NaN	NaN	NaN	NaN	NaN	NaN	NaN	NaN	NaN	NaN	NaN	NaN	NaN	NaN	NaN	NaN	NaN	NaN	NaN	NaN	NaN	NaN	NaN	NaN	NaN	NaN	NaN	NaN	NaN	NaN	NaN	NaN	NaN	NaN	NaN	NaN	NaN	NaN	NaN	NaN	NaN	23.1093	22.955	22.7623	NaN	NaN	NaN
NaN	NaN	NaN	NaN	NaN	23.6281	23.5991	23.6595	NaN	NaN	NaN	23.4623	23.5335	NaN	NaN	NaN	NaN	NaN	NaN	NaN	NaN	NaN	NaN	NaN	NaN	NaN	NaN	NaN	NaN	NaN	NaN	NaN	NaN	NaN	NaN	NaN	NaN	NaN	NaN	NaN	NaN	NaN	NaN	NaN	NaN	NaN	NaN	NaN	NaN
NaN	NaN	NaN	NaN	NaN	NaN	NaN	NaN	NaN	NaN	NaN	NaN	NaN	NaN	NaN	NaN	NaN	NaN	NaN	NaN	NaN	NaN	NaN	NaN	NaN	NaN	NaN	NaN	NaN	NaN	NaN	NaN	NaN	NaN	NaN	NaN	NaN	NaN	NaN	NaN	NaN	NaN	NaN	24.1041	24.2996	24.3092	NaN	NaN	NaN
NaN	NaN	NaN	NaN	NaN	NaN	NaN	NaN	NaN	NaN	NaN	23.1502	25.0601	NaN	NaN	NaN	NaN	NaN	NaN	NaN	NaN	NaN	NaN	NaN	NaN	NaN	NaN	NaN	NaN	NaN	NaN	NaN	NaN	NaN	NaN	NaN	NaN	NaN	NaN	NaN	NaN	NaN	NaN	24.1643	23.3335	23.5916	NaN	NaN	NaN
24.319	24.889	23.1157	NaN	23.8266	24.8715	25.4436	24.843	24.4167	24.8018	24.6498	24.7261	24.4761	24.1615	24.3448	24.3437	23.936	24.9313	24.8205	24.4457	24.2196	24.459	23.9648	23.2747	24.0761	24.1493	24.085	23.95	25.0234	25.1147	24.9881	24.1999	24.4432	24.1905	24.9585	25.1381	25.2309	NaN	24.6514	24.515	24.4823	24.9242	24.9706	24.5159	25.828	25.2478	24.5836	24.6578	24.4912
NaN	NaN	NaN	NaN	NaN	24.5047	23.7847	24.7124	NaN	NaN	NaN	24.1147	23.8285	NaN	NaN	NaN	NaN	NaN	NaN	NaN	NaN	NaN	NaN	NaN	NaN	NaN	NaN	NaN	NaN	NaN	NaN	NaN	NaN	NaN	NaN	NaN	NaN	NaN	NaN	NaN	NaN	NaN	NaN	NaN	22.563	22.6599	NaN	NaN	NaN
NaN	NaN	NaN	NaN	NaN	NaN	NaN	NaN	NaN	NaN	NaN	NaN	NaN	NaN	NaN	NaN	NaN	NaN	NaN	NaN	NaN	NaN	NaN	NaN	NaN	NaN	NaN	NaN	NaN	NaN	NaN	NaN	NaN	NaN	NaN	NaN	NaN	NaN	NaN	NaN	NaN	NaN	NaN	26.7575	26.4906	26.8748	NaN	NaN	NaN
26.9154	27.1196	26.3783	26.4305	26.3904	27.3101	27.2078	27.103	26.9585	26.9319	26.9577	27.4386	27.5865	26.7244	26.7899	26.8014	27.1179	27.1165	27.0778	26.9615	26.7669	26.9653	26.8159	26.908	27.0613	27.069	27.0342	27.0897	27.3546	27.2716	27.2064	26.5205	26.2952	26.5232	27.3806	27.3747	27.2083	26.6053	26.5803	26.6588	26.7532	26.5931	26.4799	27.5337	27.5996	27.6346	26.9379	26.9653	26.8071
NaN	NaN	NaN	NaN	NaN	NaN	NaN	NaN	NaN	NaN	NaN	NaN	NaN	NaN	NaN	NaN	NaN	NaN	NaN	NaN	NaN	NaN	NaN	NaN	NaN	NaN	NaN	NaN	NaN	NaN	NaN	NaN	NaN	NaN	NaN	NaN	NaN	NaN	NaN	NaN	NaN	NaN	NaN	25.8992	25.3642	25.8355	NaN	NaN	NaN
NaN	NaN	NaN	NaN	NaN	NaN	NaN	NaN	NaN	NaN	NaN	NaN	NaN	NaN	NaN	NaN	NaN	NaN	NaN	NaN	NaN	NaN	NaN	NaN	NaN	NaN	NaN	NaN	NaN	NaN	NaN	NaN	NaN	NaN	NaN	NaN	NaN	NaN	NaN	NaN	NaN	NaN	NaN	25.7169	25.6288	25.3952	NaN	NaN	NaN
NaN	NaN	NaN	NaN	NaN	NaN	NaN	NaN	NaN	NaN	NaN	NaN	NaN	NaN	NaN	NaN	NaN	NaN	NaN	NaN	NaN	NaN	NaN	NaN	NaN	NaN	NaN	NaN	NaN	NaN	NaN	NaN	NaN	NaN	NaN	NaN	NaN	NaN	NaN	NaN	NaN	NaN	NaN	25.4072	25.403	25.2159	NaN	NaN	NaN
NaN	NaN	NaN	NaN	NaN	NaN	NaN	NaN	NaN	NaN	NaN	NaN	NaN	NaN	NaN	NaN	NaN	NaN	NaN	NaN	NaN	NaN	NaN	NaN	NaN	NaN	NaN	NaN	NaN	NaN	NaN	NaN	NaN	NaN	NaN	NaN	NaN	NaN	NaN	NaN	NaN	NaN	NaN	25.8993	25.394	25.7582	NaN	NaN	NaN
NaN	NaN	NaN	NaN	NaN	27.4225	27.4097	27.3084	NaN	NaN	NaN	NaN	NaN	NaN	NaN	NaN	NaN	NaN	NaN	NaN	NaN	NaN	NaN	NaN	NaN	NaN	NaN	NaN	NaN	NaN	NaN	NaN	NaN	NaN	NaN	NaN	NaN	NaN	NaN	NaN	NaN	NaN	NaN	26.4464	26.2591	26.0057	NaN	NaN	NaN
NaN	NaN	NaN	NaN	NaN	23.1884	23.4449	23.0924	NaN	NaN	NaN	NaN	NaN	NaN	NaN	NaN	NaN	NaN	NaN	NaN	NaN	NaN	NaN	NaN	NaN	NaN	NaN	NaN	NaN	NaN	NaN	NaN	NaN	NaN	NaN	NaN	NaN	NaN	NaN	NaN	NaN	NaN	NaN	NaN	NaN	NaN	NaN	NaN	NaN
NaN	NaN	NaN	NaN	NaN	NaN	NaN	NaN	NaN	NaN	NaN	NaN	NaN	NaN	NaN	NaN	NaN	NaN	NaN	NaN	NaN	NaN	NaN	NaN	NaN	NaN	NaN	NaN	NaN	NaN	NaN	NaN	NaN	NaN	NaN	NaN	NaN	NaN	NaN	NaN	NaN	NaN	NaN	24.9998	24.5813	24.8899	NaN	NaN	NaN
NaN	NaN	NaN	22.3465	NaN	NaN	NaN	NaN	NaN	NaN	NaN	NaN	NaN	NaN	NaN	NaN	NaN	NaN	NaN	NaN	NaN	NaN	NaN	NaN	NaN	NaN	NaN	NaN	NaN	NaN	NaN	NaN	NaN	NaN	NaN	NaN	NaN	NaN	NaN	21.8212	NaN	NaN	NaN	23.1469	24.0447	23.0542	NaN	NaN	NaN
NaN	NaN	21.2497	NaN	21.4472	NaN	NaN	21.3893	NaN	21.7102	NaN	22.3882	NaN	22.0019	22.0332	22.1124	NaN	21.962	NaN	22.3086	NaN	NaN	NaN	22.6796	22.9406	NaN	22.0188	NaN	NaN	22.1626	22.0787	NaN	NaN	21.9366	22.3728	NaN	22.2759	21.8778	21.9768	21.7759	22.1529	22.0796	22.4283	NaN	22.3	NaN	NaN	22.2745	NaN
NaN	NaN	NaN	NaN	NaN	NaN	NaN	NaN	NaN	NaN	NaN	NaN	NaN	NaN	NaN	NaN	NaN	NaN	NaN	NaN	NaN	NaN	NaN	NaN	NaN	NaN	NaN	NaN	NaN	NaN	NaN	NaN	NaN	NaN	NaN	NaN	NaN	NaN	NaN	NaN	NaN	NaN	NaN	25.4998	26.4272	26.3981	NaN	NaN	NaN
NaN	19.808	22.5823	NaN	22.9294	NaN	NaN	NaN	21.9487	21.4508	22.1058	21.7885	21.7565	NaN	22.1767	21.9193	NaN	NaN	NaN	NaN	21.8704	NaN	NaN	NaN	21.7172	NaN	NaN	NaN	21.9541	NaN	NaN	21.9557	21.4238	22.2144	23.0247	NaN	NaN	NaN	NaN	NaN	21.9876	22.3855	NaN	NaN	NaN	NaN	21.899	NaN	NaN
NaN	NaN	NaN	NaN	NaN	NaN	NaN	NaN	NaN	NaN	NaN	NaN	NaN	NaN	NaN	NaN	NaN	NaN	NaN	NaN	NaN	NaN	NaN	NaN	NaN	NaN	NaN	NaN	NaN	NaN	NaN	NaN	NaN	NaN	NaN	NaN	NaN	NaN	NaN	NaN	NaN	NaN	NaN	22.3794	22.4272	22.9437	NaN	NaN	NaN
NaN	NaN	NaN	NaN	NaN	24.6689	24.7245	24.3144	NaN	NaN	NaN	23.7579	23.3415	NaN	NaN	NaN	NaN	NaN	NaN	NaN	NaN	NaN	NaN	NaN	NaN	NaN	NaN	NaN	NaN	NaN	NaN	NaN	NaN	NaN	NaN	NaN	NaN	NaN	NaN	NaN	NaN	NaN	NaN	NaN	23.353	23.3672	NaN	NaN	NaN
NaN	NaN	NaN	NaN	NaN	NaN	NaN	NaN	NaN	NaN	NaN	NaN	NaN	NaN	NaN	NaN	NaN	NaN	NaN	NaN	NaN	NaN	NaN	NaN	NaN	NaN	NaN	NaN	NaN	NaN	NaN	NaN	NaN	NaN	NaN	NaN	NaN	NaN	NaN	NaN	NaN	NaN	NaN	25.2432	25.3987	24.8128	NaN	NaN	NaN
24.0843	24.57	NaN	23.9647	23.7479	25.033	24.8636	24.9547	24.3354	24.7482	24.3864	NaN	NaN	NaN	24.2533	NaN	NaN	24.0292	24.7561	23.4425	23.82	23.8132	NaN	NaN	NaN	23.6706	23.6552	23.1749	24.0803	24.6967	24.677	24.6621	24.338	24.6232	NaN	NaN	NaN	24.4235	24.1296	24.3246	NaN	NaN	NaN	23.6657	24.2941	24.3722	24.388	24.1223	24.0182
22.8094	22.6501	22.331	NaN	NaN	NaN	22.4595	NaN	NaN	23.0182	22.711	NaN	NaN	NaN	NaN	NaN	22.7391	22.5798	22.4333	22.9239	NaN	22.9143	22.9384	22.7712	22.911	22.4759	NaN	NaN	22.6984	22.9525	22.7881	NaN	22.4644	NaN	NaN	NaN	NaN	NaN	22.3323	NaN	22.9276	22.6715	22.4433	NaN	22.9845	NaN	NaN	NaN	NaN
NaN	NaN	NaN	NaN	NaN	23.1468	23.3454	23.1932	NaN	NaN	NaN	NaN	NaN	NaN	NaN	NaN	NaN	NaN	NaN	NaN	NaN	NaN	NaN	NaN	NaN	NaN	NaN	NaN	NaN	NaN	NaN	NaN	NaN	NaN	NaN	NaN	NaN	NaN	22.8637	NaN	NaN	NaN	NaN	NaN	NaN	NaN	NaN	NaN	NaN
NaN	NaN	NaN	NaN	NaN	NaN	NaN	NaN	NaN	NaN	NaN	NaN	NaN	NaN	NaN	NaN	NaN	NaN	NaN	NaN	NaN	NaN	NaN	NaN	NaN	NaN	NaN	NaN	NaN	NaN	NaN	NaN	NaN	NaN	NaN	NaN	NaN	NaN	NaN	NaN	NaN	NaN	NaN	25.3948	25.4345	25.4032	NaN	NaN	NaN
NaN	NaN	NaN	NaN	NaN	NaN	NaN	NaN	NaN	NaN	NaN	NaN	NaN	NaN	NaN	NaN	NaN	NaN	NaN	NaN	NaN	NaN	NaN	NaN	NaN	NaN	NaN	NaN	NaN	NaN	NaN	NaN	NaN	NaN	NaN	NaN	NaN	NaN	NaN	NaN	NaN	NaN	NaN	23.0905	23.2674	23.0736	NaN	NaN	NaN
NaN	NaN	NaN	NaN	NaN	NaN	NaN	NaN	NaN	NaN	NaN	NaN	NaN	NaN	NaN	NaN	NaN	NaN	NaN	NaN	NaN	NaN	NaN	NaN	NaN	NaN	NaN	NaN	NaN	NaN	NaN	NaN	NaN	NaN	NaN	NaN	NaN	NaN	NaN	NaN	NaN	NaN	NaN	27.2797	27.1293	27.2866	NaN	NaN	NaN
25.2209	25.9616	24.8069	24.0244	24.7788	26.0223	26.1947	26.0669	25.963	25.723	25.669	26.4421	26.1834	25.756	25.709	25.7634	25.8769	25.9053	25.6402	25.389	25.5319	25.4817	25.9738	25.6198	26.0016	25.947	25.7913	25.6761	26.2432	25.9181	26.0699	25.497	25.6701	25.796	25.7902	26.0774	25.6662	25.7093	25.4081	25.495	23.9353	24.0005	23.9773	26.1344	26.0749	25.7914	25.8325	25.8936	25.8722
NaN	NaN	NaN	NaN	NaN	NaN	NaN	NaN	NaN	NaN	NaN	NaN	NaN	NaN	NaN	NaN	NaN	NaN	NaN	NaN	NaN	NaN	NaN	NaN	NaN	NaN	NaN	NaN	NaN	NaN	NaN	NaN	NaN	NaN	NaN	NaN	NaN	NaN	NaN	NaN	NaN	NaN	NaN	23.4684	23.615	23.1745	NaN	NaN	NaN
NaN	NaN	NaN	NaN	NaN	NaN	NaN	NaN	NaN	NaN	NaN	NaN	NaN	NaN	NaN	NaN	NaN	NaN	NaN	NaN	NaN	NaN	NaN	NaN	NaN	NaN	NaN	NaN	NaN	NaN	NaN	NaN	NaN	NaN	NaN	NaN	NaN	NaN	NaN	NaN	NaN	NaN	NaN	24.004	24.0399	23.9094	NaN	NaN	NaN
NaN	NaN	NaN	NaN	NaN	NaN	NaN	NaN	NaN	NaN	NaN	NaN	NaN	NaN	NaN	NaN	NaN	NaN	NaN	NaN	NaN	NaN	NaN	NaN	NaN	NaN	NaN	NaN	NaN	NaN	NaN	NaN	NaN	NaN	NaN	NaN	NaN	NaN	NaN	NaN	NaN	NaN	NaN	23.9036	23.9739	24.0993	NaN	NaN	NaN
23.324	23.8195	NaN	23.6321	23.121	NaN	24.593	24.2098	24.0784	24.3431	24.7896	22.85	NaN	23.4842	23.9088	23.426	NaN	24.2624	24.4407	23.5906	23.3437	23.7495	24.9376	24.3694	24.8798	NaN	23.2373	23.2536	23.265	23.5784	NaN	NaN	24.7194	NaN	NaN	23.3126	23.3876	24.3016	24.342	24.882	24.3019	24.9148	24.2758	NaN	NaN	NaN	23.814	23.8376	24.0581
NaN	NaN	NaN	NaN	NaN	NaN	NaN	NaN	NaN	NaN	NaN	NaN	NaN	NaN	NaN	NaN	NaN	NaN	NaN	NaN	NaN	NaN	NaN	NaN	NaN	NaN	NaN	NaN	NaN	NaN	NaN	NaN	NaN	NaN	NaN	NaN	NaN	NaN	NaN	NaN	NaN	NaN	NaN	24.7613	24.7095	24.3081	NaN	NaN	NaN
NaN	NaN	NaN	NaN	NaN	NaN	NaN	NaN	NaN	NaN	NaN	NaN	NaN	NaN	NaN	NaN	NaN	NaN	NaN	NaN	NaN	NaN	NaN	NaN	NaN	NaN	NaN	NaN	NaN	NaN	NaN	NaN	NaN	NaN	NaN	NaN	NaN	NaN	NaN	NaN	NaN	NaN	NaN	26.8841	26.74	26.5766	NaN	NaN	NaN
24.8364	25.0647	24.3731	24.5328	24.4995	NaN	NaN	NaN	25.2971	24.7952	25.2757	NaN	NaN	25.1215	25.1406	25.195	24.8707	25.1014	25.025	25.3122	25.0034	25.4263	25.2777	25.0346	25.202	24.9693	24.9208	24.958	24.8138	25.092	25.2935	NaN	NaN	NaN	24.6804	24.5352	25.0678	24.316	24.4438	24.4296	25.3466	25.2562	25.2768	25.5544	25.1453	25.1957	25.0861	24.9243	24.8233
NaN	NaN	NaN	NaN	NaN	NaN	NaN	NaN	NaN	NaN	NaN	NaN	NaN	NaN	NaN	NaN	NaN	NaN	NaN	NaN	NaN	NaN	NaN	NaN	NaN	NaN	NaN	NaN	NaN	NaN	NaN	NaN	NaN	NaN	NaN	NaN	NaN	NaN	NaN	NaN	NaN	NaN	NaN	24.9322	24.7225	24.3323	NaN	NaN	NaN
26.4245	25.4791	24.8008	25.2846	26.2838	27.1331	25.9132	26.518	26.4131	26.0331	27.321	25.8222	26.2341	25.657	27.1676	25.4757	26.5935	25.508	25.8654	26.0112	26.791	26.5467	25.4136	26.932	26.5377	26.4819	27.3798	27.0579	26.581	26.7832	25.704	25.8042	25.2819	26.8637	27.1755	26.7295	25.8482	26.1554	25.9629	26.2959	25.0801	25.2305	24.4114	26.5252	26.4524	26.2686	25.8551	25.4483	26.2333
NaN	21.8505	NaN	NaN	NaN	NaN	NaN	NaN	NaN	NaN	NaN	NaN	NaN	24.1084	NaN	NaN	22.1162	NaN	NaN	NaN	NaN	NaN	NaN	NaN	NaN	22.835	NaN	NaN	22.9448	22.6484	NaN	NaN	NaN	NaN	NaN	NaN	NaN	22.9731	23.0556	23.2215	NaN	NaN	NaN	NaN	NaN	NaN	NaN	NaN	21.0286
NaN	NaN	NaN	NaN	NaN	25.0165	24.8332	24.7972	NaN	NaN	NaN	NaN	NaN	NaN	NaN	NaN	NaN	NaN	NaN	NaN	NaN	NaN	NaN	NaN	NaN	NaN	NaN	NaN	NaN	NaN	NaN	NaN	NaN	NaN	NaN	NaN	NaN	NaN	NaN	NaN	NaN	NaN	NaN	24.2045	24.8633	24.6781	NaN	NaN	NaN
NaN	NaN	NaN	NaN	NaN	NaN	NaN	NaN	NaN	NaN	NaN	NaN	NaN	NaN	NaN	NaN	NaN	NaN	NaN	NaN	NaN	NaN	NaN	NaN	NaN	NaN	NaN	NaN	NaN	NaN	NaN	NaN	NaN	NaN	NaN	NaN	NaN	NaN	NaN	NaN	NaN	NaN	NaN	26.9117	26.5675	26.8457	NaN	NaN	NaN
NaN	NaN	NaN	NaN	NaN	NaN	NaN	NaN	NaN	NaN	NaN	NaN	NaN	NaN	NaN	NaN	NaN	NaN	NaN	NaN	NaN	NaN	NaN	NaN	NaN	NaN	NaN	NaN	NaN	NaN	NaN	NaN	NaN	NaN	NaN	NaN	NaN	NaN	NaN	NaN	NaN	NaN	NaN	25.505	25.3842	25.3564	NaN	NaN	NaN
25.6887	26.6676	25.9672	25.7764	25.6552	26.4284	26.6572	26.6019	26.1334	26.0756	26.2386	26.0459	25.9719	25.8374	25.935	26.0864	26.1363	26.0014	26.1279	26.2533	26.2709	26.1445	26.4994	26.4393	26.6263	26.256	26.2968	26.3085	26.1367	25.9833	26.3104	25.5813	25.8059	25.713	26.428	26.4714	26.5453	26.1704	26.5387	26.3855	26.2659	26.832	26.5899	26.5494	26.3701	26.7834	26.4194	26.4873	26.5113
24.7261	25.27	24.6974	NaN	24.9322	25.0695	25.0653	24.9361	25.3179	25.5022	25.1367	25.4364	25.1152	24.89	25.0962	24.8549	25.363	25.1321	25.2838	24.8154	23.829	24.4986	25.2724	25.5377	25.7296	24.3832	24.1588	24.2631	24.7591	24.9441	24.8103	25.2623	25.3036	25.4827	24.6107	24.8713	25.1901	24.8048	24.7614	24.4432	25.054	24.2207	25.3361	24.6193	24.6098	24.643	25.1905	24.967	24.9187
NaN	NaN	23.1397	23.3589	23.6269	NaN	NaN	NaN	NaN	NaN	NaN	NaN	NaN	23.1593	22.662	22.3921	NaN	NaN	NaN	NaN	NaN	NaN	24.0371	24.0334	24.5265	23.006	NaN	23.971	NaN	NaN	NaN	NaN	NaN	NaN	22.5293	22.6184	21.8235	25.1174	24.1561	24.9771	NaN	NaN	NaN	NaN	NaN	NaN	NaN	NaN	NaN
NaN	NaN	NaN	NaN	NaN	25.5925	25.6351	25.8997	NaN	NaN	NaN	26.5581	25.5487	NaN	NaN	NaN	NaN	NaN	NaN	NaN	NaN	NaN	NaN	NaN	NaN	NaN	NaN	NaN	NaN	NaN	NaN	NaN	NaN	NaN	NaN	NaN	NaN	NaN	NaN	NaN	NaN	NaN	NaN	NaN	NaN	NaN	NaN	NaN	NaN
NaN	NaN	NaN	NaN	NaN	NaN	NaN	NaN	NaN	NaN	NaN	NaN	NaN	NaN	NaN	NaN	NaN	NaN	NaN	NaN	NaN	NaN	NaN	NaN	NaN	NaN	NaN	NaN	NaN	NaN	NaN	NaN	NaN	NaN	NaN	NaN	NaN	NaN	NaN	NaN	NaN	NaN	NaN	23.8353	22.7975	23.057	NaN	NaN	NaN
NaN	NaN	NaN	NaN	NaN	NaN	NaN	NaN	NaN	NaN	NaN	NaN	NaN	NaN	NaN	NaN	NaN	NaN	NaN	NaN	NaN	NaN	NaN	NaN	NaN	NaN	NaN	NaN	NaN	NaN	NaN	NaN	NaN	NaN	NaN	NaN	NaN	NaN	NaN	NaN	NaN	NaN	NaN	27.6174	27.3428	27.2263	NaN	NaN	NaN
NaN	NaN	NaN	NaN	NaN	NaN	NaN	NaN	NaN	NaN	NaN	NaN	NaN	NaN	NaN	NaN	NaN	NaN	NaN	NaN	NaN	NaN	NaN	NaN	NaN	NaN	NaN	NaN	NaN	NaN	NaN	NaN	NaN	NaN	NaN	NaN	NaN	NaN	NaN	NaN	NaN	NaN	NaN	24.0957	24.2961	24.1568	NaN	NaN	NaN
NaN	NaN	NaN	NaN	NaN	NaN	NaN	NaN	NaN	NaN	NaN	24.3821	24.716	NaN	NaN	NaN	NaN	NaN	NaN	NaN	NaN	NaN	NaN	NaN	NaN	NaN	NaN	NaN	NaN	NaN	NaN	NaN	NaN	NaN	NaN	NaN	NaN	NaN	NaN	NaN	NaN	NaN	NaN	24.4925	24.3975	24.3962	NaN	NaN	NaN
NaN	NaN	NaN	NaN	NaN	NaN	NaN	NaN	NaN	NaN	NaN	NaN	NaN	NaN	NaN	NaN	NaN	NaN	NaN	NaN	NaN	NaN	NaN	NaN	NaN	NaN	NaN	NaN	NaN	NaN	NaN	NaN	NaN	NaN	NaN	NaN	NaN	NaN	NaN	NaN	NaN	NaN	NaN	25.5422	25.2592	25.4174	NaN	NaN	NaN
NaN	NaN	NaN	NaN	NaN	23.3199	23.2703	23.1098	NaN	NaN	NaN	NaN	NaN	NaN	NaN	NaN	NaN	NaN	NaN	NaN	NaN	NaN	NaN	NaN	NaN	NaN	NaN	NaN	NaN	NaN	NaN	NaN	NaN	NaN	NaN	NaN	NaN	NaN	NaN	NaN	NaN	NaN	NaN	25.4333	25.6517	25.3544	NaN	NaN	NaN
26.5184	26.3622	26.2182	26.3389	26.2201	27.9007	28.1912	27.8658	26.5717	27.0329	26.6733	28.0104	28.131	26.3381	26.3588	26.196	27.4079	27.6359	27.3674	25.2109	25.3694	25.3154	26.8971	26.8021	27.0716	27.0311	26.9779	27.476	27.6923	27.542	27.3245	26.1082	26.0316	26.2684	27.2904	27.2703	27.0299	26.1489	26.1543	26.2823	25.725	25.8225	25.5053	31.1072	31.4534	31.5083	24.8092	25.4615	25.6868
NaN	NaN	NaN	NaN	NaN	NaN	NaN	NaN	NaN	NaN	NaN	NaN	NaN	NaN	NaN	NaN	NaN	NaN	NaN	NaN	NaN	NaN	NaN	NaN	NaN	NaN	NaN	NaN	NaN	NaN	NaN	NaN	NaN	NaN	NaN	NaN	NaN	NaN	NaN	NaN	NaN	NaN	NaN	25.8532	25.5331	25.8825	NaN	NaN	NaN
NaN	NaN	NaN	22.373	NaN	NaN	NaN	NaN	NaN	NaN	NaN	NaN	NaN	NaN	NaN	NaN	NaN	NaN	NaN	NaN	NaN	NaN	NaN	NaN	NaN	NaN	NaN	NaN	NaN	NaN	NaN	NaN	NaN	NaN	NaN	NaN	NaN	NaN	NaN	NaN	NaN	NaN	NaN	31.2559	31.3661	31.3433	NaN	NaN	NaN
NaN	NaN	NaN	NaN	NaN	NaN	NaN	NaN	NaN	NaN	NaN	NaN	NaN	NaN	NaN	NaN	NaN	NaN	NaN	NaN	NaN	NaN	NaN	NaN	NaN	NaN	NaN	NaN	NaN	NaN	NaN	NaN	NaN	NaN	NaN	NaN	NaN	NaN	NaN	NaN	NaN	NaN	NaN	25.3681	25.5211	25.1916	NaN	NaN	NaN
NaN	NaN	NaN	NaN	NaN	NaN	NaN	NaN	NaN	NaN	NaN	24.4812	24.7712	NaN	NaN	NaN	NaN	NaN	NaN	NaN	NaN	NaN	NaN	NaN	NaN	NaN	NaN	NaN	NaN	NaN	NaN	NaN	NaN	NaN	NaN	NaN	NaN	NaN	NaN	NaN	NaN	NaN	NaN	24.1229	24.492	24.3235	NaN	NaN	NaN
NaN	NaN	NaN	NaN	NaN	NaN	NaN	NaN	NaN	NaN	NaN	NaN	NaN	NaN	NaN	NaN	NaN	NaN	NaN	NaN	NaN	NaN	NaN	NaN	NaN	NaN	NaN	NaN	NaN	NaN	NaN	NaN	NaN	NaN	NaN	NaN	NaN	NaN	NaN	NaN	NaN	NaN	NaN	24.1029	24.4583	24.6798	NaN	NaN	NaN
NaN	NaN	NaN	NaN	NaN	24.516	24.4807	24.4614	NaN	NaN	NaN	NaN	24.2842	NaN	NaN	NaN	NaN	NaN	NaN	NaN	NaN	NaN	NaN	NaN	NaN	NaN	NaN	NaN	NaN	NaN	NaN	26.5166	26.2575	26.1824	NaN	NaN	NaN	NaN	NaN	NaN	NaN	NaN	NaN	27.5772	27.7349	27.5989	NaN	NaN	NaN
NaN	NaN	NaN	NaN	NaN	NaN	NaN	NaN	NaN	NaN	NaN	NaN	NaN	NaN	NaN	NaN	NaN	NaN	NaN	NaN	NaN	NaN	NaN	NaN	NaN	NaN	NaN	NaN	NaN	NaN	NaN	NaN	NaN	NaN	NaN	NaN	NaN	NaN	NaN	NaN	NaN	NaN	NaN	23.4212	23.5116	23.2542	NaN	NaN	NaN
NaN	NaN	NaN	NaN	NaN	NaN	NaN	NaN	NaN	NaN	NaN	NaN	NaN	NaN	NaN	NaN	NaN	NaN	NaN	NaN	NaN	NaN	NaN	NaN	NaN	NaN	NaN	NaN	NaN	NaN	NaN	NaN	NaN	NaN	NaN	NaN	NaN	NaN	NaN	NaN	NaN	NaN	NaN	25.2547	25.118	25.2056	NaN	NaN	NaN
NaN	NaN	NaN	NaN	NaN	NaN	NaN	NaN	NaN	NaN	NaN	NaN	NaN	NaN	NaN	NaN	NaN	NaN	NaN	NaN	NaN	NaN	NaN	NaN	NaN	NaN	NaN	NaN	NaN	NaN	NaN	NaN	NaN	NaN	NaN	NaN	NaN	NaN	NaN	NaN	NaN	NaN	NaN	24.39	24.1936	24.0586	NaN	NaN	NaN
NaN	NaN	NaN	NaN	NaN	NaN	NaN	NaN	NaN	NaN	NaN	NaN	NaN	NaN	NaN	NaN	NaN	NaN	NaN	NaN	NaN	NaN	NaN	NaN	NaN	NaN	NaN	NaN	NaN	NaN	NaN	NaN	NaN	NaN	NaN	NaN	NaN	NaN	NaN	NaN	NaN	NaN	NaN	25.812	25.5818	25.5292	NaN	NaN	NaN
NaN	NaN	NaN	NaN	NaN	NaN	NaN	NaN	NaN	NaN	NaN	NaN	NaN	NaN	NaN	NaN	NaN	NaN	NaN	NaN	NaN	NaN	NaN	NaN	NaN	NaN	NaN	NaN	NaN	NaN	NaN	NaN	NaN	NaN	NaN	NaN	NaN	NaN	NaN	NaN	NaN	NaN	NaN	27.0448	27.0544	26.8953	NaN	NaN	NaN
21.967	22.4812	24.2131	23.6677	23.4481	22.7235	23.5384	23.7273	23.266	23.211	23.368	24.0018	24.1094	22.5524	22.8316	22.6226	NaN	21.9973	21.777	21.7541	21.8856	20.4128	24.0096	23.396	22.9872	23.3502	23.3164	23.3116	22.6143	22.14	22.7455	23.3229	23.391	23.7496	23.1828	23.0434	22.3993	23.3457	22.9321	23.2985	22.8069	23.405	NaN	28.5193	28.1987	28.4174	23.077	23.1158	23.3217
NaN	NaN	NaN	NaN	NaN	NaN	NaN	NaN	NaN	NaN	NaN	NaN	NaN	NaN	NaN	NaN	NaN	NaN	NaN	NaN	NaN	NaN	NaN	NaN	NaN	NaN	NaN	NaN	NaN	NaN	NaN	NaN	NaN	NaN	NaN	NaN	NaN	NaN	NaN	NaN	NaN	NaN	NaN	24.9504	24.9893	25.109	NaN	NaN	NaN
NaN	NaN	NaN	NaN	NaN	NaN	NaN	NaN	NaN	NaN	NaN	NaN	NaN	NaN	22.4586	22.2403	NaN	NaN	NaN	22.4565	NaN	NaN	NaN	NaN	NaN	NaN	NaN	NaN	NaN	NaN	NaN	NaN	NaN	NaN	22.4798	NaN	NaN	22.3008	22.1208	22.2202	NaN	NaN	NaN	NaN	NaN	NaN	NaN	NaN	NaN
NaN	NaN	NaN	NaN	NaN	NaN	NaN	NaN	NaN	NaN	NaN	NaN	NaN	NaN	NaN	NaN	NaN	NaN	NaN	NaN	NaN	NaN	NaN	NaN	NaN	NaN	NaN	NaN	NaN	NaN	NaN	NaN	NaN	NaN	NaN	NaN	NaN	NaN	NaN	NaN	NaN	NaN	NaN	22.7574	22.6559	22.7762	NaN	NaN	NaN
NaN	NaN	NaN	NaN	NaN	24.4318	24.8464	24.6333	NaN	NaN	NaN	NaN	24.9245	NaN	NaN	NaN	NaN	NaN	NaN	NaN	NaN	NaN	NaN	NaN	NaN	NaN	NaN	NaN	NaN	NaN	NaN	NaN	NaN	NaN	NaN	NaN	NaN	NaN	NaN	NaN	NaN	NaN	NaN	24.4849	24.0495	24.4662	NaN	NaN	NaN
NaN	NaN	NaN	NaN	NaN	NaN	NaN	NaN	NaN	NaN	NaN	NaN	NaN	NaN	NaN	NaN	NaN	NaN	NaN	NaN	NaN	NaN	NaN	NaN	NaN	NaN	NaN	NaN	NaN	NaN	NaN	NaN	NaN	NaN	NaN	NaN	NaN	NaN	NaN	NaN	NaN	NaN	NaN	23.6557	23.7896	23.6906	NaN	NaN	NaN
NaN	NaN	NaN	NaN	NaN	NaN	NaN	NaN	NaN	NaN	NaN	NaN	NaN	NaN	NaN	NaN	NaN	NaN	NaN	NaN	NaN	NaN	NaN	NaN	NaN	NaN	NaN	NaN	NaN	NaN	NaN	NaN	NaN	NaN	NaN	NaN	NaN	NaN	NaN	NaN	NaN	NaN	NaN	25.9188	25.9916	25.7891	NaN	NaN	NaN
NaN	NaN	NaN	NaN	NaN	NaN	NaN	NaN	NaN	NaN	NaN	NaN	NaN	NaN	NaN	NaN	NaN	NaN	NaN	NaN	NaN	NaN	NaN	NaN	NaN	NaN	NaN	NaN	NaN	NaN	NaN	NaN	NaN	NaN	NaN	NaN	NaN	NaN	NaN	NaN	NaN	NaN	NaN	23.6082	23.7454	23.8162	NaN	NaN	NaN
NaN	NaN	NaN	NaN	NaN	NaN	NaN	NaN	NaN	NaN	NaN	NaN	NaN	NaN	NaN	NaN	NaN	NaN	NaN	NaN	NaN	NaN	NaN	NaN	NaN	NaN	NaN	NaN	NaN	NaN	NaN	NaN	NaN	NaN	NaN	NaN	NaN	NaN	NaN	23.1101	NaN	NaN	NaN	29.0297	29.28	29.311	NaN	NaN	NaN
NaN	NaN	23.5189	NaN	NaN	NaN	NaN	NaN	NaN	NaN	NaN	NaN	NaN	NaN	NaN	23.635	NaN	NaN	NaN	NaN	NaN	NaN	NaN	NaN	NaN	NaN	NaN	NaN	NaN	NaN	NaN	NaN	NaN	NaN	NaN	NaN	NaN	NaN	NaN	NaN	NaN	NaN	NaN	26.5127	26.4663	25.2744	NaN	NaN	NaN
NaN	NaN	NaN	NaN	NaN	NaN	NaN	NaN	NaN	NaN	NaN	NaN	NaN	NaN	NaN	NaN	NaN	NaN	NaN	NaN	NaN	NaN	NaN	NaN	NaN	NaN	NaN	NaN	NaN	NaN	NaN	NaN	NaN	NaN	NaN	NaN	NaN	NaN	NaN	NaN	NaN	NaN	NaN	26.0638	25.8967	26.1491	NaN	NaN	NaN
NaN	NaN	NaN	NaN	NaN	NaN	NaN	NaN	NaN	NaN	NaN	NaN	NaN	NaN	NaN	NaN	NaN	NaN	NaN	NaN	NaN	NaN	NaN	NaN	NaN	NaN	NaN	NaN	NaN	NaN	NaN	NaN	NaN	NaN	NaN	NaN	NaN	NaN	NaN	NaN	NaN	NaN	NaN	25.7298	25.7778	25.7675	NaN	NaN	NaN
NaN	NaN	NaN	NaN	NaN	NaN	NaN	NaN	NaN	NaN	NaN	NaN	NaN	NaN	NaN	NaN	NaN	NaN	NaN	NaN	NaN	NaN	NaN	NaN	NaN	NaN	NaN	NaN	NaN	NaN	NaN	NaN	NaN	NaN	NaN	NaN	NaN	NaN	NaN	NaN	NaN	NaN	NaN	23.0921	23.1123	23.2833	NaN	NaN	NaN
NaN	NaN	23.8636	NaN	NaN	NaN	NaN	NaN	NaN	NaN	NaN	NaN	NaN	NaN	NaN	NaN	NaN	NaN	NaN	NaN	NaN	NaN	NaN	NaN	NaN	NaN	NaN	NaN	NaN	NaN	NaN	NaN	NaN	NaN	NaN	NaN	NaN	NaN	NaN	23.3187	NaN	NaN	NaN	29.6523	26.9054	27.0899	NaN	NaN	NaN
NaN	NaN	NaN	NaN	NaN	NaN	NaN	NaN	NaN	NaN	NaN	NaN	NaN	NaN	NaN	NaN	NaN	NaN	NaN	NaN	NaN	NaN	NaN	NaN	NaN	NaN	NaN	NaN	NaN	NaN	NaN	NaN	NaN	NaN	NaN	NaN	NaN	NaN	NaN	NaN	NaN	NaN	NaN	27.1886	27.2345	27.3016	NaN	NaN	NaN
NaN	23.3222	NaN	21.5043	NaN	NaN	NaN	NaN	NaN	NaN	NaN	NaN	NaN	NaN	NaN	22.2341	NaN	22.1284	NaN	NaN	NaN	NaN	NaN	22.3282	NaN	22.8818	NaN	NaN	NaN	23.0227	NaN	NaN	NaN	NaN	NaN	NaN	NaN	NaN	NaN	NaN	NaN	23.3585	NaN	29.6742	30.1452	29.7	NaN	NaN	NaN
NaN	NaN	NaN	NaN	NaN	NaN	NaN	NaN	NaN	NaN	NaN	NaN	NaN	NaN	NaN	NaN	NaN	NaN	NaN	NaN	NaN	NaN	NaN	NaN	NaN	NaN	23.8819	NaN	NaN	NaN	NaN	NaN	NaN	NaN	NaN	NaN	NaN	NaN	NaN	NaN	NaN	NaN	NaN	24.4786	24.7317	24.8834	NaN	NaN	NaN
27.1241	27.2867	25.497	25.0315	25.0217	27.4225	26.9329	27.2293	27.2744	27.032	27.1411	27.6655	27.8477	25.5691	26.0142	26.182	26.9129	27.0968	27.2224	27.1256	27.107	27.1872	25.7815	26.1441	24.8995	26.7743	27.1061	26.7272	27.2462	27.3193	27.146	26.5376	26.4572	26.1288	26.7791	26.9152	27.2369	25.3769	25.902	26.043	27.0603	26.7437	27.0544	27.3103	27.6413	27.5386	27.2744	26.8209	26.7075
NaN	NaN	NaN	NaN	NaN	NaN	NaN	NaN	NaN	NaN	NaN	NaN	NaN	NaN	NaN	NaN	NaN	NaN	NaN	NaN	NaN	NaN	NaN	NaN	NaN	NaN	NaN	NaN	NaN	NaN	NaN	NaN	NaN	NaN	NaN	NaN	NaN	NaN	NaN	NaN	NaN	NaN	NaN	27.6287	27.2793	27.4842	NaN	NaN	NaN
NaN	NaN	NaN	NaN	NaN	NaN	NaN	NaN	NaN	NaN	NaN	NaN	NaN	NaN	NaN	NaN	NaN	NaN	NaN	NaN	NaN	NaN	NaN	NaN	NaN	NaN	NaN	NaN	NaN	NaN	NaN	NaN	NaN	NaN	NaN	NaN	NaN	NaN	NaN	NaN	NaN	NaN	NaN	25.9049	25.7483	25.6643	NaN	NaN	NaN
NaN	NaN	NaN	NaN	NaN	NaN	NaN	NaN	NaN	NaN	NaN	NaN	NaN	NaN	NaN	NaN	NaN	NaN	NaN	NaN	NaN	NaN	NaN	NaN	NaN	NaN	NaN	NaN	NaN	NaN	NaN	NaN	NaN	NaN	NaN	NaN	NaN	NaN	NaN	NaN	NaN	NaN	NaN	26.3665	26.4082	26.5384	NaN	NaN	NaN
NaN	NaN	NaN	22.2498	22.1476	NaN	NaN	NaN	NaN	NaN	20.5842	24.3659	24.0501	NaN	NaN	NaN	NaN	NaN	NaN	NaN	NaN	NaN	NaN	NaN	NaN	NaN	NaN	NaN	NaN	NaN	NaN	NaN	NaN	NaN	22.5292	22.5453	22.4198	22.4761	NaN	NaN	21.3716	21.5415	NaN	27.9855	29.3719	30.8639	NaN	NaN	NaN
NaN	NaN	NaN	NaN	NaN	NaN	NaN	NaN	NaN	NaN	NaN	NaN	NaN	NaN	NaN	NaN	NaN	NaN	NaN	NaN	NaN	NaN	NaN	NaN	NaN	NaN	NaN	NaN	NaN	NaN	NaN	NaN	NaN	NaN	NaN	NaN	NaN	NaN	NaN	NaN	NaN	NaN	NaN	25.4708	25.6035	25.5792	NaN	NaN	NaN
NaN	NaN	NaN	NaN	NaN	NaN	NaN	NaN	NaN	NaN	NaN	NaN	NaN	NaN	NaN	NaN	NaN	NaN	NaN	NaN	NaN	NaN	NaN	NaN	NaN	NaN	NaN	NaN	NaN	NaN	NaN	NaN	NaN	NaN	NaN	NaN	NaN	NaN	NaN	NaN	NaN	NaN	NaN	26.7274	27.0399	27.0659	NaN	NaN	NaN
NaN	NaN	NaN	NaN	NaN	NaN	NaN	NaN	NaN	NaN	NaN	NaN	NaN	NaN	NaN	NaN	NaN	NaN	NaN	NaN	NaN	NaN	NaN	NaN	NaN	NaN	NaN	NaN	NaN	NaN	NaN	NaN	NaN	NaN	NaN	NaN	NaN	NaN	NaN	NaN	NaN	NaN	NaN	24.0443	23.7418	23.8477	NaN	NaN	NaN
NaN	NaN	NaN	NaN	NaN	NaN	NaN	NaN	NaN	NaN	NaN	NaN	NaN	NaN	NaN	NaN	NaN	NaN	NaN	NaN	NaN	NaN	NaN	NaN	NaN	NaN	NaN	NaN	NaN	NaN	NaN	NaN	NaN	NaN	NaN	NaN	NaN	NaN	NaN	NaN	NaN	NaN	NaN	25.2913	25.2973	25.1951	NaN	NaN	NaN
NaN	NaN	NaN	NaN	NaN	NaN	NaN	NaN	NaN	NaN	NaN	NaN	NaN	NaN	NaN	NaN	NaN	NaN	NaN	NaN	NaN	NaN	NaN	NaN	NaN	NaN	NaN	NaN	NaN	NaN	NaN	NaN	NaN	NaN	NaN	NaN	NaN	NaN	NaN	NaN	NaN	NaN	NaN	23.5828	23.6457	23.2286	NaN	NaN	NaN
NaN	NaN	NaN	NaN	NaN	NaN	NaN	NaN	NaN	NaN	NaN	NaN	NaN	NaN	NaN	NaN	NaN	NaN	NaN	NaN	NaN	NaN	NaN	NaN	NaN	NaN	NaN	NaN	NaN	NaN	NaN	NaN	NaN	NaN	NaN	NaN	NaN	NaN	NaN	NaN	NaN	NaN	NaN	23.9992	23.6938	23.7441	NaN	NaN	NaN
NaN	21.0517	NaN	NaN	NaN	22.6283	NaN	22.6541	NaN	NaN	NaN	NaN	22.3239	NaN	NaN	NaN	NaN	NaN	NaN	NaN	NaN	NaN	NaN	NaN	NaN	NaN	NaN	NaN	NaN	NaN	NaN	22.6033	NaN	NaN	NaN	NaN	NaN	NaN	NaN	NaN	19.4263	NaN	NaN	27.8574	30.6834	27.8514	NaN	NaN	NaN
NaN	NaN	NaN	NaN	NaN	NaN	NaN	NaN	NaN	NaN	NaN	NaN	NaN	NaN	NaN	NaN	NaN	NaN	NaN	NaN	NaN	NaN	NaN	NaN	NaN	NaN	NaN	NaN	NaN	NaN	NaN	NaN	NaN	NaN	NaN	NaN	NaN	NaN	NaN	NaN	NaN	NaN	NaN	26.3814	26.0382	26.3531	NaN	NaN	NaN
NaN	NaN	NaN	NaN	NaN	27.7941	27.8753	27.629	NaN	NaN	NaN	26.6276	26.3921	NaN	NaN	NaN	NaN	NaN	NaN	NaN	NaN	NaN	NaN	NaN	NaN	NaN	NaN	NaN	NaN	NaN	NaN	NaN	NaN	NaN	NaN	NaN	NaN	NaN	NaN	NaN	NaN	NaN	NaN	31.4153	31.4731	31.5682	NaN	NaN	NaN
NaN	NaN	NaN	NaN	NaN	NaN	NaN	NaN	NaN	NaN	NaN	NaN	NaN	NaN	NaN	NaN	NaN	NaN	NaN	NaN	NaN	NaN	NaN	NaN	NaN	NaN	NaN	NaN	NaN	NaN	NaN	NaN	NaN	NaN	NaN	NaN	NaN	NaN	NaN	NaN	NaN	NaN	NaN	23.5046	23.4874	23.3231	NaN	NaN	NaN
NaN	NaN	NaN	NaN	NaN	NaN	NaN	NaN	NaN	NaN	NaN	NaN	NaN	NaN	NaN	NaN	NaN	NaN	NaN	NaN	NaN	NaN	NaN	NaN	NaN	NaN	NaN	NaN	NaN	NaN	NaN	NaN	NaN	NaN	NaN	NaN	NaN	NaN	NaN	NaN	NaN	NaN	NaN	25.4015	23.3254	24.0098	NaN	NaN	NaN
NaN	NaN	NaN	NaN	NaN	NaN	NaN	NaN	NaN	NaN	NaN	NaN	NaN	NaN	NaN	NaN	NaN	NaN	NaN	NaN	NaN	NaN	NaN	NaN	NaN	NaN	NaN	NaN	NaN	NaN	NaN	NaN	NaN	NaN	NaN	NaN	NaN	NaN	NaN	NaN	NaN	NaN	NaN	25.9488	25.9963	26.1967	NaN	NaN	NaN
NaN	NaN	NaN	NaN	NaN	24.9675	27.2853	25.5209	NaN	NaN	NaN	NaN	NaN	NaN	NaN	NaN	NaN	NaN	NaN	NaN	NaN	NaN	NaN	NaN	NaN	NaN	NaN	NaN	NaN	NaN	NaN	NaN	NaN	NaN	NaN	NaN	NaN	NaN	NaN	NaN	NaN	NaN	NaN	29.5364	27.3356	29.6236	NaN	NaN	NaN
NaN	NaN	NaN	NaN	NaN	NaN	NaN	NaN	NaN	NaN	NaN	NaN	NaN	NaN	NaN	NaN	NaN	NaN	NaN	NaN	NaN	NaN	NaN	NaN	NaN	NaN	NaN	NaN	NaN	NaN	NaN	NaN	NaN	NaN	NaN	NaN	NaN	NaN	NaN	NaN	NaN	NaN	NaN	24.7703	24.6055	24.4793	NaN	NaN	NaN
NaN	NaN	NaN	NaN	NaN	NaN	NaN	NaN	NaN	NaN	NaN	NaN	NaN	NaN	NaN	NaN	NaN	NaN	NaN	NaN	NaN	NaN	NaN	NaN	NaN	NaN	NaN	NaN	NaN	NaN	NaN	NaN	NaN	NaN	NaN	NaN	NaN	NaN	NaN	NaN	NaN	NaN	NaN	26.2299	26.4231	26.4279	NaN	NaN	NaN
NaN	NaN	NaN	NaN	NaN	NaN	NaN	NaN	NaN	NaN	NaN	NaN	NaN	NaN	NaN	NaN	NaN	NaN	NaN	NaN	NaN	NaN	NaN	NaN	NaN	NaN	NaN	NaN	NaN	NaN	NaN	NaN	NaN	NaN	NaN	NaN	NaN	NaN	NaN	NaN	NaN	NaN	NaN	24.5863	24.3619	24.2868	NaN	NaN	NaN
NaN	NaN	NaN	NaN	NaN	NaN	NaN	NaN	NaN	NaN	NaN	NaN	NaN	NaN	NaN	NaN	NaN	NaN	NaN	NaN	NaN	NaN	NaN	NaN	NaN	NaN	NaN	NaN	NaN	NaN	NaN	NaN	NaN	NaN	NaN	NaN	NaN	NaN	NaN	NaN	NaN	NaN	NaN	26.2402	25.9183	25.9979	NaN	NaN	NaN
NaN	NaN	NaN	NaN	NaN	NaN	NaN	NaN	NaN	NaN	NaN	NaN	NaN	NaN	NaN	NaN	NaN	NaN	NaN	NaN	NaN	NaN	NaN	NaN	NaN	NaN	NaN	NaN	NaN	NaN	NaN	NaN	NaN	NaN	NaN	NaN	NaN	NaN	NaN	NaN	NaN	NaN	NaN	23.6681	23.8585	23.5483	NaN	NaN	NaN
NaN	NaN	NaN	NaN	NaN	NaN	NaN	NaN	NaN	NaN	NaN	NaN	NaN	NaN	NaN	NaN	NaN	NaN	NaN	NaN	NaN	NaN	NaN	NaN	NaN	NaN	NaN	NaN	NaN	NaN	NaN	NaN	NaN	NaN	NaN	NaN	NaN	NaN	NaN	NaN	NaN	22.6464	NaN	27.0946	28.9085	29.1205	NaN	NaN	NaN
NaN	NaN	NaN	NaN	NaN	NaN	NaN	NaN	NaN	NaN	NaN	NaN	NaN	NaN	NaN	NaN	NaN	NaN	NaN	NaN	NaN	NaN	NaN	NaN	NaN	NaN	NaN	NaN	NaN	NaN	NaN	NaN	NaN	NaN	NaN	NaN	NaN	NaN	NaN	NaN	NaN	NaN	NaN	26.0317	26.0556	25.8306	NaN	NaN	NaN
23.4438	23.3033	NaN	NaN	23.5606	23.3723	NaN	NaN	NaN	23.5999	23.6675	NaN	23.2315	23.3109	22.9549	23.4977	23.5314	23.5072	23.4584	23.4841	23.5851	23.5451	24.0494	23.9012	23.4645	NaN	23.4086	23.0219	23.5692	23.3938	23.5706	23.57	23.4649	23.3992	23.6175	23.4569	23.5729	23.4091	23.2416	23.4311	23.6489	23.6489	23.9297	23.818	23.6153	23.4427	23.1596	23.4594	23.5374
NaN	NaN	NaN	NaN	NaN	NaN	NaN	NaN	NaN	NaN	NaN	NaN	NaN	NaN	NaN	NaN	NaN	NaN	NaN	NaN	NaN	NaN	NaN	NaN	NaN	NaN	NaN	NaN	NaN	NaN	NaN	NaN	NaN	NaN	NaN	NaN	NaN	NaN	NaN	NaN	NaN	NaN	NaN	27.515	27.0937	27.0236	NaN	NaN	NaN
NaN	NaN	NaN	NaN	NaN	NaN	NaN	NaN	NaN	NaN	NaN	NaN	NaN	NaN	NaN	NaN	NaN	NaN	NaN	NaN	NaN	NaN	NaN	NaN	NaN	NaN	NaN	NaN	NaN	NaN	NaN	NaN	NaN	NaN	NaN	NaN	NaN	NaN	NaN	NaN	NaN	NaN	NaN	24.3484	24.3321	24.1097	NaN	NaN	NaN
NaN	NaN	NaN	NaN	NaN	NaN	NaN	NaN	NaN	NaN	NaN	NaN	NaN	NaN	NaN	NaN	NaN	NaN	NaN	NaN	NaN	NaN	NaN	NaN	NaN	NaN	NaN	NaN	NaN	NaN	NaN	NaN	NaN	NaN	NaN	NaN	NaN	NaN	NaN	NaN	NaN	NaN	NaN	24.7129	24.4116	24.1519	NaN	NaN	NaN
26.1555	26.4934	25.501	25.7235	25.6643	26.5747	26.7557	26.3793	26.3633	26.4638	26.1317	26.9538	26.7189	26.1059	26.1552	26.1387	26.4651	26.4111	26.452	26.0325	26.2452	26.3361	26.4074	25.9938	26.2111	26.2971	26.1865	26.955	26.7498	26.5642	26.9339	25.7781	25.8227	25.5046	26.5031	26.6346	26.6022	26.0553	25.5176	25.6399	26.1127	26.3699	26.2586	27.1206	27.3547	26.8207	26.5157	26.4736	26.0089
NaN	NaN	NaN	NaN	NaN	NaN	NaN	NaN	NaN	NaN	NaN	NaN	NaN	NaN	NaN	NaN	NaN	NaN	NaN	NaN	NaN	NaN	NaN	NaN	20.3966	NaN	NaN	NaN	NaN	NaN	NaN	NaN	NaN	NaN	NaN	NaN	NaN	NaN	NaN	NaN	NaN	NaN	NaN	29.0063	29.0057	29.1858	NaN	NaN	NaN
NaN	NaN	NaN	NaN	NaN	NaN	NaN	NaN	NaN	NaN	NaN	NaN	NaN	NaN	NaN	NaN	NaN	NaN	NaN	NaN	NaN	NaN	NaN	NaN	NaN	NaN	NaN	NaN	NaN	NaN	NaN	NaN	NaN	NaN	NaN	NaN	NaN	NaN	NaN	NaN	NaN	NaN	NaN	26.697	26.5678	26.5604	NaN	NaN	NaN
NaN	NaN	NaN	NaN	NaN	NaN	NaN	NaN	NaN	NaN	NaN	NaN	NaN	NaN	NaN	NaN	NaN	NaN	NaN	NaN	NaN	NaN	NaN	NaN	NaN	NaN	NaN	NaN	NaN	NaN	NaN	NaN	NaN	NaN	NaN	NaN	NaN	NaN	NaN	NaN	NaN	NaN	NaN	25.1217	25.0803	24.8743	NaN	NaN	NaN
NaN	NaN	NaN	NaN	NaN	NaN	NaN	NaN	NaN	NaN	NaN	NaN	NaN	NaN	NaN	NaN	NaN	NaN	NaN	NaN	NaN	NaN	NaN	NaN	NaN	NaN	NaN	NaN	NaN	NaN	NaN	NaN	NaN	NaN	NaN	NaN	NaN	NaN	NaN	NaN	NaN	NaN	NaN	22.1357	22.7861	22.3687	NaN	NaN	NaN
NaN	NaN	NaN	NaN	NaN	NaN	NaN	NaN	NaN	NaN	NaN	NaN	NaN	NaN	NaN	NaN	NaN	NaN	NaN	NaN	NaN	NaN	NaN	NaN	NaN	NaN	NaN	NaN	NaN	NaN	NaN	NaN	NaN	NaN	NaN	NaN	NaN	NaN	NaN	NaN	NaN	NaN	NaN	23.4711	23.2943	23.6663	NaN	NaN	NaN
NaN	NaN	NaN	NaN	NaN	NaN	NaN	NaN	NaN	NaN	NaN	NaN	NaN	NaN	NaN	NaN	NaN	NaN	NaN	NaN	NaN	NaN	NaN	NaN	NaN	NaN	NaN	NaN	NaN	NaN	NaN	NaN	NaN	NaN	NaN	NaN	NaN	NaN	NaN	NaN	NaN	NaN	NaN	23.137	23.376	23.296	NaN	NaN	NaN
NaN	NaN	NaN	NaN	NaN	NaN	NaN	NaN	NaN	NaN	NaN	NaN	NaN	NaN	NaN	NaN	NaN	NaN	NaN	NaN	NaN	NaN	NaN	NaN	NaN	NaN	NaN	NaN	NaN	NaN	NaN	NaN	NaN	NaN	NaN	NaN	NaN	NaN	NaN	NaN	NaN	NaN	NaN	26.9685	27.5284	27.1596	NaN	NaN	NaN
NaN	NaN	NaN	NaN	NaN	NaN	NaN	NaN	NaN	NaN	NaN	NaN	NaN	NaN	NaN	NaN	NaN	NaN	NaN	NaN	NaN	NaN	NaN	NaN	NaN	NaN	NaN	NaN	NaN	NaN	NaN	NaN	NaN	NaN	NaN	NaN	NaN	NaN	NaN	NaN	NaN	NaN	NaN	27.6649	27.6478	27.4647	NaN	NaN	NaN
NaN	NaN	NaN	NaN	NaN	NaN	NaN	NaN	NaN	NaN	NaN	NaN	NaN	NaN	NaN	NaN	NaN	NaN	NaN	NaN	NaN	NaN	NaN	NaN	NaN	NaN	NaN	NaN	NaN	NaN	NaN	NaN	NaN	NaN	NaN	NaN	NaN	NaN	NaN	NaN	NaN	NaN	NaN	24.6436	24.5797	24.326	NaN	NaN	NaN
NaN	NaN	NaN	NaN	NaN	NaN	NaN	NaN	22.6008	NaN	NaN	NaN	NaN	NaN	NaN	NaN	NaN	NaN	NaN	NaN	NaN	NaN	NaN	NaN	NaN	23.2038	23.1003	23.3543	NaN	NaN	NaN	NaN	NaN	NaN	NaN	NaN	22.8515	NaN	NaN	NaN	NaN	22.9469	NaN	23.9961	24.8225	25.1071	NaN	NaN	NaN
NaN	NaN	NaN	NaN	NaN	NaN	NaN	NaN	NaN	NaN	NaN	NaN	24.7503	NaN	NaN	NaN	NaN	NaN	NaN	NaN	NaN	NaN	NaN	NaN	NaN	NaN	NaN	NaN	NaN	NaN	NaN	NaN	NaN	NaN	NaN	NaN	NaN	NaN	NaN	NaN	NaN	NaN	NaN	25.3123	25.5808	25.323	NaN	NaN	NaN
NaN	NaN	NaN	NaN	NaN	NaN	NaN	NaN	NaN	NaN	NaN	NaN	NaN	NaN	NaN	NaN	NaN	NaN	NaN	NaN	NaN	NaN	22.7623	NaN	NaN	NaN	NaN	NaN	NaN	NaN	NaN	NaN	NaN	NaN	NaN	NaN	NaN	NaN	NaN	NaN	NaN	NaN	NaN	24.3039	23.7899	23.7878	NaN	NaN	NaN
NaN	NaN	NaN	NaN	NaN	23.9815	23.8196	23.9252	NaN	NaN	NaN	NaN	NaN	NaN	NaN	NaN	NaN	NaN	NaN	NaN	NaN	NaN	NaN	NaN	NaN	NaN	NaN	NaN	NaN	NaN	NaN	NaN	NaN	NaN	NaN	NaN	NaN	NaN	NaN	NaN	NaN	NaN	NaN	27.1448	26.1288	26.4326	NaN	NaN	NaN
NaN	NaN	NaN	NaN	NaN	NaN	NaN	NaN	NaN	NaN	NaN	NaN	NaN	NaN	NaN	NaN	NaN	NaN	NaN	NaN	NaN	NaN	NaN	NaN	NaN	NaN	NaN	NaN	NaN	NaN	NaN	NaN	NaN	NaN	NaN	NaN	NaN	NaN	NaN	NaN	NaN	NaN	NaN	24.6915	24.6378	24.5381	NaN	NaN	NaN
NaN	NaN	NaN	NaN	NaN	25.4569	25.6414	25.1876	NaN	NaN	NaN	24.8068	25.1792	NaN	NaN	NaN	NaN	NaN	NaN	NaN	NaN	NaN	NaN	NaN	NaN	NaN	NaN	NaN	NaN	NaN	NaN	NaN	NaN	NaN	NaN	NaN	NaN	NaN	NaN	NaN	NaN	NaN	NaN	28.9705	29.5612	29.5525	NaN	NaN	NaN
NaN	21.5066	NaN	NaN	NaN	25.1779	24.4137	24.6085	NaN	NaN	NaN	24.2826	24.6702	NaN	NaN	NaN	NaN	NaN	NaN	NaN	NaN	NaN	NaN	NaN	NaN	NaN	NaN	NaN	NaN	NaN	NaN	22.9998	NaN	22.9638	NaN	NaN	NaN	NaN	NaN	NaN	23.5058	22.9469	23.2728	25.5837	26.9425	26.7442	NaN	NaN	NaN
NaN	NaN	NaN	NaN	NaN	NaN	NaN	NaN	NaN	NaN	NaN	NaN	NaN	NaN	NaN	NaN	NaN	NaN	NaN	NaN	NaN	NaN	NaN	NaN	NaN	NaN	NaN	NaN	NaN	NaN	NaN	NaN	NaN	NaN	NaN	NaN	NaN	NaN	NaN	NaN	NaN	NaN	NaN	23.3174	23.0124	23.2206	NaN	NaN	NaN
NaN	NaN	NaN	NaN	NaN	NaN	NaN	23.0207	NaN	NaN	NaN	23.8777	23.9179	NaN	NaN	NaN	NaN	NaN	NaN	NaN	NaN	NaN	NaN	NaN	NaN	NaN	NaN	NaN	NaN	NaN	NaN	NaN	NaN	NaN	NaN	NaN	NaN	NaN	NaN	NaN	NaN	NaN	NaN	26.0965	26.9117	26.813	NaN	NaN	NaN
NaN	NaN	NaN	NaN	NaN	NaN	NaN	NaN	NaN	NaN	NaN	NaN	NaN	NaN	NaN	NaN	NaN	NaN	NaN	NaN	NaN	NaN	NaN	NaN	NaN	NaN	17.294	NaN	NaN	NaN	NaN	17.3184	NaN	17.5457	NaN	NaN	NaN	NaN	17.4149	NaN	17.4949	NaN	NaN	28.592	28.9297	29.0684	NaN	NaN	NaN
NaN	NaN	NaN	NaN	NaN	22.7297	23.5204	NaN	NaN	NaN	NaN	22.3441	22.229	NaN	NaN	NaN	NaN	NaN	NaN	NaN	NaN	NaN	NaN	NaN	NaN	NaN	NaN	NaN	NaN	NaN	NaN	22.3003	23.6934	23.3324	NaN	NaN	NaN	NaN	NaN	NaN	NaN	NaN	NaN	27.3303	26.5713	27.4456	NaN	NaN	NaN
NaN	NaN	NaN	NaN	NaN	24.8015	NaN	24.6973	NaN	NaN	NaN	NaN	24.5703	NaN	NaN	NaN	NaN	NaN	NaN	NaN	NaN	NaN	NaN	NaN	NaN	NaN	NaN	NaN	NaN	NaN	NaN	NaN	NaN	NaN	NaN	NaN	NaN	NaN	NaN	NaN	NaN	NaN	NaN	24.2522	24.0442	24.231	NaN	NaN	NaN
NaN	NaN	NaN	NaN	NaN	NaN	NaN	NaN	NaN	NaN	NaN	NaN	NaN	NaN	NaN	NaN	NaN	NaN	NaN	NaN	NaN	NaN	NaN	NaN	NaN	NaN	NaN	NaN	NaN	NaN	NaN	NaN	NaN	NaN	NaN	NaN	NaN	NaN	NaN	NaN	NaN	NaN	NaN	24.3676	24.6518	24.786	NaN	NaN	NaN
NaN	NaN	NaN	NaN	NaN	24.0585	23.707	23.9595	NaN	NaN	NaN	NaN	NaN	NaN	NaN	NaN	NaN	NaN	NaN	NaN	NaN	NaN	NaN	22.2872	NaN	NaN	NaN	NaN	NaN	NaN	NaN	23.8526	23.5722	23.5578	NaN	NaN	NaN	NaN	NaN	NaN	NaN	NaN	NaN	24.5028	24.8591	24.789	NaN	NaN	NaN
NaN	25.7937	NaN	NaN	NaN	NaN	NaN	NaN	NaN	NaN	NaN	NaN	NaN	NaN	NaN	NaN	NaN	NaN	NaN	NaN	NaN	NaN	NaN	NaN	NaN	NaN	NaN	NaN	NaN	NaN	NaN	NaN	NaN	NaN	NaN	NaN	NaN	NaN	NaN	NaN	NaN	NaN	NaN	26.8532	27.37	26.7828	NaN	NaN	NaN
NaN	NaN	NaN	NaN	NaN	NaN	NaN	NaN	NaN	NaN	25.0323	NaN	NaN	NaN	NaN	NaN	NaN	NaN	NaN	NaN	NaN	NaN	NaN	NaN	NaN	NaN	NaN	NaN	NaN	NaN	NaN	NaN	NaN	NaN	NaN	NaN	NaN	NaN	NaN	NaN	NaN	NaN	NaN	28.3121	27.1228	27.1349	NaN	NaN	NaN
NaN	NaN	NaN	NaN	NaN	NaN	NaN	NaN	NaN	NaN	NaN	25.3258	25.1492	NaN	NaN	NaN	NaN	NaN	NaN	NaN	NaN	NaN	NaN	NaN	NaN	NaN	NaN	NaN	NaN	NaN	NaN	NaN	NaN	NaN	NaN	NaN	NaN	NaN	NaN	NaN	NaN	NaN	NaN	27.0735	28.2171	28.1911	NaN	NaN	NaN
NaN	NaN	NaN	NaN	NaN	NaN	NaN	NaN	NaN	NaN	NaN	NaN	NaN	NaN	NaN	NaN	NaN	NaN	NaN	NaN	NaN	NaN	NaN	NaN	NaN	NaN	NaN	NaN	NaN	NaN	NaN	NaN	NaN	NaN	NaN	NaN	NaN	NaN	NaN	NaN	NaN	NaN	NaN	27.2227	27.4164	27.3634	NaN	NaN	NaN
NaN	NaN	NaN	NaN	NaN	NaN	NaN	NaN	NaN	NaN	NaN	NaN	NaN	NaN	NaN	NaN	NaN	NaN	NaN	NaN	NaN	NaN	NaN	NaN	NaN	NaN	NaN	NaN	NaN	NaN	NaN	NaN	NaN	NaN	NaN	NaN	NaN	NaN	NaN	NaN	NaN	NaN	NaN	24.847	25.3377	25.3384	NaN	NaN	NaN
NaN	NaN	NaN	NaN	NaN	NaN	NaN	NaN	NaN	NaN	NaN	NaN	NaN	NaN	NaN	NaN	NaN	NaN	NaN	NaN	NaN	NaN	NaN	NaN	NaN	NaN	NaN	NaN	NaN	NaN	NaN	NaN	NaN	NaN	NaN	NaN	NaN	NaN	NaN	NaN	NaN	NaN	NaN	23.7076	22.4217	23.6608	NaN	NaN	NaN
NaN	NaN	NaN	NaN	NaN	NaN	NaN	NaN	NaN	NaN	NaN	NaN	NaN	NaN	NaN	NaN	NaN	NaN	NaN	NaN	NaN	NaN	NaN	NaN	NaN	NaN	NaN	NaN	NaN	NaN	NaN	25.0617	25.1381	24.2013	NaN	NaN	NaN	NaN	NaN	NaN	NaN	NaN	NaN	26.4504	29.3595	27.9014	NaN	NaN	NaN
NaN	NaN	NaN	NaN	NaN	NaN	NaN	NaN	NaN	NaN	NaN	NaN	NaN	NaN	NaN	NaN	NaN	NaN	NaN	NaN	NaN	NaN	NaN	NaN	NaN	NaN	NaN	NaN	NaN	NaN	NaN	NaN	NaN	NaN	NaN	NaN	NaN	NaN	NaN	NaN	NaN	NaN	NaN	25.61	25.6614	25.4625	NaN	NaN	NaN
NaN	NaN	NaN	NaN	NaN	NaN	22.9241	NaN	NaN	NaN	NaN	NaN	NaN	NaN	NaN	NaN	NaN	NaN	NaN	NaN	NaN	NaN	NaN	NaN	NaN	NaN	NaN	NaN	NaN	NaN	NaN	NaN	NaN	NaN	NaN	NaN	NaN	NaN	NaN	NaN	NaN	NaN	NaN	23.3066	23.2005	22.9763	NaN	NaN	NaN
NaN	NaN	NaN	NaN	NaN	NaN	NaN	NaN	NaN	NaN	NaN	NaN	NaN	NaN	NaN	NaN	NaN	NaN	NaN	NaN	NaN	NaN	NaN	NaN	NaN	NaN	NaN	NaN	NaN	NaN	NaN	NaN	NaN	NaN	NaN	NaN	NaN	NaN	NaN	NaN	NaN	NaN	NaN	28.3172	28.3912	28.3392	NaN	NaN	NaN
NaN	NaN	NaN	NaN	NaN	NaN	NaN	NaN	NaN	NaN	NaN	NaN	NaN	NaN	NaN	NaN	NaN	NaN	NaN	NaN	NaN	NaN	NaN	NaN	NaN	NaN	NaN	NaN	NaN	NaN	NaN	NaN	NaN	NaN	NaN	NaN	NaN	NaN	NaN	NaN	NaN	NaN	NaN	23.7598	23.7738	23.6067	NaN	NaN	NaN
NaN	NaN	NaN	NaN	NaN	25.458	25.7646	25.4416	NaN	NaN	NaN	26.8092	26.9322	NaN	NaN	NaN	NaN	NaN	NaN	NaN	NaN	NaN	NaN	NaN	NaN	NaN	NaN	NaN	NaN	NaN	NaN	NaN	NaN	NaN	NaN	NaN	NaN	NaN	NaN	NaN	NaN	NaN	23.0148	26.6721	28.5715	28.3441	NaN	NaN	NaN
NaN	NaN	NaN	NaN	NaN	NaN	NaN	NaN	NaN	NaN	NaN	NaN	NaN	NaN	NaN	NaN	NaN	NaN	NaN	NaN	NaN	NaN	NaN	NaN	NaN	NaN	NaN	NaN	NaN	NaN	NaN	NaN	NaN	NaN	NaN	NaN	NaN	NaN	NaN	NaN	NaN	NaN	NaN	25.2752	25.6929	25.7831	NaN	NaN	NaN
NaN	NaN	NaN	NaN	NaN	24.7948	24.7758	24.7383	NaN	NaN	NaN	25.4078	25.2166	NaN	NaN	20.6518	NaN	20.8137	NaN	NaN	NaN	NaN	NaN	NaN	NaN	NaN	NaN	NaN	NaN	NaN	NaN	NaN	19.381	NaN	NaN	NaN	NaN	NaN	NaN	NaN	20.6796	NaN	NaN	30.1505	30.1761	30.123	NaN	NaN	NaN
23.7049	NaN	NaN	NaN	NaN	26.2185	26.1879	26.1706	NaN	NaN	NaN	24.8094	24.9206	NaN	NaN	NaN	NaN	NaN	NaN	NaN	NaN	NaN	23.9562	NaN	NaN	NaN	NaN	NaN	NaN	NaN	NaN	NaN	NaN	NaN	NaN	NaN	NaN	NaN	NaN	23.7133	NaN	NaN	NaN	26.855	27.4665	27.7482	NaN	NaN	NaN
24.8145	24.707	25.0741	NaN	24.9339	24.4371	24.0086	24.036	25.3257	25.307	25.1654	24.1507	24.8313	25.2093	25.1787	25.1434	NaN	25.1678	25.2016	NaN	NaN	NaN	24.9675	NaN	NaN	24.8656	24.6118	24.2519	25.0139	25.0592	NaN	NaN	NaN	NaN	24.603	25.6435	25.4074	24.2976	25.0071	24.3221	NaN	NaN	NaN	25.9722	26.1515	26.8477	NaN	NaN	NaN
NaN	NaN	NaN	NaN	NaN	23.5368	23.5031	23.1618	NaN	NaN	NaN	NaN	22.6038	NaN	NaN	NaN	NaN	22.6309	NaN	NaN	NaN	NaN	NaN	NaN	NaN	NaN	NaN	NaN	NaN	NaN	NaN	NaN	NaN	NaN	NaN	NaN	NaN	NaN	NaN	NaN	23.1269	23.237	NaN	26.0818	27.8583	26.5198	NaN	NaN	NaN
NaN	NaN	NaN	NaN	NaN	NaN	NaN	NaN	NaN	NaN	NaN	NaN	NaN	NaN	NaN	NaN	NaN	NaN	NaN	NaN	NaN	NaN	NaN	NaN	NaN	NaN	NaN	NaN	NaN	NaN	NaN	NaN	NaN	NaN	NaN	NaN	NaN	NaN	NaN	NaN	NaN	NaN	NaN	24.9733	25.3264	25.2425	NaN	NaN	NaN
NaN	NaN	NaN	NaN	NaN	NaN	NaN	NaN	NaN	NaN	NaN	NaN	NaN	NaN	NaN	NaN	NaN	NaN	NaN	NaN	NaN	NaN	NaN	NaN	NaN	NaN	NaN	NaN	NaN	NaN	NaN	NaN	NaN	NaN	NaN	NaN	NaN	NaN	NaN	NaN	NaN	NaN	NaN	23.9271	24.1204	23.7925	NaN	NaN	NaN
NaN	NaN	NaN	NaN	NaN	NaN	NaN	NaN	NaN	NaN	NaN	NaN	NaN	NaN	NaN	NaN	NaN	NaN	NaN	NaN	NaN	NaN	NaN	NaN	NaN	NaN	NaN	NaN	NaN	NaN	NaN	NaN	NaN	NaN	NaN	NaN	NaN	NaN	NaN	NaN	NaN	NaN	NaN	26.0277	26.1307	25.9376	NaN	NaN	NaN
NaN	NaN	NaN	NaN	NaN	NaN	NaN	NaN	NaN	NaN	NaN	NaN	NaN	NaN	NaN	NaN	NaN	NaN	NaN	NaN	NaN	NaN	NaN	NaN	NaN	NaN	NaN	NaN	NaN	NaN	NaN	NaN	NaN	NaN	NaN	NaN	NaN	NaN	NaN	NaN	NaN	NaN	NaN	22.9401	23.2724	23.3061	NaN	NaN	NaN
NaN	NaN	NaN	NaN	NaN	NaN	NaN	NaN	NaN	NaN	NaN	NaN	NaN	NaN	NaN	NaN	NaN	NaN	NaN	NaN	NaN	NaN	NaN	NaN	NaN	NaN	NaN	NaN	NaN	NaN	NaN	NaN	NaN	NaN	NaN	NaN	NaN	NaN	NaN	NaN	NaN	NaN	NaN	26.2871	25.6924	26.1503	NaN	NaN	NaN
NaN	NaN	NaN	NaN	NaN	25.2532	25.4191	24.7906	NaN	NaN	NaN	24.8164	25.2396	NaN	NaN	NaN	NaN	NaN	NaN	NaN	NaN	NaN	NaN	NaN	NaN	NaN	NaN	NaN	NaN	NaN	NaN	NaN	NaN	NaN	NaN	NaN	NaN	NaN	NaN	NaN	NaN	NaN	NaN	25.1713	25.7387	25.9426	NaN	NaN	NaN
NaN	NaN	NaN	NaN	NaN	NaN	NaN	NaN	NaN	NaN	NaN	NaN	NaN	NaN	NaN	NaN	NaN	NaN	NaN	NaN	NaN	NaN	NaN	NaN	NaN	NaN	NaN	NaN	NaN	NaN	NaN	NaN	NaN	NaN	NaN	NaN	NaN	NaN	NaN	NaN	NaN	NaN	NaN	23.6315	23.935	23.8045	NaN	NaN	NaN
NaN	NaN	NaN	NaN	NaN	NaN	NaN	NaN	NaN	NaN	NaN	NaN	NaN	NaN	NaN	NaN	NaN	NaN	NaN	NaN	NaN	NaN	NaN	NaN	NaN	NaN	NaN	NaN	NaN	NaN	NaN	NaN	NaN	NaN	NaN	NaN	NaN	NaN	NaN	NaN	NaN	NaN	NaN	25.1873	25.1115	25.0155	NaN	NaN	NaN
NaN	NaN	NaN	NaN	NaN	NaN	NaN	NaN	NaN	NaN	NaN	NaN	NaN	NaN	NaN	NaN	NaN	NaN	NaN	NaN	NaN	NaN	NaN	NaN	NaN	NaN	NaN	NaN	NaN	NaN	NaN	NaN	NaN	NaN	NaN	NaN	NaN	NaN	NaN	NaN	NaN	NaN	NaN	24.3419	24.2755	24.0708	NaN	NaN	NaN
NaN	NaN	NaN	NaN	NaN	NaN	NaN	NaN	NaN	NaN	NaN	NaN	NaN	NaN	NaN	NaN	NaN	NaN	NaN	NaN	NaN	NaN	NaN	NaN	NaN	NaN	NaN	NaN	NaN	NaN	NaN	NaN	NaN	NaN	NaN	NaN	NaN	NaN	NaN	NaN	NaN	NaN	NaN	28.8371	28.5208	28.6904	NaN	NaN	NaN
24.7756	24.2704	24.7125	24.3817	24.9752	26.2192	26.1427	26.0337	25.7502	25.9485	25.8264	26.0392	26.0071	25.7466	24.9091	25.5078	25.7054	25.7249	25.4982	24.6872	25.0944	25.4546	25.5894	25.8198	25.809	26.0135	26.6312	26.2013	26.2212	25.7005	25.5928	25.6579	25.8344	25.4168	25.7393	25.8807	25.596	25.7831	25.6229	25.5129	23.5475	24.3443	23.4182	26.8734	27.4131	27.1393	25.8564	25.6598	25.8189
NaN	NaN	NaN	NaN	NaN	NaN	NaN	NaN	NaN	NaN	NaN	NaN	NaN	NaN	NaN	NaN	NaN	NaN	NaN	NaN	NaN	NaN	NaN	NaN	NaN	NaN	NaN	NaN	NaN	NaN	NaN	NaN	NaN	NaN	NaN	NaN	NaN	NaN	NaN	NaN	NaN	NaN	NaN	25.2489	25.3862	25.1094	NaN	NaN	NaN
NaN	NaN	NaN	NaN	NaN	NaN	NaN	NaN	NaN	NaN	NaN	NaN	NaN	NaN	NaN	NaN	NaN	NaN	NaN	NaN	NaN	NaN	NaN	NaN	NaN	NaN	NaN	NaN	NaN	NaN	NaN	NaN	NaN	NaN	NaN	NaN	NaN	NaN	NaN	NaN	NaN	NaN	NaN	27.0054	26.9429	26.9131	NaN	NaN	NaN
NaN	NaN	NaN	NaN	NaN	NaN	NaN	NaN	NaN	NaN	NaN	NaN	NaN	NaN	NaN	NaN	NaN	NaN	NaN	NaN	NaN	NaN	NaN	NaN	NaN	NaN	NaN	NaN	NaN	NaN	NaN	NaN	NaN	NaN	NaN	NaN	NaN	NaN	NaN	NaN	NaN	NaN	NaN	28.3313	28.3679	28.2733	NaN	NaN	NaN
NaN	NaN	NaN	NaN	NaN	NaN	NaN	NaN	NaN	NaN	NaN	NaN	NaN	NaN	NaN	NaN	NaN	NaN	NaN	NaN	NaN	NaN	NaN	NaN	NaN	NaN	NaN	NaN	NaN	NaN	NaN	NaN	NaN	NaN	NaN	NaN	NaN	NaN	NaN	NaN	NaN	NaN	NaN	26.2021	26.1019	26.2256	NaN	NaN	NaN
NaN	NaN	NaN	NaN	NaN	NaN	NaN	NaN	NaN	NaN	NaN	NaN	NaN	NaN	NaN	NaN	NaN	NaN	NaN	NaN	NaN	NaN	NaN	NaN	NaN	NaN	NaN	NaN	NaN	NaN	NaN	NaN	NaN	NaN	NaN	NaN	NaN	NaN	NaN	NaN	NaN	NaN	NaN	25.3701	25.4123	25.5247	NaN	NaN	NaN
21.2758	NaN	NaN	NaN	NaN	NaN	NaN	NaN	NaN	NaN	NaN	NaN	NaN	NaN	NaN	NaN	NaN	NaN	NaN	NaN	NaN	NaN	NaN	NaN	NaN	NaN	NaN	NaN	NaN	NaN	NaN	NaN	NaN	NaN	NaN	NaN	NaN	NaN	NaN	NaN	NaN	NaN	NaN	25.8433	27.4541	27.6264	NaN	NaN	NaN
24.4605	NaN	25.0245	NaN	25.0818	25.8481	25.4626	24.5975	25.759	23.3863	25.5063	24.8615	25.038	25.2939	25.3369	25.4526	NaN	NaN	24.2595	25.1752	24.8429	25.606	23.5377	24.983	25.1115	25.4194	25.2531	25.6633	25.1693	25.0588	25.3326	25.3759	25.554	25.3679	25.176	25.7231	24.8846	24.6688	24.7234	24.6529	25.3617	23.6311	25.4983	24.8659	26.5983	24.8559	24.2989	24.4859	24.3683
NaN	NaN	NaN	NaN	NaN	NaN	NaN	NaN	NaN	NaN	NaN	NaN	NaN	NaN	NaN	NaN	NaN	NaN	NaN	NaN	NaN	NaN	NaN	NaN	NaN	NaN	NaN	NaN	NaN	NaN	NaN	NaN	NaN	NaN	NaN	NaN	NaN	NaN	NaN	NaN	NaN	NaN	NaN	24.4646	24.9361	24.8296	NaN	NaN	NaN
NaN	NaN	NaN	NaN	NaN	NaN	NaN	NaN	NaN	NaN	NaN	25.6617	NaN	NaN	NaN	NaN	NaN	NaN	NaN	NaN	NaN	NaN	NaN	NaN	NaN	NaN	NaN	NaN	NaN	NaN	NaN	NaN	NaN	NaN	NaN	NaN	NaN	NaN	NaN	NaN	NaN	NaN	NaN	26.6153	27.1871	26.5655	NaN	NaN	NaN
NaN	NaN	NaN	NaN	NaN	NaN	NaN	NaN	NaN	NaN	NaN	NaN	NaN	NaN	NaN	NaN	NaN	NaN	NaN	NaN	NaN	NaN	NaN	NaN	NaN	NaN	NaN	NaN	NaN	NaN	NaN	NaN	NaN	NaN	NaN	NaN	NaN	NaN	NaN	NaN	NaN	NaN	NaN	24.3297	24.3645	24.3017	NaN	NaN	NaN
NaN	NaN	NaN	NaN	NaN	NaN	NaN	NaN	NaN	NaN	NaN	NaN	NaN	NaN	NaN	NaN	NaN	NaN	NaN	NaN	NaN	NaN	NaN	NaN	NaN	NaN	NaN	NaN	NaN	NaN	NaN	NaN	NaN	NaN	NaN	NaN	NaN	NaN	NaN	NaN	NaN	NaN	NaN	25.799	25.716	25.6834	NaN	NaN	NaN
NaN	NaN	NaN	NaN	NaN	NaN	NaN	NaN	NaN	NaN	NaN	NaN	NaN	NaN	NaN	NaN	NaN	NaN	NaN	NaN	NaN	NaN	NaN	NaN	NaN	NaN	NaN	NaN	NaN	NaN	NaN	NaN	NaN	NaN	NaN	NaN	NaN	NaN	NaN	NaN	NaN	NaN	NaN	28.8654	28.5246	28.6101	NaN	NaN	NaN
NaN	NaN	NaN	NaN	NaN	NaN	NaN	NaN	NaN	NaN	NaN	NaN	NaN	NaN	NaN	NaN	NaN	NaN	NaN	NaN	NaN	NaN	NaN	NaN	NaN	NaN	NaN	NaN	NaN	NaN	NaN	NaN	NaN	NaN	NaN	NaN	NaN	NaN	NaN	NaN	NaN	NaN	NaN	26.8422	26.863	26.8511	NaN	NaN	NaN
24.8245	NaN	NaN	NaN	24.1862	NaN	NaN	NaN	24.1249	23.8025	24.1535	NaN	NaN	24.0688	24.0457	23.8394	NaN	23.9362	21.8334	24.1067	24.1624	25.2265	NaN	23.7555	23.181	23.8784	24.4221	23.1153	23.5799	23.9493	23.29	NaN	NaN	23.7135	23.571	23.5828	23.5536	24.5667	24.6641	24.4	23.1125	NaN	23.494	NaN	NaN	NaN	NaN	23.6085	23.193
NaN	NaN	NaN	NaN	NaN	NaN	NaN	NaN	NaN	NaN	NaN	NaN	NaN	NaN	NaN	NaN	NaN	NaN	NaN	NaN	NaN	NaN	NaN	NaN	NaN	NaN	NaN	NaN	NaN	NaN	NaN	NaN	NaN	NaN	NaN	NaN	NaN	NaN	NaN	NaN	NaN	NaN	NaN	24.8034	24.7885	24.556	NaN	NaN	NaN
NaN	NaN	NaN	NaN	NaN	NaN	NaN	NaN	NaN	NaN	NaN	NaN	NaN	NaN	NaN	NaN	NaN	NaN	NaN	NaN	NaN	NaN	NaN	NaN	NaN	NaN	NaN	NaN	NaN	NaN	NaN	NaN	NaN	NaN	NaN	NaN	NaN	NaN	NaN	NaN	NaN	NaN	NaN	24.756	24.5163	24.4851	NaN	NaN	NaN
NaN	NaN	NaN	NaN	NaN	NaN	NaN	NaN	NaN	NaN	NaN	NaN	NaN	NaN	NaN	NaN	NaN	NaN	NaN	NaN	NaN	NaN	NaN	NaN	NaN	NaN	NaN	NaN	NaN	NaN	NaN	NaN	NaN	NaN	NaN	NaN	NaN	NaN	NaN	NaN	NaN	NaN	NaN	28.9596	29.1888	29.0376	NaN	NaN	NaN
NaN	NaN	NaN	NaN	NaN	NaN	NaN	NaN	NaN	NaN	NaN	NaN	NaN	NaN	NaN	NaN	NaN	NaN	NaN	NaN	NaN	NaN	NaN	NaN	NaN	NaN	NaN	NaN	NaN	NaN	NaN	NaN	NaN	NaN	NaN	NaN	NaN	NaN	NaN	NaN	NaN	NaN	NaN	23.7707	23.5039	23.848	NaN	NaN	NaN
NaN	NaN	NaN	NaN	NaN	NaN	NaN	NaN	NaN	NaN	NaN	NaN	NaN	NaN	NaN	NaN	NaN	NaN	NaN	NaN	NaN	NaN	NaN	NaN	NaN	NaN	NaN	NaN	NaN	NaN	NaN	NaN	NaN	NaN	NaN	NaN	NaN	NaN	NaN	NaN	NaN	NaN	NaN	25.6014	25.1215	25.0291	23.9271	NaN	NaN
NaN	NaN	NaN	NaN	NaN	NaN	NaN	NaN	NaN	NaN	NaN	NaN	NaN	NaN	NaN	NaN	NaN	NaN	NaN	NaN	NaN	NaN	NaN	NaN	NaN	NaN	NaN	NaN	NaN	NaN	NaN	NaN	NaN	NaN	NaN	NaN	NaN	NaN	NaN	NaN	NaN	NaN	NaN	24.9878	24.9858	24.8653	NaN	NaN	NaN
NaN	NaN	NaN	NaN	NaN	NaN	NaN	NaN	NaN	NaN	NaN	NaN	NaN	NaN	NaN	NaN	NaN	NaN	NaN	NaN	NaN	NaN	NaN	NaN	NaN	NaN	NaN	NaN	NaN	NaN	NaN	NaN	NaN	NaN	NaN	NaN	NaN	NaN	NaN	NaN	NaN	NaN	NaN	24.3477	24.4998	24.4175	NaN	NaN	NaN
NaN	NaN	NaN	NaN	NaN	NaN	NaN	NaN	NaN	NaN	NaN	NaN	NaN	NaN	NaN	NaN	NaN	NaN	NaN	NaN	NaN	NaN	NaN	NaN	NaN	NaN	NaN	NaN	NaN	NaN	NaN	NaN	NaN	NaN	NaN	NaN	NaN	NaN	NaN	NaN	NaN	NaN	NaN	24.4662	24.1095	24.1666	NaN	NaN	NaN
NaN	NaN	NaN	NaN	NaN	NaN	NaN	NaN	NaN	NaN	NaN	NaN	NaN	NaN	NaN	NaN	NaN	NaN	NaN	NaN	NaN	NaN	NaN	NaN	NaN	NaN	NaN	NaN	NaN	NaN	NaN	NaN	NaN	NaN	NaN	NaN	NaN	NaN	NaN	NaN	NaN	NaN	NaN	24.3575	23.9894	22.8356	NaN	NaN	NaN
NaN	NaN	NaN	NaN	NaN	23.46	23.6068	23.6174	NaN	NaN	NaN	23.1991	23.1061	NaN	NaN	NaN	NaN	NaN	NaN	NaN	NaN	NaN	NaN	NaN	NaN	NaN	NaN	NaN	NaN	NaN	NaN	NaN	NaN	NaN	NaN	NaN	NaN	NaN	NaN	NaN	NaN	NaN	NaN	NaN	NaN	NaN	NaN	NaN	NaN
NaN	NaN	NaN	NaN	NaN	NaN	NaN	NaN	NaN	NaN	NaN	NaN	NaN	NaN	NaN	NaN	NaN	NaN	NaN	NaN	NaN	NaN	NaN	NaN	NaN	NaN	NaN	NaN	NaN	NaN	NaN	NaN	NaN	NaN	NaN	NaN	NaN	NaN	NaN	NaN	NaN	NaN	NaN	25.0209	26.133	25.4482	NaN	NaN	NaN
NaN	NaN	NaN	NaN	NaN	NaN	NaN	NaN	NaN	NaN	NaN	NaN	NaN	NaN	NaN	NaN	NaN	NaN	NaN	NaN	NaN	NaN	NaN	NaN	NaN	NaN	NaN	NaN	NaN	NaN	NaN	NaN	NaN	NaN	NaN	NaN	NaN	NaN	NaN	NaN	NaN	NaN	NaN	23.8974	23.8775	23.891	NaN	NaN	NaN
NaN	NaN	NaN	NaN	NaN	NaN	NaN	NaN	NaN	NaN	NaN	NaN	NaN	NaN	NaN	NaN	NaN	NaN	NaN	NaN	NaN	NaN	NaN	NaN	NaN	NaN	NaN	NaN	NaN	NaN	NaN	NaN	NaN	NaN	NaN	NaN	NaN	NaN	NaN	NaN	NaN	NaN	NaN	30.1382	30.2634	30.2009	NaN	NaN	NaN
NaN	NaN	NaN	NaN	NaN	NaN	NaN	NaN	NaN	NaN	NaN	23.9277	23.8896	NaN	NaN	NaN	NaN	NaN	NaN	NaN	NaN	NaN	NaN	NaN	NaN	NaN	NaN	NaN	NaN	NaN	NaN	NaN	NaN	NaN	NaN	NaN	NaN	NaN	NaN	NaN	NaN	NaN	NaN	23.813	23.8503	23.7786	NaN	NaN	NaN
NaN	NaN	NaN	NaN	NaN	NaN	NaN	NaN	NaN	NaN	NaN	NaN	NaN	NaN	NaN	NaN	NaN	NaN	NaN	NaN	NaN	NaN	NaN	NaN	NaN	NaN	NaN	NaN	NaN	NaN	NaN	NaN	NaN	NaN	NaN	NaN	NaN	NaN	NaN	NaN	NaN	NaN	NaN	23.6327	23.9135	23.995	NaN	NaN	NaN
NaN	NaN	NaN	NaN	NaN	NaN	NaN	NaN	NaN	NaN	NaN	NaN	NaN	NaN	NaN	NaN	NaN	NaN	NaN	NaN	NaN	NaN	NaN	NaN	NaN	NaN	NaN	NaN	NaN	NaN	NaN	NaN	NaN	NaN	NaN	NaN	NaN	NaN	NaN	NaN	NaN	NaN	NaN	23.9548	24.1836	23.9673	NaN	NaN	NaN
NaN	NaN	NaN	NaN	NaN	NaN	NaN	NaN	NaN	NaN	NaN	NaN	NaN	NaN	NaN	NaN	NaN	NaN	NaN	NaN	NaN	NaN	NaN	NaN	NaN	NaN	NaN	NaN	NaN	NaN	NaN	NaN	NaN	NaN	NaN	NaN	NaN	NaN	NaN	NaN	NaN	NaN	NaN	29.4055	29.3088	29.4543	NaN	NaN	NaN
NaN	NaN	NaN	NaN	NaN	NaN	NaN	NaN	NaN	NaN	NaN	NaN	NaN	NaN	NaN	NaN	NaN	NaN	NaN	NaN	NaN	NaN	NaN	NaN	NaN	NaN	NaN	NaN	NaN	NaN	NaN	NaN	NaN	NaN	NaN	NaN	NaN	NaN	NaN	NaN	NaN	NaN	NaN	23.1564	23.4055	23.4157	NaN	NaN	NaN
25.1227	24.3966	23.3924	25.0172	25.6895	25.5897	NaN	25.7581	22.4511	24.4911	24.9974	NaN	25.1661	25.0636	25.1368	NaN	24.9522	25.9545	24.8579	25.0416	NaN	NaN	NaN	24.9422	NaN	NaN	NaN	NaN	25.8903	NaN	25.4143	NaN	NaN	NaN	NaN	25.1554	25.3315	25.7285	NaN	25.6787	25.3076	23.6203	NaN	27.2881	27.0729	27.3473	24.9436	24.3663	24.5424
NaN	NaN	NaN	NaN	NaN	NaN	NaN	NaN	NaN	NaN	NaN	NaN	NaN	NaN	NaN	NaN	NaN	NaN	NaN	NaN	NaN	NaN	NaN	NaN	NaN	NaN	NaN	NaN	NaN	NaN	NaN	NaN	NaN	NaN	NaN	NaN	NaN	NaN	NaN	NaN	NaN	NaN	NaN	25.3148	25.1651	25.2393	NaN	NaN	NaN
NaN	NaN	NaN	NaN	NaN	NaN	NaN	NaN	NaN	NaN	NaN	NaN	NaN	NaN	NaN	NaN	NaN	NaN	NaN	NaN	NaN	NaN	NaN	NaN	NaN	NaN	NaN	NaN	NaN	NaN	NaN	NaN	NaN	NaN	NaN	NaN	NaN	NaN	NaN	NaN	NaN	NaN	NaN	24.3865	24.6515	24.5902	NaN	NaN	NaN
NaN	NaN	NaN	NaN	NaN	NaN	NaN	NaN	NaN	NaN	NaN	NaN	NaN	NaN	NaN	NaN	NaN	NaN	NaN	NaN	NaN	NaN	NaN	NaN	NaN	NaN	NaN	NaN	NaN	NaN	NaN	NaN	NaN	NaN	NaN	NaN	NaN	NaN	NaN	NaN	NaN	NaN	NaN	24.2474	24.0828	24.6939	NaN	NaN	NaN
NaN	NaN	NaN	21.7878	NaN	NaN	NaN	NaN	21.4591	NaN	21.8225	NaN	NaN	22.1518	22.3164	NaN	NaN	NaN	NaN	22.3473	NaN	22.2527	NaN	NaN	NaN	NaN	NaN	NaN	NaN	NaN	22.3507	21.2097	NaN	21.2968	NaN	NaN	22.2399	NaN	NaN	NaN	NaN	NaN	NaN	26.1367	27.4453	27.7977	NaN	NaN	NaN
NaN	NaN	NaN	NaN	NaN	NaN	NaN	NaN	NaN	NaN	NaN	NaN	NaN	NaN	NaN	NaN	NaN	NaN	NaN	NaN	NaN	NaN	NaN	NaN	NaN	NaN	NaN	NaN	NaN	NaN	NaN	NaN	NaN	NaN	NaN	NaN	NaN	NaN	NaN	NaN	NaN	NaN	NaN	25.3756	25.6256	25.5508	NaN	NaN	NaN
NaN	NaN	NaN	NaN	NaN	NaN	NaN	NaN	NaN	NaN	NaN	NaN	NaN	NaN	NaN	NaN	NaN	NaN	NaN	NaN	NaN	NaN	NaN	NaN	NaN	NaN	NaN	NaN	NaN	NaN	NaN	NaN	NaN	NaN	NaN	NaN	NaN	NaN	NaN	NaN	NaN	NaN	NaN	24.188	24.0138	24.1521	NaN	NaN	NaN
NaN	NaN	NaN	NaN	NaN	24.2653	24.0423	23.9786	NaN	NaN	NaN	NaN	24.0468	NaN	NaN	NaN	NaN	NaN	NaN	NaN	NaN	NaN	NaN	NaN	NaN	NaN	NaN	NaN	NaN	NaN	NaN	NaN	NaN	NaN	NaN	NaN	NaN	NaN	NaN	NaN	NaN	NaN	NaN	23.979	24.2646	23.8778	NaN	NaN	NaN
NaN	NaN	NaN	NaN	NaN	NaN	NaN	NaN	NaN	NaN	NaN	NaN	NaN	NaN	NaN	NaN	NaN	NaN	NaN	NaN	NaN	NaN	NaN	NaN	NaN	NaN	NaN	NaN	NaN	NaN	NaN	NaN	NaN	NaN	NaN	NaN	NaN	NaN	NaN	NaN	NaN	NaN	NaN	23.8974	23.9886	23.9601	NaN	NaN	NaN
25.3891	25.4402	24.7507	25.0885	25.3255	26.2429	26.6538	26.2486	25.474	25.899	25.9287	24.9546	25.2507	25.7175	25.6325	25.4903	25.4122	25.5045	25.5894	25.4942	25.6106	25.8024	24.8804	25.7349	25.6672	25.6203	25.4874	25.3908	25.6681	26.0115	25.926	25.2389	25.7629	24.7141	25.4924	25.5355	25.8853	25.3316	24.7858	24.6919	25.0599	25.1872	25.4743	25.2011	25.8311	26.4643	25.8006	25.6369	25.4051
NaN	NaN	NaN	NaN	NaN	NaN	NaN	NaN	NaN	NaN	NaN	NaN	NaN	NaN	NaN	NaN	NaN	NaN	NaN	NaN	NaN	NaN	NaN	NaN	NaN	NaN	NaN	NaN	NaN	NaN	NaN	NaN	NaN	NaN	NaN	NaN	NaN	NaN	NaN	NaN	NaN	NaN	NaN	23.5849	23.6677	23.6794	NaN	NaN	NaN
NaN	NaN	NaN	NaN	NaN	NaN	NaN	NaN	NaN	NaN	NaN	NaN	NaN	NaN	NaN	NaN	NaN	NaN	NaN	NaN	NaN	NaN	NaN	NaN	NaN	NaN	NaN	NaN	NaN	NaN	NaN	NaN	NaN	NaN	NaN	NaN	NaN	NaN	NaN	NaN	NaN	NaN	NaN	23.6098	23.7927	23.6815	NaN	NaN	NaN
NaN	NaN	NaN	NaN	NaN	NaN	NaN	NaN	NaN	NaN	NaN	NaN	NaN	NaN	NaN	NaN	NaN	NaN	NaN	NaN	NaN	NaN	NaN	NaN	NaN	NaN	NaN	NaN	NaN	NaN	NaN	NaN	24.3928	NaN	NaN	NaN	NaN	NaN	NaN	NaN	NaN	NaN	NaN	26.4163	26.7331	27.9959	NaN	NaN	NaN
NaN	NaN	NaN	NaN	NaN	NaN	NaN	NaN	NaN	NaN	NaN	NaN	NaN	NaN	NaN	NaN	NaN	NaN	NaN	NaN	NaN	NaN	NaN	NaN	NaN	24.2341	NaN	NaN	NaN	NaN	NaN	NaN	NaN	NaN	NaN	NaN	NaN	NaN	NaN	NaN	NaN	NaN	NaN	26.2958	26.6106	25.7515	NaN	NaN	NaN
NaN	NaN	NaN	NaN	NaN	23.342	23.5992	23.8869	NaN	NaN	NaN	23.858	23.1502	NaN	NaN	NaN	NaN	NaN	NaN	NaN	NaN	NaN	NaN	NaN	NaN	NaN	NaN	NaN	NaN	NaN	NaN	NaN	NaN	NaN	NaN	NaN	NaN	22.8665	NaN	NaN	NaN	NaN	NaN	NaN	NaN	NaN	NaN	NaN	NaN
NaN	NaN	NaN	NaN	NaN	NaN	NaN	NaN	NaN	NaN	NaN	NaN	NaN	NaN	NaN	NaN	NaN	NaN	NaN	NaN	NaN	NaN	NaN	NaN	NaN	NaN	NaN	NaN	NaN	NaN	NaN	NaN	NaN	NaN	NaN	NaN	NaN	NaN	NaN	NaN	NaN	NaN	NaN	26.7614	26.8059	26.7995	NaN	NaN	NaN
NaN	NaN	NaN	NaN	NaN	NaN	NaN	NaN	NaN	NaN	NaN	NaN	NaN	NaN	NaN	NaN	NaN	NaN	NaN	NaN	NaN	NaN	NaN	NaN	NaN	NaN	NaN	NaN	NaN	NaN	NaN	NaN	NaN	NaN	NaN	NaN	NaN	NaN	NaN	NaN	NaN	NaN	NaN	24.1478	23.8809	23.9817	NaN	NaN	NaN
NaN	NaN	NaN	NaN	NaN	NaN	NaN	NaN	NaN	NaN	NaN	NaN	NaN	NaN	NaN	NaN	NaN	NaN	NaN	NaN	NaN	NaN	NaN	NaN	NaN	NaN	NaN	NaN	NaN	NaN	NaN	NaN	NaN	NaN	NaN	NaN	NaN	NaN	NaN	NaN	NaN	NaN	NaN	23.9781	23.8897	24.2874	NaN	NaN	NaN
NaN	NaN	NaN	NaN	NaN	NaN	NaN	NaN	NaN	NaN	NaN	21.9757	NaN	NaN	NaN	NaN	NaN	NaN	NaN	NaN	NaN	NaN	NaN	NaN	NaN	NaN	NaN	22.3699	NaN	NaN	NaN	22.5599	21.9573	NaN	NaN	NaN	NaN	NaN	NaN	NaN	NaN	NaN	NaN	24.7734	24.9004	25.0616	NaN	NaN	22.4077
NaN	NaN	NaN	NaN	NaN	NaN	NaN	NaN	NaN	NaN	NaN	NaN	NaN	NaN	NaN	NaN	NaN	NaN	NaN	NaN	NaN	NaN	NaN	NaN	NaN	NaN	NaN	NaN	NaN	NaN	NaN	NaN	NaN	NaN	NaN	NaN	NaN	NaN	NaN	NaN	NaN	NaN	NaN	23.5688	23.6528	23.6148	NaN	NaN	NaN
NaN	NaN	NaN	NaN	NaN	NaN	NaN	NaN	24.9229	24.8528	24.5755	NaN	NaN	NaN	NaN	NaN	NaN	NaN	NaN	NaN	NaN	NaN	NaN	NaN	NaN	NaN	NaN	24.5213	NaN	NaN	NaN	NaN	NaN	NaN	NaN	NaN	NaN	20.4209	NaN	NaN	NaN	NaN	NaN	28.9707	29.1896	29.1424	NaN	NaN	NaN
NaN	NaN	NaN	NaN	NaN	NaN	NaN	NaN	NaN	NaN	NaN	NaN	NaN	NaN	NaN	NaN	NaN	NaN	NaN	NaN	NaN	NaN	NaN	NaN	NaN	NaN	NaN	NaN	NaN	NaN	NaN	NaN	NaN	NaN	NaN	NaN	NaN	NaN	NaN	NaN	NaN	NaN	NaN	27.7965	26.9998	27.2863	NaN	NaN	NaN
NaN	NaN	NaN	NaN	NaN	NaN	NaN	NaN	NaN	NaN	NaN	NaN	NaN	NaN	NaN	NaN	NaN	NaN	NaN	NaN	NaN	NaN	NaN	NaN	NaN	NaN	NaN	NaN	NaN	NaN	NaN	NaN	NaN	NaN	NaN	NaN	NaN	NaN	NaN	NaN	NaN	NaN	NaN	23.7473	23.3079	24.2704	NaN	NaN	NaN
NaN	NaN	NaN	NaN	NaN	NaN	NaN	NaN	NaN	NaN	NaN	NaN	NaN	NaN	NaN	NaN	NaN	NaN	NaN	NaN	NaN	NaN	NaN	NaN	NaN	NaN	NaN	NaN	NaN	NaN	NaN	NaN	NaN	NaN	NaN	NaN	NaN	NaN	NaN	NaN	NaN	NaN	NaN	26.3416	26.1531	26.224	NaN	NaN	NaN
NaN	NaN	NaN	NaN	NaN	NaN	NaN	NaN	NaN	NaN	NaN	NaN	NaN	NaN	NaN	NaN	NaN	NaN	NaN	NaN	NaN	NaN	NaN	NaN	NaN	NaN	NaN	NaN	NaN	NaN	NaN	NaN	NaN	NaN	NaN	NaN	NaN	NaN	NaN	NaN	NaN	NaN	NaN	24.5179	24.7309	24.2936	NaN	NaN	NaN
NaN	23.0503	22.759	NaN	23.837	20.9825	23.4165	23.2134	23.3786	23.1549	23.8152	24.6373	24.0592	22.8279	23.1452	22.8381	22.9433	22.445	22.3442	23.6953	23.4349	23.4655	23.1795	24.2133	23.4127	22.8393	22.6548	20.77	23.5036	22.652	23.0108	23.8167	23.0635	22.4759	22.7204	19.8665	NaN	22.5513	20.8601	NaN	22.8537	23.0607	22.9144	29.0595	29.3754	29.1727	22.3416	22.4203	22.5282
NaN	NaN	NaN	NaN	NaN	NaN	NaN	NaN	NaN	NaN	NaN	NaN	NaN	NaN	NaN	NaN	NaN	NaN	NaN	NaN	NaN	NaN	NaN	NaN	NaN	NaN	NaN	NaN	NaN	NaN	NaN	NaN	NaN	NaN	NaN	NaN	NaN	NaN	NaN	NaN	NaN	NaN	NaN	26.6603	26.8043	26.6551	NaN	NaN	NaN
NaN	NaN	NaN	NaN	NaN	NaN	NaN	NaN	NaN	NaN	NaN	NaN	NaN	NaN	NaN	NaN	NaN	NaN	NaN	NaN	NaN	NaN	NaN	NaN	NaN	NaN	NaN	NaN	NaN	NaN	NaN	NaN	NaN	NaN	NaN	NaN	NaN	NaN	NaN	NaN	NaN	NaN	NaN	26.6431	26.5483	26.6179	NaN	NaN	NaN
NaN	NaN	NaN	NaN	NaN	NaN	NaN	NaN	NaN	NaN	NaN	NaN	NaN	NaN	NaN	NaN	NaN	NaN	NaN	NaN	NaN	NaN	NaN	NaN	NaN	NaN	NaN	NaN	NaN	NaN	NaN	NaN	NaN	NaN	NaN	NaN	NaN	NaN	NaN	NaN	NaN	NaN	NaN	26.0317	25.4664	25.3921	NaN	NaN	NaN
NaN	NaN	NaN	NaN	NaN	NaN	NaN	NaN	NaN	NaN	NaN	NaN	NaN	NaN	NaN	NaN	NaN	NaN	NaN	NaN	NaN	NaN	NaN	NaN	NaN	NaN	NaN	NaN	NaN	NaN	NaN	NaN	NaN	NaN	NaN	NaN	NaN	NaN	NaN	NaN	NaN	NaN	NaN	24.848	24.861	24.7595	NaN	NaN	NaN
NaN	NaN	NaN	NaN	NaN	NaN	24.0839	NaN	NaN	NaN	NaN	NaN	NaN	NaN	NaN	NaN	NaN	NaN	NaN	NaN	NaN	NaN	NaN	NaN	NaN	NaN	NaN	NaN	NaN	NaN	NaN	NaN	NaN	NaN	NaN	NaN	NaN	NaN	NaN	NaN	NaN	NaN	NaN	26.0027	25.9883	26.0201	NaN	NaN	NaN
NaN	NaN	NaN	NaN	NaN	NaN	NaN	NaN	NaN	NaN	NaN	NaN	NaN	NaN	NaN	NaN	NaN	NaN	NaN	NaN	NaN	NaN	NaN	NaN	NaN	NaN	NaN	NaN	NaN	NaN	NaN	NaN	NaN	NaN	NaN	NaN	NaN	NaN	NaN	NaN	NaN	NaN	NaN	24.9062	24.2497	24.4938	NaN	NaN	NaN
NaN	NaN	NaN	NaN	NaN	NaN	NaN	NaN	NaN	NaN	NaN	NaN	NaN	NaN	NaN	NaN	NaN	NaN	NaN	NaN	NaN	NaN	NaN	NaN	NaN	NaN	NaN	NaN	NaN	NaN	NaN	NaN	NaN	NaN	NaN	NaN	NaN	NaN	NaN	NaN	NaN	NaN	NaN	26.5183	26.2483	26.3513	NaN	NaN	NaN
NaN	NaN	NaN	NaN	NaN	25.3832	25.2852	25.6919	NaN	NaN	NaN	26.1194	26.03	NaN	NaN	NaN	NaN	NaN	NaN	NaN	NaN	NaN	NaN	NaN	NaN	NaN	NaN	NaN	NaN	NaN	NaN	NaN	NaN	NaN	NaN	NaN	NaN	NaN	NaN	NaN	NaN	NaN	NaN	24.943	25.9455	26.5227	NaN	NaN	NaN
NaN	NaN	NaN	NaN	NaN	NaN	NaN	NaN	NaN	NaN	NaN	NaN	NaN	NaN	NaN	NaN	NaN	NaN	NaN	NaN	NaN	NaN	NaN	NaN	NaN	NaN	NaN	NaN	NaN	NaN	NaN	NaN	NaN	NaN	NaN	NaN	NaN	NaN	NaN	NaN	NaN	NaN	NaN	24.3464	23.9869	24.0532	NaN	NaN	NaN
NaN	NaN	NaN	NaN	NaN	NaN	NaN	NaN	NaN	NaN	NaN	24.2513	25.4024	NaN	NaN	NaN	NaN	NaN	NaN	NaN	NaN	NaN	NaN	NaN	22.7252	NaN	NaN	NaN	NaN	NaN	NaN	NaN	NaN	NaN	NaN	NaN	NaN	NaN	NaN	NaN	NaN	NaN	NaN	28.1441	28.3798	27.9778	NaN	NaN	NaN
NaN	NaN	NaN	NaN	NaN	NaN	NaN	NaN	NaN	NaN	NaN	NaN	NaN	NaN	NaN	NaN	NaN	NaN	NaN	NaN	NaN	NaN	NaN	NaN	NaN	NaN	NaN	NaN	NaN	NaN	NaN	NaN	NaN	NaN	NaN	NaN	NaN	NaN	NaN	NaN	NaN	NaN	NaN	22.8394	22.6552	22.6472	NaN	NaN	NaN
NaN	NaN	NaN	NaN	NaN	NaN	NaN	NaN	NaN	NaN	NaN	NaN	NaN	NaN	NaN	NaN	NaN	NaN	NaN	NaN	NaN	NaN	NaN	NaN	NaN	NaN	NaN	NaN	NaN	NaN	NaN	NaN	NaN	NaN	NaN	NaN	NaN	NaN	NaN	NaN	NaN	NaN	NaN	24.0752	24.1098	23.895	NaN	NaN	NaN
NaN	NaN	NaN	NaN	NaN	NaN	NaN	NaN	NaN	NaN	NaN	NaN	NaN	NaN	NaN	NaN	NaN	NaN	NaN	NaN	NaN	NaN	NaN	NaN	NaN	NaN	NaN	NaN	NaN	NaN	NaN	NaN	NaN	NaN	NaN	NaN	NaN	NaN	NaN	NaN	NaN	NaN	NaN	23.4933	23.2471	23.169	NaN	NaN	NaN
NaN	NaN	NaN	NaN	NaN	NaN	NaN	NaN	NaN	NaN	NaN	NaN	NaN	NaN	NaN	NaN	NaN	NaN	NaN	NaN	NaN	NaN	NaN	NaN	NaN	NaN	NaN	NaN	NaN	NaN	NaN	NaN	NaN	NaN	NaN	NaN	NaN	NaN	NaN	NaN	NaN	NaN	NaN	27.4282	27.1399	27.2228	NaN	NaN	NaN
NaN	NaN	NaN	NaN	NaN	NaN	NaN	NaN	NaN	NaN	NaN	NaN	NaN	NaN	NaN	NaN	NaN	NaN	NaN	NaN	NaN	NaN	NaN	NaN	NaN	NaN	NaN	NaN	NaN	NaN	NaN	NaN	NaN	NaN	NaN	NaN	NaN	NaN	NaN	NaN	NaN	NaN	NaN	27.8149	27.9274	27.8723	NaN	NaN	NaN
24.8065	24.716	24.5901	NaN	24.5972	25.6375	25.6613	25.8962	24.2998	24.6484	24.5198	24.7356	24.2763	24.6018	24.5807	24.3606	24.8376	24.9947	24.6743	24.3612	24.643	24.5902	24.8585	25.2206	25.2373	24.152	24.5358	25.4255	25.43	25.2748	25.4424	24.4246	24.8411	24.3807	25.3994	25.3918	25.3346	24.1073	24.0629	24.3961	24.3455	23.8209	24.1681	27.9675	28.0694	28.1967	24.8771	24.6061	24.5013
NaN	NaN	NaN	NaN	NaN	NaN	NaN	NaN	NaN	NaN	NaN	NaN	NaN	NaN	NaN	NaN	NaN	NaN	NaN	NaN	NaN	NaN	NaN	NaN	NaN	NaN	NaN	NaN	NaN	NaN	NaN	NaN	NaN	NaN	NaN	NaN	NaN	NaN	NaN	NaN	NaN	NaN	NaN	24.3212	24.0508	23.7763	NaN	NaN	NaN
NaN	NaN	NaN	NaN	NaN	24.6935	24.6961	24.2611	NaN	NaN	NaN	NaN	NaN	NaN	NaN	NaN	NaN	NaN	NaN	NaN	NaN	NaN	NaN	NaN	NaN	NaN	NaN	NaN	NaN	NaN	NaN	NaN	NaN	NaN	NaN	NaN	NaN	NaN	NaN	NaN	NaN	NaN	NaN	24.6927	24.5342	24.5884	NaN	NaN	NaN
24.5849	24.8916	25.8441	25.6102	25.3397	26.3971	26.2156	26.3002	24.3847	23.8666	23.871	26.5846	26.3988	25.1522	25.1048	24.9628	NaN	NaN	NaN	24.9743	24.7353	24.9789	25.4435	24.7669	25.2015	25.1	25.1358	24.4764	25.2049	NaN	25.0291	24.2563	24.3088	NaN	25.1997	25.1784	24.9933	25.5073	25.8228	25.6194	23.8845	24.458	24.1204	29.4913	29.8241	29.8592	25.1973	25.3239	25.3218
NaN	NaN	NaN	NaN	NaN	25.2978	25.4943	24.1228	NaN	NaN	NaN	NaN	NaN	NaN	NaN	NaN	NaN	NaN	NaN	NaN	NaN	NaN	NaN	NaN	NaN	NaN	NaN	NaN	NaN	NaN	NaN	NaN	NaN	NaN	NaN	NaN	NaN	NaN	NaN	NaN	NaN	NaN	NaN	23.0415	23.5658	23.2262	NaN	NaN	NaN
NaN	NaN	NaN	NaN	NaN	NaN	NaN	NaN	NaN	NaN	NaN	NaN	NaN	NaN	NaN	NaN	NaN	NaN	NaN	NaN	NaN	NaN	NaN	NaN	NaN	NaN	NaN	NaN	NaN	NaN	NaN	NaN	NaN	NaN	NaN	NaN	NaN	NaN	NaN	NaN	NaN	NaN	NaN	25.5425	25.4329	25.5055	NaN	NaN	NaN
NaN	NaN	NaN	NaN	NaN	NaN	NaN	NaN	NaN	NaN	NaN	NaN	NaN	NaN	NaN	NaN	NaN	NaN	NaN	NaN	NaN	NaN	NaN	NaN	NaN	NaN	NaN	NaN	NaN	NaN	NaN	NaN	NaN	NaN	NaN	NaN	NaN	NaN	NaN	NaN	NaN	NaN	NaN	24.9613	25.1677	24.9669	NaN	NaN	NaN
NaN	NaN	NaN	NaN	NaN	24.7364	24.951	NaN	NaN	NaN	NaN	NaN	NaN	NaN	NaN	NaN	NaN	NaN	NaN	NaN	NaN	NaN	NaN	NaN	NaN	NaN	NaN	NaN	NaN	NaN	NaN	NaN	NaN	NaN	NaN	NaN	NaN	NaN	NaN	NaN	NaN	NaN	23.1212	26.7459	28.0847	27.4539	NaN	NaN	NaN
NaN	NaN	NaN	NaN	NaN	NaN	NaN	NaN	NaN	NaN	NaN	24.8528	25.2575	NaN	NaN	NaN	NaN	NaN	NaN	NaN	NaN	NaN	NaN	NaN	NaN	NaN	NaN	NaN	NaN	NaN	NaN	NaN	NaN	NaN	NaN	NaN	NaN	NaN	NaN	NaN	NaN	NaN	NaN	23.4763	23.5949	23.3363	NaN	NaN	NaN
NaN	NaN	NaN	NaN	NaN	NaN	NaN	NaN	NaN	NaN	NaN	26.8688	26.981	NaN	NaN	NaN	NaN	NaN	NaN	NaN	NaN	NaN	NaN	NaN	NaN	NaN	NaN	NaN	NaN	NaN	NaN	23.9904	23.8201	24.5459	25.0364	NaN	NaN	NaN	NaN	NaN	NaN	NaN	NaN	26.7479	26.7383	26.4983	NaN	NaN	NaN
NaN	NaN	NaN	NaN	NaN	NaN	NaN	NaN	NaN	NaN	NaN	NaN	NaN	NaN	NaN	NaN	NaN	NaN	NaN	NaN	NaN	NaN	NaN	NaN	NaN	NaN	NaN	NaN	NaN	NaN	NaN	NaN	NaN	NaN	NaN	NaN	NaN	NaN	NaN	NaN	NaN	NaN	NaN	23.8074	23.8713	23.3911	NaN	NaN	NaN
NaN	NaN	NaN	NaN	NaN	NaN	NaN	NaN	NaN	NaN	NaN	NaN	NaN	NaN	NaN	NaN	NaN	NaN	NaN	NaN	NaN	NaN	NaN	NaN	NaN	NaN	NaN	NaN	NaN	NaN	NaN	NaN	NaN	NaN	NaN	NaN	NaN	NaN	NaN	NaN	NaN	NaN	NaN	23.4541	22.9771	23.5235	NaN	NaN	NaN
26.6179	27.3911	NaN	NaN	NaN	26.5374	24.8663	26.9136	NaN	NaN	NaN	27.7891	27.4626	NaN	NaN	NaN	NaN	NaN	NaN	NaN	NaN	NaN	NaN	NaN	NaN	27.4697	28.243	25.0766	27.0685	27.3729	27.3322	27.3253	27.9779	26.925	26.2246	26.2245	27.425	NaN	NaN	NaN	28.9516	27.6042	29.8513	27.0788	27.4689	28.0175	NaN	NaN	NaN
NaN	NaN	NaN	NaN	NaN	NaN	NaN	NaN	NaN	NaN	NaN	NaN	NaN	NaN	NaN	NaN	NaN	NaN	NaN	NaN	NaN	NaN	NaN	NaN	NaN	NaN	NaN	NaN	NaN	NaN	NaN	NaN	NaN	NaN	NaN	NaN	NaN	NaN	NaN	NaN	NaN	NaN	NaN	25.0872	24.9914	25.4171	NaN	NaN	NaN
NaN	NaN	NaN	NaN	NaN	NaN	26.6661	NaN	NaN	NaN	NaN	25.1393	26.8494	NaN	NaN	NaN	NaN	NaN	NaN	NaN	NaN	NaN	NaN	NaN	NaN	NaN	NaN	NaN	NaN	NaN	NaN	25.0309	26.1832	25.033	NaN	NaN	NaN	NaN	NaN	NaN	NaN	NaN	NaN	24.9581	25.5004	25.596	NaN	NaN	NaN
NaN	NaN	NaN	NaN	NaN	NaN	NaN	NaN	NaN	NaN	NaN	NaN	NaN	NaN	NaN	NaN	NaN	NaN	NaN	NaN	NaN	NaN	NaN	NaN	NaN	NaN	NaN	NaN	NaN	NaN	NaN	NaN	NaN	NaN	NaN	NaN	NaN	NaN	NaN	NaN	NaN	NaN	NaN	26.7498	26.7827	26.6768	NaN	NaN	NaN
NaN	NaN	NaN	NaN	NaN	NaN	NaN	NaN	NaN	NaN	NaN	NaN	NaN	NaN	NaN	NaN	NaN	NaN	NaN	NaN	NaN	NaN	NaN	NaN	NaN	NaN	NaN	NaN	NaN	NaN	NaN	NaN	NaN	NaN	NaN	NaN	NaN	NaN	NaN	NaN	NaN	NaN	NaN	25.1655	24.6807	24.9361	NaN	NaN	NaN
NaN	NaN	NaN	NaN	NaN	NaN	NaN	NaN	NaN	NaN	NaN	NaN	NaN	NaN	NaN	NaN	NaN	NaN	NaN	NaN	NaN	NaN	NaN	NaN	NaN	NaN	NaN	NaN	NaN	NaN	NaN	NaN	NaN	NaN	NaN	NaN	NaN	NaN	NaN	NaN	NaN	NaN	NaN	26.1578	26.2333	26.2903	NaN	NaN	NaN
NaN	NaN	NaN	NaN	NaN	NaN	NaN	NaN	NaN	NaN	NaN	NaN	NaN	NaN	NaN	NaN	NaN	NaN	NaN	NaN	NaN	NaN	NaN	NaN	NaN	NaN	NaN	NaN	NaN	NaN	NaN	NaN	NaN	NaN	NaN	NaN	NaN	NaN	NaN	NaN	NaN	NaN	NaN	22.8899	23.1016	22.9832	NaN	NaN	NaN
NaN	NaN	NaN	NaN	NaN	NaN	NaN	NaN	NaN	NaN	NaN	NaN	NaN	NaN	NaN	NaN	NaN	NaN	NaN	NaN	NaN	NaN	NaN	NaN	NaN	NaN	NaN	NaN	NaN	NaN	NaN	NaN	NaN	NaN	NaN	NaN	NaN	NaN	NaN	NaN	NaN	NaN	NaN	24.27	24.6593	24.2095	NaN	NaN	NaN
24.8761	24.6904	NaN	NaN	24.6282	28.9442	27.369	29.1885	24.5736	24.5026	24.466	28.0296	29.4438	24.6895	24.286	24.458	NaN	25.4144	24.8173	24.3404	24.4016	24.3889	25.0546	24.9561	24.3665	24.9509	24.936	25.2952	24.842	24.8106	24.7368	NaN	25.7553	NaN	24.4359	24.8121	24.3762	26.2709	26.3484	24.6789	24.3934	24.5138	24.2469	31.9343	32.0281	30.1354	24.6648	24.4406	24.6917
NaN	NaN	NaN	NaN	NaN	NaN	NaN	NaN	NaN	NaN	NaN	NaN	NaN	NaN	NaN	NaN	NaN	NaN	NaN	NaN	NaN	NaN	NaN	NaN	NaN	NaN	NaN	NaN	NaN	NaN	NaN	NaN	NaN	NaN	NaN	NaN	NaN	NaN	NaN	NaN	NaN	NaN	NaN	24.2928	24.0731	24.3584	NaN	NaN	NaN
NaN	NaN	NaN	NaN	NaN	NaN	NaN	NaN	NaN	NaN	NaN	25.0939	NaN	NaN	NaN	NaN	NaN	NaN	NaN	NaN	NaN	NaN	NaN	NaN	NaN	NaN	NaN	NaN	NaN	NaN	NaN	NaN	NaN	NaN	NaN	NaN	NaN	NaN	NaN	NaN	NaN	NaN	NaN	25.7551	25.7654	26.1155	NaN	NaN	NaN
NaN	NaN	NaN	NaN	NaN	NaN	NaN	NaN	NaN	NaN	NaN	NaN	NaN	NaN	NaN	NaN	NaN	NaN	NaN	NaN	NaN	NaN	NaN	NaN	NaN	NaN	NaN	NaN	NaN	NaN	NaN	NaN	NaN	NaN	NaN	NaN	NaN	NaN	NaN	NaN	NaN	NaN	NaN	26.4668	26.7734	26.6843	NaN	NaN	NaN
NaN	NaN	NaN	NaN	NaN	NaN	NaN	NaN	NaN	NaN	NaN	NaN	NaN	NaN	NaN	NaN	NaN	NaN	NaN	NaN	NaN	NaN	NaN	NaN	NaN	NaN	NaN	NaN	NaN	NaN	NaN	NaN	NaN	NaN	NaN	NaN	NaN	NaN	NaN	NaN	NaN	NaN	NaN	24.4844	24.3286	24.5673	NaN	NaN	NaN
NaN	NaN	NaN	NaN	NaN	NaN	NaN	NaN	NaN	NaN	NaN	NaN	NaN	NaN	NaN	NaN	NaN	NaN	NaN	NaN	NaN	NaN	NaN	NaN	NaN	NaN	NaN	NaN	NaN	NaN	NaN	NaN	NaN	NaN	NaN	NaN	NaN	NaN	NaN	NaN	NaN	NaN	NaN	25.2797	25.3134	25.1073	NaN	NaN	NaN
NaN	NaN	NaN	NaN	NaN	NaN	NaN	NaN	NaN	NaN	NaN	NaN	NaN	NaN	NaN	NaN	NaN	NaN	NaN	NaN	NaN	NaN	NaN	NaN	NaN	NaN	NaN	NaN	NaN	NaN	NaN	NaN	NaN	NaN	NaN	NaN	NaN	NaN	NaN	NaN	NaN	NaN	NaN	26.1738	25.9287	25.9088	NaN	NaN	NaN
NaN	NaN	NaN	NaN	NaN	NaN	NaN	NaN	NaN	NaN	NaN	NaN	NaN	NaN	NaN	NaN	NaN	NaN	NaN	NaN	NaN	NaN	NaN	NaN	NaN	NaN	NaN	NaN	NaN	NaN	NaN	NaN	NaN	NaN	NaN	NaN	NaN	NaN	NaN	NaN	NaN	NaN	NaN	23.9489	24.1431	24.0881	NaN	NaN	NaN
NaN	NaN	NaN	NaN	NaN	NaN	NaN	NaN	NaN	NaN	NaN	NaN	NaN	NaN	NaN	NaN	NaN	NaN	NaN	NaN	NaN	NaN	NaN	NaN	NaN	NaN	NaN	NaN	NaN	NaN	NaN	NaN	NaN	NaN	NaN	NaN	NaN	NaN	NaN	NaN	NaN	NaN	NaN	25.038	24.6176	24.4627	NaN	NaN	NaN
NaN	NaN	NaN	NaN	NaN	NaN	NaN	NaN	NaN	NaN	NaN	NaN	NaN	NaN	NaN	NaN	NaN	NaN	NaN	NaN	NaN	NaN	NaN	NaN	NaN	NaN	NaN	NaN	NaN	NaN	NaN	NaN	NaN	NaN	NaN	NaN	NaN	NaN	NaN	NaN	NaN	NaN	NaN	24.7975	24.9054	24.8655	NaN	NaN	NaN
NaN	NaN	NaN	NaN	NaN	NaN	NaN	NaN	NaN	NaN	NaN	NaN	NaN	NaN	NaN	NaN	NaN	NaN	NaN	NaN	NaN	NaN	NaN	NaN	NaN	NaN	NaN	NaN	NaN	NaN	NaN	NaN	NaN	NaN	NaN	NaN	NaN	NaN	NaN	NaN	NaN	NaN	NaN	24.0632	23.8985	23.7915	NaN	NaN	NaN
NaN	NaN	NaN	NaN	NaN	26.8307	26.0102	26.1781	NaN	NaN	NaN	25.3872	26.1704	NaN	NaN	NaN	NaN	NaN	NaN	NaN	NaN	NaN	NaN	NaN	NaN	NaN	NaN	NaN	NaN	NaN	NaN	NaN	NaN	NaN	NaN	NaN	NaN	NaN	NaN	NaN	NaN	NaN	NaN	25.9323	26.211	26.1321	NaN	NaN	NaN
NaN	NaN	NaN	NaN	NaN	NaN	NaN	NaN	NaN	NaN	NaN	NaN	NaN	NaN	NaN	NaN	NaN	NaN	NaN	NaN	NaN	NaN	NaN	NaN	NaN	NaN	NaN	NaN	NaN	NaN	NaN	NaN	NaN	NaN	NaN	NaN	NaN	NaN	NaN	NaN	NaN	NaN	NaN	23.95	23.5036	23.7565	NaN	NaN	NaN
NaN	NaN	NaN	NaN	NaN	22.2686	NaN	NaN	NaN	NaN	NaN	NaN	NaN	NaN	NaN	NaN	NaN	NaN	NaN	24.8181	24.512	23.9518	NaN	NaN	NaN	NaN	NaN	NaN	NaN	NaN	NaN	NaN	NaN	NaN	NaN	NaN	NaN	NaN	NaN	NaN	NaN	NaN	NaN	25.3403	26.3276	27.8147	NaN	NaN	NaN
NaN	NaN	NaN	NaN	NaN	26.5263	26.5438	26.1528	NaN	NaN	NaN	26.4749	25.4419	NaN	NaN	NaN	NaN	NaN	NaN	NaN	NaN	NaN	NaN	NaN	NaN	NaN	NaN	NaN	NaN	NaN	NaN	NaN	NaN	NaN	NaN	NaN	NaN	NaN	NaN	NaN	NaN	NaN	NaN	25.743	26.4153	26.1855	NaN	NaN	NaN
NaN	NaN	NaN	NaN	NaN	NaN	NaN	NaN	NaN	NaN	NaN	NaN	NaN	NaN	NaN	NaN	NaN	NaN	NaN	NaN	NaN	NaN	NaN	NaN	NaN	NaN	NaN	NaN	NaN	NaN	NaN	NaN	NaN	NaN	NaN	NaN	NaN	NaN	NaN	NaN	NaN	NaN	NaN	21.8343	20.3983	20.4393	NaN	NaN	NaN
NaN	NaN	NaN	NaN	NaN	NaN	NaN	NaN	NaN	NaN	NaN	NaN	NaN	NaN	NaN	NaN	NaN	NaN	NaN	NaN	NaN	NaN	NaN	NaN	NaN	NaN	NaN	NaN	NaN	NaN	NaN	NaN	NaN	NaN	NaN	NaN	NaN	NaN	NaN	NaN	NaN	NaN	NaN	25.8954	24.935	27.0445	NaN	NaN	NaN
NaN	NaN	NaN	NaN	NaN	NaN	NaN	NaN	NaN	NaN	NaN	NaN	NaN	NaN	NaN	NaN	NaN	NaN	NaN	NaN	NaN	NaN	NaN	NaN	NaN	NaN	NaN	NaN	NaN	NaN	NaN	NaN	NaN	NaN	NaN	NaN	NaN	NaN	NaN	NaN	NaN	NaN	NaN	26.9607	26.8322	26.8365	NaN	NaN	NaN
NaN	NaN	NaN	NaN	NaN	NaN	NaN	NaN	NaN	NaN	NaN	NaN	NaN	NaN	NaN	NaN	NaN	NaN	NaN	NaN	NaN	NaN	NaN	NaN	NaN	23.7822	23.8249	NaN	NaN	NaN	NaN	NaN	NaN	NaN	NaN	NaN	NaN	NaN	NaN	NaN	NaN	NaN	NaN	24.1109	23.6647	23.8255	NaN	NaN	NaN
NaN	NaN	NaN	NaN	NaN	NaN	NaN	NaN	NaN	NaN	NaN	NaN	NaN	NaN	NaN	NaN	NaN	NaN	NaN	NaN	NaN	NaN	NaN	NaN	NaN	NaN	NaN	NaN	NaN	NaN	NaN	NaN	NaN	NaN	NaN	NaN	NaN	NaN	NaN	NaN	NaN	NaN	NaN	23.3882	23.4288	22.8752	NaN	NaN	NaN
NaN	NaN	NaN	NaN	NaN	NaN	NaN	NaN	NaN	NaN	NaN	NaN	NaN	NaN	NaN	NaN	NaN	NaN	NaN	NaN	NaN	NaN	NaN	NaN	NaN	NaN	NaN	NaN	NaN	NaN	NaN	NaN	NaN	NaN	NaN	NaN	NaN	NaN	NaN	NaN	NaN	NaN	NaN	22.4396	22.6714	22.6401	NaN	NaN	NaN
NaN	NaN	NaN	NaN	NaN	NaN	NaN	NaN	NaN	NaN	NaN	NaN	NaN	NaN	NaN	NaN	NaN	NaN	NaN	NaN	NaN	NaN	NaN	NaN	NaN	NaN	NaN	NaN	NaN	NaN	NaN	NaN	NaN	NaN	NaN	NaN	NaN	NaN	NaN	NaN	NaN	NaN	NaN	22.961	23.0397	22.562	NaN	NaN	NaN
NaN	NaN	NaN	NaN	NaN	NaN	NaN	NaN	NaN	NaN	NaN	NaN	NaN	NaN	NaN	NaN	NaN	NaN	NaN	NaN	NaN	NaN	NaN	NaN	NaN	NaN	NaN	NaN	NaN	NaN	NaN	NaN	NaN	NaN	NaN	NaN	NaN	NaN	NaN	NaN	NaN	NaN	NaN	25.2809	23.5281	23.3247	NaN	NaN	NaN
NaN	NaN	NaN	NaN	NaN	NaN	NaN	NaN	NaN	NaN	NaN	NaN	NaN	NaN	NaN	NaN	NaN	NaN	NaN	NaN	NaN	NaN	NaN	NaN	NaN	NaN	NaN	NaN	NaN	NaN	NaN	NaN	NaN	NaN	NaN	NaN	NaN	NaN	NaN	NaN	NaN	NaN	NaN	26.1798	25.9258	26.105	NaN	NaN	NaN
NaN	NaN	NaN	NaN	NaN	NaN	NaN	NaN	NaN	NaN	NaN	NaN	NaN	NaN	NaN	NaN	NaN	NaN	NaN	NaN	NaN	NaN	NaN	NaN	NaN	NaN	NaN	NaN	NaN	NaN	NaN	NaN	NaN	NaN	NaN	NaN	NaN	NaN	NaN	NaN	NaN	NaN	NaN	27.4974	27.3281	27.3824	NaN	NaN	NaN
NaN	NaN	NaN	NaN	NaN	24.8943	NaN	NaN	NaN	NaN	NaN	NaN	NaN	NaN	NaN	NaN	NaN	NaN	NaN	NaN	NaN	NaN	NaN	NaN	NaN	24.1183	24.4317	NaN	NaN	NaN	NaN	NaN	NaN	NaN	NaN	NaN	NaN	NaN	NaN	NaN	NaN	NaN	NaN	26.9376	25.5924	25.7197	NaN	NaN	NaN
NaN	NaN	NaN	NaN	NaN	NaN	NaN	NaN	NaN	NaN	NaN	NaN	NaN	NaN	NaN	NaN	NaN	NaN	NaN	NaN	NaN	NaN	NaN	NaN	NaN	NaN	NaN	NaN	NaN	NaN	NaN	NaN	NaN	NaN	NaN	NaN	NaN	NaN	NaN	NaN	NaN	NaN	NaN	25.4053	25.5898	25.4057	NaN	NaN	NaN
NaN	NaN	NaN	NaN	NaN	NaN	NaN	NaN	NaN	NaN	24.0137	24.5601	24.551	NaN	NaN	NaN	NaN	NaN	NaN	NaN	NaN	NaN	NaN	NaN	NaN	NaN	NaN	NaN	NaN	NaN	NaN	NaN	NaN	NaN	NaN	NaN	NaN	NaN	NaN	NaN	NaN	NaN	NaN	25.3033	25.1856	24.7153	NaN	NaN	NaN
NaN	NaN	NaN	NaN	NaN	NaN	NaN	NaN	NaN	NaN	NaN	NaN	NaN	NaN	NaN	NaN	NaN	NaN	NaN	NaN	NaN	NaN	NaN	NaN	NaN	NaN	NaN	NaN	NaN	NaN	NaN	NaN	NaN	NaN	NaN	NaN	NaN	NaN	NaN	NaN	NaN	NaN	NaN	24.4094	24.1137	24.2179	NaN	NaN	NaN
NaN	NaN	NaN	NaN	NaN	NaN	NaN	NaN	NaN	NaN	NaN	NaN	NaN	NaN	NaN	NaN	NaN	NaN	NaN	NaN	NaN	NaN	NaN	NaN	NaN	NaN	NaN	NaN	NaN	NaN	NaN	NaN	NaN	NaN	NaN	NaN	NaN	NaN	NaN	NaN	NaN	NaN	NaN	26.268	26.0396	25.897	NaN	NaN	NaN
NaN	NaN	NaN	NaN	NaN	NaN	NaN	NaN	NaN	NaN	NaN	NaN	NaN	NaN	NaN	NaN	NaN	NaN	NaN	NaN	NaN	NaN	NaN	NaN	NaN	NaN	NaN	NaN	NaN	NaN	NaN	NaN	NaN	NaN	NaN	NaN	NaN	NaN	NaN	NaN	NaN	NaN	NaN	23.4782	23.9179	23.8366	NaN	NaN	NaN
24.0246	NaN	NaN	NaN	NaN	NaN	NaN	NaN	NaN	NaN	NaN	NaN	NaN	NaN	23.8267	NaN	NaN	NaN	NaN	NaN	NaN	NaN	NaN	NaN	NaN	23.5314	NaN	24.2442	NaN	24.1422	NaN	NaN	NaN	NaN	24.3902	24.3625	NaN	24.094	NaN	NaN	23.9382	NaN	NaN	26.8863	27.6896	26.7905	NaN	24.1551	NaN
NaN	NaN	NaN	NaN	NaN	NaN	NaN	NaN	NaN	NaN	NaN	NaN	NaN	NaN	NaN	NaN	NaN	NaN	NaN	NaN	NaN	NaN	NaN	NaN	NaN	NaN	NaN	NaN	NaN	NaN	NaN	NaN	NaN	NaN	NaN	NaN	NaN	NaN	NaN	NaN	NaN	NaN	NaN	22.4311	22.8778	22.4812	NaN	NaN	NaN
26.7562	26.9618	26.6395	26.1346	26.556	27.1128	26.7087	26.9615	26.8453	27.1071	27.0133	26.8628	26.9196	26.6351	26.4809	26.5985	26.8832	26.7846	26.8246	26.757	26.7093	26.7442	26.693	26.5686	26.721	26.8463	26.8364	27.2521	27.2055	27.1308	27.2927	26.5978	26.7379	26.6317	27.2154	27.2072	27.191	26.8625	26.7661	26.7558	26.9991	27.1487	27.0683	27.0564	27.1674	27.1834	26.8592	26.9273	26.7213
NaN	NaN	NaN	NaN	NaN	NaN	NaN	NaN	NaN	NaN	NaN	NaN	NaN	NaN	NaN	NaN	NaN	NaN	NaN	NaN	NaN	NaN	NaN	NaN	NaN	NaN	NaN	NaN	NaN	NaN	NaN	NaN	NaN	NaN	NaN	NaN	NaN	NaN	NaN	NaN	NaN	NaN	NaN	23.3376	23.3037	23.5596	NaN	NaN	NaN
NaN	NaN	NaN	NaN	NaN	NaN	NaN	NaN	NaN	NaN	NaN	NaN	NaN	NaN	NaN	NaN	NaN	NaN	NaN	NaN	NaN	NaN	NaN	NaN	NaN	NaN	NaN	NaN	NaN	NaN	NaN	NaN	NaN	NaN	NaN	NaN	NaN	NaN	NaN	NaN	NaN	NaN	NaN	23.342	23.1679	22.7519	NaN	NaN	NaN
NaN	NaN	NaN	NaN	NaN	24.7542	24.5531	NaN	NaN	NaN	NaN	NaN	NaN	NaN	NaN	NaN	NaN	NaN	NaN	NaN	NaN	NaN	NaN	NaN	NaN	NaN	NaN	NaN	NaN	NaN	NaN	NaN	NaN	NaN	NaN	NaN	NaN	NaN	NaN	NaN	NaN	NaN	NaN	24.0946	24.1308	24.2561	NaN	NaN	NaN
NaN	NaN	NaN	NaN	NaN	NaN	25.9482	NaN	NaN	NaN	NaN	NaN	NaN	NaN	NaN	NaN	NaN	NaN	NaN	NaN	NaN	NaN	NaN	NaN	NaN	NaN	NaN	NaN	NaN	NaN	NaN	NaN	NaN	NaN	NaN	NaN	NaN	NaN	NaN	NaN	NaN	NaN	NaN	26.8364	26.7132	27.4742	NaN	NaN	NaN
NaN	NaN	NaN	NaN	NaN	NaN	NaN	NaN	NaN	NaN	NaN	NaN	NaN	NaN	NaN	NaN	NaN	NaN	NaN	NaN	NaN	NaN	NaN	NaN	NaN	NaN	NaN	NaN	NaN	NaN	NaN	24.9449	24.9309	25.2549	NaN	NaN	NaN	NaN	NaN	NaN	NaN	NaN	NaN	25.073	24.9827	25.2513	NaN	NaN	NaN
NaN	NaN	NaN	NaN	NaN	NaN	NaN	NaN	NaN	NaN	NaN	NaN	NaN	NaN	NaN	NaN	NaN	NaN	NaN	NaN	NaN	NaN	NaN	NaN	NaN	NaN	NaN	NaN	NaN	NaN	NaN	NaN	NaN	NaN	NaN	NaN	NaN	NaN	NaN	NaN	NaN	NaN	NaN	25.0023	25.6674	25.6643	NaN	NaN	NaN
NaN	24.6793	NaN	24.5871	NaN	NaN	NaN	NaN	NaN	25.3902	NaN	NaN	NaN	24.2421	NaN	NaN	24.0919	NaN	NaN	24.2758	24.2872	NaN	NaN	NaN	NaN	NaN	24.2207	NaN	24.1615	NaN	NaN	NaN	24.2733	NaN	NaN	NaN	NaN	NaN	NaN	24.2488	NaN	NaN	NaN	24.9355	24.7731	24.6124	NaN	NaN	NaN
NaN	NaN	NaN	NaN	NaN	NaN	NaN	NaN	NaN	NaN	NaN	NaN	NaN	NaN	NaN	NaN	NaN	NaN	NaN	NaN	NaN	NaN	NaN	NaN	NaN	NaN	NaN	NaN	NaN	NaN	NaN	NaN	NaN	NaN	NaN	NaN	NaN	NaN	NaN	NaN	NaN	NaN	NaN	27.8667	27.727	27.7416	NaN	NaN	NaN
NaN	NaN	NaN	NaN	NaN	NaN	24.9933	NaN	NaN	NaN	NaN	24.6974	24.7274	NaN	NaN	NaN	NaN	NaN	NaN	NaN	NaN	NaN	NaN	NaN	NaN	NaN	NaN	NaN	NaN	NaN	NaN	NaN	NaN	NaN	NaN	NaN	NaN	NaN	NaN	NaN	NaN	NaN	NaN	25.7207	25.7316	26.4783	NaN	NaN	NaN
NaN	NaN	NaN	NaN	NaN	NaN	NaN	NaN	NaN	NaN	NaN	NaN	NaN	NaN	NaN	NaN	NaN	NaN	NaN	NaN	NaN	NaN	NaN	NaN	NaN	NaN	NaN	NaN	NaN	NaN	NaN	NaN	NaN	NaN	NaN	NaN	NaN	NaN	NaN	NaN	NaN	NaN	NaN	27.9705	28.1361	28.2612	NaN	NaN	NaN
NaN	NaN	NaN	NaN	NaN	NaN	NaN	NaN	NaN	NaN	NaN	NaN	NaN	NaN	NaN	NaN	NaN	NaN	NaN	NaN	NaN	NaN	NaN	NaN	NaN	NaN	NaN	NaN	NaN	NaN	NaN	NaN	NaN	NaN	NaN	NaN	NaN	NaN	NaN	NaN	NaN	NaN	NaN	23.5278	23.6726	23.6614	NaN	NaN	NaN
NaN	NaN	NaN	NaN	NaN	NaN	NaN	NaN	NaN	NaN	NaN	NaN	NaN	NaN	NaN	NaN	NaN	NaN	NaN	NaN	NaN	NaN	NaN	NaN	NaN	NaN	NaN	NaN	NaN	NaN	NaN	NaN	NaN	NaN	NaN	NaN	NaN	NaN	NaN	NaN	NaN	NaN	NaN	23.662	23.8004	23.7232	NaN	NaN	NaN
NaN	NaN	NaN	NaN	NaN	NaN	NaN	NaN	NaN	NaN	NaN	NaN	NaN	NaN	NaN	NaN	NaN	NaN	NaN	NaN	NaN	NaN	NaN	NaN	NaN	NaN	NaN	NaN	NaN	NaN	NaN	NaN	NaN	NaN	NaN	NaN	NaN	NaN	NaN	NaN	NaN	NaN	NaN	25.8218	25.783	25.8041	NaN	NaN	NaN
25.4215	26.0968	25.7621	25.3381	25.612	26.6615	26.8832	26.628	26.4571	26.3759	26.4044	26.8191	26.4478	26.385	26.19	26.2295	26.4725	26.1219	26.016	26.2548	25.8685	25.9736	26.3278	26.2816	26.615	25.9758	26.0425	25.5874	26.2981	26.3669	26.4991	26.0882	26.1299	25.6973	26.2274	26.549	26.2856	25.9371	26.2522	26.3605	24.8224	24.9171	25.1038	26.8925	26.7665	26.579	26.3774	25.9291	25.9709
NaN	24.8252	24.1627	23.9905	23.5478	NaN	NaN	NaN	22.1228	NaN	NaN	NaN	NaN	NaN	NaN	NaN	NaN	NaN	24.3879	NaN	NaN	NaN	NaN	24.2483	NaN	24.2887	24.035	24.3584	23.7985	NaN	NaN	NaN	NaN	23.457	NaN	24.7704	24.9098	24.9201	26.0909	25.32	NaN	NaN	NaN	24.542	25.8824	25.4078	NaN	NaN	24.3998
NaN	NaN	NaN	NaN	NaN	NaN	NaN	NaN	NaN	NaN	NaN	NaN	NaN	NaN	NaN	NaN	NaN	NaN	NaN	NaN	NaN	NaN	NaN	NaN	NaN	NaN	NaN	NaN	NaN	NaN	NaN	NaN	NaN	NaN	NaN	NaN	NaN	NaN	NaN	NaN	NaN	NaN	NaN	24.0634	23.66	23.7066	NaN	NaN	NaN
NaN	NaN	NaN	NaN	NaN	NaN	NaN	NaN	NaN	NaN	NaN	NaN	NaN	NaN	NaN	NaN	NaN	NaN	NaN	NaN	NaN	NaN	NaN	NaN	NaN	NaN	NaN	NaN	NaN	NaN	NaN	NaN	NaN	NaN	NaN	NaN	NaN	NaN	NaN	NaN	NaN	NaN	NaN	23.4214	23.7338	23.8994	NaN	NaN	NaN
NaN	NaN	NaN	NaN	NaN	NaN	NaN	NaN	NaN	NaN	NaN	NaN	NaN	NaN	NaN	NaN	NaN	NaN	NaN	NaN	NaN	NaN	NaN	NaN	NaN	NaN	NaN	NaN	NaN	NaN	NaN	NaN	NaN	NaN	NaN	NaN	NaN	NaN	NaN	NaN	NaN	NaN	NaN	23.5507	23.3016	23.3079	NaN	NaN	NaN
NaN	NaN	NaN	NaN	NaN	NaN	NaN	NaN	NaN	NaN	NaN	NaN	NaN	NaN	NaN	NaN	NaN	NaN	NaN	NaN	NaN	NaN	NaN	NaN	NaN	NaN	NaN	NaN	NaN	NaN	NaN	NaN	NaN	NaN	NaN	NaN	NaN	NaN	NaN	NaN	NaN	NaN	NaN	26.1666	26.2545	26.1388	NaN	NaN	NaN
NaN	NaN	NaN	NaN	NaN	20.4018	19.8771	20.4637	NaN	NaN	NaN	NaN	NaN	NaN	NaN	NaN	NaN	NaN	NaN	NaN	NaN	20.318	NaN	NaN	NaN	NaN	NaN	NaN	NaN	NaN	NaN	NaN	NaN	NaN	NaN	NaN	NaN	NaN	NaN	NaN	NaN	NaN	NaN	27.7974	27.9623	28.0242	NaN	19.9203	NaN
NaN	NaN	NaN	NaN	NaN	NaN	NaN	NaN	NaN	NaN	NaN	NaN	NaN	NaN	NaN	NaN	NaN	NaN	NaN	NaN	NaN	NaN	NaN	NaN	NaN	NaN	NaN	NaN	NaN	NaN	NaN	NaN	NaN	NaN	NaN	NaN	NaN	NaN	NaN	NaN	NaN	NaN	NaN	24.664	24.2181	24.0795	NaN	NaN	NaN
NaN	NaN	NaN	NaN	NaN	NaN	NaN	NaN	NaN	NaN	NaN	NaN	NaN	NaN	NaN	NaN	NaN	NaN	NaN	NaN	NaN	NaN	NaN	NaN	NaN	NaN	NaN	NaN	NaN	NaN	NaN	NaN	NaN	NaN	NaN	NaN	NaN	NaN	NaN	NaN	NaN	NaN	NaN	24.4676	24.8849	24.6624	NaN	NaN	NaN
NaN	NaN	NaN	NaN	NaN	NaN	NaN	NaN	NaN	NaN	NaN	NaN	NaN	NaN	NaN	NaN	NaN	NaN	NaN	NaN	NaN	NaN	NaN	NaN	NaN	NaN	NaN	NaN	NaN	NaN	NaN	NaN	NaN	NaN	NaN	NaN	NaN	NaN	NaN	NaN	NaN	NaN	NaN	26.3391	26.5035	26.4509	NaN	NaN	NaN
NaN	NaN	NaN	NaN	NaN	NaN	NaN	NaN	NaN	NaN	NaN	NaN	NaN	NaN	NaN	NaN	NaN	NaN	NaN	NaN	NaN	NaN	NaN	NaN	NaN	NaN	NaN	NaN	NaN	NaN	NaN	NaN	NaN	NaN	NaN	NaN	NaN	NaN	NaN	NaN	NaN	NaN	NaN	24.8432	24.7155	24.8231	NaN	NaN	NaN
NaN	NaN	NaN	NaN	NaN	NaN	NaN	NaN	NaN	NaN	NaN	NaN	NaN	NaN	NaN	NaN	NaN	NaN	NaN	NaN	NaN	NaN	NaN	NaN	NaN	NaN	NaN	NaN	NaN	NaN	NaN	NaN	NaN	NaN	NaN	NaN	NaN	NaN	NaN	NaN	NaN	NaN	NaN	25.7805	25.8863	26.1343	NaN	NaN	NaN
NaN	NaN	NaN	NaN	NaN	NaN	NaN	NaN	NaN	NaN	NaN	NaN	NaN	NaN	NaN	NaN	NaN	NaN	NaN	NaN	NaN	NaN	NaN	NaN	NaN	NaN	NaN	NaN	NaN	NaN	NaN	NaN	NaN	NaN	NaN	NaN	NaN	NaN	NaN	NaN	NaN	NaN	NaN	26.4272	26.9793	26.7874	NaN	NaN	NaN
NaN	NaN	NaN	NaN	NaN	NaN	NaN	NaN	NaN	NaN	NaN	NaN	NaN	NaN	NaN	NaN	NaN	NaN	NaN	NaN	NaN	NaN	NaN	NaN	NaN	NaN	NaN	NaN	NaN	NaN	NaN	NaN	NaN	NaN	NaN	NaN	NaN	NaN	NaN	NaN	NaN	NaN	NaN	23.4397	23.4752	23.4887	NaN	NaN	NaN
NaN	NaN	NaN	NaN	NaN	NaN	NaN	NaN	NaN	NaN	NaN	NaN	NaN	NaN	NaN	NaN	NaN	NaN	NaN	NaN	NaN	NaN	NaN	NaN	NaN	NaN	NaN	NaN	NaN	NaN	NaN	NaN	NaN	NaN	NaN	NaN	NaN	NaN	NaN	NaN	NaN	NaN	NaN	25.7979	26.0826	26.0788	NaN	NaN	NaN
NaN	NaN	NaN	NaN	NaN	26.7184	26.0994	27.3225	NaN	NaN	NaN	NaN	NaN	NaN	NaN	NaN	NaN	NaN	NaN	NaN	NaN	NaN	NaN	NaN	NaN	NaN	NaN	NaN	NaN	NaN	NaN	NaN	NaN	NaN	NaN	NaN	NaN	NaN	NaN	NaN	NaN	NaN	NaN	28.667	27.4898	27.4715	NaN	NaN	NaN
NaN	NaN	NaN	NaN	NaN	NaN	NaN	NaN	NaN	NaN	NaN	NaN	NaN	NaN	NaN	NaN	NaN	NaN	NaN	NaN	NaN	NaN	NaN	NaN	NaN	NaN	NaN	NaN	NaN	NaN	NaN	NaN	NaN	NaN	NaN	NaN	NaN	NaN	NaN	NaN	NaN	NaN	NaN	26.674	26.4107	26.4764	NaN	NaN	NaN
NaN	NaN	NaN	NaN	NaN	NaN	NaN	NaN	NaN	NaN	NaN	NaN	NaN	NaN	NaN	NaN	NaN	NaN	NaN	NaN	NaN	NaN	NaN	NaN	NaN	NaN	NaN	NaN	NaN	NaN	NaN	NaN	NaN	NaN	NaN	NaN	NaN	NaN	NaN	NaN	NaN	NaN	NaN	22.3316	23.116	22.1166	NaN	NaN	NaN
NaN	NaN	NaN	NaN	NaN	NaN	NaN	NaN	NaN	NaN	NaN	NaN	NaN	NaN	NaN	NaN	NaN	NaN	NaN	NaN	NaN	NaN	NaN	NaN	NaN	NaN	NaN	NaN	NaN	NaN	NaN	NaN	NaN	NaN	NaN	NaN	NaN	NaN	NaN	NaN	NaN	NaN	NaN	25.6664	25.215	25.5604	NaN	NaN	NaN
NaN	NaN	NaN	NaN	NaN	NaN	NaN	NaN	NaN	NaN	NaN	NaN	NaN	NaN	NaN	NaN	NaN	NaN	NaN	NaN	NaN	NaN	NaN	NaN	NaN	NaN	NaN	NaN	NaN	NaN	NaN	NaN	NaN	NaN	NaN	NaN	NaN	NaN	NaN	NaN	NaN	NaN	NaN	24.5492	24.4514	24.3793	NaN	NaN	NaN
NaN	NaN	NaN	NaN	NaN	NaN	NaN	NaN	NaN	NaN	NaN	NaN	NaN	NaN	NaN	NaN	NaN	NaN	NaN	NaN	NaN	NaN	NaN	NaN	NaN	NaN	NaN	NaN	NaN	NaN	NaN	NaN	NaN	NaN	NaN	NaN	NaN	NaN	NaN	NaN	NaN	NaN	NaN	30.1193	29.8602	29.8834	NaN	NaN	NaN
NaN	NaN	NaN	NaN	NaN	NaN	NaN	NaN	NaN	NaN	NaN	NaN	NaN	NaN	NaN	NaN	NaN	NaN	NaN	NaN	NaN	NaN	NaN	NaN	NaN	NaN	NaN	NaN	NaN	NaN	NaN	NaN	NaN	NaN	NaN	NaN	NaN	NaN	NaN	NaN	NaN	NaN	NaN	24.0058	24.0366	22.1138	NaN	NaN	NaN
NaN	NaN	NaN	NaN	NaN	NaN	NaN	NaN	NaN	NaN	NaN	NaN	NaN	NaN	NaN	NaN	NaN	NaN	NaN	NaN	NaN	NaN	NaN	NaN	NaN	NaN	NaN	NaN	NaN	NaN	NaN	NaN	NaN	NaN	NaN	NaN	NaN	NaN	NaN	NaN	NaN	NaN	NaN	29.599	29.7015	29.6877	NaN	NaN	NaN
NaN	NaN	NaN	NaN	NaN	NaN	NaN	NaN	NaN	NaN	NaN	NaN	NaN	NaN	NaN	NaN	NaN	NaN	NaN	NaN	NaN	NaN	NaN	NaN	NaN	NaN	NaN	NaN	NaN	NaN	NaN	NaN	NaN	NaN	NaN	NaN	NaN	NaN	NaN	NaN	NaN	NaN	NaN	23.8015	23.7546	23.8301	NaN	NaN	NaN
NaN	NaN	NaN	20.5609	NaN	25.4053	25.2822	25.6002	NaN	NaN	NaN	26.1526	26.1955	NaN	NaN	NaN	NaN	NaN	NaN	NaN	NaN	NaN	NaN	NaN	NaN	NaN	NaN	NaN	NaN	NaN	NaN	25.0412	24.9244	24.9249	20.9238	NaN	NaN	NaN	NaN	NaN	NaN	NaN	NaN	30.9744	30.9191	30.9647	NaN	NaN	NaN
NaN	NaN	NaN	NaN	NaN	NaN	NaN	NaN	NaN	NaN	NaN	NaN	NaN	NaN	NaN	NaN	NaN	NaN	NaN	NaN	NaN	NaN	NaN	NaN	NaN	NaN	NaN	NaN	NaN	NaN	NaN	NaN	NaN	NaN	NaN	NaN	NaN	NaN	NaN	NaN	NaN	NaN	NaN	30.5509	30.4962	30.5466	NaN	NaN	NaN
NaN	NaN	NaN	NaN	NaN	22.3272	22.5522	22.2822	17.3815	NaN	NaN	22.2479	21.1332	NaN	NaN	NaN	NaN	NaN	NaN	NaN	NaN	NaN	NaN	NaN	NaN	NaN	NaN	NaN	NaN	NaN	NaN	NaN	NaN	NaN	NaN	NaN	NaN	NaN	NaN	NaN	NaN	NaN	NaN	31.7279	32.0994	32.1529	NaN	NaN	NaN
NaN	NaN	NaN	NaN	NaN	NaN	NaN	NaN	NaN	NaN	NaN	NaN	NaN	NaN	NaN	NaN	NaN	NaN	NaN	NaN	NaN	NaN	NaN	NaN	NaN	NaN	NaN	NaN	NaN	NaN	NaN	NaN	NaN	NaN	NaN	NaN	NaN	NaN	NaN	NaN	NaN	NaN	NaN	26.3595	26.3129	26.2872	NaN	NaN	NaN
NaN	NaN	NaN	NaN	NaN	NaN	NaN	NaN	NaN	NaN	NaN	NaN	NaN	NaN	NaN	NaN	NaN	NaN	NaN	NaN	NaN	NaN	NaN	NaN	NaN	NaN	NaN	NaN	NaN	NaN	NaN	NaN	NaN	NaN	NaN	NaN	NaN	NaN	NaN	NaN	NaN	NaN	NaN	24.688	24.7938	25.0007	NaN	NaN	NaN
NaN	NaN	NaN	NaN	NaN	NaN	NaN	NaN	NaN	NaN	NaN	NaN	NaN	NaN	NaN	NaN	NaN	NaN	NaN	NaN	NaN	NaN	NaN	NaN	NaN	NaN	NaN	NaN	NaN	NaN	NaN	NaN	NaN	NaN	NaN	NaN	NaN	NaN	NaN	NaN	NaN	NaN	NaN	24.7338	24.0531	24.1726	NaN	NaN	NaN
NaN	NaN	NaN	NaN	NaN	NaN	NaN	NaN	NaN	NaN	NaN	NaN	NaN	NaN	NaN	NaN	NaN	NaN	NaN	NaN	NaN	NaN	NaN	NaN	NaN	NaN	NaN	NaN	NaN	NaN	NaN	NaN	NaN	NaN	NaN	NaN	NaN	NaN	NaN	NaN	NaN	NaN	NaN	23.2152	23.5758	23.2572	NaN	NaN	NaN
NaN	NaN	NaN	NaN	NaN	NaN	NaN	NaN	NaN	NaN	NaN	NaN	NaN	NaN	NaN	NaN	NaN	NaN	NaN	NaN	NaN	NaN	NaN	NaN	NaN	NaN	NaN	NaN	NaN	NaN	NaN	NaN	NaN	NaN	NaN	NaN	NaN	NaN	NaN	NaN	NaN	NaN	NaN	23.9732	24.3209	24.297	NaN	NaN	NaN
NaN	NaN	NaN	NaN	NaN	20.9771	21.1735	20.9015	NaN	NaN	NaN	NaN	NaN	NaN	NaN	NaN	NaN	20.7381	NaN	NaN	NaN	NaN	NaN	NaN	NaN	NaN	NaN	NaN	NaN	21.0887	21.2722	NaN	NaN	21.388	NaN	NaN	NaN	NaN	NaN	NaN	NaN	NaN	NaN	28.3896	28.6291	29.4176	NaN	NaN	NaN
23.744	24.1634	23.3769	22.9855	24.1341	23.3717	NaN	20.9021	23.2393	23.6537	23.0378	NaN	NaN	23.6212	23.4065	23.9385	NaN	23.2821	22.5129	23.8261	23.6244	NaN	NaN	NaN	NaN	24.3063	24.2338	24.2893	23.1816	23.6372	24.314	23.9533	NaN	NaN	23.9184	23.9618	24.3641	22.6267	22.4328	22.1929	NaN	23.0073	23.566	26.3706	27.1311	26.3582	22.2859	22.2555	NaN
NaN	NaN	NaN	NaN	NaN	24.904	24.7733	25.2114	NaN	NaN	18.1361	24.6101	23.9104	NaN	NaN	NaN	NaN	NaN	NaN	NaN	NaN	NaN	NaN	NaN	NaN	NaN	NaN	20.3623	NaN	NaN	NaN	NaN	NaN	NaN	NaN	NaN	NaN	NaN	NaN	NaN	NaN	NaN	NaN	31.2752	31.213	31.4609	NaN	NaN	NaN
NaN	NaN	NaN	NaN	NaN	NaN	NaN	NaN	NaN	NaN	NaN	NaN	NaN	NaN	NaN	NaN	NaN	NaN	NaN	NaN	NaN	NaN	NaN	NaN	NaN	NaN	NaN	NaN	NaN	NaN	NaN	NaN	NaN	NaN	NaN	NaN	NaN	NaN	NaN	NaN	NaN	NaN	NaN	25.0082	24.7966	24.9426	NaN	NaN	NaN
NaN	NaN	18.2582	NaN	17.9015	NaN	NaN	NaN	NaN	NaN	NaN	NaN	NaN	NaN	NaN	NaN	NaN	NaN	NaN	NaN	NaN	NaN	18.5687	NaN	NaN	19.5622	NaN	NaN	NaN	NaN	NaN	NaN	NaN	NaN	NaN	NaN	NaN	NaN	NaN	NaN	NaN	NaN	NaN	30.5206	31.1266	31.1458	NaN	NaN	NaN
NaN	NaN	NaN	NaN	NaN	NaN	NaN	NaN	NaN	NaN	NaN	NaN	NaN	NaN	NaN	NaN	NaN	NaN	NaN	NaN	NaN	NaN	NaN	NaN	NaN	NaN	NaN	NaN	NaN	NaN	NaN	NaN	NaN	NaN	NaN	NaN	NaN	NaN	NaN	NaN	NaN	NaN	NaN	26.4607	27.2906	26.638	NaN	NaN	NaN
NaN	NaN	NaN	NaN	NaN	NaN	NaN	NaN	NaN	NaN	NaN	NaN	NaN	NaN	NaN	NaN	NaN	NaN	NaN	NaN	NaN	NaN	NaN	NaN	NaN	NaN	NaN	NaN	NaN	NaN	NaN	NaN	NaN	NaN	NaN	NaN	NaN	NaN	NaN	NaN	NaN	NaN	NaN	23.171	23.6937	23.4156	NaN	NaN	NaN
NaN	NaN	NaN	NaN	NaN	NaN	NaN	NaN	NaN	NaN	NaN	NaN	NaN	NaN	NaN	NaN	NaN	NaN	NaN	NaN	NaN	NaN	NaN	NaN	NaN	NaN	NaN	NaN	NaN	NaN	NaN	NaN	NaN	NaN	NaN	NaN	NaN	NaN	NaN	NaN	NaN	NaN	NaN	26.7995	27.5802	27.131	NaN	NaN	NaN
23.1573	NaN	NaN	NaN	NaN	NaN	22.5932	NaN	NaN	NaN	NaN	NaN	NaN	NaN	NaN	NaN	NaN	NaN	NaN	24.312	NaN	NaN	25.404	26.1258	26.1566	24.0008	24.0808	24.378	NaN	NaN	NaN	NaN	NaN	NaN	NaN	NaN	NaN	NaN	24.554	24.8996	24.4851	NaN	23.486	26.6861	26.5908	27.4437	25.6806	26.1094	25.6142
NaN	NaN	NaN	NaN	NaN	NaN	NaN	NaN	NaN	NaN	NaN	23.5242	22.28	NaN	NaN	NaN	NaN	NaN	NaN	NaN	NaN	NaN	NaN	NaN	NaN	NaN	NaN	NaN	NaN	NaN	NaN	NaN	NaN	NaN	NaN	20.4109	NaN	NaN	NaN	NaN	NaN	NaN	NaN	27.423	25.2186	28.1408	NaN	NaN	NaN
NaN	NaN	NaN	NaN	NaN	NaN	NaN	NaN	NaN	NaN	NaN	NaN	NaN	NaN	NaN	NaN	NaN	NaN	NaN	NaN	NaN	NaN	NaN	NaN	NaN	NaN	NaN	NaN	NaN	NaN	NaN	NaN	NaN	NaN	NaN	NaN	NaN	NaN	NaN	NaN	NaN	NaN	NaN	26.3256	26.4121	26.4581	NaN	NaN	NaN
NaN	NaN	NaN	NaN	NaN	NaN	NaN	NaN	NaN	NaN	NaN	22.4157	21.9806	NaN	NaN	NaN	NaN	NaN	NaN	NaN	NaN	NaN	NaN	NaN	NaN	NaN	NaN	NaN	NaN	NaN	NaN	NaN	NaN	NaN	NaN	NaN	NaN	NaN	NaN	NaN	NaN	NaN	NaN	21.6522	22.105	21.9931	NaN	NaN	NaN
NaN	NaN	NaN	NaN	NaN	NaN	NaN	NaN	NaN	NaN	NaN	NaN	NaN	NaN	NaN	NaN	NaN	NaN	NaN	NaN	NaN	NaN	NaN	NaN	NaN	NaN	NaN	NaN	NaN	NaN	NaN	NaN	NaN	NaN	NaN	NaN	NaN	NaN	NaN	NaN	NaN	NaN	NaN	24.1681	24.1234	24.4296	NaN	NaN	NaN
NaN	NaN	NaN	NaN	NaN	NaN	NaN	NaN	NaN	NaN	NaN	NaN	NaN	NaN	NaN	NaN	NaN	NaN	NaN	NaN	NaN	NaN	NaN	NaN	NaN	NaN	NaN	NaN	NaN	NaN	NaN	NaN	NaN	NaN	NaN	NaN	NaN	NaN	NaN	NaN	NaN	NaN	NaN	24.3926	24.589	24.4153	NaN	NaN	NaN
30.9555	30.7778	29.939	30.1197	30.066	31.1118	31.2543	30.8282	29.9843	30.1392	30.099	30.1459	30.4757	30.5833	30.7093	30.7811	30.4846	30.7559	30.9002	30.2796	30.2056	30.2012	28.8258	28.882	28.8946	29.8781	30.1055	29.8743	30.7839	30.9427	31.0081	30.4677	30.2916	29.4588	30.6927	30.6525	30.7897	30.5286	30.1928	30.2827	29.5826	29.628	30.4167	29.8229	30.038	30.0971	30.2762	29.9702	29.8421
NaN	NaN	NaN	NaN	NaN	NaN	NaN	NaN	NaN	NaN	NaN	NaN	NaN	NaN	NaN	NaN	NaN	NaN	NaN	NaN	NaN	NaN	NaN	NaN	NaN	NaN	NaN	NaN	NaN	NaN	NaN	NaN	NaN	NaN	NaN	NaN	NaN	NaN	NaN	NaN	NaN	NaN	NaN	24.2779	24.642	24.5334	NaN	NaN	NaN
NaN	NaN	NaN	NaN	NaN	NaN	NaN	NaN	NaN	NaN	NaN	NaN	NaN	NaN	NaN	NaN	NaN	NaN	NaN	NaN	NaN	NaN	NaN	NaN	NaN	NaN	NaN	NaN	NaN	NaN	NaN	NaN	NaN	NaN	NaN	NaN	NaN	NaN	NaN	NaN	NaN	NaN	NaN	24.7624	24.8293	24.8424	NaN	NaN	NaN
NaN	NaN	NaN	NaN	NaN	24.0937	23.701	25.3494	NaN	NaN	NaN	26.8088	25.7855	NaN	NaN	NaN	NaN	NaN	NaN	NaN	NaN	NaN	NaN	NaN	NaN	NaN	NaN	NaN	NaN	NaN	NaN	NaN	NaN	NaN	NaN	NaN	NaN	NaN	NaN	23.0495	NaN	NaN	NaN	28.2517	27.1379	27.133	NaN	NaN	NaN
NaN	NaN	NaN	NaN	NaN	NaN	NaN	NaN	NaN	NaN	NaN	NaN	NaN	NaN	NaN	NaN	NaN	NaN	NaN	NaN	NaN	NaN	NaN	NaN	NaN	NaN	NaN	NaN	NaN	NaN	NaN	NaN	NaN	NaN	NaN	NaN	NaN	NaN	NaN	NaN	NaN	NaN	NaN	26.1582	26.3122	26.242	NaN	NaN	NaN
NaN	NaN	NaN	NaN	NaN	NaN	NaN	NaN	NaN	NaN	NaN	NaN	NaN	NaN	NaN	NaN	NaN	NaN	NaN	NaN	NaN	NaN	NaN	NaN	NaN	NaN	NaN	NaN	NaN	NaN	NaN	NaN	NaN	NaN	NaN	NaN	NaN	NaN	NaN	NaN	NaN	NaN	NaN	25.0892	25.3319	25.3576	NaN	NaN	NaN
NaN	NaN	22.603	NaN	NaN	NaN	NaN	NaN	24.1381	24.1739	24.3173	24.5922	25.7916	NaN	NaN	NaN	NaN	NaN	NaN	NaN	NaN	NaN	NaN	23.3109	NaN	NaN	NaN	NaN	NaN	NaN	NaN	NaN	NaN	NaN	NaN	NaN	NaN	NaN	NaN	NaN	NaN	NaN	NaN	26.8204	28.0496	28.567	NaN	NaN	NaN
NaN	NaN	NaN	NaN	NaN	NaN	NaN	NaN	NaN	NaN	NaN	NaN	NaN	NaN	NaN	NaN	NaN	NaN	NaN	NaN	NaN	NaN	NaN	NaN	NaN	NaN	NaN	23.6292	NaN	NaN	NaN	NaN	NaN	NaN	NaN	NaN	NaN	NaN	NaN	NaN	NaN	NaN	NaN	27.146	26.8675	25.9547	NaN	NaN	NaN
NaN	NaN	NaN	NaN	NaN	NaN	NaN	NaN	NaN	NaN	NaN	NaN	NaN	NaN	NaN	NaN	NaN	NaN	NaN	NaN	NaN	NaN	NaN	NaN	NaN	NaN	NaN	NaN	NaN	NaN	NaN	NaN	NaN	NaN	NaN	NaN	NaN	NaN	NaN	NaN	NaN	NaN	NaN	26.5678	26.5073	26.8772	NaN	NaN	NaN
NaN	NaN	NaN	NaN	NaN	NaN	NaN	NaN	NaN	NaN	NaN	NaN	NaN	NaN	NaN	NaN	NaN	NaN	NaN	NaN	NaN	NaN	NaN	NaN	NaN	NaN	NaN	NaN	NaN	NaN	NaN	NaN	NaN	NaN	NaN	NaN	NaN	NaN	NaN	NaN	NaN	NaN	NaN	23.378	23.4158	23.8784	NaN	NaN	NaN
NaN	NaN	NaN	NaN	NaN	NaN	NaN	NaN	NaN	NaN	NaN	NaN	NaN	NaN	NaN	NaN	NaN	NaN	NaN	NaN	NaN	NaN	NaN	NaN	NaN	NaN	NaN	21.8203	NaN	NaN	NaN	NaN	21.2806	21.5451	NaN	NaN	NaN	21.413	NaN	NaN	NaN	NaN	NaN	25.2769	25.358	29.5607	NaN	NaN	NaN
23.3344	NaN	NaN	NaN	NaN	24.6483	25.6119	25.6158	NaN	NaN	NaN	25.669	25.5438	NaN	NaN	NaN	NaN	NaN	NaN	NaN	NaN	NaN	NaN	NaN	NaN	NaN	NaN	NaN	24.4827	25.7283	24.8305	25.7739	25.6797	25.6034	25.3652	24.5698	23.8897	NaN	NaN	NaN	NaN	NaN	NaN	27.6118	27.7896	27.2768	NaN	NaN	NaN
NaN	NaN	NaN	NaN	NaN	NaN	NaN	NaN	NaN	NaN	NaN	NaN	NaN	NaN	NaN	NaN	NaN	NaN	NaN	NaN	NaN	NaN	NaN	NaN	NaN	NaN	NaN	NaN	NaN	NaN	NaN	NaN	NaN	NaN	NaN	NaN	NaN	NaN	NaN	NaN	NaN	NaN	NaN	25.3856	25.2174	25.2681	NaN	NaN	NaN
NaN	NaN	NaN	NaN	NaN	NaN	NaN	NaN	NaN	NaN	NaN	NaN	NaN	NaN	NaN	NaN	NaN	NaN	NaN	NaN	NaN	NaN	NaN	NaN	NaN	NaN	NaN	NaN	NaN	NaN	NaN	NaN	NaN	NaN	NaN	NaN	NaN	NaN	NaN	NaN	NaN	NaN	NaN	25.7915	26.0259	26.0383	NaN	NaN	NaN
NaN	NaN	NaN	NaN	NaN	NaN	NaN	NaN	NaN	NaN	NaN	23.4764	NaN	NaN	NaN	NaN	NaN	NaN	NaN	NaN	NaN	NaN	NaN	NaN	NaN	NaN	NaN	NaN	NaN	NaN	NaN	NaN	NaN	NaN	NaN	NaN	NaN	NaN	NaN	NaN	NaN	NaN	NaN	30.2756	30.3934	30.4274	NaN	NaN	NaN
NaN	NaN	NaN	NaN	NaN	NaN	NaN	NaN	NaN	NaN	NaN	NaN	NaN	NaN	NaN	NaN	NaN	NaN	NaN	NaN	NaN	NaN	NaN	NaN	NaN	NaN	NaN	NaN	NaN	NaN	NaN	NaN	NaN	NaN	23.1273	NaN	NaN	NaN	NaN	NaN	NaN	NaN	NaN	26.7159	28.1218	28.1872	NaN	NaN	NaN
NaN	NaN	NaN	NaN	NaN	NaN	NaN	NaN	NaN	NaN	NaN	NaN	NaN	NaN	NaN	NaN	NaN	NaN	NaN	NaN	NaN	NaN	NaN	NaN	NaN	NaN	NaN	NaN	NaN	NaN	NaN	NaN	NaN	NaN	NaN	NaN	NaN	NaN	NaN	NaN	NaN	NaN	NaN	27.2292	27.389	27.3972	NaN	NaN	NaN
24.9671	23.1684	24.3293	23.9734	24.1415	NaN	NaN	NaN	NaN	NaN	NaN	23.8963	23.8731	23.3547	22.6344	24.2455	25.8811	26.8076	26.4556	27.3733	26.6353	26.9401	26.3557	26.2877	27.1185	25.6234	25.4822	25.163	24.5292	24.8472	24.5024	24.6025	24.9833	25.6916	24.3884	23.7336	24.3429	25.5861	25.3884	25.3565	26.0576	26.7979	26.1806	25.8738	25.8998	25.2888	25.1878	26.1898	25.7884
NaN	NaN	NaN	NaN	NaN	NaN	NaN	NaN	NaN	NaN	NaN	NaN	NaN	NaN	NaN	NaN	NaN	NaN	NaN	NaN	NaN	NaN	NaN	NaN	NaN	NaN	NaN	NaN	NaN	NaN	NaN	NaN	NaN	NaN	NaN	NaN	NaN	NaN	NaN	NaN	NaN	NaN	NaN	26.7735	26.7812	26.6667	NaN	NaN	NaN
NaN	NaN	NaN	NaN	NaN	NaN	NaN	NaN	NaN	NaN	NaN	NaN	NaN	NaN	NaN	NaN	NaN	NaN	NaN	NaN	NaN	NaN	NaN	NaN	NaN	NaN	NaN	NaN	NaN	NaN	NaN	NaN	NaN	NaN	NaN	NaN	NaN	NaN	NaN	NaN	NaN	NaN	NaN	24.9049	25.0649	24.8179	NaN	NaN	NaN
NaN	19.085	NaN	NaN	NaN	25.8756	23.6754	25.5625	19.0605	19.0627	NaN	28.0511	24.7356	NaN	NaN	18.7588	NaN	19.4563	19.4787	18.9863	NaN	17.8332	19.7256	20.1212	19.7158	NaN	NaN	NaN	NaN	19.7722	19.907	19.3497	NaN	19.8694	18.5633	19.3915	NaN	NaN	NaN	NaN	17.8243	NaN	NaN	30.9802	29.8433	30.4026	NaN	19.5958	18.2456
NaN	NaN	NaN	NaN	NaN	NaN	NaN	NaN	NaN	NaN	NaN	NaN	NaN	NaN	NaN	NaN	NaN	NaN	NaN	NaN	NaN	NaN	NaN	NaN	NaN	NaN	NaN	NaN	NaN	NaN	NaN	NaN	NaN	NaN	NaN	NaN	NaN	NaN	NaN	NaN	NaN	NaN	NaN	26.4319	26.3505	26.3548	NaN	NaN	NaN
NaN	NaN	NaN	NaN	NaN	NaN	NaN	NaN	NaN	NaN	NaN	NaN	NaN	NaN	NaN	NaN	NaN	NaN	NaN	NaN	NaN	NaN	NaN	NaN	NaN	NaN	NaN	NaN	NaN	NaN	NaN	NaN	NaN	NaN	NaN	NaN	NaN	NaN	NaN	NaN	NaN	NaN	NaN	25.9605	25.4521	25.5375	NaN	NaN	NaN
NaN	NaN	NaN	NaN	NaN	NaN	NaN	NaN	NaN	NaN	NaN	NaN	NaN	NaN	NaN	NaN	NaN	NaN	NaN	NaN	NaN	NaN	NaN	NaN	NaN	NaN	NaN	NaN	NaN	NaN	NaN	NaN	NaN	NaN	NaN	NaN	NaN	NaN	NaN	NaN	NaN	NaN	NaN	26.4332	26.1492	26.152	NaN	NaN	NaN
NaN	NaN	NaN	NaN	NaN	NaN	NaN	NaN	NaN	NaN	NaN	NaN	NaN	NaN	NaN	NaN	NaN	NaN	NaN	NaN	NaN	NaN	NaN	NaN	NaN	NaN	NaN	NaN	NaN	NaN	NaN	NaN	NaN	NaN	NaN	NaN	NaN	NaN	NaN	NaN	NaN	NaN	NaN	23.1373	23.2129	23.0725	NaN	NaN	NaN
NaN	NaN	NaN	NaN	NaN	NaN	NaN	NaN	NaN	NaN	NaN	NaN	NaN	NaN	NaN	NaN	NaN	NaN	NaN	NaN	NaN	NaN	NaN	NaN	NaN	NaN	NaN	NaN	NaN	NaN	NaN	NaN	NaN	NaN	NaN	NaN	NaN	NaN	NaN	NaN	NaN	NaN	NaN	26.4237	26.3265	26.5061	NaN	NaN	NaN
NaN	NaN	NaN	NaN	NaN	NaN	NaN	NaN	NaN	NaN	NaN	NaN	NaN	NaN	NaN	NaN	NaN	NaN	NaN	NaN	NaN	NaN	NaN	NaN	NaN	NaN	NaN	NaN	NaN	NaN	NaN	NaN	NaN	NaN	NaN	NaN	NaN	NaN	NaN	NaN	NaN	NaN	NaN	24.1218	23.329	23.6819	NaN	NaN	NaN
NaN	NaN	NaN	NaN	NaN	NaN	NaN	NaN	NaN	NaN	NaN	NaN	NaN	NaN	NaN	NaN	NaN	NaN	NaN	NaN	NaN	NaN	NaN	NaN	NaN	NaN	NaN	NaN	NaN	NaN	NaN	NaN	NaN	NaN	NaN	NaN	NaN	NaN	NaN	NaN	NaN	NaN	NaN	24.8049	24.7464	25.0362	NaN	NaN	NaN
NaN	NaN	NaN	NaN	NaN	NaN	NaN	NaN	NaN	NaN	NaN	NaN	NaN	NaN	NaN	NaN	NaN	NaN	NaN	NaN	NaN	NaN	NaN	NaN	NaN	NaN	NaN	NaN	NaN	NaN	NaN	NaN	NaN	NaN	NaN	NaN	NaN	NaN	NaN	NaN	NaN	NaN	NaN	25.4347	25.5749	25.787	NaN	NaN	NaN
NaN	NaN	NaN	NaN	NaN	NaN	NaN	NaN	NaN	NaN	NaN	NaN	NaN	NaN	NaN	NaN	NaN	NaN	NaN	NaN	NaN	NaN	NaN	NaN	NaN	NaN	NaN	NaN	NaN	NaN	NaN	23.1251	23.5955	23.6318	NaN	NaN	NaN	NaN	NaN	NaN	NaN	NaN	NaN	26.4095	25.97	26.5231	NaN	NaN	NaN
NaN	NaN	NaN	NaN	NaN	NaN	NaN	NaN	NaN	NaN	NaN	NaN	NaN	NaN	NaN	NaN	NaN	NaN	NaN	NaN	NaN	NaN	NaN	NaN	NaN	NaN	NaN	NaN	NaN	NaN	NaN	NaN	NaN	NaN	NaN	NaN	NaN	NaN	NaN	NaN	NaN	NaN	NaN	24.368	24.2188	23.8525	NaN	NaN	NaN
NaN	NaN	NaN	NaN	NaN	NaN	NaN	NaN	NaN	NaN	NaN	NaN	NaN	NaN	NaN	NaN	NaN	NaN	NaN	NaN	NaN	NaN	NaN	NaN	NaN	NaN	NaN	NaN	NaN	NaN	NaN	NaN	NaN	NaN	NaN	NaN	NaN	NaN	NaN	NaN	NaN	NaN	NaN	25.4635	25.6918	25.6502	NaN	NaN	NaN
24.2029	25.5492	NaN	23.8797	24.1234	24.0212	23.0565	23.7782	24.7334	NaN	NaN	27.8983	27.6434	24.0098	24.8468	NaN	NaN	25.2966	24.0603	NaN	25.325	24.8461	NaN	NaN	24.0293	NaN	NaN	23.6559	25.29	25.3775	NaN	NaN	NaN	NaN	24.4442	24.7156	24.201	25.9242	26.2944	26.4758	24.767	NaN	NaN	25.1253	25.4173	26.3371	23.8264	NaN	NaN
NaN	NaN	NaN	NaN	NaN	NaN	NaN	NaN	NaN	NaN	NaN	NaN	NaN	NaN	NaN	NaN	NaN	NaN	NaN	NaN	NaN	NaN	NaN	NaN	NaN	NaN	NaN	NaN	NaN	NaN	NaN	NaN	NaN	NaN	NaN	NaN	NaN	NaN	NaN	NaN	NaN	NaN	NaN	22.9494	23.2493	23.1684	NaN	NaN	NaN
NaN	NaN	NaN	NaN	NaN	NaN	NaN	NaN	NaN	NaN	NaN	NaN	NaN	NaN	NaN	NaN	NaN	NaN	NaN	NaN	NaN	NaN	NaN	NaN	NaN	NaN	NaN	NaN	NaN	NaN	NaN	NaN	NaN	NaN	NaN	NaN	NaN	NaN	NaN	NaN	NaN	NaN	NaN	22.9324	22.9429	22.5088	NaN	NaN	NaN
NaN	NaN	NaN	NaN	NaN	NaN	NaN	NaN	NaN	NaN	NaN	NaN	NaN	NaN	NaN	NaN	NaN	NaN	NaN	NaN	NaN	NaN	NaN	NaN	NaN	NaN	NaN	NaN	NaN	NaN	NaN	NaN	NaN	NaN	NaN	NaN	NaN	NaN	NaN	NaN	NaN	NaN	NaN	24.7077	24.6796	24.6671	NaN	NaN	NaN
NaN	NaN	NaN	NaN	NaN	NaN	NaN	NaN	NaN	NaN	NaN	NaN	NaN	NaN	NaN	NaN	NaN	NaN	NaN	NaN	NaN	NaN	NaN	NaN	NaN	NaN	NaN	NaN	NaN	NaN	NaN	NaN	NaN	NaN	NaN	NaN	NaN	NaN	NaN	NaN	NaN	NaN	NaN	26.4858	26.8336	26.6878	NaN	NaN	NaN
NaN	NaN	NaN	NaN	NaN	NaN	NaN	NaN	NaN	NaN	NaN	NaN	NaN	NaN	NaN	NaN	NaN	NaN	NaN	NaN	NaN	NaN	NaN	NaN	NaN	NaN	NaN	NaN	NaN	NaN	NaN	NaN	NaN	NaN	NaN	NaN	NaN	NaN	NaN	NaN	NaN	NaN	NaN	24.4786	24.3242	24.1921	NaN	NaN	NaN
NaN	NaN	NaN	NaN	NaN	NaN	NaN	NaN	NaN	NaN	NaN	NaN	NaN	NaN	NaN	NaN	NaN	NaN	NaN	NaN	NaN	NaN	NaN	NaN	NaN	NaN	NaN	NaN	NaN	NaN	NaN	NaN	NaN	NaN	NaN	NaN	NaN	NaN	NaN	NaN	NaN	NaN	NaN	23.5967	23.4983	23.3585	NaN	NaN	NaN
NaN	NaN	NaN	NaN	NaN	NaN	NaN	NaN	NaN	NaN	NaN	NaN	NaN	NaN	NaN	NaN	NaN	NaN	NaN	NaN	NaN	NaN	NaN	NaN	NaN	NaN	NaN	NaN	NaN	NaN	NaN	NaN	NaN	NaN	NaN	NaN	NaN	NaN	NaN	NaN	NaN	NaN	NaN	26.6514	26.9037	26.7547	NaN	NaN	NaN
NaN	NaN	NaN	NaN	NaN	NaN	NaN	NaN	NaN	NaN	NaN	NaN	NaN	NaN	NaN	NaN	NaN	NaN	NaN	NaN	NaN	NaN	NaN	NaN	NaN	NaN	NaN	NaN	NaN	NaN	NaN	NaN	NaN	NaN	NaN	NaN	NaN	NaN	NaN	NaN	NaN	NaN	NaN	26.5137	26.6946	26.7358	NaN	NaN	NaN
NaN	NaN	NaN	NaN	NaN	NaN	NaN	NaN	NaN	NaN	NaN	NaN	NaN	NaN	NaN	NaN	NaN	NaN	NaN	NaN	NaN	NaN	NaN	NaN	NaN	NaN	NaN	NaN	NaN	NaN	NaN	NaN	NaN	NaN	NaN	NaN	NaN	NaN	NaN	NaN	NaN	NaN	NaN	22.0276	22.7899	22.3274	NaN	NaN	NaN
NaN	NaN	NaN	NaN	NaN	NaN	NaN	NaN	NaN	NaN	NaN	NaN	NaN	NaN	NaN	NaN	NaN	NaN	NaN	NaN	NaN	NaN	NaN	NaN	NaN	NaN	NaN	NaN	NaN	NaN	NaN	NaN	NaN	NaN	NaN	NaN	NaN	NaN	NaN	NaN	NaN	NaN	NaN	24.2569	24.5684	24.3249	NaN	NaN	NaN
NaN	NaN	NaN	NaN	NaN	NaN	NaN	NaN	NaN	NaN	NaN	NaN	NaN	NaN	NaN	NaN	NaN	NaN	NaN	NaN	NaN	NaN	NaN	NaN	NaN	NaN	NaN	NaN	NaN	NaN	NaN	NaN	NaN	NaN	NaN	NaN	NaN	NaN	NaN	NaN	NaN	NaN	NaN	23.7498	23.7205	23.4584	NaN	NaN	NaN
24.721	24.5159	25.0652	24.6832	25.0609	24.5716	24.1674	24.3487	25.027	24.4133	24.7133	24.3853	24.4059	24.8502	24.8289	24.6212	24.2864	24.3141	24.3535	24.65	24.5039	24.3419	24.8763	25.0239	24.5506	24.943	25.0242	24.911	24.7276	25.0644	24.6935	24.5469	24.7388	24.7304	24.5979	24.8599	24.7068	24.9415	24.9264	25.0051	24.8932	24.728	24.9904	24.2572	24.4246	24.4312	24.6316	24.5725	24.5607
NaN	NaN	NaN	NaN	NaN	NaN	NaN	NaN	NaN	NaN	NaN	NaN	NaN	NaN	NaN	NaN	NaN	NaN	NaN	NaN	NaN	NaN	NaN	NaN	NaN	NaN	NaN	NaN	NaN	NaN	NaN	NaN	NaN	NaN	NaN	NaN	NaN	NaN	NaN	NaN	NaN	NaN	NaN	26.7388	26.9945	26.9383	NaN	NaN	NaN
NaN	NaN	NaN	NaN	NaN	NaN	NaN	NaN	NaN	NaN	NaN	NaN	NaN	NaN	NaN	NaN	NaN	NaN	NaN	NaN	NaN	NaN	NaN	NaN	NaN	NaN	NaN	NaN	NaN	NaN	NaN	NaN	NaN	NaN	NaN	NaN	NaN	NaN	NaN	NaN	NaN	NaN	NaN	22.5746	22.9992	22.5418	NaN	NaN	NaN
NaN	NaN	NaN	NaN	NaN	NaN	NaN	NaN	NaN	NaN	NaN	NaN	NaN	NaN	NaN	NaN	NaN	NaN	NaN	NaN	NaN	NaN	NaN	NaN	NaN	NaN	NaN	NaN	NaN	NaN	NaN	NaN	NaN	NaN	NaN	NaN	NaN	NaN	NaN	NaN	NaN	NaN	NaN	23.0477	22.7572	22.8019	NaN	NaN	NaN
NaN	NaN	NaN	NaN	NaN	27.4592	NaN	27.5463	NaN	NaN	NaN	26.0805	26.4159	NaN	NaN	NaN	NaN	NaN	NaN	NaN	NaN	NaN	NaN	NaN	NaN	NaN	NaN	NaN	NaN	NaN	NaN	NaN	NaN	NaN	NaN	NaN	NaN	NaN	NaN	NaN	NaN	NaN	NaN	27.2321	27.6411	27.4878	NaN	NaN	NaN
NaN	NaN	NaN	NaN	NaN	23.1216	23.6712	23.4902	NaN	NaN	NaN	23.0577	23.2412	NaN	NaN	NaN	NaN	NaN	NaN	NaN	NaN	NaN	NaN	NaN	NaN	NaN	NaN	NaN	NaN	NaN	NaN	NaN	NaN	NaN	NaN	NaN	NaN	NaN	NaN	NaN	NaN	NaN	NaN	NaN	NaN	NaN	NaN	NaN	NaN
NaN	NaN	NaN	NaN	NaN	NaN	NaN	NaN	NaN	NaN	NaN	NaN	NaN	NaN	NaN	NaN	NaN	NaN	NaN	NaN	NaN	NaN	NaN	NaN	NaN	NaN	NaN	NaN	NaN	NaN	NaN	NaN	NaN	NaN	NaN	NaN	NaN	NaN	NaN	NaN	NaN	NaN	NaN	27.1762	27.4109	27.1613	NaN	NaN	NaN
NaN	NaN	NaN	NaN	NaN	NaN	NaN	NaN	NaN	NaN	NaN	NaN	NaN	NaN	NaN	NaN	NaN	NaN	NaN	NaN	NaN	NaN	NaN	NaN	NaN	NaN	NaN	NaN	NaN	NaN	NaN	NaN	NaN	NaN	NaN	NaN	NaN	NaN	NaN	NaN	NaN	NaN	NaN	28.3553	28.4456	28.6199	NaN	NaN	NaN
[truncated: 2,279 more rows]
[truncated: 428 more columns]

## Sheet: Log(2)LFQ_imputed_Signif(ANOVA)
Statistically significant Log(2) transformed and imputed LFQ intensities based on Benjamini-Hochberg FDR at an FDR < 0.05
[truncated: 2,442 more rows]
[truncated: 431 more columns]
