# Supplementary material for: PhyloQuant approach provides insights into Trypanosoma cruzi evolution using a systems-wide mass spectrometry-based quantitative protein profile
Source: Commun Biol. 2021 Mar 11;4:324. doi: 10.1038/s42003-021-01762-6 (PMC7952728; doi:10.1038/s42003-021-01762-6)
Supplement: Supplementary file 6 — Supplementary Data 3 [file 42003_2021_1762_MOESM6_ESM.xlsx]

## Sheet: Total identified Proteins
Supplementary Data 3: Identified and Quantified proteins based on iBAQ intensities.
Total identified and quantified proteins iBAQ intensities
iBAQ 1320B	iBAQ 1320C	iBAQ 1561A	iBAQ 1561B	iBAQ 1561C	iBAQ 1846A	iBAQ 1846B	iBAQ 1846C	iBAQ 1994A	iBAQ 1994B	iBAQ 1994C	iBAQ 211B	iBAQ 211C	iBAQ 2121A	iBAQ 2121B	iBAQ 2121C	iBAQ 2123A	iBAQ 2123B	iBAQ 2123C	iBAQ 2124A	iBAQ 2124B	iBAQ 2124C	iBAQ 2158A	iBAQ 2158B	iBAQ 2158C	iBAQ 2188A	iBAQ 2188B	iBAQ 2188C	iBAQ 2189A	iBAQ 2189B	iBAQ 2189C	iBAQ 334A	iBAQ 334B	iBAQ 334C	iBAQ 476A	iBAQ 476B	iBAQ 476C	iBAQ 844A	iBAQ 844B	iBAQ 844C	iBAQ 85A	iBAQ 85B	iBAQ 85C	iBAQ 86A	iBAQ 86B	iBAQ 86C	iBAQ 874A	iBAQ 874B	iBAQ 874C	C: Only identified by site
526530	576500	414430	51822	904500	162900	64230	108300	377450	315910	622690	46431	0	619710	633650	494300	115890	868760	222530	122180	106600	231400	201800	1149200	1018800	601190	581110	262810	751860	620420	409290	7602.2	7043	0	1762600	1623500	1035400	4101900	2572100	2758300	659930	207580	442780	0	23077	19816	505130	732150	984910
39788	90352	59647	28705	102810	185720	64351	134730	0	0	0	161410	256380	132470	130600	107930	0	0	0	224100	158360	303870	0	0	0	269850	183070	115230	118780	84913	62541	265200	275580	509330	132280	71694	0	0	0	0	289210	79840	185790	0	0	0	0	0	0
0	0	0	0	0	0	0	0	536370	552670	276620	0	0	0	352750	0	0	0	0	587420	233880	276840	0	548540	302960	0	252510	225200	184790	97156	332030	253690	221470	607620	0	354580	0	0	0	0	638740	221820	278500	0	0	0	0	108530	204210
8155100	11531000	5757800	1254700	9245900	13485000	4668700	8768100	13211000	15922000	16669000	7036600	8277300	13506000	13386000	8686700	3177700	13571000	6529000	9543400	7799400	10358000	6064900	19460000	21825000	16237000	13114000	9110900	23719000	18100000	10382000	7926700	6977900	9877200	25994000	27839000	15434000	20618000	14509000	13687000	8099200	2856500	7230700	4172400	5565500	4889200	8063500	12381000	12694000
336480	479340	438170	55205	485650	0	0	0	1732500	451380	497070	0	0	830710	894660	665220	215270	763280	278890	912920	256510	340230	0	375100	558740	627770	1011000	865560	1329900	1247500	627690	0	0	0	712350	1102700	578760	528430	415130	738650	622230	125560	692130	0	0	0	1121800	1579600	1990700
211200	341380	734360	171380	1236700	0	0	0	0	0	0	0	0	1387600	2017100	1338100	217050	851670	468000	0	0	0	0	0	0	4223100	2929700	3219200	16074000	12814000	7444000	0	0	0	13405000	13153000	8346900	79823	58291	0	61985	31582	54129	0	0	0	0	0	0
194880	307090	0	0	0	0	0	0	428290	217980	482100	0	0	0	453430	167830	57856	942820	610820	148940	270430	447900	41396	0	0	0	0	0	725350	460820	175360	111770	121430	391430	374320	68790	404880	1761400	1444800	1223600	101540	131670	167080	0	0	0	236790	176790	230820
0	0	0	0	0	0	0	0	0	0	0	0	0	0	0	75632	0	0	0	0	0	0	0	116030	92229	0	0	0	0	0	0	0	0	0	87161	0	0	0	210970	0	133960	0	94964	0	0	0	0	0	0
3303300	3877000	874710	172320	1557100	0	0	0	0	0	0	0	0	1577300	1999000	1230100	1056600	5382100	2578600	7237800	5145500	8008200	0	0	0	4208200	3587300	2146000	3162700	2471700	1680700	0	0	0	2625600	2587500	1977300	3450100	2532500	2386300	4794700	1735600	4325500	0	0	0	0	0	0
195460	365210	240050	24384	345470	121210	40996	87201	0	0	0	142660	166700	466130	522350	353820	97028	454030	206620	0	0	0	0	0	0	414920	168190	520770	431650	347820	147700	242620	267600	395160	343670	383960	243460	1112500	776200	801400	0	0	0	0	0	0	0	0	0
1117600	876120	245220	0	665320	0	0	0	0	0	358210	0	0	979250	1207500	451140	60905	223520	90703	1309000	648480	871060	333870	975170	1705500	1885000	1923800	1165300	1681300	1865600	709840	252060	285980	482630	1319900	1489400	1246100	0	372030	271710	812620	209470	812040	0	0	0	780040	681380	1293700
89959	34381	0	0	105470	0	0	0	0	0	0	0	0	0	101160	0	0	191400	0	0	0	0	0	0	0	0	0	0	0	0	0	0	0	0	0	0	107500	233200	209650	257790	0	0	0	0	0	0	0	0	0
10145000	12977000	7829600	1724300	12720000	5387100	2384300	3200000	15897000	17899000	18279000	7063100	7008400	12980000	12449000	8387000	2876300	17159000	7425300	10801000	8873300	10744000	4895200	18548000	16649000	14313000	10375000	10072000	24819000	21918000	11619000	8409000	8740500	11504000	23528000	28635000	15965000	20578000	15841000	16132000	16414000	5402400	12472000	2332500	4092500	3906300	7433100	12080000	14086000
4605400	4302000	1750000	605210	6744700	402740	0	201280	10905000	11287000	12133000	812330	483050	6009400	7392000	5188800	485820	5680400	2867800	4235700	1237800	2032000	1943300	8090900	6566900	7387400	7196500	4634700	8663600	8214000	3338800	1838100	1865500	1943900	6860200	6335500	4697000	5500900	3741500	4489600	4695000	1081300	5044500	410900	508210	739320	2760400	4927300	4844400
7091500	11187000	7398500	2037300	20478000	6942800	2845800	4834900	17863000	14397000	19021000	14219000	11308000	13419000	15947000	10770000	2521100	16639000	7809500	15336000	9179900	13616000	6035700	23783000	26540000	15284000	9681100	8549400	14657000	15183000	7180000	6483100	6203600	10336000	16989000	20630000	10920000	18632000	14199000	12471000	18766000	4181600	14516000	5760500	7924900	8397600	11933000	19195000	22860000
606610	880020	496380	105670	909120	0	0	0	728640	635550	768350	285860	308370	863770	1166100	654960	384630	1527600	598430	978680	533660	708130	0	0	0	717570	517990	479950	2369500	2328400	1338400	222200	252770	164250	2968100	3569000	1949000	1622100	912410	968500	524000	170110	331010	0	0	0	0	0	0
2282300	4615300	553840	174420	1115100	229440	64333	100930	872770	963300	1564700	59670	35966	4107200	3501400	2960900	1337900	8928100	4085000	4777600	3468100	4739500	866850	3111700	5343700	3736300	3849400	1898100	4545600	2648100	1884800	1112400	1450800	2323200	7853400	8460000	5107400	3100400	2593700	1976400	2480100	1126500	2388700	0	5247.1	30351	252580	470820	697350
0	388550	0	0	894140	0	0	0	0	0	0	0	0	984040	2189200	1460800	56780	1500200	0	114260	0	0	0	0	0	0	0	0	7787200	11201000	4928800	0	0	0	13125000	13468000	21565000	0	0	0	0	0	0	0	0	0	0	0	0
438250	877100	728880	110930	1313100	0	0	0	0	0	0	0	10525	1140800	1653800	891400	210010	2065100	751560	611330	532170	909810	95354	0	0	768360	1038800	522170	863100	427540	390470	72478	134120	265280	1876100	1545800	882690	4521500	3940300	3024700	1245900	333640	753710	0	0	0	9386	0	0
0	0	0	0	0	0	0	0	0	0	0	0	0	0	0	0	0	0	0	0	0	0	0	0	0	0	0	0	0	0	0	0	0	0	0	0	0	0	0	0	0	0	0	385580	829570	566310	0	0	0
0	0	0	0	0	0	0	0	0	0	0	0	0	0	0	0	0	0	0	0	0	0	0	0	0	0	0	0	0	0	0	0	0	0	0	0	0	0	0	0	0	0	0	1998700	2137700	2116000	0	0	0
0	0	8937.7	0	0	0	7034.7	0	0	0	0	0	0	21101	36722	10002	0	0	0	0	0	0	0	0	0	19735	10348	0	0	0	0	0	0	0	0	0	0	0	0	0	0	0	0	0	58009	38924	0	0	0
0	0	0	0	0	0	0	0	218790	0	0	77368	94687	0	0	0	0	0	0	0	0	0	0	0	41731	0	0	0	0	0	0	0	0	0	0	534270	0	0	0	0	51519	0	0	2406600	3214700	3180700	0	0	0
0	0	0	0	0	3619800	221860	2950700	0	0	0	996550	1220800	0	0	0	0	0	0	0	0	0	0	0	0	0	0	0	0	0	0	0	0	0	0	0	0	0	0	0	0	0	0	0	0	0	0	0	0
0	0	0	0	0	4677000	1828500	2743000	137330	0	0	3353200	2231000	0	0	0	0	0	0	0	0	0	0	0	0	0	0	0	0	0	0	0	0	0	0	0	0	0	0	0	0	0	0	0	0	0	0	0	0
20018	20442	8927.1	1097.3	13368	6794.4	0	0	15645	9170.6	13763	22682	24763	15216	20142	10589	0	7290.7	5917.2	7072.7	6253.6	7038.6	0	0	17136	0	14298	10691	0	16444	0	7257.7	5675.8	8476	18139	17350	22115	16354	10435	0	0	4616.2	10196	0	4974.9	3832.8	5478	19711	8746
0	0	0	0	0	0	0	0	0	0	0	0	0	0	0	0	0	0	0	0	0	0	0	0	0	0	0	0	0	0	0	0	0	0	0	0	0	0	0	0	0	0	0	2602800	3564900	3495100	0	0	0
0	0	0	0	0	396170	198410	268620	0	0	0	1254000	1304900	0	0	0	0	0	0	0	0	0	0	0	0	0	0	0	0	0	0	0	0	0	0	0	0	0	0	0	0	0	0	1207300	1802500	1776500	0	0	0
0	0	0	871.41	0	19874	10598	12588	0	0	0	0	0	0	0	0	4608.4	0	0	0	0	0	0	0	0	0	0	14894	0	0	0	0	0	1622.5	0	25022	0	0	0	0	0	0	0	68290	66940	75546	0	0	0
0	0	0	0	0	0	0	0	0	0	0	0	0	0	0	0	0	0	0	0	0	0	0	0	0	0	0	0	0	0	0	0	0	0	0	0	0	0	0	0	0	0	0	991570	1572300	1376600	0	0	0
0	0	0	0	0	401060	35924	276840	0	0	0	322540	383280	0	0	0	0	0	0	0	0	0	0	0	0	0	0	0	0	0	0	0	0	0	183550	0	0	0	0	0	0	0	0	156470	0	0	0	0	0
0	0	0	0	0	0	0	0	0	0	0	0	0	0	0	0	0	0	0	0	0	0	0	0	0	0	0	0	0	0	0	0	0	0	0	0	0	0	0	0	0	0	0	153310	201340	0	0	0	0
0	14466	0	0	0	0	0	0	0	0	0	0	0	0	0	0	0	0	0	0	0	0	0	0	0	0	2740500	74026	61216	0	0	0	0	0	0	0	0	0	0	0	0	0	0	10619000	24232000	20619000	0	0	0
0	0	0	0	0	0	0	0	0	0	0	0	0	0	0	0	0	0	0	0	0	0	0	0	0	0	0	0	0	0	0	0	0	0	0	0	0	0	0	0	0	0	0	160340	288710	186450	0	0	0
0	0	0	0	0	0	0	0	0	0	0	0	0	0	0	0	0	0	0	0	0	0	0	0	0	0	0	0	0	0	0	0	0	0	0	0	0	0	0	0	0	0	0	53121000	81490000	75900000	0	0	0
0	24356	312350	81210	418020	353580	143410	251790	0	0	0	297790	242320	0	0	311890	9265.2	438070	220810	266480	177760	198710	121160	315660	0	0	0	192360	473210	0	314970	219100	239290	332970	459580	548400	394110	35138	534690	553210	261740	113310	241760	0	0	0	194770	260650	0
0	0	0	0	0	0	0	0	0	0	0	0	0	0	0	0	0	0	0	0	0	0	0	0	0	0	0	0	0	0	0	0	0	0	0	0	0	0	0	0	0	0	0	539160	1022700	903590	0	0	0
470960	532540	0	57808	0	0	0	0	1416900	1026300	1716300	671440	0	0	619180	668380	0	0	0	0	0	0	537780	1741600	2432700	892080	1389700	774580	0	0	395070	1386300	1358700	2348400	790800	1002000	688060	0	0	0	0	0	0	493750	541550	627780	669260	1719000	1629200
5629100	6529000	4006800	1052200	8432900	15752000	5854100	9117700	6317500	6787500	10965000	3622700	6835100	9742500	11375000	7015600	1790400	14032000	3977400	8909400	8667600	9948100	3077600	14751000	15953000	10354000	8762300	6077700	19643000	14936000	8024300	6603800	7189600	8062300	22616000	23632000	11176000	15731000	10379000	11584000	8622600	2557400	7655900	12003000	20665000	19603000	5115100	7464100	6944300
0	0	0	0	0	0	0	0	0	0	0	954300	1699000	0	0	0	0	0	0	0	0	0	0	0	0	0	0	0	0	0	0	0	0	0	0	0	0	0	0	0	0	0	0	5621200	8911900	7630300	0	0	0
0	0	0	0	0	122820	12196	63217	0	0	0	41342	72359	0	0	0	0	0	0	0	0	0	0	0	0	0	0	0	0	0	0	0	0	0	0	0	0	0	0	0	0	0	0	0	0	0	0	0	0
10773000	16374000	5713100	1276200	14775000	13272000	1721200	4478100	15515000	11657000	17510000	11346000	11475000	16430000	19381000	12768000	2393700	15069000	11314000	14522000	9793400	21265000	2990000	22969000	30889000	17985000	18682000	11190000	30420000	26978000	16811000	7857200	8020300	13112000	23462000	34089000	28619000	15413000	14464000	16882000	17317000	4270200	12956000	5930100	12959000	15084000	8897000	18400000	17520000
100130	50200	139820	62419	227360	0	55815	319590	0	0	0	33493	22182	105970	193720	90217	22657	0	0	0	0	0	21092	0	0	0	0	0	131200	166060	45149	147800	135980	39643	284590	329050	101720	52767	0	0	0	81151	0	232660	282770	271310	0	0	31164
256800	337340	0	0	0	0	0	0	0	0	0	0	0	403280	405160	226790	0	267370	0	440200	249410	0	0	0	0	281170	328410	270430	389850	0	0	0	0	0	0	284650	374520	226510	0	0	350700	107250	332890	0	0	0	0	0	0
0	0	0	0	0	766480	266200	476360	0	0	0	0	0	0	0	0	0	0	0	0	0	0	0	0	0	0	0	0	0	0	0	0	0	0	0	0	0	0	0	0	0	0	0	0	0	0	0	0	0
0	190580	0	67711	0	34243000	10662000	20701000	0	0	0	0	0	0	0	0	0	0	0	0	0	0	0	0	0	0	0	0	0	0	0	0	0	0	0	0	0	0	0	0	0	0	0	10961000	18265000	15714000	0	0	83515
512480	673400	1022400	242120	1304500	0	0	0	763570	587750	823720	347780	333530	951690	848970	687790	105590	730980	292280	738490	641700	699450	424620	1624900	2127700	757410	485330	695040	1063700	626300	535360	477820	116520	862410	1286400	1384100	673090	1175900	776820	754320	612870	280920	364990	0	0	0	211320	569140	604620
322110	614300	972500	232170	1173400	1042100	347540	578290	1899200	3018100	1168300	1378100	609280	1585800	1654800	1064100	214500	1066700	377890	1377500	1598300	1742900	417220	1965200	2593000	609940	614240	691030	761780	873230	288470	976220	1533300	1354200	763620	1554600	636420	2898800	1690500	1825400	1139100	440020	861560	196250	310940	289400	893580	1334700	1799600
0	0	0	0	0	0	0	0	1794900	1599000	2237900	0	0	0	0	0	0	0	0	0	0	0	0	0	0	25786	0	0	0	0	0	0	0	0	0	0	0	0	0	0	0	0	0	0	0	0	0	0	0
0	0	0	0	0	267420	105340	179020	0	0	0	331910	458980	0	0	0	0	0	0	0	0	0	0	0	0	0	0	0	0	0	0	0	0	0	0	0	0	0	0	0	0	0	0	0	0	0	0	0	0
0	0	0	0	0	0	0	0	0	0	0	88887	114270	0	0	0	0	0	0	0	0	0	0	0	0	0	0	0	0	68931	18515	0	0	0	0	0	0	0	0	0	0	0	0	76987	231420	276740	0	0	0
0	0	0	0	0	0	0	0	0	0	0	0	36480	0	0	0	0	0	0	0	0	0	0	0	0	0	0	0	0	0	0	0	0	0	0	0	0	0	0	0	0	0	0	1781300	2850700	2338000	0	0	0
0	0	0	0	0	0	0	0	0	0	0	0	0	0	0	0	0	0	0	0	0	0	0	0	0	0	0	0	0	0	111650	0	0	0	0	0	0	0	0	0	0	0	0	1735300	3659800	4067700	0	0	0
0	0	0	0	0	138640	15826	63490	0	0	0	0	0	0	0	0	0	0	0	0	0	0	0	0	0	0	0	0	0	0	0	0	0	0	0	0	0	0	0	0	0	0	0	0	0	0	0	0	0
0	0	0	0	318520	0	0	0	182400	0	167550	0	0	0	0	0	25117	192040	0	0	0	137920	0	0	0	0	0	0	0	0	0	0	0	0	0	0	0	0	0	0	276170	0	94411	0	0	0	0	213170	140100
0	11707	0	0	0	0	0	0	0	0	0	41710	142570	0	0	0	3880.8	0	0	0	0	0	0	0	0	0	0	0	0	0	0	51463	56723	0	0	0	0	0	0	0	0	16745	0	86342000	138090000	137620000	0	0	0
75253	37547	0	0	0	187070	88407	163960	170910	147600	0	0	0	0	0	90466	0	0	0	124740	0	0	90655	0	0	0	0	0	214800	0	0	0	0	0	0	0	0	166160	0	0	0	0	0	136960	109440	159170	0	120020	0
0	0	0	0	0	0	0	0	0	0	0	0	0	0	0	0	0	0	0	0	0	0	0	41222	0	0	0	0	0	0	0	0	0	0	0	0	0	63162	0	0	0	0	0	67684	0	117250	0	0	0
2389000	2158100	1180000	122170	3273000	2035500	1062800	2847100	3637200	4330700	6237300	2154800	2800600	3461500	3095200	2394400	1447200	7550700	4001400	2424500	2235900	1945100	1463700	3449600	4260300	4493300	4342200	1902600	7440300	6138100	4231000	2518700	2599600	3883500	8166800	6238600	6415500	6092900	6104900	5095600	3330100	1413100	2905200	3491300	5031600	5858500	1796400	4412400	3524100
0	329410	0	0	0	0	0	0	0	0	0	0	0	0	0	0	0	0	0	0	0	0	0	0	0	0	0	0	0	0	0	0	0	0	0	0	46720	0	0	0	0	0	0	254070	0	816270	0	0	0
0	0	0	0	0	0	0	0	0	0	0	0	0	0	0	0	0	0	0	0	0	0	0	0	0	0	0	0	0	0	0	0	0	0	0	0	0	0	0	0	0	0	0	24787	59224	67459	0	0	0
0	0	0	0	0	0	0	0	19567	0	0	0	0	0	0	0	0	0	24218	0	0	0	0	70466	119490	0	0	0	0	0	0	0	0	0	0	0	0	0	0	0	43530	0	0	0	47883	0	0	27351	0
0	0	0	0	0	824640	326390	648050	0	0	0	0	0	0	0	0	0	0	0	0	0	0	0	0	0	0	0	0	0	0	0	0	0	0	0	0	0	0	0	0	0	0	0	296460	455510	542810	0	0	0
0	0	0	0	0	31929	0	0	0	23432	0	34145	32269	0	0	0	0	0	0	0	0	0	0	0	0	0	0	0	0	0	0	0	0	37274	0	0	0	0	0	0	0	0	0	0	0	0	0	0	0
0	0	0	0	0	0	0	0	0	0	0	0	0	0	0	0	0	0	0	0	0	0	0	0	0	0	0	0	0	0	0	0	0	0	0	0	0	0	0	0	0	0	0	1990800	3215800	3007500	0	0	0
0	0	0	0	0	0	0	0	0	0	0	289530	217270	0	0	0	0	0	0	0	0	0	0	0	0	0	0	0	0	0	0	0	0	0	0	0	0	0	0	0	0	0	0	0	0	0	0	0	0
0	0	0	0	0	0	0	0	0	0	0	0	0	0	0	0	0	0	0	0	0	0	0	0	0	0	0	0	0	0	0	0	0	0	0	0	0	0	0	0	0	0	0	56701	82696	122190	0	0	0
13353	12929	16078	0	28127	53705	11446	0	20358	13497	24870	0	0	20368	18921	10950	0	25563	1675.1	15556	4469.3	7319.2	13874	49235	37557	21040	18627	23237	25995	19174	9592.4	0	0	0	43159	52433	17074	74394	53946	46027	17085	8696	0	0	0	0	18159	18078	30906
0	0	0	0	0	576000	24637	39435	0	0	0	0	231260	0	0	85373	0	0	0	0	0	0	0	0	0	0	0	32632	0	0	67847	0	0	0	0	0	0	0	0	0	0	0	0	550840	923870	811170	0	0	0
12592000	15571000	5215600	1164100	9615200	28802000	9961300	13429000	29294000	26945000	33574000	15765000	18273000	12266000	18719000	13070000	4557600	29101000	11727000	22474000	17099000	22343000	7082200	22019000	31256000	26720000	19894000	11718000	36526000	30603000	17355000	13590000	9989800	18778000	38755000	40725000	25995000	21408000	16862000	13100000	18004000	6029600	14236000	13170000	19238000	21094000	10252000	21294000	22343000
0	0	0	0	0	0	0	0	0	0	0	0	0	0	0	0	0	0	0	0	0	0	0	0	0	0	0	0	0	0	0	0	0	0	0	0	0	0	0	0	0	0	0	0	558520	0	0	0	0
18303000	26597000	4029600	280140	10331000	1525200	661590	3377300	13033000	16539000	17254000	26585000	39411000	29583000	35944000	26399000	51416	23301000	8349800	17223000	16423000	19213000	13296000	74966000	60031000	39285000	22791000	16596000	35547000	29862000	16132000	19540000	24664000	31916000	33615000	38675000	27599000	61421000	36669000	44071000	26946000	811430	14039000	10409000	11412000	11466000	17506000	34087000	13340000
0	0	0	0	0	0	0	0	0	0	0	21799	0	0	0	0	0	0	0	23409	0	0	0	0	0	0	15164	0	0	0	0	0	0	0	0	0	0	0	0	0	0	0	0	73693	76319	172530	0	0	0
0	164020	0	0	0	0	0	0	0	0	0	0	0	0	0	0	0	0	0	0	0	0	0	0	0	0	0	0	0	0	0	0	0	94824	0	0	0	0	0	0	0	0	0	0	0	0	0	0	0
0	0	0	0	0	0	0	0	186960	0	0	0	0	0	0	0	0	0	0	0	0	0	0	0	0	0	0	0	0	0	0	0	0	0	0	0	0	0	0	0	0	0	0	1455600	3764900	4165200	0	0	0
0	0	0	0	0	2094100	340730	1821200	0	0	0	802530	636320	0	0	0	0	0	0	0	0	0	0	0	0	0	0	0	0	0	0	586630	558240	726130	0	0	0	0	0	0	0	0	0	0	0	183160	0	0	0
0	0	0	0	0	0	0	0	0	0	0	0	0	0	0	0	0	0	0	0	0	0	0	0	0	0	0	0	0	0	0	0	0	0	0	0	0	0	0	0	0	0	0	896600	1075300	1262100	0	0	0
0	0	0	0	0	165260	0	0	0	0	0	0	0	0	0	0	0	0	0	0	0	0	0	0	0	0	0	0	0	0	0	0	0	0	0	0	0	0	0	0	0	0	0	0	0	0	0	0	0
0	0	0	0	0	0	17582	0	140440	116590	125780	0	0	0	0	0	0	0	0	0	0	0	0	85921	56062	0	0	0	0	0	0	0	0	0	0	105400	0	0	0	0	0	0	0	0	0	0	0	0	0
0	0	0	0	0	0	0	0	0	0	0	0	0	0	0	0	0	0	0	0	0	0	0	0	0	0	0	0	0	0	0	0	0	0	0	0	0	0	0	0	0	0	0	107810	174650	142820	0	0	0
37422	52170	0	11482	65722	118090	31590	82560	51709	26576	57696	40129	54003	62037	97311	52729	16982	66127	29529	71832	36403	50193	38084	125100	125270	0	24114	0	0	61911	0	68858	81288	118850	95109	73797	39451	121660	79169	89544	80359	26724	67334	0	0	0	44417	66722	87957
0	300440	0	92790	0	1600400	684630	907080	0	0	0	0	0	0	0	0	0	0	0	0	0	0	0	0	0	0	118680	755320	0	0	0	0	0	0	108150	0	0	0	0	0	0	0	0	204220	452580	350270	0	0	0
0	0	0	0	0	0	0	0	0	0	0	0	0	0	0	0	0	0	0	0	0	0	0	0	0	0	0	0	0	0	0	0	0	0	0	0	0	0	0	0	262380	55846	215900	0	0	0	0	0	0
0	0	0	0	0	0	0	0	0	0	0	0	0	0	0	0	0	0	0	0	0	0	0	0	0	0	0	0	0	0	0	0	0	0	0	0	0	0	0	0	0	0	0	235970	0	297490	0	0	0
0	0	0	0	0	0	0	0	0	0	0	0	0	0	0	0	0	0	0	0	0	0	0	0	0	0	0	0	0	0	0	0	0	0	0	0	0	0	0	0	0	0	0	141470	182310	241560	0	0	0
0	0	0	0	7436	0	0	0	0	0	0	0	0	0	0	0	0	0	0	0	0	0	0	0	0	0	0	0	0	0	0	0	0	370860	0	0	12013	0	0	0	0	0	0	0	0	0	0	0	0
0	0	0	0	0	0	0	0	0	0	0	139850	125760	0	0	0	0	0	0	0	0	0	0	0	0	0	0	0	0	0	0	0	0	0	0	0	0	0	0	0	0	0	0	0	0	0	0	0	0
0	0	0	0	0	16263	6422.6	11587	0	0	0	0	0	0	0	0	0	0	0	0	0	0	0	0	0	0	0	0	0	0	0	0	0	0	0	0	0	0	0	0	0	0	0	0	0	0	0	0	0
0	0	0	0	0	325690	21771	276360	0	0	0	130470	0	0	0	0	0	20162	7770	0	0	0	12408	0	0	0	0	0	23851	13357	10802	0	0	172350	16357	0	0	0	0	0	19422	0	0	0	0	0	0	0	138470
0	0	0	0	0	0	0	0	0	0	0	0	0	0	0	0	0	0	0	0	0	0	0	0	0	0	0	0	0	0	0	0	0	0	0	0	0	0	0	0	0	0	0	624070	1747200	1323700	0	0	0
0	102110	0	0	0	0	0	0	0	0	0	0	120560	0	0	0	0	0	0	0	0	0	0	0	0	345300	0	0	0	384100	0	0	0	0	575200	196260	296410	0	0	0	0	0	0	16699000	30266000	28708000	0	0	0
0	0	0	0	0	0	0	0	0	0	0	0	0	0	0	0	0	0	0	0	0	0	0	0	0	0	0	0	0	0	0	0	0	0	0	0	0	0	0	0	0	0	0	257040	696710	608030	0	0	0
0	21286	0	0	0	869850	505230	711190	0	0	0	586280	436770	0	68326	0	0	0	0	0	40694	20633	0	0	0	0	0	64234	0	66555	27530	181290	43711	0	128270	0	86322	0	0	0	35427	0	13195	0	0	0	0	0	34180
0	0	0	15082	0	0	0	0	0	0	0	513980	513180	35421	0	0	0	0	0	0	0	0	73785	155800	288690	0	0	0	0	0	0	0	0	0	0	0	0	0	0	0	0	0	0	137040	304730	504360	0	0	0
105550	107030	71041	22341	86752	229660	22620	53319	122480	87725	121140	78251	56980	73261	86141	63770	28470	106210	79664	106210	81235	83548	18288	0	23115	108640	80005	34289	144870	133810	78055	90843	86428	137850	95729	134220	91762	102420	120340	69143	112880	49042	69494	0	0	0	55960	103070	97914
0	0	0	0	0	0	0	0	0	0	0	0	0	0	0	0	0	0	0	0	0	0	0	0	0	0	0	0	0	0	0	0	0	0	0	0	0	0	0	0	0	0	0	73875	197310	166930	0	0	0
0	0	0	0	0	0	0	0	0	0	0	0	0	0	0	0	0	0	0	0	0	0	0	0	307540	0	0	176760	0	0	0	0	0	0	0	0	0	0	0	0	0	0	0	0	0	0	0	0	0
0	0	0	0	0	0	0	0	0	0	0	0	0	0	0	0	0	0	0	0	0	0	0	0	0	0	0	0	0	0	0	0	0	0	0	0	0	0	0	0	0	0	0	54809	90768	103110	0	0	0
102580	0	0	0	0	71549	0	0	132580	0	190010	0	0	0	0	0	0	0	0	118330	110860	0	0	0	0	0	0	0	0	236790	0	0	0	0	0	0	286040	249710	0	143640	185520	0	117260	0	0	0	0	0	0
84098	0	0	0	0	0	0	0	0	0	0	0	0	0	0	0	0	0	0	0	0	0	0	0	0	0	0	0	0	0	0	0	0	0	0	338990	0	0	0	0	0	0	0	471390	288330	766480	0	0	0
0	55385	0	0	0	0	0	0	0	0	0	0	0	161850	0	0	0	0	0	0	0	0	0	0	0	0	0	0	0	0	0	1933600	1647400	0	0	0	0	0	0	0	0	0	0	385860	821380	635840	0	0	0
0	0	0	0	0	200900	82856	90461	0	0	0	229290	360120	0	0	0	0	0	0	0	0	0	0	111800	0	0	0	0	0	0	0	0	0	0	0	0	0	0	0	0	0	0	0	0	0	0	0	0	0
2243800	1674800	13067000	2753200	16884000	145960	57946	0	4381800	4066300	5500100	6030900	3187200	11109000	9404900	6727600	1345200	3811200	1505300	1647400	1930900	2492600	5409500	21557000	24355000	10587000	8576800	8622300	6981000	5309300	3842100	3268700	3951500	6123800	9472900	11071000	5487400	29326000	18076000	24265000	6324600	1848800	5537200	70504	260580	213930	3089300	2033000	2528200
0	0	0	0	0	1788200	637700	1872400	0	0	0	1088700	541800	0	0	0	0	0	0	0	0	0	0	0	0	0	0	0	0	0	0	0	0	0	0	0	0	0	0	0	0	0	0	3248700	4141300	4426900	0	0	0
0	0	0	0	0	0	0	0	0	0	0	0	0	0	0	0	0	0	0	0	0	0	0	0	0	0	0	0	0	0	0	0	0	0	0	0	0	0	0	0	0	0	0	0	0	72232	0	0	0
0	0	0	0	0	1912400	709650	1031600	0	0	0	0	0	0	0	0	0	0	0	0	0	0	0	0	0	0	0	0	0	0	0	0	0	0	0	0	0	0	0	0	0	0	0	0	786240	824520	0	0	0
0	0	0	0	0	0	0	0	0	0	0	0	0	0	0	0	0	0	0	0	0	0	0	0	0	0	0	0	0	0	0	0	0	0	0	0	0	0	0	0	0	0	0	878010	1708900	1350900	0	0	0
0	0	0	0	0	0	0	0	0	0	0	0	0	0	0	0	0	0	0	0	0	0	0	0	0	122880	58619	40421	0	0	0	0	0	0	174720	211030	0	0	0	0	0	0	0	147620	229940	230000	0	0	0
0	0	0	0	0	230510	65058	121260	0	0	0	0	0	0	0	0	0	0	0	0	0	0	0	0	0	0	0	0	0	0	0	0	0	0	0	0	0	0	0	0	0	0	0	0	0	0	0	0	0
0	0	0	0	0	0	0	0	0	0	0	0	0	0	0	0	0	0	0	0	0	0	9744.5	0	52779	0	0	0	56272	0	0	0	39176	0	0	0	31626	0	0	0	0	0	88482	436430	646860	593470	0	0	0
0	0	0	0	0	50120	14527	40886	0	0	0	0	33705	0	0	0	0	0	0	0	0	0	0	0	0	0	0	0	0	0	0	0	0	0	0	0	10584	0	0	0	0	0	0	10130	21235	24196	0	0	0
212550	459340	278370	0	539580	0	0	0	259620	239100	305660	285730	190700	385730	524390	0	0	316760	131200	0	190130	192700	146750	531690	0	373890	343180	0	0	367740	160160	431810	179980	470880	651400	518350	0	639850	503580	439760	0	80173	0	96575	0	102130	182980	448150	293450
0	0	0	0	0	0	0	0	0	0	0	0	0	0	0	0	0	0	0	0	0	0	0	0	0	0	0	0	0	0	0	0	0	0	0	0	0	0	0	0	0	0	0	162880	512140	522640	0	0	0
0	0	145200	43081	286650	0	0	0	0	0	0	0	0	0	0	0	0	0	0	0	0	0	0	119260	0	0	0	0	0	0	0	0	0	0	0	0	0	183990	0	0	0	0	0	153740	335420	272140	0	0	0
68605	98088	55182	15037	103270	0	0	0	48806	0	73670	0	0	85972	0	59458	0	90211	46665	59368	0	0	0	0	0	81803	65289	0	129340	0	0	0	0	0	0	105690	0	135170	102680	94738	95224	0	49401	0	0	0	0	0	0
0	0	0	0	0	0	0	0	0	0	0	946060	1352300	0	0	0	0	0	0	0	0	0	0	0	0	0	0	0	0	0	0	684730	550700	1232500	0	0	0	0	0	0	0	0	0	899970	1154400	1660600	0	0	0
0	0	0	0	0	0	0	0	0	0	0	0	0	0	0	0	185900	567950	357140	0	0	0	0	0	0	0	0	0	151080	0	0	0	0	0	0	0	0	1707900	1096500	1531400	0	0	0	0	0	0	0	0	0
0	0	0	0	182220	0	0	0	0	0	0	0	0	0	0	114610	0	0	95024	0	134800	0	0	0	0	0	0	111890	0	0	0	0	0	0	0	0	326140	0	0	0	0	0	0	4474500	9213800	7954000	0	0	0
11637000	16847000	16429000	4125500	34017000	3963800	1994700	4619400	22139000	21034000	29180000	16859000	18177000	20437000	27115000	16624000	2279800	22287000	8477100	22208000	17979000	17978000	4638500	32354000	24340000	20319000	18337000	12021000	32113000	22457000	13659000	14111000	17593000	27702000	28787000	32505000	19926000	61026000	48175000	53385000	27261000	8046400	14813000	5026600	6867200	5990600	13650000	28570000	30718000
0	0	0	0	0	0	0	0	0	0	0	0	0	0	0	0	0	0	0	0	0	0	0	0	0	0	0	0	0	0	0	0	0	0	0	0	0	0	0	0	0	0	0	0	0	0	0	0	0
0	0	0	0	0	0	0	0	0	0	0	0	0	0	0	0	0	0	0	0	0	0	0	0	0	0	0	0	0	0	0	0	0	0	0	0	0	0	0	0	0	0	0	285790	249790	237810	0	0	0
0	0	0	0	0	0	0	0	0	0	0	0	0	0	0	0	0	0	0	0	0	0	0	0	0	0	0	0	0	0	0	518830	885740	0	0	0	0	0	0	0	0	0	0	497240	951650	1198700	0	0	0
0	0	0	0	0	454230	165490	298030	0	0	0	381290	394260	0	0	0	0	0	0	0	0	0	0	0	0	0	0	0	0	0	0	0	0	0	0	0	0	0	0	0	0	0	0	0	0	0	0	0	0
36448	23379	22870	0	38012	28766	0	0	83571	159000	0	0	0	57586	0	0	309010	0	25912	93026	31024	56396	20759	247590	216450	141650	39754	45190	204280	153660	44531	98451	89692	0	69451	54067	0	181080	254740	276070	145950	55527	30792	0	0	0	0	45390	40610
0	0	0	0	0	0	0	0	0	0	0	0	0	0	0	0	0	0	0	0	0	0	0	0	0	0	0	0	0	0	0	0	0	0	0	0	0	0	0	0	0	0	0	0	0	0	0	0	0
0	0	124860	16406	0	0	0	0	0	0	0	0	0	23110	0	0	0	0	0	0	0	0	0	0	0	0	0	0	0	0	0	0	0	0	0	0	0	0	0	0	0	0	0	580970	925690	1050700	0	0	68641
0	0	0	0	0	714480	0	511080	0	0	0	0	0	0	0	0	0	0	0	0	0	0	0	0	0	0	0	0	0	0	0	0	0	0	0	0	0	0	0	0	0	0	0	107140	0	214940	0	0	0
0	0	0	0	0	0	0	154930	0	0	0	0	0	0	0	0	0	0	0	0	0	0	0	0	0	0	0	0	0	0	0	0	0	0	0	0	0	0	0	0	0	0	0	0	0	41574	0	0	0
0	0	0	0	0	0	0	0	0	0	0	469650	1363700	0	0	0	0	0	0	0	0	0	0	0	0	0	0	0	0	0	0	0	0	0	0	0	0	0	0	0	0	0	0	694990	1058900	1299000	0	0	0
0	0	0	0	0	0	0	0	0	0	0	0	0	0	0	0	0	0	0	0	0	0	0	0	0	0	0	0	0	0	0	0	0	0	0	0	0	0	0	0	0	0	0	358990	468860	581490	0	0	0
0	0	0	12272	0	0	0	0	166810	174700	192680	0	0	103690	0	0	40178	191770	30951	0	0	0	87856	0	250230	0	0	0	0	100320	53778	157120	149900	211930	294590	221110	146920	354650	214660	168390	179180	0	135410	0	0	0	95422	190280	163450
3016200	3898800	749110	293990	2189900	3556100	865750	1973700	3394000	3116800	4387600	3710400	4908700	2727300	2749300	3169200	1211400	4174900	3352200	3303300	2359100	2946900	1651600	577870	762500	2261500	2583900	1161200	6049900	4944800	4222900	3411600	2221500	2069400	5278200	7427800	6287900	123740	5034700	4294900	5026800	2186700	4653300	3155800	7263200	5800700	2758000	3673500	2810800
0	0	0	0	0	0	0	0	0	0	0	0	0	0	0	0	0	0	0	0	0	0	0	0	0	0	0	0	0	0	0	0	0	0	0	0	0	0	0	0	0	0	0	1847000	0	0	0	0	0
0	0	0	0	0	2970300	875040	1865800	0	0	0	906920	924340	0	0	0	0	0	0	0	0	0	0	0	0	0	0	0	0	0	0	0	0	0	0	0	0	0	0	0	0	0	0	240930	438370	565760	0	0	0
162970	0	0	0	246410	278030	20454	0	0	0	0	1106300	1578600	133490	571060	178860	38829	0	143650	0	0	348190	0	0	138550	0	592220	0	0	0	0	0	414220	284050	0	186960	0	0	269690	320390	359810	0	777910	2252300	3193400	3838000	246850	0	0
0	0	0	0	0	0	0	0	0	0	0	131360	145660	0	0	0	0	0	0	0	0	0	0	0	0	0	0	0	0	0	0	0	0	0	0	0	0	0	0	0	0	0	0	120120	219580	183770	0	0	0
0	0	0	0	0	0	0	0	0	0	0	0	0	0	0	0	0	0	0	0	0	0	0	0	0	0	0	0	0	0	0	0	0	0	0	0	0	0	0	0	0	0	0	19992	105960	146970	0	0	0
25872000	42864000	17502000	3788000	30007000	40732000	12281000	22859000	42164000	41352000	50431000	39146000	39115000	35499000	36545000	28158000	10963000	49593000	24713000	39772000	28399000	41432000	14867000	53927000	62094000	51717000	41884000	30669000	75296000	63404000	34242000	24525000	20350000	32098000	79479000	86525000	53616000	51682000	39276000	41440000	39221000	12047000	23414000	22913000	38899000	38352000	26040000	37945000	41019000
1799200	2495500	1000900	197480	2052700	1751300	429690	1398200	4299500	5999400	5081300	3098300	4542600	1828000	1968200	1247400	1740700	9923900	3758700	2462900	1386900	2001000	1445600	5559200	4267600	6973400	4408400	4816100	10623000	9596300	3901000	1686500	1748200	3977900	12278000	10267000	4624700	4520900	4219400	3038500	2903600	1243100	2039400	11499000	12635000	17283000	1391400	2705700	3205400
0	0	0	0	0	724270	249840	645340	0	0	0	632380	529470	0	0	0	0	0	0	0	0	0	0	0	0	0	0	0	0	0	0	952040	735100	2265200	0	0	0	0	0	0	0	0	0	1634400	2374500	2931100	0	0	0
0	308130	176840	0	0	0	0	0	0	0	0	155900	163010	0	340470	0	0	0	0	0	0	0	0	0	0	1420100	1210000	0	0	0	0	1718000	1362500	1998600	292380	382200	283130	0	0	0	0	0	0	0	0	0	0	0	0
0	0	0	0	0	0	0	0	0	0	0	0	0	0	0	0	0	0	0	0	0	0	0	0	0	0	0	0	0	0	0	0	0	0	0	0	0	0	0	0	0	0	0	4828800	6579400	6806600	0	0	0
0	0	0	0	0	0	0	0	0	0	0	0	0	0	0	0	0	0	0	0	0	0	0	0	0	0	0	0	0	0	0	0	0	0	0	0	0	0	0	0	0	0	0	210330	308840	244970	0	0	0
0	174370	85263	0	0	0	0	0	0	0	0	0	0	0	0	0	0	0	0	146350	0	84151	0	379590	220370	0	0	0	0	0	0	0	0	144390	0	0	0	0	0	0	174830	0	0	0	0	0	78887	0	0
0	0	91505	0	0	0	0	0	0	0	0	0	0	0	0	0	0	0	0	0	0	0	0	0	0	498340	0	0	0	0	90713	0	0	0	0	0	0	0	411950	589230	239320	0	0	2729600	5390400	4787400	0	0	0
0	0	0	0	0	170940	82582	126710	0	0	0	99023	103460	0	0	0	0	0	0	0	0	0	0	0	0	0	0	0	0	0	0	0	9329.6	0	0	0	0	0	0	0	0	0	0	615430	677210	591860	0	0	0
0	0	0	128830	618710	0	0	0	0	0	0	0	0	462430	347390	240370	82137	220130	0	0	0	0	204340	592880	706150	568370	0	314840	347690	0	0	0	0	750790	707720	822860	0	424360	594450	461640	0	0	0	0	0	0	0	572200	0
0	0	0	0	0	0	0	51110	0	0	0	100020	106560	0	0	107490	0	0	0	0	0	0	19986	0	0	0	0	86715	0	0	0	101280	101220	236030	0	0	0	0	0	0	0	0	0	0	0	0	0	0	0
312280	166250	87943	0	296370	0	0	0	0	0	0	0	0	302000	412540	375320	0	755360	385990	0	293730	304360	0	500160	572440	543190	461800	324530	728890	830230	301610	0	0	0	883360	847180	676420	0	0	0	137930	0	0	0	0	0	163380	0	0
0	0	0	0	0	0	0	0	0	0	0	0	0	0	0	0	0	0	0	0	0	0	0	0	0	0	0	0	0	0	0	0	0	0	0	0	0	0	0	0	0	0	0	463790	542620	678920	0	0	0
41302	82198	56218	0	73277	0	6026.9	0	59054	80088	117740	129660	78809	88773	87495	0	0	62622	51740	0	65079	59747	0	145120	190480	98229	134590	127670	0	113800	71419	0	43604	98457	258950	218390	108680	246510	232680	194520	62843	48154	67832	0	29627	0	54040	0	77507
0	0	0	0	0	0	0	0	0	0	0	0	0	0	0	0	0	0	0	0	0	0	0	0	0	0	0	0	0	0	0	0	0	0	0	0	0	0	0	0	0	0	0	90444	116660	129470	0	0	0
0	0	0	0	0	0	0	0	0	0	0	0	0	0	0	0	0	0	0	611570	580350	777980	0	0	0	0	0	0	0	0	0	0	0	0	0	0	0	0	0	0	771860	299420	631520	111970	0	0	0	0	0
0	0	0	0	0	0	0	110420	0	0	0	164510	191140	0	0	0	0	0	0	0	0	0	0	0	0	0	0	0	0	0	0	808740	206640	439180	0	0	0	0	0	0	0	0	0	172910	385200	477170	0	0	0
0	0	0	0	0	0	0	0	0	0	0	0	0	0	0	0	0	0	0	0	0	0	0	0	0	0	0	0	0	0	0	0	0	0	0	0	0	0	0	0	0	0	0	2964200	3666400	5112600	0	0	0
0	0	0	0	0	11114000	3521100	7498800	0	0	0	41966	0	0	0	0	0	0	0	0	0	0	0	0	0	0	0	0	0	0	0	0	0	0	0	0	0	0	0	0	0	0	0	3125500	4283000	4020700	0	0	0
0	0	0	0	0	568470	246810	313130	0	0	0	0	0	0	0	0	0	0	0	0	0	0	0	0	0	0	0	0	0	0	0	0	0	0	0	0	0	0	0	0	0	0	0	157160	337660	297410	0	0	0
0	0	0	0	0	0	60053	86872	0	0	0	84162	163050	0	0	0	0	0	0	0	0	0	0	0	0	0	0	0	0	0	0	0	0	0	0	0	0	0	0	0	0	0	0	1364000	1910500	2397700	0	0	0
0	0	0	16519	0	43574	17185	32491	0	0	0	0	0	0	0	0	0	0	0	0	0	0	0	0	0	0	0	0	0	0	0	0	0	0	0	0	0	0	0	60437	0	0	0	113820	182430	170360	0	35662	0
381660	693990	329030	0	821550	0	0	387260	452110	822710	0	1013100	372400	949460	1186300	814280	198370	1023900	385280	1225100	519980	482800	163960	2373600	2891800	465270	924330	0	879180	1512800	683070	0	449540	1056900	2141500	1026500	1284100	2100700	1656500	1217900	1191700	388220	1129600	0	784970	48858	380020	1162100	833680
0	0	0	0	0	0	0	0	0	0	0	0	0	0	0	0	0	0	0	0	0	0	0	0	0	0	0	0	0	0	0	0	0	0	0	0	63255	0	0	0	0	0	0	262970	371030	369510	0	0	0
365910	752410	645350	306330	866850	0	331820	607250	817020	1016700	1224100	0	0	684970	760840	553550	158160	867990	387720	426320	84110	688230	325690	1039400	1253200	1409800	936110	1364800	2547900	1659100	1006800	415360	509550	902460	1033500	1268900	1134500	0	853660	1166600	1311100	266980	539620	221550	0	0	851090	963420	959440
0	0	0	0	0	0	0	0	0	0	0	0	0	0	0	0	0	0	0	0	0	0	0	0	0	0	0	0	0	0	0	0	0	0	0	0	0	0	0	0	0	0	0	0	0	0	0	0	0
0	0	0	0	0	0	0	0	0	0	0	0	0	0	0	0	0	0	0	0	0	0	0	0	0	0	0	0	0	53342	0	0	0	0	0	0	0	0	0	0	0	0	0	1224000	2650200	1883800	0	0	0
0	0	0	0	0	0	0	0	0	0	0	150670	160930	0	0	0	0	0	0	0	0	0	0	0	0	0	0	0	0	0	0	0	0	0	0	0	0	0	0	0	0	0	0	0	0	0	0	0	0
0	0	0	0	0	0	0	0	0	0	0	0	0	0	0	0	0	0	0	0	0	0	0	0	0	0	0	0	0	0	0	0	0	0	0	0	0	0	0	0	0	0	0	1984400	6676600	6371500	0	0	0
0	0	0	0	0	0	0	0	0	0	0	189170	249640	0	0	0	0	0	0	0	0	0	0	0	0	0	0	80204	0	0	0	0	0	0	0	0	0	0	0	0	0	0	0	0	0	0	0	0	0
0	0	0	0	0	1386800	451530	895360	0	0	0	305370	334850	0	0	0	0	0	0	0	0	0	0	0	0	0	0	0	0	0	0	0	0	0	0	0	0	0	0	0	0	0	0	0	0	0	0	0	0
105240	22960	242570	0	433200	0	0	0	262740	154800	361040	157950	148490	209370	375010	194390	0	199560	75087	157880	187000	143140	0	212280	330520	202630	0	159320	387680	0	99733	205820	124080	419060	613000	409620	180700	249340	200350	194050	287120	161250	61729	0	0	0	157210	120550	104810
0	0	0	24626	0	0	0	0	0	0	0	0	0	0	0	0	0	0	0	0	0	0	119260	570890	252120	562910	0	478900	0	0	0	0	0	0	0	0	0	295660	207310	232640	0	0	0	0	0	0	0	0	0
0	0	0	0	0	0	0	0	0	0	0	0	0	0	0	0	0	0	0	0	0	0	0	0	0	0	0	0	0	0	0	0	0	0	0	0	0	0	0	0	0	0	0	146570	242550	313220	0	0	0
827590	629760	250170	80223	854470	582000	21749	0	0	0	31036	0	0	537250	2010200	0	0	49929	75316	0	540930	0	77570	2370100	1120700	0	1489100	65307	280590	223320	0	0	0	0	2774700	2245000	561060	3293200	718580	1741100	909120	278610	440410	0	0	0	386690	506190	580270
0	0	0	0	0	365930	140060	264940	0	0	0	346370	265880	0	0	0	0	0	0	0	0	0	0	0	0	0	0	0	0	0	0	0	0	0	0	0	0	0	0	0	0	0	0	63345	146320	146810	0	0	0
0	0	0	0	0	0	0	0	0	0	0	0	0	0	0	0	0	0	0	0	0	0	0	0	0	0	0	0	0	0	0	0	0	0	0	0	0	0	0	0	0	0	0	0	0	0	0	0	0
0	0	0	0	118970	0	0	0	0	133580	0	87062	0	0	0	81687	0	102190	0	0	0	0	38310	120540	0	105580	96894	0	0	0	72058	0	0	0	0	0	63243	0	109730	106690	0	30451	0	121780	81224	153860	0	62612	102610
0	0	0	0	0	0	0	0	0	0	0	0	0	0	0	0	0	0	0	0	0	0	0	0	0	0	0	0	0	0	0	0	0	0	0	0	0	0	0	0	0	0	0	0	0	227230	0	0	0
0	34711	0	12700	40929	34320	0	17699	38707	0	0	0	0	66215	0	0	20507	0	0	90816	0	0	0	0	0	0	0	0	0	45978	97142	0	0	0	0	0	0	0	0	0	0	0	0	0	0	27907	0	0	0
0	0	0	0	0	0	0	0	265940	0	405160	0	0	0	24933	0	0	361810	0	215380	0	0	0	383790	381400	0	0	167550	231200	193410	0	0	0	0	76691	0	280610	196320	0	0	0	0	0	625890	745310	551570	0	228800	255350
0	0	97695	24004	121500	0	0	0	0	21947	0	60441	18792	44266	32641	0	0	49545	0	29648	13670	0	0	0	0	0	0	0	123850	0	0	45626	0	69691	204620	188510	60657	328060	327190	218600	101530	28900	46002	0	0	0	0	0	0
0	0	0	0	0	0	0	0	0	0	0	0	0	0	0	0	0	0	0	0	0	0	0	0	0	0	0	0	0	0	0	0	0	0	0	0	0	0	0	0	0	0	0	0	0	187580	0	0	0
0	0	0	0	0	0	0	0	0	0	0	0	0	0	0	0	0	0	0	0	0	0	0	0	0	0	0	0	0	0	0	0	0	0	0	0	0	0	0	0	0	0	0	88647	128240	120450	0	0	0
0	0	0	0	0	481400	247450	779960	0	0	0	0	0	0	0	0	0	0	0	0	0	0	0	0	0	0	0	0	0	0	0	0	0	0	0	0	0	0	0	0	0	0	0	0	0	0	0	0	0
0	0	0	0	0	0	0	0	0	0	0	0	0	0	0	0	0	0	0	0	0	0	0	0	0	0	0	0	0	0	0	0	0	0	0	0	0	0	0	0	0	0	0	21257	32641	27281	0	0	0
0	0	0	0	0	53992	16215	36039	0	0	0	25215	0	0	170560	35952	0	0	40975	0	0	27414	0	0	0	0	0	61317	152630	0	0	0	0	0	94847	0	0	0	0	0	0	0	0	34010	84149	19895	51290	0	0
0	0	0	0	0	0	0	0	0	0	0	0	0	0	0	0	0	0	0	0	0	0	0	0	0	0	0	0	0	0	0	0	0	0	0	0	0	0	0	0	0	0	0	1000300	1484000	1386800	0	0	0
0	26681	0	0	22145	0	0	0	0	0	0	0	0	0	0	0	0	16905	0	0	0	0	0	0	15418	18825	0	0	0	24323	0	0	0	0	0	0	0	35695	0	0	0	0	12250	40212	81359	79070	0	17564	0
0	0	0	0	0	0	35383	52510	0	0	0	0	0	24097	0	0	0	0	0	0	0	0	0	0	0	0	0	0	0	56894	0	0	0	0	0	0	0	0	0	0	0	0	0	15438	0	0	0	33546	0
0	0	0	0	0	0	0	0	271520	220080	183960	0	0	0	0	0	0	0	0	0	0	0	0	0	0	0	0	0	0	0	0	0	0	0	0	0	0	0	0	0	0	0	0	184730	217930	186270	0	0	0
2562000	5165600	0	323430	3234400	5047200	1582800	3467900	4697500	5911900	6115100	1156300	1497500	731830	3989100	964100	240730	1819400	1667100	2414700	2419300	3217900	351550	1375000	1200500	2781800	2904100	2173000	6168800	2983100	3964100	5016200	2972000	5392100	3223500	1598000	1760800	5365100	4996100	8102900	0	244520	462080	1217300	2988900	2865600	1237700	2439800	2154200
1735100	1704600	1162000	234210	0	2079400	860070	1215500	2427600	4146600	4094800	1000000	1225900	0	1896900	1239100	835200	3894100	1343100	2701200	1249000	2951200	1709000	5332800	3504700	2763700	0	1959600	5199400	3555500	2501500	1006500	1758700	1159900	3204300	1563400	1558400	3208200	4015200	2282100	4736200	1440500	1793600	307390	2881100	259610	1022600	997620	0
0	0	0	0	0	224080	67203	225890	0	0	0	0	0	0	0	0	0	0	0	0	0	0	0	0	0	0	0	0	0	0	0	0	0	0	0	0	0	0	0	0	0	0	0	0	0	0	0	0	0
0	0	0	120150	0	0	0	0	0	0	0	0	0	0	0	0	0	0	0	0	0	0	0	0	0	0	0	0	0	0	0	0	0	0	0	0	0	0	0	0	0	0	0	167620	212910	210540	0	0	0
0	0	0	0	0	0	0	0	0	0	0	1362900	1265700	0	0	0	0	0	0	0	0	0	0	0	0	0	0	0	0	0	0	0	0	0	0	0	0	0	0	0	0	0	0	0	0	0	0	0	0
107430	137730	0	0	0	0	0	40405	0	0	130790	0	0	0	139730	0	0	187880	72279	132290	0	176300	72420	0	0	0	0	0	151170	0	0	0	0	0	235390	232900	129710	0	0	179960	0	30982	104780	0	0	0	0	0	0
173280	0	76507	45396	326190	393790	190920	272520	0	230540	270090	0	0	229270	180450	179080	47621	193750	0	0	0	195270	0	0	0	167850	0	0	132540	0	249360	0	152020	0	239770	0	60081	393070	472500	308250	242840	40987	0	112520	0	192130	194990	0	0
0	0	0	0	0	223300	101970	142100	0	0	0	0	0	0	0	0	0	0	0	0	0	0	0	0	0	0	0	0	0	0	0	0	0	0	0	0	0	0	0	0	0	0	0	9264.6	53143	77570	0	0	0
0	0	0	0	0	0	0	0	0	0	0	0	0	0	0	0	0	0	0	0	0	0	0	0	0	0	0	0	0	0	0	0	0	0	0	0	0	0	0	0	0	0	0	4447400	6291700	5983000	0	0	0
0	0	0	0	0	0	39215	202510	0	0	0	279500	198330	0	1374200	0	0	0	799520	0	75497	42856	0	0	0	0	0	0	0	0	0	0	0	0	0	0	0	0	0	0	0	0	0	0	0	0	0	0	0
0	43335	0	55199	314820	0	0	0	0	0	0	0	0	29290	0	0	0	0	25202	0	0	0	47743	0	0	0	0	0	2581800	2001100	0	0	0	0	0	4170200	0	647820	0	466320	0	0	0	0	0	0	0	0	0
0	0	854660	170500	1170800	0	0	0	0	0	0	0	0	310480	297250	169480	0	0	0	0	0	0	307440	1406600	1292100	67155	42450	0	87950	0	0	27177	6527.8	134370	330690	297890	119070	0	0	0	0	0	0	0	0	0	92269	63981	0
187310	187380	156430	3862.3	183090	386020	125210	291800	165450	121530	160040	0	139170	238220	156450	295210	9843	347410	8674	120150	4669.4	0	86780	140040	129870	0	0	118250	241630	226160	0	186860	167520	213850	240520	167940	245680	324540	521390	340460	135430	69835	113150	60326	100310	118710	87822	191180	162580
101750	158730	211820	0	223850	0	0	0	0	0	181510	0	0	0	302070	97824	0	251770	0	0	103970	0	28293	212990	0	186720	0	81066	286230	118380	0	0	0	0	291220	0	119460	242150	141010	181440	164720	51877	0	0	0	0	0	0	239280
0	0	0	0	0	0	0	0	0	0	0	0	0	0	0	0	0	0	0	0	0	0	0	0	0	0	0	0	0	0	0	0	0	0	0	0	0	0	0	0	0	0	0	137640	226280	198250	0	0	0
0	0	0	0	0	0	0	0	0	0	0	0	0	0	0	0	0	0	0	0	0	0	0	0	0	0	0	0	0	0	0	0	0	0	0	0	0	0	0	0	0	0	0	10159000	14045000	15403000	0	0	0
0	225140	336500	149250	0	0	0	0	0	0	0	0	0	1204700	0	0	128930	0	790050	0	0	0	0	381960	201920	0	0	677290	0	0	0	0	0	0	520670	0	0	0	745110	778870	1075700	374840	0	0	0	0	554060	746020	815070
0	0	0	0	0	0	0	0	0	0	0	181450	145360	0	0	0	0	0	0	0	0	0	0	0	0	0	0	0	0	0	0	0	0	0	0	0	0	0	0	0	0	0	0	16023	24857	20909	0	0	0
0	0	0	0	0	0	0	0	0	0	0	0	0	0	0	0	0	0	0	0	0	0	0	0	0	0	0	0	0	0	0	0	0	0	0	0	0	0	0	0	0	0	0	0	119310	140420	0	0	0
4341100	8252900	2451000	382150	5539700	14149000	4753000	7709000	13822000	12624000	13437000	14588000	11620000	9952300	11087000	7199400	2407300	13202000	4815700	6855600	6020700	4038100	3910900	12789000	16630000	15724000	9783800	7001400	20032000	15518000	7296400	5989400	6624800	12966000	16548000	22153000	10187000	18760000	12129000	12879000	2304400	811810	2051100	5657600	8306900	7590600	7754400	10458000	11860000
0	0	0	0	0	0	0	0	0	0	0	0	0	0	0	0	0	0	0	0	0	0	0	0	0	0	0	0	0	0	0	0	0	0	0	0	0	0	0	0	0	0	0	349600	811830	652810	0	0	0
0	0	0	0	0	0	0	0	0	0	0	532400	623570	0	0	0	0	0	0	0	0	0	0	0	0	0	0	0	0	0	0	0	0	0	0	0	0	0	0	0	0	0	0	0	176800	144300	0	0	0
0	0	0	0	0	0	0	0	0	0	0	0	0	0	0	0	0	0	0	0	0	0	0	0	0	0	0	0	0	0	0	0	0	0	0	0	0	0	0	0	0	0	0	998790	1781900	1199300	0	0	0
37667	0	0	0	0	0	0	0	0	0	0	0	0	0	0	0	0	0	0	66696	0	0	0	0	68305	0	0	0	0	0	0	0	0	0	0	0	0	0	0	0	0	0	0	0	0	0	0	0	0
0	0	0	0	0	0	0	108090	0	0	0	0	0	0	0	0	0	0	0	0	0	0	0	0	0	0	0	0	0	0	0	0	0	0	0	0	0	0	0	0	0	0	0	178890	389190	265490	0	0	0
0	0	0	0	0	0	0	0	0	0	0	216060	199930	0	0	0	0	0	0	0	0	0	0	0	0	0	0	0	0	0	0	0	0	0	0	0	0	0	0	0	0	0	0	0	0	0	0	0	0
0	0	0	0	0	0	0	0	0	0	0	0	0	0	0	0	0	0	0	0	0	0	0	0	0	0	0	0	0	0	0	0	0	0	0	0	0	0	0	0	0	0	0	273510	330370	387990	0	0	0
0	0	0	0	0	0	0	0	38666	0	24229	229910	230090	0	0	0	0	0	0	0	0	26295	0	0	0	0	0	0	0	0	0	0	0	0	0	0	0	0	0	0	0	0	0	224660	364360	391140	0	0	0
0	0	0	0	0	0	0	360060	0	0	0	0	0	0	0	0	0	0	0	0	0	0	0	0	0	0	0	0	0	0	0	0	0	0	0	0	0	0	0	0	0	0	0	0	239860	0	0	0	0
0	0	0	0	0	0	0	0	0	0	0	0	0	0	0	0	0	0	0	0	0	0	0	0	0	0	0	0	0	0	0	0	0	0	0	0	0	0	0	0	0	0	0	954270	1512400	1513900	0	0	0
0	29893	0	0	0	0	0	0	185410	150090	0	0	0	0	0	0	0	0	0	0	0	0	0	0	0	0	0	0	0	0	0	0	0	0	381760	293880	0	0	0	0	0	0	0	221390	275850	219550	0	0	205390
0	0	0	0	0	0	0	0	0	0	0	63845	120280	0	0	0	0	0	0	0	0	0	0	0	0	0	0	0	0	0	0	0	0	0	0	0	0	0	0	0	0	0	0	0	0	0	0	0	0
0	0	0	0	0	0	0	0	0	0	0	0	0	0	0	0	0	0	0	0	0	0	0	0	0	0	0	0	0	0	0	0	0	0	0	0	0	0	0	0	0	0	0	113900	145560	145150	0	0	0
0	0	0	0	0	0	0	0	102580	0	129820	0	0	0	0	0	0	0	0	0	0	0	0	0	0	0	0	0	0	0	0	0	0	0	0	0	0	0	0	0	0	0	0	0	0	0	0	0	0
1764900	2701800	318490	149410	2025700	1514000	1255200	1560900	1994000	4418900	6258900	816970	1149200	744440	1873700	827820	154450	4894000	1938600	3211100	2029100	2683500	801210	7151400	9251400	0	1729900	2096000	3365300	964560	364150	1294600	1859700	2860800	0	4361600	2717200	9815300	7456500	7156500	5720800	2949500	4088900	0	0	0	679790	2709700	3513300
0	0	0	0	0	0	0	0	0	0	0	0	0	0	0	0	0	0	0	0	0	0	0	0	0	0	0	2187400	0	0	0	0	0	0	0	0	0	0	0	0	0	0	0	0	0	0	0	0	0
0	0	291820	73990	582110	0	0	0	0	0	0	0	0	709120	0	0	0	0	0	0	0	0	0	0	0	0	0	21770	0	0	2421300	0	0	0	0	0	5721200	0	0	0	0	0	0	0	0	0	8250	0	14262
0	0	0	0	0	0	0	0	0	0	0	0	101480	0	0	0	0	0	0	0	0	0	0	0	0	0	0	0	0	0	0	0	0	0	0	0	0	0	0	0	0	0	0	0	0	0	0	0	0
0	0	0	0	0	0	0	11973	50897	41997	57209	0	0	0	0	30180	0	0	0	0	0	0	0	0	0	0	48013	44596	81977	45912	0	0	0	0	0	0	0	0	0	0	59524	21841	0	28035	51654	50106	0	0	0
173510	195020	87974	55366	341680	442340	205420	238010	365400	480120	418030	377520	287230	363570	382740	82126	65064	0	0	390250	220140	385110	126610	0	0	0	0	0	433080	418870	0	0	0	0	328310	426610	341770	246430	0	0	405760	103530	386170	191050	305200	255810	252860	244420	224790
0	0	0	0	0	0	0	0	0	0	0	0	0	0	0	0	0	0	0	0	0	0	0	0	0	0	0	0	0	0	0	0	0	0	0	0	0	0	0	0	0	0	0	115880	302060	384840	0	0	0
0	0	0	0	0	0	0	0	0	0	0	0	0	0	0	0	0	0	0	0	0	0	0	0	0	0	0	0	0	0	0	30021	37900	56871	0	0	0	0	0	0	0	0	0	78154	137740	45873	0	0	0
0	66200	62596	0	94595	0	0	0	0	0	0	120000	0	0	0	0	0	0	0	0	0	0	0	57538	33568	0	0	0	0	33428	0	0	16036	0	0	97614	0	0	75338	106240	0	0	0	0	0	0	0	71900	0
0	0	0	0	0	0	0	0	0	0	0	0	0	0	0	0	0	0	0	0	0	0	0	0	0	0	0	0	0	0	0	0	0	0	0	0	0	0	0	0	0	0	0	71353	131660	0	0	0	0
0	0	0	0	0	0	0	0	0	0	0	54973	48242	0	0	0	0	0	0	0	0	0	0	0	0	0	0	105140	0	0	0	0	0	0	0	0	0	0	0	0	0	0	0	0	0	0	0	0	0
0	0	0	0	0	302840	105480	0	0	0	0	0	0	0	0	0	0	0	0	0	0	0	0	0	0	0	0	0	0	0	0	0	0	0	0	0	0	0	0	0	0	0	0	0	338420	354980	0	0	0
0	0	0	0	0	0	0	0	0	0	0	0	0	0	0	0	0	0	0	0	0	0	0	0	0	0	0	0	0	0	0	0	0	0	0	0	0	0	0	0	0	0	0	945860	1405300	1177200	0	0	0
0	0	0	31768	0	0	0	0	0	0	0	57823	0	0	0	0	0	0	0	0	0	58277	0	0	0	0	0	0	0	0	0	0	0	0	0	0	0	0	0	0	0	0	0	5454100	7904200	7699700	0	0	0
0	0	0	0	0	0	0	0	412660	399860	505820	0	0	0	0	0	0	0	0	0	0	0	0	0	0	0	0	0	0	0	0	0	0	0	0	0	0	0	0	0	0	0	0	34738	134440	162940	0	0	0
427780	0	0	0	0	257110	86406	237580	0	669740	0	304970	262330	0	0	0	0	0	0	0	0	0	0	386930	0	0	0	0	0	0	0	0	0	0	0	804630	615450	0	0	0	0	0	0	0	0	0	0	0	0
0	0	0	0	0	3439000	1181800	2070200	0	0	0	3376100	0	0	0	0	0	0	0	0	0	0	0	0	0	0	0	0	0	0	0	0	0	0	0	0	0	0	0	0	0	0	0	746660	995780	1607600	0	0	0
0	0	0	0	0	0	0	0	0	0	0	0	0	0	0	0	0	0	0	0	0	0	0	0	0	0	0	0	0	0	0	0	0	0	0	0	0	0	0	0	0	0	0	0	0	0	0	0	0
6375000	8427000	4231100	1233600	7176300	1900700	989840	823520	10140000	9540500	15026000	0	1967200	12489000	12026000	8575900	2473600	12705000	6011500	12959000	7307400	12680000	5136000	12329000	19736000	13043000	10320000	6659800	14394000	13469000	8263100	1804600	1458100	2852200	14240000	14608000	11285000	14344000	9721800	9414200	14052000	4522300	10994000	2868800	8027500	8542500	6558400	10087000	9372500
0	0	0	0	0	76730	0	35543	57677	50770	39962	0	175570	0	0	0	0	0	0	0	0	0	0	0	0	0	0	0	0	0	0	37473	55360	87581	0	0	0	0	0	0	0	0	0	310090	400930	405080	0	0	0
0	0	0	0	0	0	0	0	0	0	0	0	0	0	0	0	0	0	0	0	0	0	0	0	0	0	0	0	0	0	0	0	0	0	0	0	0	0	0	0	0	0	0	73142	157580	0	0	0	0
0	74164	0	0	0	267750	0	144760	0	0	0	190800	207120	0	0	0	0	0	0	164810	206360	0	0	0	248170	148970	289110	0	249580	158370	0	0	0	0	202660	305450	191690	370510	351840	273090	219820	0	114690	0	146670	182840	130310	0	211460
0	0	0	0	0	127660	4644.2	90340	0	0	0	117980	0	0	0	0	0	0	0	0	0	0	0	0	0	0	0	0	0	0	0	0	0	0	0	0	0	0	0	0	0	0	0	0	0	0	0	0	0
0	0	0	0	0	0	0	0	0	0	0	0	0	0	0	0	0	0	0	170460	162800	0	0	0	0	0	0	0	0	0	0	0	0	0	0	0	0	0	0	0	0	25576	102310	0	0	0	0	0	0
11700000	12092000	7675100	2037500	19504000	21577000	5851100	10148000	21892000	16387000	34521000	13489000	16213000	17234000	29583000	10573000	4012800	20916000	8963600	17814000	19367000	17900000	5499800	41200000	36803000	20073000	35430000	19735000	31500000	29256000	11965000	15265000	9637900	31204000	56514000	50630000	19183000	41748000	21238000	27498000	14501000	5146100	9147700	10801000	19476000	14812000	12415000	12739000	19030000
0	0	0	0	0	0	0	0	0	0	0	0	0	0	0	0	0	38977	0	0	0	0	0	0	0	0	0	0	0	0	0	0	0	0	0	93225	0	0	0	100430	0	0	0	0	0	0	0	0	0
148850	210950	152810	35652	255350	0	0	0	0	0	0	0	0	736440	378600	255570	77091	0	121220	84026	61403	0	0	27716	0	502860	252680	60437	465710	414060	115440	0	0	0	0	0	96255	853970	754280	849330	346220	0	271460	0	0	0	0	0	67707
0	0	0	0	0	0	0	0	0	0	0	172450	321020	0	0	0	0	0	0	0	0	0	0	0	0	0	0	31181	0	0	0	0	0	0	0	0	0	0	0	0	0	0	0	0	0	0	0	0	0
0	0	0	0	0	224390	93076	153820	0	0	0	0	0	0	0	0	0	0	0	0	0	0	0	0	0	0	0	0	0	0	0	0	0	0	0	0	0	0	0	0	0	0	0	0	121250	77889	0	0	0
0	72533	0	0	0	892540	418740	737300	0	0	0	495230	0	0	0	0	0	0	0	46579	0	0	0	0	0	0	83488	0	0	0	0	0	0	0	0	0	0	0	65806	80502	0	0	0	852900	1877900	1749400	0	0	0
0	0	0	0	0	0	0	0	0	0	0	0	0	0	0	0	0	0	0	0	0	0	0	0	0	0	0	0	0	0	0	0	0	0	0	0	0	0	0	0	0	0	0	152390	187680	0	0	0	0
0	0	0	0	0	1480900	599470	816630	0	0	0	1100500	1173100	0	0	0	0	0	0	0	0	0	0	0	0	0	0	0	0	0	0	0	0	0	0	0	0	0	0	0	0	0	0	0	0	0	0	0	0
0	0	0	0	0	1160400	351870	23787	0	0	0	0	87567	31994	0	0	0	0	0	23877	0	28719	0	43254	0	29828	0	0	28942	0	0	0	0	0	0	23321	19320	0	0	0	0	18260	0	1782800	2156200	2171300	0	0	41349
0	0	0	0	0	0	0	0	0	0	0	0	0	0	0	0	0	0	0	0	0	0	0	0	0	0	0	0	0	0	0	0	0	0	0	0	0	0	0	0	0	0	0	4543300	6261700	5943300	0	0	0
4649400	9224300	4357100	1041100	7355700	10495000	3605700	7285700	8865100	8414700	11736000	4338400	4757900	7667900	8351200	6616900	1629400	6931800	4156400	9209600	6579800	9038300	4499100	15056000	19269000	10444000	8294700	7019700	11743000	9580200	7229500	4419300	5450500	8432800	15307000	16220000	12070000	11906000	8901500	8734700	11072000	5192100	9689900	5509900	8295300	9598700	7248000	9825800	11590000
0	0	0	0	0	0	0	0	0	0	0	0	0	0	0	0	0	0	0	0	0	0	0	0	0	0	0	0	0	0	0	0	0	0	0	0	111080	0	0	0	0	0	0	420340	364190	811700	0	0	0
116670	90145	0	120640	52239	103540	39303	67108	85778	228460	0	107420	141070	0	0	88403	22266	32465	53339	80966	0	103640	71596	481630	0	0	0	190820	0	0	0	65173	0	0	0	0	892350	916490	0	0	0	0	0	0	40762	55266	0	0	0
88483	0	0	0	127190	0	0	0	140020	144660	173770	0	0	68955	75673	0	0	86251	0	87184	55970	99800	0	182720	155940	0	130930	0	148820	128190	0	0	0	0	168690	179730	99176	0	130860	48003	0	50536	82565	0	0	0	104510	0	0
0	0	0	0	0	22044	2616	16031	0	0	0	125780	83912	0	0	0	0	0	0	0	0	0	0	0	0	0	0	0	0	0	0	0	0	0	0	0	0	0	0	0	0	0	0	37340	73241	123520	0	0	0
683160	799610	456030	0	1339400	1023900	190160	344990	1359800	1580500	1618100	1325100	1483100	1121600	1428500	963660	159100	1408000	727980	589860	241360	562840	385180	2308100	2571300	619910	278680	163540	1413300	1182900	666280	975990	966030	1137600	1284400	1773100	1059000	1346700	1109500	924600	1020400	183050	885930	338680	711870	606230	777440	924940	1046700
0	36327	197050	67397	475870	0	0	0	0	0	0	0	0	297080	244460	134630	0	0	0	0	0	0	282650	769840	1135900	314010	128350	358390	87587	0	47978	0	0	50962	273800	312460	119780	1859200	791200	1361700	0	0	0	0	0	0	21534	0	34256
0	0	0	0	0	119370	41974	74411	0	0	0	56893	37993	0	0	0	0	0	0	0	0	0	0	0	0	0	0	0	0	0	0	0	0	0	0	0	0	0	0	0	0	0	0	0	0	0	0	0	0
0	0	0	0	0	0	0	0	0	0	0	0	0	0	0	0	0	0	0	0	0	0	0	0	0	0	0	0	0	0	0	0	0	0	0	0	0	0	0	0	0	0	0	70401	112920	113650	0	0	0
0	0	0	0	0	1589600	601120	1617500	0	0	0	2853100	1606900	0	0	0	0	0	0	0	0	0	0	0	0	0	0	0	0	0	0	0	0	0	0	0	0	0	0	0	0	0	0	1266500	2275100	2494400	0	0	0
0	0	0	0	0	0	0	0	0	0	0	0	0	0	0	0	0	0	0	0	0	0	0	0	136050	0	1733700	599300	0	120420	0	0	0	0	0	0	0	0	0	0	0	0	0	0	0	0	0	0	0
0	0	0	0	0	0	0	0	0	0	0	660120	686530	0	0	0	0	0	0	0	0	0	0	0	0	0	0	0	0	0	0	0	0	0	0	0	0	0	0	0	0	0	0	0	0	0	0	0	0
0	0	0	0	0	0	0	0	0	0	0	287490	0	0	0	0	0	0	0	0	0	0	0	0	0	0	0	0	0	0	0	0	237150	150300	0	0	0	0	0	0	0	0	0	0	0	0	0	0	0
0	0	0	0	0	0	0	0	0	0	0	0	0	0	0	0	0	0	0	0	0	0	0	0	0	0	0	0	0	0	0	0	0	0	0	0	0	0	0	0	0	0	0	1027100	540510	839770	0	0	0
0	0	0	0	0	20400	0	0	0	0	0	59938	89782	0	0	0	0	0	0	0	0	0	0	0	0	0	0	0	0	0	0	0	0	0	0	0	0	0	0	0	0	0	0	98717	225010	277650	0	0	0
0	0	0	0	0	285510	100840	164470	0	0	0	176660	192130	0	0	0	0	0	0	0	0	0	0	0	0	0	0	0	0	0	0	0	0	0	0	0	0	0	0	0	0	0	0	0	0	0	0	0	0
0	0	0	0	0	170730	105500	202260	0	0	0	549460	356920	0	0	0	0	0	0	0	0	0	0	0	0	0	0	0	0	0	0	0	0	0	0	0	0	0	0	0	0	0	0	7729800	9579600	9603300	0	0	0
0	29963	0	0	0	0	0	0	0	0	69645	0	0	22701	0	0	0	0	0	0	0	0	0	89207	0	0	0	0	73843	0	26587	0	0	0	0	0	0	0	0	0	0	19948	17807	204170	528320	462730	0	34231	0
0	0	0	0	0	78919	30131	38649	200960	0	0	44447	0	0	0	0	0	0	0	0	0	102340	0	0	238350	0	0	122510	0	0	0	87838	0	0	0	0	0	0	0	0	0	0	133640	0	0	0	0	0	129910
0	0	0	0	0	0	0	0	0	0	0	0	0	0	0	0	0	0	0	0	0	0	0	0	0	0	0	0	0	0	0	0	0	0	0	0	0	0	0	0	0	0	0	0	0	0	0	53206	0
0	138130	0	0	235170	0	0	0	0	0	0	123630	117500	0	0	133630	22076	0	75664	0	130980	0	0	274760	375930	163880	143790	158660	0	0	0	136730	97915	244620	374650	324560	60558	587940	396110	275610	118490	47339	0	0	156570	122340	0	0	0
0	0	0	0	0	0	0	0	0	0	0	0	0	0	0	0	0	0	0	0	0	0	0	0	0	0	0	0	0	0	0	0	0	0	0	0	0	0	0	0	0	0	0	0	0	89618	0	0	0
0	0	0	0	0	39862	22196	0	0	0	0	0	0	0	0	0	0	0	0	0	0	0	0	0	0	0	0	0	0	0	0	0	0	0	0	44895	0	0	0	0	0	0	0	36037	75831	90949	0	0	0
0	0	0	0	0	392050	0	301010	0	0	0	2026000	1890400	0	0	0	0	0	0	0	0	0	0	0	0	0	0	0	0	0	0	0	0	0	0	0	0	0	0	0	0	0	0	455100	942910	1084400	0	0	0
0	0	0	0	0	407640	146900	230820	0	0	0	485950	562150	0	0	0	0	0	0	0	0	0	0	0	0	0	0	0	0	166740	0	0	0	0	0	0	81664	0	0	0	0	0	0	1126300	943460	972710	0	0	0
0	0	81017	9977	0	0	0	0	0	0	0	91692	76982	147100	146880	116730	0	0	0	0	0	24391	260240	804680	0	0	0	0	0	0	0	0	0	0	414050	416500	146960	0	0	0	0	0	43455	146950	187540	84353	0	64204	0
0	0	0	0	0	0	0	0	0	0	0	148320	154690	0	0	0	0	0	0	0	0	0	0	0	0	0	0	0	0	0	0	0	0	0	0	0	0	0	0	0	0	0	0	0	0	0	0	0	0
0	0	0	0	0	0	0	0	0	0	0	0	0	0	0	0	0	0	0	0	0	0	0	0	0	0	0	0	0	0	0	0	0	0	0	0	0	0	0	0	0	0	0	0	0	132250	0	0	0
0	0	0	0	0	9655900	3844600	5886800	0	0	0	0	0	0	0	0	0	0	0	0	0	0	0	0	0	0	0	0	0	0	0	0	0	0	0	0	0	0	0	0	0	0	0	15234000	26463000	23955000	0	0	0
0	23175	13110	0	40137	0	0	0	34211	0	48832	37156	0	0	48016	28182	0	0	0	55036	46470	55267	0	37861	41719	58678	70392	17277	0	0	0	26128	18008	51130	53609	0	0	107260	0	52712	29594	0	30702	0	26999	30879	0	30216	29547
0	0	0	0	0	283650	0	124400	0	0	0	0	205300	0	0	0	0	0	0	0	0	0	0	0	0	0	0	0	0	0	0	0	1014400	0	0	0	0	0	0	0	0	0	0	0	0	0	0	0	0
3125400	2928100	1954500	456200	3740000	9663300	4157500	5864700	2926700	3583600	3829600	10847000	11564000	3080000	4139100	2305500	1830000	9771900	4226700	1321700	1139400	1275600	1647100	5801200	6806800	6380600	4432900	5488900	15068000	11273000	6231500	2374700	2253400	3595600	12533000	11955000	7482000	5914800	4116700	4089900	1670800	746030	1437400	52853000	82212000	88687000	434700	1087800	1316200
0	0	0	0	0	0	0	0	0	0	0	0	0	0	0	0	0	0	0	0	0	0	0	0	0	0	0	0	0	0	0	0	0	0	0	0	0	0	0	0	0	0	0	0	51798	0	0	0	0
0	0	0	0	0	0	0	0	0	0	0	0	0	0	0	0	0	0	0	0	0	0	0	0	134180	0	0	0	0	0	0	0	0	0	0	0	0	0	0	0	0	0	0	565140	534980	388890	0	0	0
0	0	0	0	0	0	0	0	0	0	0	0	0	0	0	0	0	0	0	0	0	0	0	0	0	28051	0	0	0	0	0	11491	0	0	0	46450	0	0	0	0	0	0	0	770700	1244100	1355000	0	0	0
30862	104670	113450	48463	93245	0	0	0	722170	0	60454	0	62747	0	0	0	0	0	0	0	0	0	19840	0	76495	0	0	0	0	0	0	46342	81206	99890	0	0	0	0	75824	112560	0	0	27793	78445000	103310000	103170000	17548	82975	36060
0	0	0	0	0	0	0	0	0	0	0	0	0	0	0	0	0	0	0	0	0	0	0	0	0	0	0	0	0	0	0	0	0	0	0	0	0	0	0	0	0	0	0	227530	174210	176870	0	0	0
187150	0	280690	0	1243500	0	0	0	0	0	0	0	0	774430	726570	384180	0	0	0	0	0	0	0	0	379270	737290	224120	893850	549080	414930	46448	66001	0	123920	1643300	1738800	478490	1709900	694540	1074200	0	0	0	0	0	0	0	0	0
0	0	0	0	0	0	0	0	0	0	0	0	0	0	0	0	0	0	0	0	0	0	0	0	0	0	0	0	0	0	0	0	0	0	0	0	0	0	0	0	0	0	0	87838	65907	82025	0	0	0
0	0	0	0	0	0	0	0	0	0	0	0	0	0	0	0	0	0	0	0	0	0	0	0	89003	0	0	38736	0	0	0	0	0	0	0	0	0	0	0	0	0	0	0	424930	1033600	731010	0	65931	0
0	0	0	0	0	0	0	0	0	0	0	0	0	0	0	0	0	0	0	0	0	0	0	0	0	0	0	0	0	0	0	0	0	0	0	0	0	0	0	0	0	0	0	0	195820	443290	0	0	0
35992	0	0	0	59853	37519	0	0	0	0	0	378740	348600	0	0	0	0	0	0	0	0	0	0	0	0	0	0	0	0	0	0	0	0	0	0	0	0	0	0	0	0	0	0	484640	784800	699860	0	0	76898
0	0	0	0	0	0	0	0	0	0	5964.1	0	0	0	0	0	0	0	0	0	0	0	0	0	20435	0	0	0	0	0	0	0	0	0	0	0	0	0	0	0	0	0	0	368440	610500	761770	0	0	0
0	38841	46786	11272	0	668080	246820	418900	0	0	0	858640	830050	0	0	0	0	0	0	0	0	0	0	0	0	65956	0	48910	0	0	0	2141900	1727400	2476900	0	0	0	0	0	0	0	0	0	2713600	4873300	4748200	0	44061	0
0	0	0	0	0	0	0	0	0	0	0	51309	0	0	0	0	0	0	0	0	0	0	0	0	0	0	0	0	0	0	0	0	0	0	0	0	0	0	0	0	0	0	0	62493	56922	70549	0	0	0
0	0	0	0	0	0	0	0	0	0	0	0	0	0	0	0	0	0	0	0	0	0	0	0	0	0	0	0	0	0	0	0	0	0	0	0	0	153220	80190	105050	0	0	0	213150	359470	310280	0	0	0
29747	60723	0	0	45128	144120	48653	124260	128460	97044	101580	0	0	54380	48152	0	0	0	0	127180	19714	158790	36884	159260	0	0	85500	90541	204210	159210	0	0	9981.5	0	163890	53862	0	0	81496	0	66766	15980	0	14469	26671	0	39631	0	95661
0	0	0	0	0	0	0	0	0	0	0	17588	0	0	0	0	0	0	0	0	0	0	0	0	0	0	0	0	0	0	0	0	0	0	0	0	0	0	0	0	0	0	0	838110	1437700	1381400	0	0	0
0	0	0	0	0	0	0	0	0	0	0	0	0	0	0	0	0	0	0	0	0	0	0	0	0	0	0	0	0	0	0	0	0	0	0	0	0	0	0	0	0	0	0	811490	1155200	947520	0	0	0
393200	0	0	0	0	0	0	0	331620	0	0	0	0	95544	0	0	0	0	0	0	0	0	0	0	0	0	0	0	0	0	0	0	0	0	0	0	0	0	0	0	0	0	0	1660300	2157700	2249200	0	0	0
0	0	0	0	0	0	0	0	0	0	0	0	0	0	0	0	0	0	0	0	0	0	0	0	0	0	0	0	0	0	0	0	0	0	0	0	0	0	19258	0	0	0	0	2942700	5378300	4646700	0	0	0
49758	107040	268770	46231	231840	152630	43652	111690	180410	198510	329740	273020	365320	84405	100080	160880	0	97352	54348	73594	58457	30587	98566	322640	136600	303620	242260	207350	174920	156210	85405	123650	180640	350680	272080	338610	118930	383630	253360	212920	81749	42183	22902	2535100	3360600	3775200	92899	92661	217080
0	0	0	0	0	0	0	0	0	0	0	0	0	0	0	0	0	0	0	0	0	0	0	0	0	0	0	0	0	0	0	0	0	0	0	0	0	0	0	0	0	0	0	500660	852400	1021400	0	0	0
0	0	0	0	0	0	0	0	0	0	0	0	0	0	0	0	0	0	0	0	0	0	0	0	0	0	0	0	0	0	0	0	0	0	0	0	0	0	0	0	0	0	0	935290	540470	1101900	0	0	0
138180	16539	55506	0	92925	238830	98739	77066	0	82030	0	0	189860	382040	482240	254180	0	115920	57176	343770	0	80585	119630	280700	0	60619	0	70559	123490	107120	79990	0	60827	65653	636390	184080	138990	586870	346860	369700	0	116840	172870	0	98790	58134	105390	0	0
0	56396	0	0	0	0	0	0	75743	34141	44389	52313	60702	0	0	61877	0	0	11842	18206	0	0	0	0	71277	48968	43706	0	52708	61669	0	0	0	0	0	42613	0	0	77563	55101	0	0	0	0	0	0	77247	55529	0
0	0	0	0	0	95036	54106	53446	0	0	0	0	0	0	0	0	0	0	0	0	0	0	0	0	0	0	0	0	0	0	0	0	0	0	0	0	0	0	0	0	0	0	0	112440	164820	180760	0	0	0
0	0	0	0	0	293550	148320	210780	0	0	0	246360	443320	0	0	0	0	0	0	0	0	0	0	0	0	0	0	0	0	0	0	0	0	0	0	0	0	0	0	0	0	0	0	446250	606910	646840	0	0	0
0	0	12977	0	0	0	0	0	0	0	0	0	0	20887	0	13464	0	0	0	0	0	0	21519	20158	82114	0	0	0	0	0	0	0	0	11928	0	8987.9	0	0	26103	21538	0	0	0	77240	224780	216150	0	0	0
0	0	0	0	0	986470	326830	546740	0	25720	0	578360	761800	0	0	0	0	0	0	0	0	0	0	0	59149	0	0	11504	0	0	0	0	0	0	0	0	0	71772	0	0	0	24646	0	1748500	2580400	2523100	0	0	36541
0	0	0	0	58874	0	0	0	0	0	0	0	0	0	0	0	0	0	0	0	0	0	0	0	0	0	0	0	0	0	0	0	0	0	0	0	0	0	0	0	0	0	0	236800	339560	376760	0	0	0
0	0	0	0	0	41779	0	0	0	6372.5	0	0	31209	0	0	0	0	0	0	0	0	0	0	0	0	0	0	22328	0	0	0	0	0	0	0	0	0	0	46228	541890	0	0	0	10133000	22819000	24306000	0	0	0
0	0	200170	0	140360	0	0	0	0	0	0	0	0	0	0	282740	62486	0	73489	224250	0	0	0	0	0	0	0	0	0	0	0	0	0	0	0	230970	0	0	0	0	0	128070	0	2094500	2855300	2676500	0	0	0
0	0	0	0	0	0	0	0	0	0	0	0	0	0	0	0	0	0	0	0	0	96890	0	0	0	0	0	0	0	0	0	0	0	0	0	0	0	0	0	61231	0	0	0	2426900	3639700	4448500	0	0	0
0	0	0	0	0	0	0	0	0	0	0	0	0	0	0	0	0	0	0	0	0	0	0	0	0	0	0	0	0	0	0	0	0	0	0	0	0	0	0	0	0	0	0	193280	0	262480	0	0	0
0	0	0	0	0	268760	117000	60533	0	0	0	0	0	0	0	0	0	0	0	0	0	0	0	0	0	0	0	0	0	0	0	0	0	0	0	0	0	0	0	0	0	0	0	1959100	3011700	3730600	0	0	0
0	237270	0	0	0	0	0	0	0	0	0	0	0	0	0	0	0	0	0	0	188440	0	0	0	0	0	0	0	0	356180	0	477850	0	0	0	0	408310	0	0	0	0	190430	0	362760	808680	932080	0	0	0
0	0	0	0	0	0	21701	0	0	0	0	0	0	0	0	0	0	0	0	0	0	0	0	0	0	0	0	0	0	0	0	0	0	0	0	0	0	0	0	0	0	0	0	57555	222790	128920	0	0	0
0	0	64843	8051.7	0	0	0	0	0	0	0	73627	105810	0	0	0	14735	93436	37509	0	0	20798	0	0	0	0	0	0	0	33021	0	0	15987	0	0	64777	41805	95448	88385	88401	16144	0	5593.2	5591300	8685100	9882700	0	0	0
247050	0	178200	0	0	0	0	52781	0	0	0	0	0	0	163210	0	21173	0	0	320770	0	0	0	588080	0	435800	217860	0	0	0	17786	222900	99059	431330	605780	788470	0	0	0	0	0	0	77213	3708100	5303800	5994500	0	0	0
521330	455530	229590	74496	411390	0	0	0	127140	0	0	0	0	777320	813140	645200	176460	895560	319150	482600	340680	366080	481200	1362100	2101600	1864300	2114100	1657100	2681500	2083200	1184100	0	0	1101600	4994100	4440400	3096900	550330	63776	390440	616970	253850	451150	15199000	22618000	23304000	1575200	2127300	2335300
0	0	0	0	0	0	0	0	0	0	0	0	0	0	0	0	0	0	0	0	0	0	0	0	0	0	0	111060	0	0	0	0	0	0	0	0	0	0	0	0	0	0	0	551140	554660	1049600	0	0	0
0	0	0	0	0	0	8313.6	0	0	0	0	0	0	0	61257	0	0	0	0	0	0	0	0	0	0	123110	156950	0	0	38076	0	0	0	0	0	0	0	26001	0	0	0	0	0	322340	557270	588430	0	5714	0
14393000	18687000	2958700	675600	6365100	24516000	5246400	12193000	24325000	22250000	27311000	24717000	27569000	7408200	10268000	7264300	4716000	24815000	14195000	19732000	15964000	21073000	3319700	13484000	10374000	19904000	20642000	10874000	32148000	27144000	14069000	11358000	11472000	12785000	24192000	28666000	22094000	6317200	10586000	9207700	20511000	6709800	16446000	14733000	31097000	20747000	14811000	18535000	19628000
0	0	0	0	0	0	0	17900	0	245880	0	0	0	0	0	0	0	0	36953	0	0	0	0	0	0	48481	0	0	0	0	0	144670	0	0	0	0	0	0	0	0	0	0	0	3963300	5830200	7990600	121100	260610	256920
56729	0	281300	35211	118580	0	0	0	0	0	0	81670	73868	241230	174780	0	0	0	0	0	0	0	87144	0	43341	187800	144400	98267	113160	0	0	212710	140610	264330	125330	112860	0	0	0	0	0	0	0	885260	1005300	1282000	72247	0	0
0	0	0	0	0	0	0	0	0	0	0	0	0	0	0	0	0	0	0	0	0	0	0	0	0	0	0	0	0	0	0	0	0	0	0	0	0	0	0	0	0	0	0	131260	203980	235540	0	0	0
0	0	0	0	0	0	0	0	0	0	0	0	0	0	0	0	0	0	0	0	0	0	0	0	0	0	0	0	0	0	0	0	0	0	0	0	0	0	0	0	0	0	0	0	64875	71731	0	0	0
0	0	11062	0	0	0	0	0	0	0	0	0	17633	0	0	0	0	0	0	0	24364	0	0	0	76705	0	0	10674	0	0	0	0	0	0	0	0	0	0	0	0	0	3413	0	0	19963	18683	0	0	0
0	0	0	0	0	0	0	0	0	0	0	0	0	0	0	0	0	0	0	0	0	0	0	0	74998	0	0	0	54088	0	0	0	14735	0	0	0	0	79835	0	0	0	0	0	1441900	2623700	2627900	25763	0	0
0	116910	107810	41959	254640	3351000	892510	1170700	91455	127680	320170	4244500	3418600	178320	197070	146340	35036	0	95621	140910	28148	0	151950	355020	531250	0	1676100	2030400	310290	254500	129160	0	0	0	567770	630750	324190	602700	325180	0	566210	212670	117700	15947000	25787000	27255000	101590	242960	289260
19167	0	12923	0	36470	0	0	0	0	0	52921	0	0	0	0	0	0	20539	0	0	0	0	0	0	0	24127	0	0	45178	25485	6722	0	0	0	67567	54620	0	50149	46444	23484	0	0	0	345120	566130	523920	0	0	0
0	23034	94900	0	0	0	28015	0	94327	0	0	43878	0	148490	87952	0	0	78957	0	75239	0	68941	0	164480	206720	80543	0	81558	125410	60103	0	0	91590	124080	131980	106030	0	196720	168100	127540	0	33629	0	2021200	3844800	4220900	0	99470	86677
0	0	0	0	0	0	0	0	0	0	0	47660	93100	0	0	0	0	0	0	0	0	0	0	0	0	0	0	0	0	0	0	0	0	0	0	0	0	0	0	0	0	0	0	212720	247820	339780	0	0	0
0	0	0	0	0	0	0	0	0	0	0	0	0	0	0	0	0	0	0	0	0	0	0	0	0	0	0	0	0	0	0	0	17098	0	0	0	0	0	0	0	0	0	0	315750	909330	806140	0	0	0
0	0	0	0	0	0	0	0	0	0	0	0	0	0	0	0	0	0	0	0	0	0	0	0	0	0	0	0	0	0	0	0	0	0	0	0	0	0	0	0	0	0	0	0	57033	0	0	0	0
0	0	0	0	0	0	33136	0	0	320120	0	880210	864870	0	149520	0	0	0	0	0	0	0	0	0	169340	0	0	0	0	0	0	0	0	0	0	0	0	0	0	0	0	0	0	249200	512490	967950	0	0	0
0	0	0	0	0	0	28015	0	0	0	0	0	0	0	0	0	0	0	0	0	0	0	0	0	0	0	0	0	0	0	0	0	0	0	0	0	0	0	0	0	41642	0	28546	121120	155240	99957	0	0	0
0	0	0	0	0	273190	357950	475310	0	85965	0	337320	311820	0	104850	0	0	56086	0	0	0	0	0	0	0	0	0	30722	0	0	0	0	0	0	0	0	0	0	0	0	0	0	0	610270	1460300	766100	0	0	0
5130.8	27107	0	34123	0	296990	121640	248210	0	0	16916	0	158730	0	0	9811.9	0	26586	0	0	0	0	0	0	0	44666	0	0	0	0	0	289230	152870	334410	0	0	0	0	0	31067	71694	0	8324.1	10727000	18136000	16201000	0	21107	0
0	0	0	0	0	0	0	0	0	0	0	0	0	0	32348	0	0	0	0	0	0	0	0	0	0	73969	0	0	0	0	0	0	0	0	0	0	0	0	0	0	0	0	0	1066100	1171700	1449300	0	0	0
39149	0	0	0	0	0	0	0	67453	55872	110410	0	0	0	0	0	0	0	0	0	0	0	0	0	0	0	0	0	37542	0	0	0	0	0	0	0	0	0	0	0	0	0	0	0	0	0	0	0	0
0	38850	0	39168	0	3200600	1110100	1985100	0	0	0	1456500	807790	81935	0	57537	10558	0	112470	0	57437	99086	0	0	0	371620	169070	412470	0	0	30037	87181	165700	119100	181910	0	75567	0	0	30824	64747	0	42048	20516000	33055000	35404000	0	0	0
0	0	0	0	0	0	0	0	0	0	0	0	0	0	0	0	0	0	0	0	0	0	0	0	0	0	0	0	0	0	0	0	0	0	0	0	0	0	0	0	0	0	0	53256	83857	84979	0	0	0
42980	34083	15733	0	0	0	0	0	0	0	0	0	0	11664	69812	42297	11218	76800	26353	93327	47952	77545	0	17703	47618	0	0	0	0	0	0	85858	27838	142840	52564	64180	45637	105400	73143	63216	139510	24353	51070	0	0	0	37675	0	61808
0	0	0	0	0	0	0	0	0	0	0	303870	306450	0	0	0	0	0	0	0	0	0	0	0	0	0	0	0	0	0	0	0	0	0	0	0	0	0	0	0	0	0	0	384720	439930	363570	0	0	0
0	0	0	0	0	0	0	0	0	0	0	0	0	0	0	0	0	0	0	0	0	0	0	0	0	0	0	0	0	0	0	0	0	0	0	0	0	0	0	0	0	0	0	393830	969720	1568700	0	0	0
0	0	0	0	0	0	0	0	0	0	0	1018800	770820	0	0	0	0	0	0	0	0	0	0	0	0	0	0	0	0	0	0	0	0	0	0	0	0	0	0	0	0	0	0	278360	739430	37640	158610	0	0
0	0	0	0	0	0	0	0	0	0	0	0	0	0	0	0	0	0	0	0	0	0	0	0	0	0	0	0	0	0	0	0	0	0	0	0	0	0	0	0	0	0	0	630760	546840	439790	0	0	0
0	0	0	0	0	0	0	0	0	0	0	0	0	53461	0	0	0	0	0	0	0	0	0	0	0	0	0	0	0	0	0	0	0	0	0	0	0	0	0	0	0	0	0	2844800	5048800	5458300	0	0	0
0	0	0	0	0	0	0	0	0	0	0	0	0	0	0	0	0	0	0	0	0	0	0	0	0	0	0	17391	0	0	0	0	0	0	0	0	0	0	0	0	0	0	0	0	0	0	0	0	0
0	4464.8	0	0	0	299410	114150	292790	0	0	0	0	27013	122880	0	0	0	0	0	0	0	0	0	106070	58358	35716	0	0	112190	0	0	0	0	17332	0	192890	14281	0	98482	0	91331	0	36786	8638000	13764000	14822000	84936	0	13215
0	0	0	0	0	0	0	0	0	0	0	0	0	0	0	0	0	0	0	0	0	0	0	0	0	0	0	0	0	0	0	0	0	0	0	0	0	0	0	0	0	0	0	437360	546810	626520	0	0	0
0	0	0	0	0	0	0	0	607430	514720	436870	0	0	0	0	0	0	0	0	0	0	0	0	0	0	0	0	0	0	0	0	0	0	0	0	0	0	0	0	0	0	0	0	620200	679870	1048800	0	0	0
0	0	0	0	0	0	0	0	0	0	0	0	0	0	0	0	0	0	0	0	0	0	0	0	0	0	0	0	0	0	0	0	0	0	0	0	0	221710	0	0	0	0	0	3709900	5867000	4860800	0	32981	0
18431	0	0	0	20953	0	0	0	37463	39632	39325	0	0	22567	26036	0	0	35289	0	0	0	0	0	0	0	0	24257	0	39886	21065	0	0	0	0	0	51561	0	0	0	31234	0	0	0	0	27390	23376	0	0	0
0	0	0	0	0	378840	133950	314610	0	0	19887	0	0	0	0	0	0	0	0	0	0	0	0	0	0	0	0	0	0	0	0	0	0	0	0	0	0	0	0	0	0	0	0	101580	125640	0	0	0	0
0	0	0	0	0	0	6617.2	0	0	0	0	104380	101890	0	0	0	0	0	0	0	0	0	0	0	0	0	0	0	0	0	0	0	0	0	0	0	0	0	0	0	0	7791.1	0	357280	675410	601730	0	0	0
0	0	0	0	0	0	0	0	0	0	0	0	0	0	0	0	0	0	0	0	0	0	0	0	0	0	0	0	0	0	0	0	0	0	0	0	0	0	0	0	0	0	0	881990	1069200	1547300	0	0	0
0	0	205190	0	0	1841600	635550	1169200	0	0	0	77541	0	0	0	0	0	0	0	0	0	0	45025	0	487600	0	0	0	0	0	0	0	100490	53164	0	0	0	0	0	0	0	0	0	3562400	4547900	4950800	0	341250	0
0	0	0	0	0	0	0	0	0	0	0	0	0	0	0	0	0	0	0	0	0	0	0	0	0	0	0	0	0	0	0	0	0	0	0	0	0	0	0	0	0	0	0	129680	119890	199120	0	0	0
0	0	0	5713.8	0	0	0	38237	0	0	0	0	0	0	0	0	0	0	0	0	0	0	0	0	0	0	27557	0	0	0	0	0	0	0	0	0	0	0	0	0	0	48038	102720	4331300	9353600	10671000	0	0	0
0	0	0	0	19793	127120	25081	93774	0	0	0	24487	26210	0	0	0	0	0	0	0	0	0	0	0	24123	0	0	0	0	0	0	13347	0	0	0	0	0	0	0	0	0	0	0	732450	1762200	1654200	0	0	0
0	0	0	0	0	0	0	0	0	0	0	0	0	0	0	0	0	0	0	0	0	0	0	0	0	0	0	0	0	0	0	0	0	0	0	0	0	0	0	0	0	0	0	66145	0	166630	0	0	0
394330	409540	88127	10694	527180	248570	59084	107990	192980	376580	487360	97009	233070	342720	292520	436350	94060	511070	220260	477030	440310	603980	218370	1247600	825550	185460	343670	207270	683530	665420	424230	573880	447660	703140	962760	1026900	584950	963630	657110	757730	676380	167340	587110	386650	428780	407560	180630	378380	421860
0	0	0	0	0	0	0	0	0	0	0	0	0	0	0	0	0	0	0	0	0	0	0	0	0	0	0	0	0	0	0	0	0	0	0	0	0	0	0	0	0	0	0	87009	165180	197100	0	0	0
0	0	0	0	0	0	0	0	0	0	0	0	0	0	0	0	0	0	0	0	0	0	0	0	0	0	0	0	0	0	0	0	0	0	0	0	0	0	0	0	0	0	0	6926800	7132600	6865200	0	0	0
0	23073	20068	0	42756	0	31901	0	105930	65157	0	112700	96841	53000	0	32163	0	127210	52417	66382	0	62942	0	21235	126420	0	0	0	0	34469	45381	0	0	187120	117090	148060	102330	0	33610	0	51404	0	52550	160440	166870	264750	0	0	58987
42623	63218	65233	13348	77193	0	0	0	32033	52989	48792	0	0	51580	0	69626	12382	0	23443	0	0	0	17701	51496	66227	0	0	74439	53789	0	0	0	49461	102660	0	86747	0	43719	56309	0	0	17444	46520	14956	0	25774	31448	66934	0
786930	1042300	0	111000	786610	0	0	0	0	0	0	0	0	0	1776300	0	0	0	0	0	0	0	418850	3850400	365560	2024800	1737600	0	0	2913000	0	0	55379	0	1407300	2621500	2990300	500940	0	600580	0	0	0	290280	1411000	1015800	0	0	0
0	23325	124450	25269	0	7022.4	0	0	0	114120	0	145530	0	0	0	0	27795	11412	56234	57330	0	0	66188	38175	20305	0	0	0	111980	116980	53494	79514	69982	0	0	131210	12818	0	225500	0	138200	0	0	297390	413230	391020	8828.9	0	0
0	0	0	0	0	0	0	0	0	0	0	0	0	0	0	0	0	0	0	0	0	0	0	0	0	0	0	0	0	0	0	0	0	0	0	0	0	0	0	0	0	0	0	9637300	17684000	18388000	0	0	0
4109800	5596300	2620900	517250	5310500	8263700	3101600	4107900	7068300	6936000	7736000	8197500	7089900	5981300	7388800	3721800	1765700	8494700	4339500	4793600	4658000	6431900	3286900	8146100	10559000	8799400	5056800	4893900	13756000	10449000	7218600	3728300	3481300	5333900	13482000	14948000	9078800	8502200	5960900	7096500	5592600	2869400	4676100	9862200	17704000	14075000	4463300	7133400	5219700
0	0	0	0	0	0	0	0	0	0	0	0	0	0	0	0	0	0	0	0	0	0	0	0	0	0	0	0	0	0	0	0	0	0	0	0	0	0	0	0	0	0	0	20613	33822	98211	0	0	0
127050	213950	419490	159840	482950	0	0	31942	0	0	221790	165010	73947	177360	0	157140	51437	283700	123210	216890	298050	219150	255100	297680	206330	0	152570	245630	212030	1596900	0	152350	218120	587830	613810	584060	277740	532680	627950	428520	0	146790	142310	0	0	0	150410	228710	649220
0	0	0	0	0	0	0	0	0	0	0	28970	37170	0	0	0	0	0	0	0	0	0	0	0	68552	0	0	0	0	0	0	32497	0	52189	14940	0	0	0	0	0	0	0	0	7637600	11411000	12858000	0	0	0
0	0	0	0	0	0	0	0	0	0	0	447770	0	0	0	0	0	0	0	0	0	0	0	0	0	0	0	0	0	0	0	0	0	0	0	0	0	0	38743	0	0	0	0	2146700	2966800	2529400	0	0	0
0	0	0	0	0	0	0	0	0	0	0	0	54106	0	0	0	0	0	0	0	0	0	0	0	0	0	0	0	0	0	0	45015	39410	47647	0	40412	0	0	0	0	0	0	0	107100	55029	209520	0	0	0
0	0	0	0	0	0	0	0	0	0	0	0	0	0	0	0	0	0	0	0	0	0	0	0	0	0	0	0	0	0	0	0	0	0	0	0	0	0	0	0	0	0	0	45920	592230	506590	0	0	0
0	0	0	0	0	0	0	0	0	0	0	41974	54765	0	0	0	0	0	0	0	0	0	0	0	0	0	0	0	0	0	0	0	0	0	0	0	0	0	0	0	0	0	0	0	0	0	0	0	0
0	0	0	0	0	697740	244980	405260	0	0	0	535470	340780	0	0	0	0	0	0	0	0	0	0	0	0	219080	0	0	0	0	0	0	0	0	0	0	0	0	0	0	0	0	0	1117200	1494200	1304100	0	176860	0
0	0	0	0	0	0	0	0	0	0	0	0	0	0	0	0	0	0	0	0	0	0	0	0	0	0	0	0	0	0	0	0	0	0	0	0	35898	0	0	0	54733	0	37660	131080	290400	123490	23618	55800	0
0	32161	29104	0	0	37681	45477	31663	0	28688	0	0	0	0	0	0	5259.5	0	0	23876	0	72736	6894.2	99696	28082	0	0	10916	0	0	11817	138100	52869	0	47744	0	22183	0	0	0	60315	20716	16968	55659	126170	134570	0	62961	0
0	0	0	0	0	63364	0	66489	0	0	0	0	0	0	0	0	0	0	0	0	0	0	0	0	0	0	0	0	0	0	0	0	0	0	0	0	0	0	0	0	0	0	0	153930	329310	301280	0	0	0
0	0	0	0	0	0	0	0	0	0	0	0	0	0	0	0	0	0	13438	0	0	0	0	0	0	0	0	0	0	0	0	0	0	0	93349	0	0	0	0	0	0	0	0	129830	298570	219410	0	0	0
0	0	0	0	0	0	0	0	0	0	0	0	0	0	0	0	0	0	0	0	0	0	0	0	253780	0	0	31468	0	0	0	116280	0	0	0	0	0	0	0	0	0	0	0	4235000	11346000	9579600	0	0	0
0	0	0	0	0	0	0	0	0	0	0	0	0	0	0	0	0	0	0	0	0	0	0	0	0	0	0	0	0	0	0	0	0	0	0	0	0	0	0	0	0	0	0	0	1183700	1108100	0	0	0
0	0	0	0	0	0	0	0	15776	0	0	0	0	0	0	0	0	0	11118	0	21010	0	0	0	0	0	0	0	0	0	0	0	0	0	0	0	0	0	0	0	0	0	0	7617300	13979000	13227000	4831.9	0	0
0	0	0	0	0	0	0	0	0	0	0	0	0	0	0	0	0	0	0	0	0	0	0	0	0	0	0	0	0	0	0	0	0	0	0	0	0	0	0	0	0	0	0	49457	87616	49048	0	0	0
0	0	0	0	0	0	0	0	0	0	0	0	0	0	0	0	0	0	0	0	0	0	0	0	0	0	0	0	0	0	0	0	0	0	0	0	0	0	0	0	0	0	0	546700	1038400	872130	0	0	0
33636	0	0	0	0	0	0	0	95597	49027	0	0	0	0	61596	0	36216	291490	99637	88077	63557	25721	29818	218720	0	268650	194980	203510	419460	320440	165550	82624	0	46582	397310	495940	248860	109920	77703	105680	90185	59229	93271	699940	1047400	1162400	10253	69214	58195
0	0	0	0	0	0	12015	6037.8	0	0	0	126380	210820	0	0	0	0	0	0	0	0	0	0	0	0	0	0	0	0	0	0	0	0	0	0	0	0	0	0	0	0	0	0	376350	722820	619800	25404	0	0
313340	413940	0	0	0	0	0	0	620110	509710	559880	137890	0	122220	0	0	173900	726660	434780	670050	573120	762050	120840	252300	216160	465570	519000	236740	743090	641250	360980	0	0	0	612030	670320	594410	357200	313950	249800	723580	209990	705490	571640	827820	815690	269350	382160	395520
182770	186420	0	0	25401	0	0	0	29575	95852	0	0	43648	0	99605	74691	101250	407300	271800	31699	0	56344	89897	417550	519270	134900	138220	0	310720	328620	194590	0	0	0	358150	490550	479890	0	0	0	0	0	0	507360	413210	729840	56570	116300	70597
0	0	0	0	0	0	0	0	0	0	0	0	0	0	0	0	0	0	0	0	0	0	0	0	0	0	0	0	0	0	0	0	0	0	0	0	0	0	0	0	0	0	0	264340	411800	423410	0	0	0
0	0	0	0	0	0	0	0	0	0	0	0	0	0	0	0	0	0	0	0	0	0	0	0	0	0	0	0	0	0	0	0	0	0	0	0	0	0	0	0	0	0	0	200460	0	353870	0	0	0
0	0	0	0	0	0	0	0	0	0	0	0	0	0	0	0	0	0	0	0	0	0	0	0	0	0	0	0	0	0	0	0	0	0	0	0	0	0	0	0	0	0	0	121770	462130	397660	0	0	0
0	34704	0	0	0	0	0	0	0	0	0	22414	0	0	0	0	0	0	0	12988	0	0	0	0	16962	0	135480	49629	0	0	0	0	17515	0	0	0	0	0	0	0	0	2648.8	0	48020	116730	13522	0	0	0
0	0	0	0	0	257220	121720	156910	0	20695	7514.8	176510	157350	0	0	0	0	0	0	0	0	0	9281.3	0	0	0	0	155050	0	0	0	0	7349.2	0	0	0	0	0	0	0	0	9859.3	0	1636000	1870700	2276700	0	0	0
0	0	0	0	0	149280	88092	228550	0	0	0	0	0	0	0	0	0	0	0	0	0	0	0	0	0	0	0	0	0	0	0	0	0	0	0	0	0	0	0	0	0	0	0	775820	1118900	1095900	0	0	0
13473	0	0	0	0	1243300	401380	770430	0	0	0	1120700	1314800	0	0	0	0	0	0	0	0	0	0	0	0	0	0	0	0	0	0	0	0	0	0	0	0	0	0	0	0	0	0	12737000	23025000	22756000	0	0	0
49067	15050	25317	4101	0	527330	121760	271180	29384	58553	0	513880	328240	94783	54403	56459	0	16689	12969	41701	56535	42828	43736	101420	0	0	71551	0	163890	60710	48829	69756	0	102010	91288	166460	13372	101030	65706	62714	179970	123960	93691	1140100	1931400	2039100	192290	68117	106810
0	0	0	0	0	0	0	0	40800	53946	58216	0	0	0	0	0	11432	36579	0	41079	0	26954	0	0	103930	10264	0	0	0	0	0	0	27869	0	0	0	0	64681	35370	55199	39779	15235	33107	108670	103380	120230	13091	0	0
0	0	0	0	0	150560	66458	127490	0	0	0	161060	191790	0	0	0	0	0	0	0	0	0	0	0	0	0	0	0	0	0	0	15156	19412	0	0	0	0	11769	0	0	0	0	20243	671170	1467200	1387500	0	0	0
19908	0	0	0	0	0	0	0	46028	0	44983	0	0	0	95233	0	0	60292	0	0	0	83995	0	60203	267050	66471	56442	92023	88596	58608	52983	46549	0	88488	128530	142290	82707	39243	84677	14203	76056	0	15174	7065000	13589000	15701000	0	0	0
0	0	0	2525.9	0	148970	89548	0	0	0	20297	175870	175270	0	0	0	0	0	0	0	0	0	0	0	18073	0	0	15434	0	0	0	289180	364010	314330	0	0	0	0	37110	0	0	0	99152	1578400	1773100	2601600	0	0	0
0	0	102500	0	0	1321700	133850	1497000	0	0	0	119570	1764200	0	0	0	0	0	0	0	0	0	0	0	0	0	0	0	0	0	0	0	0	264730	0	0	0	600750	348120	335510	0	0	0	1090600	1419300	2328600	0	0	0
0	0	0	0	0	0	0	0	0	0	0	0	0	0	0	0	0	0	0	0	0	0	0	0	0	0	0	0	0	0	0	0	0	0	0	0	0	0	0	0	0	0	0	711550	1919700	567590	0	0	0
0	0	0	0	0	0	0	0	0	0	0	36154	0	0	0	0	0	0	0	0	0	0	0	0	0	0	0	0	0	0	0	0	0	0	0	0	0	0	0	0	0	0	0	421880	770670	1018900	0	0	0
0	0	0	0	0	945000	233850	589520	157930	0	33890	0	0	0	0	0	0	0	0	0	0	0	0	320460	0	0	0	0	0	0	97275	755110	569940	905100	0	0	0	0	0	0	108080	0	0	3074500	4568000	4236800	0	0	0
0	0	0	0	0	0	0	0	0	0	0	0	0	0	0	0	0	0	0	0	0	0	0	0	0	0	0	0	0	0	0	0	0	0	0	0	0	0	0	0	0	0	0	7111	11829	34728	0	0	0
0	0	0	0	0	0	0	0	0	0	0	0	0	124830	143800	175920	0	0	0	0	0	0	0	0	0	0	0	0	0	0	0	0	0	0	0	0	0	0	0	0	0	0	0	0	105220	53182	101020	173090	199880
0	1855400	0	0	0	3090400	74744	176210	0	0	0	926430	813190	0	0	0	0	0	0	0	0	0	0	0	0	445190	0	39681	358670	0	0	0	0	0	0	266360	0	0	0	0	147660	31344	0	7949100	12829000	11554000	0	190470	0
29350	0	0	0	0	0	0	0	66222	0	171960	198180	148220	0	0	0	18582	0	25578	0	0	46942	27360	0	112670	0	0	48423	0	0	0	554080	521260	843030	0	0	22946	0	0	195580	76774	20558	40360	3214400	7102900	7706600	0	0	0
0	0	49042	17342	74718	0	0	0	0	0	0	736200	669770	0	0	85712	0	0	0	23477	337940	0	0	0	0	75865	110540	79105	0	0	0	0	0	0	256670	0	0	0	0	0	0	15146	0	3693000	6777500	7183300	65014	0	0
0	0	0	0	0	0	0	0	0	0	0	0	0	0	0	0	0	0	0	0	0	0	0	0	0	0	0	0	0	0	0	0	0	0	0	0	0	0	0	0	0	0	0	242300	705040	590010	0	0	0
0	0	0	19773	0	0	0	7822.4	0	0	0	0	0	0	0	0	13233	0	0	0	0	0	0	0	0	0	0	0	224280	0	0	57390	0	0	0	0	0	0	0	0	0	25110	0	1843100	4347400	3259400	0	0	0
0	38662	0	0	0	0	0	0	0	0	0	0	0	0	0	0	0	0	0	0	0	0	76753	0	0	0	0	0	0	0	0	0	0	0	0	0	0	0	0	0	0	0	0	0	0	0	46202	0	80613
0	0	0	0	0	0	0	0	0	0	0	0	0	0	0	0	0	0	0	0	0	0	0	0	0	0	0	0	0	0	0	0	0	0	0	0	0	0	0	0	0	0	0	1175400	2381400	2371900	0	0	0
0	0	0	0	0	86756	42883	65523	0	0	48368	67217	94292	0	0	0	0	0	0	0	0	0	0	0	0	0	0	0	0	0	0	0	0	0	0	0	0	227130	223780	0	0	0	0	214520	272680	268490	0	0	0
0	0	0	0	0	0	0	0	0	0	0	0	0	0	0	0	0	0	0	0	0	0	0	0	0	0	0	231990	0	0	0	0	0	0	0	0	0	0	0	0	0	0	0	3011600	3528600	1883100	0	0	0
30869	41653	0	0	0	0	6051.1	0	0	15023	0	19655	0	0	0	0	0	0	7632.8	0	0	0	0	0	0	0	54769	56248	0	52072	0	244080	252740	418760	33100	0	0	0	0	0	0	0	0	5821700	11633000	11612000	0	28153	0
0	0	0	0	0	0	0	0	0	0	0	0	0	0	0	0	0	0	0	0	0	0	0	0	0	0	0	0	0	0	0	0	0	0	0	0	0	0	0	0	0	0	0	2126000	3867100	3286500	0	0	0
0	0	343880	91898	570810	0	0	0	0	0	0	0	0	498890	440160	246980	0	0	0	0	0	0	0	0	469110	0	0	177100	0	0	0	0	0	0	0	739920	335880	0	0	0	0	0	0	0	0	0	0	0	0
0	0	0	0	0	76062	44315	42187	0	0	0	0	0	0	0	0	0	0	0	0	0	0	0	0	0	0	0	0	0	0	0	0	0	0	0	0	0	0	0	0	0	0	0	143100	276020	196780	0	0	0
0	0	0	0	0	0	0	0	0	0	0	0	0	0	0	0	0	0	0	0	0	0	0	0	0	0	0	0	0	0	0	0	0	0	0	0	0	0	0	0	0	0	0	7872800	11862000	12653000	0	0	0
0	0	0	0	0	0	0	0	0	0	0	58685	0	0	0	0	0	0	0	0	0	0	0	0	0	0	0	0	0	0	0	37675	34576	0	0	0	0	0	0	0	0	0	27380	898340	1470000	1106600	0	0	0
0	0	0	0	0	0	0	0	0	0	0	0	0	0	0	0	0	0	0	0	0	0	0	0	0	0	0	0	0	0	0	0	0	0	0	0	0	0	0	0	0	0	0	205180	288700	175340	0	0	0
0	0	0	0	0	1287900	587590	831620	0	0	0	3471100	3921600	0	0	0	0	0	0	0	0	11470	0	0	0	0	0	0	0	0	0	0	0	0	0	0	0	0	0	0	196150	73427	179350	4002800	7989000	6979800	0	0	0
0	0	0	0	0	60201	0	0	0	0	0	65846	0	0	0	0	0	0	0	0	0	0	0	0	0	0	22116	0	0	0	0	0	0	0	0	0	0	0	0	0	0	0	0	923450	1309500	1627200	0	0	0
0	0	0	0	0	0	0	0	0	0	0	0	0	0	0	0	0	0	0	0	0	0	0	0	0	0	0	0	0	0	0	0	0	0	0	0	0	0	0	0	0	0	0	0	251190	257200	0	0	0
47818	55900	48680	9642.2	80103	145950	57733	66857	88064	91933	138460	79736	69467	107760	86861	73684	0	59482	0	0	28364	0	0	120030	129750	70704	54367	44287	0	63073	0	45112	0	121570	98636	0	0	119960	0	0	88240	0	30835	28196	69605	24255	0	0	0
0	81754	0	0	0	2344800	870540	1428300	22801	0	26530	3341000	2814000	0	0	131760	0	234180	0	0	21291	0	0	28964	0	0	0	57853	303770	0	0	0	41651	25243	23330	0	0	0	0	0	197190	0	32655	13565000	20277000	20303000	0	0	0
268190	0	0	7235.7	0	2563800	916270	1634600	320340	0	4693.9	732970	1038000	0	9928.8	0	0	6063.9	206600	0	352890	0	242300	0	0	528900	0	260920	27753	14156	0	311870	313760	440760	0	0	0	13053	0	643280	528500	175580	400630	2411000	3683900	3741700	710830	0	0
402980	502920	486450	27197	794530	301700	131490	221620	1029100	926350	919930	364550	431000	1039600	1345700	638510	193230	784390	449550	389450	398890	450450	283150	281660	0	760500	547430	484910	1040000	854090	348440	0	0	0	1495200	1784800	1119400	1127100	942190	856590	657140	262000	480750	2121100	3579200	2487600	292510	430530	509010
0	0	0	0	0	333610	129920	182180	0	0	0	21749	58397	0	0	0	13703	69794	0	33065	0	0	0	0	32175	36271	0	25759	0	0	0	15600	8656.1	9865.3	72016	0	0	0	0	0	132320	54306	48208	949560	1523200	1401000	0	0	0
0	172470	0	0	0	583930	224670	343950	0	0	0	166790	173200	0	0	0	0	0	0	0	0	0	0	0	0	0	0	0	0	0	0	0	0	0	0	0	0	0	0	0	0	0	0	776890	1481000	1415100	0	0	0
0	0	0	0	0	0	0	0	0	0	0	0	0	0	0	0	0	0	0	0	0	0	0	0	0	0	0	0	0	0	0	0	0	0	0	0	0	0	0	0	0	0	0	187950	279940	249470	0	24177	66268
0	0	0	0	0	0	0	0	0	0	0	57790	0	0	0	0	0	0	0	0	0	0	0	22591	0	0	0	0	0	0	0	0	0	134240	0	0	0	0	0	0	0	0	0	1442700	2284500	2037200	0	0	0
0	0	0	0	0	0	0	0	0	0	0	0	0	0	0	0	0	0	0	0	0	0	0	0	0	0	0	0	0	0	0	0	0	0	0	0	0	0	0	0	0	0	0	124000	671660	614450	0	0	0
0	0	0	0	0	0	0	0	0	43427	45884	0	0	0	0	0	0	0	4540.1	0	0	0	68172	0	0	0	0	0	0	0	0	0	0	0	0	0	0	0	0	0	0	0	0	107820	0	177870	82392	0	0
0	0	0	0	0	0	0	0	0	0	0	0	0	0	0	0	0	0	0	0	0	0	0	0	0	0	0	0	0	0	0	0	0	0	0	0	0	0	0	0	0	0	0	69087	96546	85367	0	0	0
0	0	0	0	0	0	0	0	0	0	0	0	0	0	0	0	0	0	0	0	0	0	0	0	0	0	0	0	0	0	0	0	0	0	48689	0	0	0	39467	0	0	0	0	880490	899330	1287300	0	0	0
13702	0	0	0	0	455210	209060	202410	0	0	0	313900	272640	0	0	0	0	0	3470.3	0	0	0	0	40546	46812	0	0	39614	0	0	0	0	0	0	36565	0	14926	0	0	0	0	0	0	796570	1574300	1337000	0	0	0
0	0	0	0	0	0	0	0	0	0	0	0	0	0	0	0	0	0	0	0	0	0	0	0	0	0	0	0	0	0	0	0	0	0	0	0	0	0	0	0	0	0	0	432760	1067500	622840	0	0	0
0	0	0	0	0	0	0	0	0	0	0	0	0	0	0	0	0	0	0	0	0	0	0	0	0	0	0	0	0	0	0	0	71086	0	0	0	0	0	0	0	88258	0	79633	171250	260150	189310	0	0	0
0	0	0	0	0	0	0	0	0	0	0	0	0	0	0	0	0	0	0	0	0	0	0	0	0	0	0	0	0	0	0	0	0	0	0	0	0	0	0	0	0	0	0	315470	568330	332270	0	0	0
33357	36903	0	0	0	5232.5	7001.6	0	0	0	0	0	0	69166	51332	77858	0	0	0	0	0	37023	0	0	0	0	88548	78935	58239	44212	24594	0	46259	0	142060	112480	55438	0	0	0	0	0	0	582400	1097400	952140	0	0	0
0	46304	0	0	220640	73717	60599	0	159420	108570	227510	0	0	0	142460	0	0	269410	71836	0	40437	0	0	332350	266890	0	104570	50299	243980	186270	0	272410	200030	255560	295600	183920	81629	298520	118170	139700	62861	0	163350	80237	0	128190	68106	120230	0
0	0	0	0	0	0	0	0	0	0	0	0	0	0	0	0	0	0	0	0	0	0	0	0	0	0	0	0	0	0	0	0	0	0	0	0	0	0	0	0	0	0	0	563590	573920	600410	0	0	0
0	0	0	0	0	0	0	0	0	0	0	86728	0	0	0	0	0	0	0	0	0	0	0	0	0	0	0	0	0	0	0	0	0	0	0	0	0	0	0	0	0	0	0	335180	1149400	1333900	0	0	0
0	0	0	0	20557	0	0	0	0	0	0	0	0	0	0	0	0	0	0	0	0	0	0	0	0	746850	558370	0	0	0	0	0	0	0	47485	39124	0	0	0	0	16365	361200	0	211620	313910	384810	11672	0	0
0	144890	0	15911	0	0	85056	0	0	0	0	0	0	0	0	0	0	0	0	0	0	0	0	0	0	0	59355	87119	0	0	0	0	0	0	161250	0	101870	0	0	0	0	0	0	8452600	12390000	13620000	0	0	0
2951400	2170600	2627400	209270	4671200	8989200	3604500	5521300	5474600	6484000	6453000	6728400	7717200	7369600	5895000	4774100	1210700	5347600	2663500	3334100	2822000	4511300	1934400	7768900	8432100	11298000	12109000	11114000	13761000	7916400	5791600	6029200	5957800	6731300	10658000	14237000	7770700	8157500	5187100	5463800	1202500	689520	780540	10688000	20920000	19999000	3883400	4217200	5451100
89785	139190	48089	10654	72335	0	0	0	0	0	0	0	16899	76884	65844	51482	14427	61918	20612	99567	77911	101480	0	169010	185360	123470	94911	20438	121930	130510	69259	0	0	0	150330	156850	128430	131400	145490	101100	122700	41396	112640	108520	86314	170970	55025	67800	77054
0	0	0	0	0	0	0	0	204740	135950	216410	0	0	0	0	0	0	0	0	0	0	0	0	0	0	0	0	0	0	0	0	0	0	0	0	0	0	0	0	0	0	0	0	0	0	0	0	0	0
0	0	0	0	81491	0	0	144120	0	0	0	0	0	31441	0	0	0	0	0	0	0	0	0	0	0	0	0	0	0	0	0	0	0	0	0	0	0	0	0	0	0	0	0	162810	276920	387120	0	0	0
0	0	0	0	0	0	0	59191	0	0	0	127120	0	0	0	0	0	0	0	0	0	0	0	0	0	0	0	0	0	0	0	0	0	0	0	0	0	0	0	0	0	0	0	1698700	2736600	2260500	0	0	0
0	0	0	0	0	0	0	0	0	66849	0	0	0	0	0	0	0	0	0	0	0	0	0	0	0	0	0	0	0	0	0	0	0	119060	0	0	0	0	0	0	0	30370	0	2107900	3306400	3177000	0	0	0
0	28368	0	0	0	0	0	0	0	0	0	0	0	0	0	0	0	0	0	0	0	0	0	0	0	0	39300	0	0	0	0	0	0	0	0	69240	26361	0	0	0	8040.5	0	0	4654500	7179900	7028400	0	0	0
0	0	0	0	0	0	0	0	0	0	0	0	0	0	0	0	0	0	0	0	0	0	0	0	0	0	0	0	0	0	0	0	0	0	0	0	0	0	0	0	0	0	0	73791	0	330310	0	0	0
0	0	0	0	0	0	0	0	0	0	0	0	0	0	0	0	0	0	0	0	0	0	0	0	0	0	0	0	0	0	0	0	0	0	0	0	0	0	0	0	0	0	0	2078700	2937600	3232100	0	0	0
0	16856	0	0	0	0	0	0	0	27255	0	0	0	0	25647	0	0	0	0	0	0	0	0	0	0	0	0	7320.2	0	0	0	0	0	0	39741	58129	0	0	10400	0	0	0	0	401580	483410	684140	0	0	7215.7
20456	0	15814	0	0	20165	6164.2	0	37657	0	0	0	0	0	0	0	0	0	0	0	0	0	0	0	0	0	0	27681	0	0	0	15647	0	26903	0	0	0	0	0	0	0	0	0	1713700	3109600	3166100	0	46994	0
1288100	1446700	1645900	373360	3790300	4077500	1687600	1578700	3384700	3480800	4776300	3195900	2695800	3102400	3574300	2410700	515740	2144300	962240	2780200	1993000	3591300	1150100	4156700	5390800	3835600	3762700	2390500	4518500	3245100	2207000	3560800	2673300	3756300	5702700	6573900	3345900	4140100	3329700	3070500	4357900	1063000	3054200	8183500	14982000	12893000	1416000	1996100	2192100
0	0	24390	0	0	0	0	0	0	59527	0	0	0	0	0	0	0	31811	21744	0	0	0	21504	0	0	0	0	23920	0	66622	49858	0	55165	0	0	0	0	0	0	135260	0	0	46160	0	0	58001	0	0	81588
0	0	0	0	0	0	0	0	0	0	0	0	0	0	0	0	0	0	0	0	0	0	0	0	0	0	0	0	0	0	0	0	0	0	0	0	0	0	0	0	0	0	0	187000	406740	408340	0	0	0
0	0	0	0	0	347230	145220	186530	0	0	0	441750	274910	0	0	0	0	0	0	0	0	0	0	0	0	0	0	0	0	0	0	0	48418	84528	0	0	0	0	0	0	0	0	0	3030500	6896100	5964200	0	0	0
0	0	0	0	0	0	0	0	0	0	0	0	0	0	0	0	0	0	0	0	0	0	0	0	0	0	0	6734.8	0	0	0	0	29869	25863	0	0	0	0	0	0	9675.7	0	0	354300	511620	517100	0	0	0
0	0	0	0	0	20383	7420.7	0	0	0	0	86636	72044	0	0	0	0	0	0	0	0	0	0	0	0	0	0	0	0	0	0	0	45302	55618	0	0	0	0	0	0	0	0	0	6074.9	31156	15346	0	0	0
0	0	0	0	0	0	0	0	0	0	0	0	0	0	0	0	0	0	0	0	0	0	0	0	0	0	77387	51710	0	0	43338	0	0	0	0	0	0	0	0	0	0	0	0	1537100	2114400	2351000	0	0	0
11113	0	0	0	0	0	0	0	0	16875	0	196300	214040	0	0	0	0	0	0	0	0	0	0	0	31904	0	0	20124	0	11490	0	0	0	0	21347	0	0	33292	23405	13514	0	0	0	3412900	4106400	4544800	0	0	0
0	0	0	0	0	0	0	0	0	0	0	0	0	0	0	0	0	0	0	0	0	0	0	0	0	0	0	0	0	0	0	0	0	0	0	0	0	0	0	0	0	0	0	581120	1235100	832900	0	0	0
0	0	0	0	0	2368800	623280	1522600	0	0	0	0	0	0	0	0	0	0	0	0	0	0	0	0	0	0	0	0	0	0	0	0	0	0	0	0	0	0	0	0	0	0	0	705410	935770	1109600	0	0	0
0	0	0	0	0	72730	0	0	0	0	0	0	0	0	0	0	0	0	0	0	0	0	28592	0	0	0	0	0	0	0	0	0	0	0	0	0	0	0	0	0	0	0	0	5548000	6576300	7077900	0	0	0
369660	173610	175050	37368	423820	213690	54791	96150	338410	259560	396500	198140	147060	325790	372240	246060	0	366910	113020	328350	322090	797940	58738	475400	330510	357750	365050	228920	351500	320040	141220	159170	135710	281790	406370	426600	264250	876670	653040	531820	205210	50824	192260	281640	501040	580760	112320	234690	196230
0	0	0	0	37020	0	0	0	0	0	0	0	0	0	0	0	0	0	0	0	0	0	0	0	0	0	0	0	38616	0	0	0	0	0	0	0	0	0	0	0	0	0	0	95174	124370	119240	0	0	0
0	10606	0	0	0	48946	0	35863	0	38295	0	0	0	0	0	0	0	0	0	24420	0	50660	0	0	0	0	0	19162	46618	40581	32859	0	0	0	0	0	0	0	0	0	0	0	0	75347	115930	123130	0	0	0
0	0	0	0	0	0	0	0	0	0	0	0	0	0	0	0	0	0	0	0	0	0	0	0	0	0	0	0	0	0	0	0	0	0	0	0	0	0	0	0	0	0	0	2715600	4035700	3629400	0	0	0
0	0	0	0	0	0	0	0	0	0	0	0	0	0	0	0	0	0	0	0	0	0	0	0	0	0	0	0	0	0	0	0	0	0	0	0	0	0	0	0	0	0	0	333250	619920	598160	0	0	0
0	0	0	0	0	0	0	0	0	0	0	0	0	0	0	0	0	0	0	0	0	0	0	0	0	0	0	0	0	0	0	0	0	0	116560	0	0	0	0	0	0	0	0	25638000	44461000	39537000	0	0	0
0	0	0	0	0	0	0	0	0	0	0	3498000	5057000	0	0	0	0	0	0	0	0	0	0	0	0	0	0	0	0	0	0	0	0	0	0	0	0	0	0	0	0	0	0	959960	2037400	2242600	0	0	0
0	0	0	0	0	0	0	0	0	0	0	0	0	0	0	0	0	0	0	0	0	0	0	0	0	0	0	0	0	0	0	0	0	0	0	0	0	0	0	0	0	0	0	32448	39158	47225	0	0	0
0	0	0	0	0	0	0	0	0	0	0	0	0	0	0	0	0	0	0	0	0	0	0	0	0	0	0	0	0	0	0	0	0	0	0	0	0	0	0	0	0	0	0	121490	182610	251100	0	0	0
0	0	0	0	0	0	0	0	0	0	0	0	0	0	0	0	0	0	0	0	0	0	0	0	0	0	0	0	0	0	0	0	0	0	0	0	0	0	0	0	0	0	0	72981	42953	150930	0	0	0
0	4486.6	0	0	0	0	0	0	0	0	0	17356	0	0	0	0	0	0	0	35855	0	32617	0	0	0	0	0	0	0	0	0	0	10973	0	0	0	0	0	0	0	58506	21252	34536	155630	386030	339140	15549	0	5815.4
0	0	0	0	0	0	0	0	0	0	0	0	0	0	0	0	0	0	0	0	0	0	0	0	0	0	0	0	0	0	0	0	0	0	0	0	0	0	0	0	0	0	0	1916200	2687300	2288600	0	0	0
0	0	0	0	0	311420	128100	240360	0	0	0	0	0	0	0	0	0	0	0	0	0	0	0	0	0	0	0	0	0	0	0	0	0	0	0	0	0	0	0	0	0	0	0	377860	921480	901910	0	0	0
0	128610	0	0	0	0	0	0	0	0	0	0	0	0	0	0	0	0	0	0	0	0	0	0	0	0	0	0	184050	128960	0	0	0	0	238000	201820	111040	0	0	0	0	0	0	563500	784110	801950	0	0	0
0	0	0	0	0	0	0	0	0	0	0	0	0	0	0	0	0	0	0	0	0	0	0	0	0	0	0	0	0	0	0	0	0	0	0	0	0	0	0	0	0	0	0	255320	348020	579480	0	0	0
0	0	0	0	0	19734	0	0	0	0	0	0	0	0	0	0	0	0	0	0	0	0	0	0	0	0	0	0	0	0	0	0	0	0	0	0	0	0	0	0	0	0	0	41219	65864	54260	0	0	0
0	0	0	0	0	0	0	0	0	0	0	0	0	0	0	0	0	0	0	0	0	0	0	0	0	0	0	0	0	0	0	0	0	0	0	0	0	0	0	0	0	0	0	180980	109270	124990	0	0	0
0	210020	0	0	0	395110	189170	305580	0	0	0	103980	79800	0	0	0	0	0	0	0	0	0	9829.1	0	12982	0	0	0	0	52534	25943	0	0	0	0	95992	0	0	0	0	0	0	11851	288010	565360	438510	0	0	0
0	0	0	0	0	196420	76939	162810	0	0	0	114080	108390	0	15175	0	0	0	0	0	0	0	0	0	0	0	0	0	0	0	0	0	0	0	0	0	0	0	0	0	0	0	0	21642	0	24408	0	0	0
0	0	0	0	0	0	0	0	0	0	0	0	0	0	0	0	0	0	0	0	0	0	0	0	0	0	0	0	0	0	0	0	0	0	0	0	0	0	0	0	0	0	0	5835800	10690000	9522300	0	0	0
0	0	0	0	0	0	0	0	0	0	0	59491	64547	0	0	0	0	0	0	0	0	0	0	0	0	0	0	0	0	0	0	0	0	0	0	0	0	0	0	0	0	0	0	298260	487230	454190	0	0	0
0	0	0	0	0	41356	0	0	0	0	0	0	0	0	0	0	0	140840	0	0	0	0	0	0	0	0	0	0	0	0	0	0	0	0	13930	0	0	0	0	0	0	0	0	26289000	42512000	41571000	80368	0	0
0	0	0	0	0	0	0	0	0	0	0	259690	239400	0	0	0	0	0	0	0	0	0	0	0	0	0	0	0	0	0	0	0	0	0	0	0	0	0	0	0	0	0	0	287570	311050	550170	0	0	0
0	0	0	0	0	98180	0	39677	0	0	0	0	0	0	0	0	0	0	0	0	0	0	0	0	0	0	0	0	0	0	0	0	0	0	0	0	0	0	0	0	0	0	0	0	0	0	0	0	0
0	0	0	0	0	0	0	0	36371	32491	27171	0	0	0	0	0	0	0	0	0	0	0	55017	0	0	0	0	0	0	0	0	0	0	0	0	0	0	0	0	0	0	0	0	659980	1053600	820510	0	0	0
0	0	0	0	0	0	0	0	0	0	0	0	0	0	0	0	0	0	0	0	0	0	0	0	0	0	0	0	0	0	0	0	0	0	0	0	0	0	0	0	0	0	0	174820	318830	306690	0	0	0
55296	101410	0	0	0	118460	44493	177150	0	0	0	0	0	0	0	0	0	0	0	0	0	0	0	0	0	0	0	0	125360	126600	96507	158720	154920	295330	0	234370	103240	0	0	0	0	0	0	11401000	16353000	18549000	0	0	0
0	0	0	0	0	0	0	0	0	0	0	0	0	0	0	0	0	0	0	0	0	0	0	0	0	0	0	0	0	0	0	0	0	0	0	0	0	0	0	0	0	0	0	81222	103540	140510	0	0	0
0	0	0	0	0	0	0	0	0	0	0	0	0	0	0	0	0	0	0	0	0	0	0	0	0	0	0	0	0	0	0	0	0	0	0	0	0	0	0	0	0	0	0	117770	334830	236180	0	0	0
1610000	1438900	237870	408610	3100000	1718200	50905	1544500	433600	1269800	2190700	64091	1156400	2912900	2775800	237060	628250	3359400	1551900	2118600	209200	280980	609770	2810400	0	310930	0	0	3621900	453790	1606400	0	0	0	585070	3638400	1978700	4285700	572010	2951700	3165700	174570	181200	8081600	15668000	14975000	985940	1303200	1467900
0	0	0	0	0	0	0	0	0	0	0	0	206890	0	0	0	0	0	0	0	16302	0	0	0	0	0	0	0	0	0	0	330390	481360	800310	0	0	0	0	0	0	0	0	0	1050000	1640600	1968900	0	0	0
0	0	0	0	0	0	0	0	0	0	0	0	0	0	0	49109	0	0	22004	38743	0	93214	0	0	0	0	0	0	111850	0	0	21407	0	0	0	0	0	0	0	0	0	0	0	360010	1027600	747380	0	0	0
0	0	0	0	0	0	0	0	0	0	0	0	0	0	0	0	0	0	0	0	0	0	0	0	0	0	0	0	0	0	0	0	0	0	0	0	0	0	0	0	0	0	0	567440	876230	1334100	0	0	0
87169	167330	85612	43674	182610	306630	0	251960	285220	274850	320380	17581	32401	165650	233360	12561	38542	208060	0	203040	161500	185440	0	0	320820	282900	251620	173760	367280	305110	312650	110420	25570	187290	314960	353440	364020	266550	138010	0	101270	46466	74892	1847200	3349100	3543500	99321	0	25593
0	0	0	0	0	79264	36562	62710	0	0	0	0	0	0	0	0	0	0	0	0	0	0	0	0	0	0	0	0	0	0	0	0	0	0	0	0	0	0	0	0	0	0	0	0	58523	106540	0	0	0
0	0	0	0	0	0	0	0	0	0	0	0	0	0	0	0	0	0	0	0	0	0	0	0	0	0	0	0	0	0	0	0	0	0	0	0	0	0	0	0	0	0	0	131820	260520	253430	0	0	0
0	0	0	0	0	0	0	0	0	0	0	0	0	79888	0	0	0	0	0	0	0	0	0	0	0	0	0	134060	0	0	0	0	0	0	0	0	0	0	0	0	0	0	0	159440	301140	320520	0	0	0
0	0	0	0	0	485870	194250	268390	0	0	0	131700	399880	0	0	0	0	0	0	0	0	0	0	109700	0	0	0	0	0	0	0	0	0	0	0	0	0	0	0	0	0	0	0	502060	957540	1202800	0	0	0
0	0	0	0	0	0	0	0	0	0	0	0	0	0	0	0	0	0	0	0	0	0	0	0	0	0	0	0	0	0	0	0	0	0	0	0	0	0	0	0	0	0	0	125310	117870	141740	0	0	0
0	0	0	0	0	0	0	0	0	0	0	0	0	0	0	0	0	0	0	0	0	0	0	0	0	0	0	0	0	0	0	0	0	0	0	0	0	0	0	0	0	0	0	13884	41298	62105	0	0	0
0	0	0	0	0	0	0	0	0	0	0	0	0	0	0	0	0	0	0	0	0	0	0	0	0	0	0	0	0	0	0	0	0	0	0	0	0	0	0	0	0	0	0	38003	32315	0	0	0	0
0	0	0	0	0	50207	17324	55356	0	0	0	81494	62910	0	0	0	0	0	0	0	0	0	0	0	0	0	0	0	0	0	0	0	0	0	0	0	0	0	0	0	0	0	0	164550	285370	232150	0	0	0
0	0	0	0	0	47020	0	42550	0	0	0	0	61062	0	0	0	0	12603	0	0	0	0	0	0	0	0	0	0	0	0	0	0	0	0	0	26662	0	0	0	0	0	0	0	107530	58971	134140	0	0	0
7499200	8606400	5119600	1572900	10775000	12495000	5709100	8849100	11752000	13711000	16697000	5878800	10004000	16027000	13959000	10859000	2606300	11902000	6411500	7448500	9180300	6593100	2572900	15636000	18477000	13680000	10950000	6762900	13900000	14567000	7713700	4704500	4389300	4028400	11105000	13630000	9568100	14670000	9620500	10132000	8960200	3903100	8138000	12417000	24249000	20423000	7161200	10464000	10446000
0	0	0	0	0	0	0	0	0	0	0	0	0	0	0	0	0	0	0	0	0	0	0	0	0	0	0	0	0	0	0	0	0	0	0	0	0	0	0	0	0	0	0	207600	396220	442030	0	0	0
0	0	0	0	0	47880	0	0	0	0	0	0	0	0	0	0	0	0	0	0	0	20312	0	0	0	0	0	0	0	0	0	0	0	0	0	0	0	0	0	0	0	0	0	202490	208610	146880	0	0	0
0	0	0	0	0	536120	242190	423280	0	0	0	451720	344010	0	0	0	0	0	0	0	0	0	0	0	0	0	0	0	0	0	0	0	0	0	0	0	0	0	0	0	0	0	0	243660	283990	378970	0	0	0
0	0	0	0	0	19288	0	0	0	0	0	0	0	0	0	0	0	0	0	0	0	0	0	88165	0	0	0	0	0	0	0	522910	557610	868490	0	0	0	0	0	0	0	0	0	6045700	19749000	17101000	0	0	0
0	0	0	0	0	0	0	0	0	0	0	0	0	0	0	16934	0	0	0	0	0	0	0	0	0	0	0	13447	51984	45846	35779	0	0	19053	40517	0	0	0	0	0	0	0	0	77524	106570	107920	0	0	0
0	0	39527	30755	0	0	0	0	0	44116	0	9867.1	99605	0	0	67347	23799	0	0	0	0	0	0	0	0	195460	0	0	0	0	0	150940	0	0	0	0	0	0	0	0	0	0	0	1072300	1912400	1782100	0	0	0
0	0	151620	0	0	200500	81583	138730	0	0	0	347130	285980	0	0	0	0	0	0	22625	0	0	10712	0	0	0	0	16765	42722	0	0	0	0	0	222150	194530	59990	451370	212430	314260	0	0	0	66963	63837	66573	0	0	0
0	0	0	0	0	0	0	0	0	0	0	0	0	0	0	0	0	0	0	0	0	0	0	0	0	0	0	0	0	0	0	34092	21397	0	0	0	22105	0	0	0	0	0	0	2058100	3635000	3649900	0	0	0
0	0	0	0	0	0	0	0	0	0	0	0	0	0	0	0	0	0	0	0	0	0	0	0	0	0	0	0	0	0	0	0	0	0	0	0	0	0	0	0	0	0	0	118430	177700	148250	0	0	0
106950	179870	99798	19959	189710	0	0	0	232970	226830	195620	0	0	155620	0	102970	0	0	0	117170	0	0	55258	0	0	0	0	0	0	0	0	0	0	0	0	0	143550	190210	0	129020	0	58295	0	121660	190270	136830	99087	46570	0
0	0	0	0	0	0	0	6120.6	0	0	0	0	0	21859	0	0	0	0	0	0	0	18247	0	0	32251	87001	0	0	0	0	3632	23334	32844	48742	0	0	0	0	0	19238	0	0	0	303740	296230	235270	0	4025.5	0
0	8833.9	0	0	0	0	0	0	0	0	0	0	0	0	0	0	0	0	0	0	0	13725	0	0	16383	0	0	0	0	0	0	0	0	0	0	0	0	0	0	0	0	10557	0	185630	532170	380200	0	0	0
14591	0	13056	0	18196	12894	0	9723.9	31778	19536	0	34931	0	0	0	12443	0	0	9957.3	22225	0	0	0	17107	44762	22093	19968	45687	14516	0	0	30475	15974	7717.5	0	0	11447	0	15638	20761	20427	0	7206.7	205060	392690	432140	0	18941	28926
0	0	0	0	0	0	0	0	0	0	0	0	0	0	0	0	0	0	0	0	0	0	0	0	0	0	0	0	0	0	0	0	0	0	0	0	0	0	0	0	0	0	0	999890	1347300	1340200	0	0	0
0	0	0	0	0	0	0	0	0	0	0	0	0	0	0	0	0	0	0	0	0	0	0	0	0	0	0	0	146070	0	0	0	0	0	0	0	0	0	0	0	0	0	0	384820	621500	617420	0	0	0
256950	360240	172660	19840	135670	0	0	0	532460	516800	461950	372110	311030	271270	448340	98073	63705	106960	73753	272630	238510	227190	48110	360370	513200	457060	379320	98139	0	162890	81547	291270	268380	433570	0	100830	207820	473930	240790	280590	293820	32028	214930	58137	66867	0	185650	131580	245570
91055	132520	8309.9	0	0	0	0	0	2351000	2178100	2227000	82249	0	608630	0	0	0	0	0	0	0	0	0	0	0	0	0	1130800	0	0	623110	0	0	39599	0	0	0	145970	0	0	0	0	0	9210700	14242000	17107000	0	0	0
0	0	0	0	0	0	0	0	0	0	0	0	0	0	0	0	0	0	0	0	0	0	0	0	0	0	0	0	0	0	0	0	0	0	0	0	0	0	0	0	0	0	0	78058	235850	186860	0	0	0
0	0	0	0	0	0	0	0	0	0	0	890080	774450	0	0	0	0	0	0	0	0	0	0	0	0	0	0	0	0	0	0	0	0	0	0	0	0	0	0	0	0	0	0	508710	529020	399950	0	0	0
0	0	0	0	0	0	0	0	0	0	0	0	0	0	0	0	0	0	0	0	0	0	0	0	0	0	0	0	0	0	0	0	0	0	0	0	0	0	0	0	0	0	0	4972000	3529300	5733000	0	0	0
0	0	0	0	0	382090	152570	241830	0	0	0	0	0	0	0	0	0	0	0	0	0	0	0	0	0	0	0	0	0	0	0	0	0	0	0	0	0	0	0	68656	0	0	0	277530	377820	306040	0	0	0
162230	0	0	0	0	0	0	0	0	0	0	0	0	0	0	0	0	0	0	0	0	0	0	0	0	0	0	0	0	0	0	0	0	0	0	0	0	0	0	0	0	0	0	216390	250750	164150	0	0	0
0	0	0	0	0	0	0	0	0	0	0	0	0	0	0	0	0	0	0	0	0	0	0	0	0	0	0	0	0	0	0	0	0	0	0	0	0	0	167730	295580	0	0	0	2741400	3753100	4391600	0	0	0
0	0	0	0	0	0	0	0	0	0	0	0	0	0	0	0	0	0	0	0	0	0	0	0	0	0	0	0	0	0	0	0	0	0	0	0	0	0	0	0	0	0	0	285560	484010	369280	0	0	0
0	0	0	0	0	0	0	0	0	0	0	0	0	0	0	0	0	0	0	0	0	0	0	0	0	0	0	0	0	458870	0	0	0	0	1082300	0	0	0	0	0	0	0	0	0	1684000	2179800	0	0	0
0	0	0	0	0	0	0	0	0	0	0	0	0	0	0	0	0	0	0	0	0	0	0	0	0	0	0	0	0	0	0	0	0	0	0	0	0	0	0	0	0	0	0	270580	684960	464980	0	0	0
0	0	0	0	0	0	0	0	0	0	0	0	0	0	0	0	0	0	0	0	0	0	0	0	0	0	0	0	0	0	0	0	0	0	0	0	0	0	0	0	0	0	0	0	195460	213610	0	0	0
0	0	0	0	0	0	0	0	0	0	0	0	0	0	0	0	0	0	0	0	0	0	0	0	0	0	0	0	0	0	0	0	0	0	0	0	0	0	0	0	0	0	0	277470	541420	326520	0	0	0
0	0	0	0	0	0	0	0	0	0	0	0	0	0	0	0	0	0	0	0	0	0	0	0	0	0	0	0	0	0	0	0	0	0	0	0	0	0	0	29192	0	0	0	35285	92044	70821	0	0	0
51249	156160	239480	8491.6	479180	141950	140730	230960	522300	427500	548200	359990	319590	370690	500900	286170	110600	289340	140900	312350	174850	273800	191790	745790	921470	389230	295750	108450	355590	340610	251810	683930	335240	476290	337280	336110	121050	549390	273880	183870	360960	177550	252140	6541600	11224000	11060000	107820	162450	211350
0	0	0	0	0	0	0	0	0	0	0	0	0	0	0	0	0	0	0	0	0	0	0	0	0	0	0	0	0	0	0	0	0	0	0	0	0	0	0	0	0	0	0	0	89167	65033	0	0	0
84437	87044	54361	0	86511	69504	18427	0	0	60282	73249	75532	87624	62638	94442	63866	0	0	37461	33796	0	41056	0	93357	89928	106100	101710	64134	0	0	0	91398	72565	71456	0	91935	0	65322	55668	0	85883	33278	60300	1554100	2593800	2527400	10848	127580	32657
0	0	0	0	0	142310	35903	61595	0	0	0	120890	117770	0	0	0	0	0	0	0	0	0	0	0	0	0	0	0	0	0	0	10100	0	0	0	0	0	0	42104	0	0	0	0	1705400	2133700	2527100	0	0	14914
0	0	0	0	0	0	0	0	0	0	0	0	0	0	0	0	0	0	0	0	0	0	0	0	0	0	0	0	0	0	0	0	0	0	0	0	0	0	0	0	0	0	0	99733	171310	97040	0	0	0
0	0	0	0	0	0	0	0	0	0	0	0	0	0	0	0	0	0	0	0	0	0	0	0	0	0	0	0	0	0	0	0	0	0	0	0	0	0	0	0	0	0	0	111860	217830	216790	0	0	0
0	0	0	0	0	0	0	0	0	0	0	0	0	0	0	0	0	0	0	0	0	0	0	0	0	0	0	0	0	0	0	0	0	0	0	0	0	0	0	0	0	0	0	7296700	10015000	9046000	0	0	0
0	0	0	0	0	0	0	0	0	0	0	0	0	0	0	0	0	0	0	0	0	0	0	0	0	0	0	0	0	0	0	0	0	0	0	0	0	0	0	0	0	0	0	631010	916540	791270	0	0	0
0	0	0	0	0	185490	87028	102980	0	0	0	102140	0	0	0	112470	0	0	0	0	0	0	0	0	0	0	0	0	0	0	0	6308.1	0	0	0	0	0	0	0	0	0	0	0	843520	1235400	1447000	0	0	0
0	0	0	0	0	0	449300	0	0	0	0	727670	0	0	0	0	0	0	0	0	0	0	0	0	0	0	0	0	0	0	0	843800	63707	0	0	0	0	0	0	0	0	0	0	937000	1223300	909250	0	0	0
0	0	0	0	0	0	0	0	0	0	0	0	0	0	0	0	0	0	0	0	0	0	0	0	122660	0	0	0	0	0	0	0	0	0	0	0	0	0	0	0	0	0	0	226650	1597300	1688500	0	0	0
0	25759	29661	0	57745	0	0	36861	0	0	0	0	44367	71504	79531	62287	0	0	0	0	0	0	0	0	0	0	30169	34844	11931	40496	0	0	0	10914	0	61237	35595	0	0	0	0	0	0	1203900	2041200	2324600	0	0	0
0	0	0	0	0	596360	203430	430130	0	262100	376890	819240	927600	0	33584	0	7587.9	63818	0	0	0	0	0	0	0	0	0	0	0	0	0	0	0	0	0	0	0	0	0	0	55017	0	16230	867020	1402500	1600400	7754	115210	0
0	0	0	0	0	0	0	0	0	0	0	0	0	0	0	0	0	0	0	0	0	0	0	0	0	0	0	0	0	0	0	0	0	0	0	0	0	0	0	0	0	0	0	250890	372330	142970	0	0	0
0	0	0	0	0	0	0	0	0	0	0	0	0	0	0	0	0	0	0	0	0	0	0	0	0	0	0	0	0	0	0	0	0	0	0	0	0	0	0	0	0	0	0	243290	321410	341450	0	0	0
0	0	0	0	0	0	0	0	0	0	0	0	0	0	0	0	0	0	0	0	0	0	0	0	0	68713	0	0	0	0	0	0	0	0	28798	0	0	0	0	0	0	0	0	81278	105540	436790	0	0	0
0	0	0	0	0	0	0	0	108090	0	0	0	0	0	0	0	0	0	0	0	0	0	0	0	0	0	0	0	0	0	0	0	0	0	0	0	0	0	0	0	0	0	0	189120	113880	218260	0	0	0
0	0	392280	0	0	0	0	0	0	0	0	841540	1429800	0	725230	0	0	0	0	0	0	0	0	0	780250	0	0	0	0	0	0	0	0	0	0	930370	0	0	0	0	0	0	0	9254300	14254000	12702000	0	0	0
0	0	0	0	0	0	0	0	0	0	0	0	0	0	0	0	0	0	0	0	0	0	0	0	0	0	0	0	0	0	0	0	0	0	0	0	0	0	0	0	0	0	47060	158830	293690	365330	0	0	0
0	0	0	0	0	0	0	0	0	0	0	0	0	0	0	0	0	0	0	0	0	0	0	0	0	0	0	0	0	0	0	0	0	0	0	0	0	0	0	0	0	0	0	157010	207620	207340	0	0	0
0	0	0	0	0	0	0	0	0	0	0	0	0	0	0	0	0	0	0	0	0	0	0	0	0	0	0	0	0	0	0	0	0	0	0	0	0	0	0	0	0	0	0	1162800	1697800	1405900	0	0	0
212460	308590	116260	0	185970	0	0	0	151230	128850	244750	142970	123700	317350	371220	308140	0	0	113060	154620	0	172410	0	231020	0	142570	189720	0	461740	436570	269700	0	0	0	328260	317150	313830	223530	199100	283460	0	0	268850	35424	125030	104880	133660	170950	213880
0	0	0	0	0	0	0	0	0	0	0	16120	0	0	0	0	0	0	0	0	0	0	0	0	0	0	0	0	0	0	0	0	0	0	0	0	0	0	0	0	0	0	0	52826	72904	181660	0	0	0
0	0	62876	0	0	0	0	93691	0	0	0	69326	0	0	0	0	0	0	0	0	0	0	0	171960	262360	0	0	0	0	0	0	0	0	0	0	0	0	0	70593	0	0	0	0	3449700	4457800	4825800	0	0	0
0	0	0	0	0	0	0	0	0	0	0	0	0	0	0	0	0	0	0	0	0	0	0	0	0	0	0	0	0	0	0	0	0	0	0	0	0	0	0	0	0	0	0	7426200	12322000	14639000	0	0	0
536200	513550	369380	55456	706700	1765200	651210	1283100	485880	995440	830820	778370	675190	608560	666360	443280	206630	1127000	431030	548130	685220	595080	295900	1495400	1785700	521440	556500	362100	2450400	1649000	1013200	665700	793310	758770	2673100	2977600	1670800	886090	540720	751640	642360	193440	460720	4436900	6137600	7500900	486820	777510	832090
0	0	0	0	0	0	0	0	0	0	0	0	0	0	0	0	0	0	0	0	0	0	0	0	0	0	0	0	0	0	0	0	0	0	0	0	0	0	0	0	0	0	0	242700	427080	356930	0	0	0
0	0	0	0	0	0	0	0	0	0	0	0	0	0	0	0	0	0	0	0	0	0	0	0	0	0	0	0	0	0	0	0	0	0	0	0	0	0	0	0	0	0	0	0	0	7065.3	0	0	0
0	0	17420	0	0	391020	135070	186690	0	0	0	0	0	0	76567	0	0	0	0	0	0	0	0	0	0	0	17851	0	0	0	0	0	16897	15834	46945	41478	56170	0	0	0	0	0	0	306130	667170	691650	0	0	0
666540	918390	1359900	344240	2197900	2026100	626970	1400000	658060	449320	685470	2092900	1917100	1447700	1583300	1012300	322730	1583200	700060	1309800	915350	1397500	623730	1752600	2598300	1607100	1650000	630960	2299900	1581200	985380	564140	616920	228800	2485800	2893600	1520500	3566300	3152700	2686200	718640	432930	661850	14369000	23816000	24446000	898870	1519200	1705700
0	0	0	0	0	690160	272330	431620	0	0	0	277520	630030	0	0	0	0	0	0	0	0	5702.7	0	0	0	0	0	0	0	0	0	0	0	0	0	0	0	0	0	0	0	0	0	294240	594230	497570	0	0	0
0	1629.8	0	0	0	47319	13883	28662	0	0	0	19572	22576	3685.8	0	2425.5	0	0	0	0	0	12813	0	0	0	2072.7	0	0	0	0	0	0	0	0	0	0	0	0	0	0	0	0	4288.4	171530	254980	259920	0	0	0
0	0	225230	0	172640	0	0	0	0	0	327860	0	0	0	0	0	0	0	0	0	0	0	0	348610	29675	212350	0	0	0	0	0	0	0	188610	246970	0	0	461500	210950	321690	169150	71612	0	26761	0	0	0	131400	0
0	0	0	0	0	0	0	0	0	0	0	0	0	0	0	56618	0	0	0	0	0	0	0	0	0	144710	108180	127250	143440	0	0	78336	0	0	0	0	0	0	0	0	0	0	0	311520	494240	618050	0	0	0
0	0	0	0	0	833600	365380	434210	0	0	256280	247520	257660	0	0	0	0	0	12316	0	0	0	0	703660	0	0	158770	40939	0	0	111630	0	0	0	0	0	0	0	0	0	0	0	87167	2973700	5307700	6243800	0	428740	0
122800	0	0	0	0	2470900	959350	1531500	0	0	0	3066100	4133400	0	0	0	0	0	0	0	0	0	0	0	0	0	0	0	0	0	0	0	0	0	0	0	0	0	0	0	0	0	0	859580	1432700	1106400	0	0	0
0	0	0	0	0	0	0	0	0	0	0	0	0	0	0	0	0	0	0	0	0	0	0	0	0	0	0	0	0	0	0	0	0	0	0	0	0	0	0	0	0	0	0	578100	226320	602480	0	0	0
0	0	0	0	0	0	0	0	0	0	0	0	0	0	0	0	0	0	0	0	0	0	0	0	0	0	0	0	0	0	0	0	0	0	0	0	0	0	0	0	0	0	0	200750	281460	269520	0	0	0
0	0	0	0	0	0	0	0	0	0	0	0	0	0	0	0	0	0	0	0	0	0	0	0	0	0	0	0	0	0	0	0	0	0	0	0	0	0	0	0	0	0	0	69323	251230	103190	0	0	0
0	0	0	0	0	0	0	50044	0	0	0	0	0	0	0	0	0	0	0	0	0	0	0	0	0	0	0	0	0	0	0	0	0	0	0	0	0	0	0	0	0	0	0	366360	627140	169760	0	0	0
5131200	3061000	0	1097300	0	2600700	919030	2454500	0	0	0	5872000	6249500	0	9206900	0	0	0	0	0	0	93294	0	0	505390	6151200	264540	189580	0	0	0	1287700	1130100	3317000	9011500	0	5051200	188720	356580	228350	317430	0	164800	12601000	20119000	18797000	0	0	0
0	0	0	0	0	36772	0	33873	0	0	0	43874	0	0	0	0	0	0	0	0	0	0	0	0	0	0	0	0	0	0	0	0	0	0	0	0	0	0	0	0	0	0	0	138020	220570	236400	31994	0	0
0	0	0	0	0	0	0	0	0	0	0	0	0	0	0	0	0	0	0	0	0	0	0	0	0	0	0	0	0	0	0	0	0	0	0	0	0	0	0	0	0	0	0	342020	686750	602000	0	0	0
1231500	2805000	0	3885.3	213630	2837000	1053200	1260300	0	0	0	2682500	1950400	0	171950	0	34977	143710	60877	205060	135780	0	0	236370	252220	3217400	4234700	832980	2690700	3620600	2125900	1748300	3188300	2799900	2110900	2073600	3384700	35982	156240	145240	9909500	1435800	12691000	2035100	3623100	3738600	26678	46530	47521
0	0	0	0	0	0	0	0	144710	0	0	0	0	0	0	0	0	0	0	0	0	0	0	0	0	0	0	0	0	0	0	0	0	0	0	0	0	0	0	0	0	0	0	870240	1178500	884020	0	0	0
0	781200	4494700	1273400	0	0	128540	0	0	0	0	0	0	0	0	0	112120	751910	353980	0	0	154470	0	0	0	0	0	567220	0	0	0	0	0	0	21053000	0	0	0	0	0	0	0	0	5641100	8577300	9754300	0	0	0
0	0	0	0	0	0	0	0	0	0	0	0	0	0	0	0	0	0	0	0	0	0	0	0	0	0	0	0	0	0	0	0	0	0	0	0	0	0	0	0	0	0	0	596890	831010	729590	0	0	0
0	0	0	0	0	261420	97153	174800	0	0	0	0	0	0	0	0	0	0	0	0	0	0	0	0	0	0	0	0	0	0	0	0	0	0	0	0	0	0	0	0	0	0	0	334340	164160	620880	0	0	0
0	0	0	0	0	0	3460200	1949900	0	0	0	3893500	10618000	0	0	0	0	0	0	0	0	0	0	0	0	0	0	0	0	0	0	3266300	7177200	5221000	0	0	0	0	0	0	0	0	0	4254600	7824100	7358200	0	0	0
0	0	0	0	0	40285	0	0	0	0	0	593300	461940	0	0	0	0	0	0	0	0	0	0	0	0	0	0	0	0	0	0	0	0	0	0	0	0	0	0	0	0	0	0	0	0	0	0	0	0
0	0	0	0	0	0	0	0	0	0	0	0	0	0	0	0	0	0	0	0	0	0	0	0	0	0	0	0	0	0	0	0	0	0	0	0	0	0	0	0	0	0	0	335230	629480	652500	0	0	0
0	0	0	0	0	0	0	0	0	0	0	0	0	0	0	0	0	0	0	0	0	0	0	0	0	0	0	0	0	0	0	0	0	0	0	0	0	0	0	0	0	0	0	101990	216820	63945	0	0	0
0	0	0	0	0	0	0	0	0	0	0	0	0	0	0	0	0	0	0	0	0	0	0	0	0	0	0	0	0	0	0	0	0	0	0	0	0	0	0	0	0	0	0	10653000	16089000	15679000	0	0	0
0	0	0	0	0	0	0	0	0	0	0	0	0	0	0	0	0	0	0	0	0	0	0	0	0	0	0	0	0	0	0	0	0	0	0	0	0	0	0	0	0	0	21769	158120	378720	407420	0	0	0
0	0	0	0	0	0	0	0	0	0	0	0	0	0	0	0	0	0	0	0	0	0	0	87751	0	0	0	0	0	0	0	0	0	0	0	0	0	0	0	0	0	0	0	1191600	1288500	1482700	0	0	0
0	132020	0	0	0	0	205650	468710	0	0	0	437310	353860	0	0	0	0	0	0	0	0	0	0	0	0	0	0	178490	0	330130	0	0	0	0	0	0	0	0	0	0	0	0	0	1055900	1668100	1886300	0	0	0
0	0	0	5281.8	0	0	0	0	0	0	0	0	0	0	0	0	0	0	0	0	0	0	0	0	0	0	0	0	0	0	0	0	0	0	0	0	0	0	0	0	0	26310	0	121150	211180	198650	0	0	0
0	0	0	0	0	0	0	0	0	0	0	0	0	0	0	0	0	0	0	0	0	0	0	0	0	0	0	0	0	0	0	0	0	0	0	0	0	0	0	0	0	0	0	407000	815080	778140	0	0	0
5220000	4641100	3224900	842610	7110300	65443000	21233000	45495000	5684200	5148700	6077800	45437000	62913000	6455900	4759000	3758600	1906800	9604500	4097700	4198200	3601600	4597600	3971200	12209000	9730500	9963600	8053200	9038100	10675000	8448000	4538200	33253000	25951000	35562000	10154000	12285000	4776500	19261000	13853000	11445000	5247200	2098500	3239000	82430000	135590000	131230000	3796700	4605900	6485200
0	0	0	0	0	0	0	0	0	0	0	0	0	0	0	0	0	0	0	0	0	0	0	0	0	0	0	0	0	0	0	0	0	0	0	0	0	0	0	0	0	0	0	304570	379670	464090	0	0	0
102620	102430	117310	44110	225110	0	0	0	100180	0	0	109550	101070	0	209930	99297	0	0	0	0	0	0	0	192010	309660	165410	142250	136080	159870	125710	0	0	0	127010	0	128680	0	295840	232330	244320	0	0	0	0	0	0	0	0	0
0	0	0	0	0	0	0	0	0	0	0	293280	205080	0	0	0	0	49008	0	0	0	0	0	0	0	0	0	0	0	0	0	73347	90510	260360	0	0	0	0	0	0	0	0	0	713000	1100200	1395400	0	0	0
0	0	0	0	0	0	0	0	0	0	0	0	0	0	0	0	0	0	0	0	0	0	0	0	0	0	0	0	0	0	0	0	0	0	0	0	0	0	0	0	0	0	0	4277500	9991300	9115400	0	0	0
0	0	72436	0	166040	0	0	0	0	0	0	0	0	0	0	0	0	0	0	0	0	0	0	0	0	0	0	0	0	0	0	0	0	0	0	0	0	0	0	0	0	0	0	444930	603120	798640	0	0	0
0	0	0	0	0	0	0	0	0	0	0	0	0	0	0	0	0	0	0	0	0	0	0	0	0	0	0	0	0	0	0	0	0	0	0	0	0	0	0	0	0	0	0	1047500	1538500	1366100	0	0	0
0	0	0	0	0	0	0	0	0	0	0	55564	31913	0	0	0	0	0	0	0	0	0	0	0	0	0	0	0	0	0	0	0	0	0	0	0	0	0	0	0	0	14821	0	2495200	3342000	3690400	0	0	0
0	0	0	0	0	186790	82863	183180	0	0	0	495080	217360	0	0	0	0	0	0	0	0	0	0	0	0	0	0	0	0	0	0	0	0	0	0	0	0	0	0	0	0	0	0	67258	149000	113470	0	0	0
0	0	0	0	0	0	0	0	0	0	0	0	0	0	0	0	0	0	0	0	0	0	0	0	0	0	0	0	0	0	0	192560	210630	394820	0	0	0	0	0	0	0	0	0	25890	198120	114970	0	0	0
0	0	0	0	0	0	0	0	0	0	0	0	0	0	0	0	0	0	0	0	0	0	0	0	0	0	0	8499.4	0	0	0	0	0	0	15683	0	0	0	0	0	17270	6206.9	0	196720	432990	427170	0	0	0
0	0	0	0	0	0	0	0	0	0	0	0	0	0	0	0	0	0	0	0	0	0	0	0	0	0	0	0	0	0	0	0	0	0	0	0	0	0	0	0	0	0	0	3236300	3318800	4369800	0	0	0
48340	0	0	20059	0	0	0	0	108040	0	153610	270740	230100	0	0	0	0	0	0	0	0	0	0	0	0	0	0	0	0	0	0	89790	58754	84495	0	0	83551	0	0	0	0	0	0	413130	659180	803020	59871	96440	56479
0	0	0	0	0	0	0	0	0	0	0	0	78929	48197	46656	41345	19488	0	25668	0	0	0	0	0	0	0	68473	0	0	0	34796	34114	60153	65806	0	0	61290	78762	46290	0	0	0	0	213020	375120	269630	0	0	0
0	0	0	0	0	77796	26385	0	106740	189830	0	0	0	0	0	0	0	0	0	0	0	0	0	0	0	0	0	0	0	0	0	0	0	0	0	0	0	0	0	0	0	0	0	0	0	0	22338	0	37191
0	0	0	0	0	7182100	1897500	3756600	0	0	0	1786100	2932800	0	0	0	0	0	0	0	0	0	0	0	0	0	0	0	0	0	0	0	0	0	0	0	0	0	0	0	0	0	0	6466800	10596000	9642500	0	0	0
0	0	0	0	0	0	0	0	0	0	0	182940	126600	0	0	0	0	0	0	0	0	0	0	0	0	0	0	0	0	0	0	0	0	0	0	0	0	0	0	0	0	0	0	52459	573750	553560	0	0	0
0	0	0	0	0	0	0	0	0	0	0	0	0	0	0	0	0	0	0	0	0	0	0	0	3127700	0	0	0	0	0	767320	0	0	0	0	0	0	0	0	0	0	0	0	0	0	0	0	0	0
0	23532	0	0	0	0	0	0	93904	79950	92764	0	0	0	0	0	0	0	0	0	0	0	39708	115100	112160	0	0	0	0	0	0	0	0	38237	390510	369380	234620	0	0	0	0	0	8818.2	25094	33560	24529	0	0	70712
5249.9	0	0	0	0	0	0	0	0	11621	0	0	0	0	0	0	0	0	0	0	0	0	0	0	0	0	0	0	0	0	0	0	0	0	0	0	0	0	0	0	0	0	0	123690	126920	353290	0	0	0
44026	57253	6647.3	0	68626	29834	0	9205.1	119540	0	148720	79259	13678	68140	0	56239	0	133380	57822	69316	112840	175720	0	0	54053	65737	69966	0	49537	179940	62633	0	0	0	137620	0	100930	0	0	0	158250	0	152000	1391500	2049800	2289500	35268	107680	154940
28808	0	0	0	0	2348900	942350	1392200	0	0	47296	1958600	668650	0	0	0	0	0	0	0	46129	43886	0	70007	90463	0	0	0	0	0	0	0	0	0	90063	0	0	0	0	0	45279	0	47876	1508000	2962300	2353200	19670	0	0
0	0	0	0	0	0	0	0	0	0	0	103600	127220	0	0	0	0	0	0	0	0	0	12097	0	0	0	0	0	0	0	0	0	0	0	0	0	0	0	28509	0	0	0	0	57343	42897	47350	0	0	0
0	0	0	0	0	1331600	0	0	0	0	0	0	0	0	0	0	0	0	0	0	0	0	0	0	0	0	0	0	0	0	0	0	0	0	0	0	0	0	0	0	0	0	0	7505100	7773700	24998000	0	0	0
0	0	0	0	0	0	0	24650	0	0	0	0	0	0	0	0	0	0	0	0	0	0	0	0	0	0	0	0	0	0	0	0	0	0	0	0	0	0	0	0	0	0	0	2678200	4382700	3235700	0	0	0
75155	0	106250	15370	105750	0	0	0	0	54753	0	0	0	0	0	0	0	86922	0	0	0	45786	0	0	66235	410670	355290	214590	0	0	0	0	0	0	98690	0	0	137040	116320	103950	134610	50518	111760	495210	586640	608620	0	17107	0
0	0	0	0	0	0	0	0	0	0	0	0	0	0	0	0	0	0	0	0	0	0	0	0	0	0	0	0	0	0	0	0	0	0	0	0	0	0	0	0	0	0	0	216730	386220	286760	0	0	0
0	0	0	0	0	0	0	0	0	0	0	0	0	0	0	0	0	0	0	0	0	0	0	0	0	0	0	0	0	0	0	0	0	0	0	0	0	0	0	0	0	0	0	314040	543900	514780	0	0	0
0	0	0	0	0	0	0	0	0	0	0	0	0	0	0	0	0	0	0	0	0	0	0	0	0	0	0	0	0	0	0	0	0	0	0	0	0	0	0	0	0	0	0	48479	77152	54602	0	0	0
0	0	0	0	0	0	129170	0	0	0	0	0	0	0	0	0	0	0	0	0	0	0	0	0	0	0	0	0	0	0	0	0	0	0	0	0	0	0	0	0	0	0	0	196710	331870	240430	0	0	0
0	0	0	0	0	1085600	0	0	0	0	0	782200	1059500	0	0	0	0	0	0	0	0	0	0	0	0	0	0	0	0	0	0	0	0	0	0	0	0	0	0	0	0	0	0	1964600	1475800	1551800	0	0	0
65701	0	0	0	0	0	0	0	0	0	0	129150	59170	0	0	0	0	0	0	0	0	0	0	0	0	0	0	0	0	0	99256	0	0	0	184320	142870	138490	0	0	0	0	0	0	1810400	2494100	3084400	0	0	0
0	0	0	0	0	0	0	0	0	0	0	0	0	0	0	0	0	0	0	0	0	0	0	0	0	0	0	0	0	0	0	0	0	0	0	0	0	0	0	0	0	0	0	0	0	0	0	0	0
0	0	0	0	0	1213700	422050	681260	0	51006	0	1053200	1111200	0	0	0	0	66562	0	0	0	0	0	0	0	0	0	0	0	0	0	0	0	0	0	0	0	0	0	0	0	0	0	3690300	7223000	6011900	0	0	0
0	205470	0	35668	0	224490	18254	34944	0	0	0	215900	186820	0	150330	0	64479	0	0	0	0	0	0	0	0	146160	155370	149760	0	0	0	398010	269440	173480	387830	0	206290	321170	0	0	240590	60454	123390	875030	1532600	1489200	22593	162010	245070
0	0	0	0	0	0	0	0	0	0	0	0	0	0	0	0	0	0	0	0	0	0	0	0	0	0	0	0	0	0	0	0	0	0	0	0	0	0	0	0	0	0	0	1485200	2612200	2337200	0	0	0
0	0	0	0	0	0	0	187770	0	0	361150	317330	318950	0	0	0	0	0	0	0	22949	83069	0	288580	31164	0	0	0	0	0	0	0	0	0	0	151820	0	0	0	0	0	28495	0	1247600	1660900	1514900	9796.1	0	0
0	0	0	0	0	0	0	0	0	0	0	0	0	0	0	0	0	0	0	0	0	0	0	0	0	0	0	0	0	0	0	0	0	0	0	0	0	0	0	0	0	0	0	217310	456370	312840	0	0	0
0	0	0	0	0	0	0	0	0	0	0	0	0	0	0	0	0	0	0	0	0	0	0	0	0	0	0	0	0	0	0	0	0	0	0	0	0	0	0	0	0	0	0	2029700	2540200	2484700	0	0	0
0	0	0	0	0	0	0	0	0	0	0	0	0	0	0	0	0	0	0	0	0	0	0	0	0	0	0	0	0	0	0	0	0	0	0	0	0	0	0	0	0	0	0	122230	223710	180210	0	0	0
3222600	7146300	3314900	1113900	5372700	2414100	968110	1974000	4029700	4220000	4176200	0	0	3888900	5709800	3074100	809550	4078400	2165400	3603100	2928700	3038500	475350	1524200	2028900	5234900	2525700	4440900	7526400	5981700	3021800	2661000	2344600	6415400	10389000	10850000	5357600	8798800	7002200	6824000	4764800	1943800	3044900	12196000	20534000	19324000	2198700	4747500	4613400
0	0	0	0	0	0	0	0	0	0	0	0	0	0	0	0	0	0	0	0	0	0	0	0	0	0	0	0	0	0	0	0	0	0	0	0	0	0	0	0	0	0	0	308420	489690	407840	0	0	0
8236000	13944000	6539900	1387900	15797000	17441000	3963800	8685400	14598000	21768000	24049000	10570000	11101000	13332000	10730000	10635000	3021700	16995000	8785800	14341000	9088900	17211000	4908600	15303000	22898000	19832000	13303000	12624000	31241000	23683000	16590000	8600400	9240700	14079000	33184000	33300000	18626000	23650000	12399000	16705000	23771000	6678100	18404000	9437500	20169000	18131000	7596600	16202000	15801000
0	0	0	0	28851	0	22736	30693	0	0	0	0	98060	0	0	0	0	0	0	197240	272720	243650	0	245440	50606	0	0	0	0	0	0	0	0	0	0	0	0	0	0	22373	195530	95725	194340	109440	127930	102070	94961	0	0
0	0	0	0	0	0	0	0	0	0	0	0	0	0	0	0	0	0	157400	0	0	0	0	0	0	0	0	0	0	0	0	0	0	0	0	0	0	0	0	0	0	0	0	270470	916030	1040100	0	0	0
0	0	0	0	0	0	0	0	0	0	0	0	0	0	0	0	0	0	0	0	0	0	0	0	0	0	0	0	0	0	0	0	0	0	0	0	0	0	0	0	0	0	0	99311	125970	99437	0	0	0
0	0	0	0	0	14064	4964.6	0	0	0	0	0	0	0	0	0	0	0	0	0	0	0	0	0	0	0	0	0	0	0	0	0	0	0	0	0	0	0	0	0	0	0	0	0	9156	16641	0	0	0
0	0	0	0	0	344030	98167	129960	14639	14249	16912	0	0	0	0	0	0	37487	0	36697	21730	0	0	0	26315	38938	0	45374	0	12874	0	0	7556.8	0	0	50100	0	0	24720	43393	63664	0	42476	417860	598820	669820	0	0	8438.1
0	0	0	0	0	383420	366900	154640	0	0	0	176030	185150	0	0	0	0	0	0	0	0	0	0	0	0	0	0	0	0	0	0	0	0	0	0	0	0	0	0	0	91637	0	55444	3414800	5206200	5861300	0	0	0
0	0	0	0	0	0	0	0	0	0	0	0	0	0	0	0	0	0	0	0	0	0	0	0	0	0	0	0	0	0	0	0	0	0	0	0	0	0	0	0	0	0	0	209480	381940	350750	0	0	0
0	0	0	0	0	0	0	0	0	0	0	0	0	0	0	0	0	0	0	0	0	0	0	0	0	0	0	0	0	0	0	0	0	0	0	0	0	0	0	0	0	0	0	0	57224	43182	0	0	0
208430	223400	0	0	302160	0	84401	0	612000	398980	688560	0	0	0	0	0	0	0	0	277060	317110	0	0	0	446620	680360	347760	266070	649130	639280	215580	1371200	1349600	2413400	532170	388380	0	0	306580	320960	457650	150790	332780	2002800	2498300	3145900	0	423190	311930
0	0	0	0	0	0	0	0	0	0	0	0	0	0	0	0	0	0	0	0	0	0	0	0	0	0	0	0	0	0	0	0	0	0	0	0	0	0	0	0	0	0	0	44535	232740	180990	0	0	0
0	0	6612.1	3224.4	0	0	0	0	0	13724	0	0	0	22777	0	0	0	0	0	0	0	0	0	208840	290280	0	0	0	0	0	0	0	0	0	24500	0	0	0	15837	0	0	0	13802	0	0	7374.1	16522	0	18021
0	0	0	0	0	0	0	0	0	0	0	25442	0	0	0	0	0	25776	0	0	0	0	0	0	0	0	0	0	0	0	0	0	0	0	0	0	0	0	0	0	0	0	0	662840	1075600	867780	30207	0	0
65327	158520	87307	52152	55094	105290	19969	124040	56459	238620	64943	0	11120	146050	64716	20223	47151	0	43981	133470	170180	130000	34214	203200	149090	120190	120490	191460	192150	94908	47127	34225	113760	48872	0	0	87427	40664	0	170320	78750	31917	48707	576370	873730	1067800	42780	38968	114220
0	0	0	0	0	0	0	0	0	0	1275500	0	0	0	0	0	0	0	293900	0	0	0	0	0	0	0	0	0	0	0	233870	551600	0	722850	0	0	0	0	0	0	0	0	0	128320	209270	204190	0	0	0
0	0	0	0	0	0	0	0	64071	36674	0	0	0	0	0	0	0	0	0	0	0	0	0	0	0	0	0	0	0	0	0	0	0	0	0	0	0	0	0	0	0	0	0	4511700	7054100	6823800	0	0	0
128890	34001	0	28749	130570	137340	181220	90251	151160	192100	0	319820	264890	0	194050	89882	16762	0	69658	55960	0	114500	128220	440680	433650	156720	0	0	236350	117020	133960	138350	153940	188360	89402	0	194520	260980	243350	145110	0	9004.5	137310	1733300	3223700	3825500	0	148890	159520
0	0	0	0	0	0	0	0	0	0	0	0	0	0	0	0	0	0	0	0	0	0	0	0	0	0	0	0	0	0	0	0	0	0	0	0	0	0	0	0	0	0	0	9726600	22884000	24853000	0	173240	0
0	0	0	0	0	0	0	0	0	0	0	0	0	0	0	0	0	0	0	0	0	0	0	0	0	0	0	0	0	0	0	0	0	0	0	0	0	0	0	0	0	0	0	232390	385800	262330	0	0	0
0	0	0	0	0	0	0	0	0	0	0	0	0	0	0	0	0	0	0	0	0	0	0	0	0	0	0	0	0	0	0	0	0	0	0	0	0	0	0	0	0	0	0	83645	98094	98460	0	86040	0
0	0	0	0	0	0	0	0	0	0	0	0	0	0	0	0	0	0	0	0	0	0	0	0	0	0	0	0	0	0	0	0	0	0	0	0	0	0	0	0	0	0	0	221270	297220	381800	0	0	0
0	0	0	0	0	0	0	0	0	0	0	0	0	0	0	0	0	0	0	0	0	0	0	0	0	0	0	0	0	0	0	0	0	0	0	0	0	0	0	0	0	0	0	232890	1468600	354480	0	0	0
0	0	0	0	0	236840	112090	164380	0	0	0	152160	253380	0	0	0	93092	189060	170320	0	0	0	0	0	0	49390	0	0	0	0	0	0	0	0	0	0	0	44048	0	0	0	0	0	800500	1110500	1241300	0	53368	0
0	0	0	0	0	0	0	0	0	0	0	0	0	0	0	0	0	0	0	0	0	0	0	0	0	0	0	0	0	0	0	0	0	0	0	0	0	0	0	0	0	0	0	28654	0	37538	0	0	0
0	0	0	0	0	0	0	0	0	0	0	0	0	0	0	0	0	0	0	0	0	0	0	0	0	0	0	0	0	0	0	0	0	0	0	0	0	0	0	0	0	0	0	0	0	20106	0	0	0
87796	86375	336790	0	382660	1011900	147310	510020	106200	0	0	233490	149340	117260	0	146080	0	702310	0	0	0	280500	0	0	0	311340	92937	0	0	0	0	0	0	0	0	0	0	560720	935860	379410	0	0	217130	0	0	51722	0	25327	232100
0	73209	38603	0	0	0	25848	0	48320	53746	59448	0	0	0	75387	0	0	78806	0	0	50577	44939	0	0	56768	82482	68019	55756	61593	65901	37859	0	0	0	0	76796	90074	104160	57119	72472	53699	0	0	0	0	0	0	38418	0
0	0	0	0	0	0	0	0	0	0	0	0	0	0	0	0	0	0	0	0	0	0	0	0	0	0	0	0	0	0	0	0	0	0	0	0	0	0	0	0	0	0	0	710130	626860	1226700	0	0	0
6907300	10859000	5821200	942620	13964000	17612000	6372800	7706200	17447000	15598000	18158000	14642000	13436000	16589000	17628000	11307000	4022800	14392000	5420900	12620000	9477900	8687000	6028100	17359000	24008000	16227000	13458000	5586300	24695000	20599000	10736000	9843200	9466100	14187000	28015000	32985000	16839000	21735000	15522000	11929000	5091900	1958800	3089800	10494000	16830000	14844000	8878800	13068000	15755000
0	222920	139310	62595	138200	81633	0	54331	127390	73621	85958	0	0	125140	0	121990	29670	207070	137170	83957	0	118600	58723	302770	231620	211140	173690	145690	232000	154470	104090	0	17558	144700	381900	454650	335890	725590	897530	877940	0	75201	0	1805200	3370800	2891800	38324	140920	258540
0	0	0	0	0	0	0	0	43695	0	0	0	0	0	0	0	0	0	0	0	0	0	0	0	0	0	0	0	0	0	0	0	0	0	0	108150	0	0	0	0	0	0	0	1406100	1333500	1669500	0	0	0
0	0	32325	0	0	126200	44436	93469	0	0	0	53505	0	0	0	0	0	0	0	0	0	0	0	0	0	0	0	0	89023	0	0	0	0	0	147200	183720	0	0	0	0	42717	0	0	239980	414460	510950	0	0	0
0	57741	0	0	0	0	0	0	0	0	0	0	0	0	0	0	0	0	0	43046	0	0	0	0	0	54711	0	0	77148	0	0	0	49066	0	0	68429	0	121630	71562	77134	0	15480	0	204390	211860	329700	0	0	43085
0	0	0	0	0	0	0	0	0	0	0	0	0	0	0	0	0	0	0	0	0	0	0	0	0	0	0	0	0	0	0	0	0	0	0	0	0	0	0	0	0	0	0	679380	1051500	1045500	0	0	0
0	0	0	0	0	0	0	0	0	0	0	0	0	0	0	0	0	0	0	0	0	0	0	0	0	0	0	0	0	0	0	0	0	0	0	0	0	0	0	0	0	0	0	284140	549280	439390	0	0	0
0	0	0	0	0	0	0	0	0	0	0	138240	196100	0	0	0	0	0	0	0	0	0	87460	434610	371500	0	0	0	0	0	0	0	0	0	0	4872.9	0	0	0	0	0	0	0	1056100	1420800	1632500	28354	19701	44870
14121	0	0	0	0	110020	23990	76832	69150	52956	58305	0	71923	0	0	0	0	38806	0	62213	28375	131460	0	45556	0	0	18065	0	0	0	0	0	0	0	36304	52134	7004.3	0	0	0	60790	35847	68988	2790300	4212700	4505300	0	84827	45670
0	0	0	0	0	0	0	0	0	0	0	0	0	0	0	0	0	0	17003	0	0	0	0	100940	0	0	0	0	0	0	0	0	0	0	0	0	0	0	0	0	0	0	0	48837	65888	112940	0	0	0
0	0	0	0	0	0	0	0	0	0	0	0	0	0	0	0	0	0	0	0	0	0	0	0	0	0	0	0	0	0	0	0	0	0	0	0	0	0	0	10630	0	0	0	286550	219270	308190	0	0	0
0	0	28240	0	0	0	31111	0	0	0	0	34996	0	0	0	0	0	0	0	0	0	0	0	155070	0	0	0	0	0	0	0	911510	971260	0	0	0	0	0	0	0	0	0	0	609470	1231300	1451000	0	0	0
0	0	0	0	0	0	0	0	0	0	0	0	0	0	0	0	0	0	0	0	0	0	0	0	0	0	0	0	0	0	0	0	0	0	0	0	0	0	0	0	0	0	0	95886	327240	377540	0	0	0
0	0	0	0	0	0	0	0	0	0	0	0	0	0	0	0	0	0	0	0	0	0	0	0	0	0	0	0	0	0	0	0	0	0	0	0	0	0	0	0	0	0	0	4448400	7837100	7480800	0	0	0
0	0	110260	24297	0	192200	68104	168880	0	0	0	0	0	0	0	0	0	0	0	0	0	0	0	0	0	0	0	0	0	0	0	0	0	0	0	0	0	0	0	0	0	0	0	0	0	0	0	0	0
0	0	0	0	0	0	0	0	0	0	0	0	0	0	0	0	0	0	0	0	0	0	0	0	0	0	0	0	0	0	0	0	0	0	0	0	0	0	0	0	0	0	0	0	318920	378450	0	0	0
0	0	0	0	0	0	0	0	0	0	0	0	0	0	0	0	0	0	0	0	0	0	0	0	0	0	0	0	0	0	0	0	0	0	125260	0	0	0	0	0	0	0	0	42129	175930	358920	0	0	0
0	0	0	0	0	0	0	0	0	0	0	0	0	0	0	0	0	0	0	0	0	0	0	0	0	0	0	0	0	0	0	0	0	0	0	0	0	0	0	0	0	0	0	718650	1056000	1163600	0	0	0
0	0	0	0	0	0	0	0	0	0	0	0	0	0	0	0	0	0	0	0	0	0	0	0	0	0	0	0	0	0	0	0	0	0	0	0	0	0	113250	0	0	0	0	3097900	5378000	6185000	0	0	0
0	0	0	0	0	0	0	0	0	0	0	0	0	0	0	0	0	0	0	0	0	0	0	0	0	0	0	0	0	0	0	0	0	0	0	0	0	0	0	0	0	0	0	442760	709430	600030	0	0	0
0	0	0	0	0	0	0	0	0	0	0	0	0	0	0	0	0	0	0	0	0	0	0	0	0	0	0	0	0	0	0	0	0	0	0	0	0	0	0	0	0	0	0	22626	37384	33506	0	0	0
0	0	0	0	0	0	0	0	0	0	0	0	0	0	0	0	0	0	0	0	0	0	0	0	0	0	0	0	0	0	0	0	0	0	0	0	0	0	0	0	0	0	0	3344600	9666000	9438100	0	0	0
0	0	0	0	0	0	0	0	0	0	0	0	0	0	0	0	0	0	0	0	0	0	0	0	0	0	0	0	0	0	0	0	0	0	0	0	0	0	0	0	0	22959	0	61000	163200	167950	0	0	0
0	0	0	0	0	0	0	0	0	0	0	0	0	0	0	0	0	0	0	0	0	0	0	0	0	0	0	0	0	0	0	0	0	0	0	0	0	0	0	0	0	0	0	353100	557920	555410	0	0	0
0	0	0	0	0	0	0	0	0	0	0	0	0	0	0	0	0	0	0	0	0	0	0	0	53900	0	0	0	73719	0	0	0	0	0	0	0	0	0	0	0	0	0	0	31313	50361	43804	0	0	0
0	0	0	0	0	0	0	0	0	0	0	0	0	0	0	0	0	0	0	0	0	0	0	0	0	0	0	0	0	0	0	0	0	0	0	0	0	0	0	0	0	0	0	1302600	2461500	2772200	0	0	0
0	0	0	0	0	0	0	0	0	0	0	87501	59449	0	0	0	0	0	0	0	0	0	0	0	0	0	0	0	0	0	0	0	0	0	0	0	0	0	0	0	0	0	0	58930	89830	99318	0	0	0
0	0	61751	0	0	689790	233510	332330	0	0	0	0	0	128760	31481	53878	55959	0	84621	66829	0	42759	0	0	0	0	0	0	0	0	103390	27364	0	0	0	0	44808	0	0	0	76736	0	0	3322600	4992200	5234700	0	0	0
0	0	0	0	0	0	0	0	0	120690	0	0	0	0	0	0	0	0	0	0	0	0	0	0	0	0	0	0	132370	0	0	0	0	0	0	0	0	0	0	0	226820	0	0	0	137590	312920	0	0	0
0	0	0	0	0	10068	0	0	0	0	0	0	0	0	0	0	0	28490	0	0	0	0	0	0	0	0	0	9556.5	0	0	0	0	0	0	0	0	0	0	0	0	12968	0	0	1074500	1343100	1613000	0	0	56804
0	119020	0	33084	0	0	0	0	0	0	0	0	0	0	0	0	0	0	0	0	0	0	0	0	0	0	0	0	0	0	0	0	0	0	0	0	0	0	0	0	0	0	34471	400490	1016900	524820	0	0	0
0	0	0	0	0	0	0	0	0	0	0	0	0	0	0	0	0	0	0	0	0	0	0	0	0	0	0	0	0	0	0	0	0	0	0	0	0	0	0	0	0	0	0	2286100	2335500	3149000	0	0	0
0	0	0	0	0	0	0	0	0	0	0	0	0	0	0	0	0	72402	0	0	0	0	0	0	0	0	0	0	0	0	0	0	0	0	0	0	0	0	0	0	0	0	0	477170	733710	674700	0	0	0
0	0	0	0	16048	0	0	0	0	0	0	0	0	0	0	0	0	0	0	0	0	0	0	0	0	0	0	0	0	0	0	0	0	0	0	0	0	108520	77665	115620	0	0	6765.3	13091000	17557000	17240000	0	0	62981
0	0	0	0	0	0	0	0	0	0	0	0	0	0	0	0	0	0	0	0	0	0	0	0	0	0	0	0	0	0	0	0	0	0	0	0	0	0	0	0	0	0	0	378720	677700	314210	0	0	0
0	0	0	0	0	0	0	0	0	0	0	0	0	0	0	0	0	0	0	0	0	0	0	0	0	0	0	0	0	0	0	0	0	0	0	0	0	0	0	0	0	0	0	0	397760	0	0	0	0
5979.7	0	0	0	0	17600	0	0	0	0	0	0	0	63502	0	0	0	0	0	0	0	0	0	0	0	37094	0	0	0	0	0	0	0	0	0	0	19303	0	0	0	26938	0	0	12808000	23743000	22998000	0	0	0
0	0	0	0	0	0	0	0	0	0	0	0	0	0	0	0	0	0	0	0	0	0	0	0	0	0	0	0	0	0	0	0	0	0	0	0	0	0	0	0	0	0	0	412940	921520	934780	0	0	0
0	0	48784	25073	91718	1285400	452120	912280	0	0	0	2691800	2561300	10502	77442	20774	0	0	35762	0	0	0	0	28698	0	0	0	3444	14811	0	15250	737490	699270	1136000	322130	330100	188080	0	0	0	0	10135	6554.8	19480000	28345000	29295000	28062	0	10798
0	0	0	0	0	0	0	0	0	0	0	0	0	0	0	0	0	0	0	0	0	194810	0	0	0	0	0	0	0	0	0	0	0	0	0	0	0	0	0	0	0	0	0	57659000	84364000	92852000	0	0	0
0	0	0	0	0	0	0	0	0	0	0	1069700	1485400	0	0	0	0	0	0	0	0	0	0	0	0	0	0	0	0	0	0	0	0	0	0	0	0	0	0	0	0	0	0	0	0	0	0	0	0
0	45632	0	0	0	3124900	1465800	1977100	42605	61030	0	697950	376290	0	0	0	0	0	0	0	0	0	47536	38858	0	85803	0	37219	0	0	17645	0	0	79995	0	110750	0	0	126760	0	60512	0	0	88388000	172040000	180020000	0	0	0
0	0	0	0	0	0	0	0	0	0	0	0	0	0	0	0	0	0	0	0	0	0	0	0	0	0	0	0	0	0	0	84013	0	0	0	0	0	0	0	0	0	0	75409	3234900	5323900	5315900	0	0	0
0	0	0	0	0	0	0	0	0	0	0	0	0	0	0	0	0	0	0	0	0	0	0	0	0	0	0	0	0	0	0	0	0	0	0	0	0	0	0	0	0	0	0	649170	2176700	1933600	0	0	0
0	0	0	0	0	0	0	0	0	0	0	0	0	0	0	0	0	0	0	0	0	0	0	0	0	0	0	0	0	0	0	0	0	0	0	0	0	0	5329.4	0	0	0	0	239810	228640	237570	0	0	0
0	0	0	0	0	0	0	0	0	0	0	0	0	0	0	0	0	0	0	0	0	0	0	0	0	0	0	0	0	0	0	0	0	0	0	0	0	0	0	0	0	0	0	101010	68527	136460	0	0	0
0	0	0	0	0	0	11569	0	0	0	0	0	0	0	0	0	0	0	0	0	0	0	0	0	0	0	0	0	0	0	0	0	0	0	0	0	0	0	0	0	0	0	0	73741	151440	210000	0	0	0
0	0	0	0	0	0	0	34040	0	0	0	0	0	0	0	0	0	0	0	0	0	0	0	0	0	0	0	0	0	0	0	0	0	0	0	0	0	0	0	0	0	0	0	221000	370970	312680	0	0	0
0	0	0	0	0	0	0	0	0	0	0	0	0	0	0	0	0	0	0	0	0	0	0	0	0	0	0	0	0	0	0	0	0	0	0	0	0	0	0	0	0	0	0	1695900	2893000	2781600	0	0	0
0	0	0	0	0	0	0	0	0	0	0	0	0	0	0	0	0	0	0	0	0	0	0	0	0	0	0	0	0	0	0	456340	192710	631030	0	0	0	0	0	0	0	0	0	0	110880	40348	0	0	0
7367.1	12684	0	0	0	192680	41292	112800	0	0	6625.2	0	72223	0	0	0	0	26209	9164.3	0	0	0	0	0	0	0	0	26343	0	43370	30261	11838	34196	57925	24042	34664	2836.7	43314	0	0	9417.3	0	0	4750400	6733400	7718600	0	0	0
194630	396550	89813	69900	318240	383170	78357	91824	229890	332440	268390	0	0	392480	336540	176040	40439	270620	131010	283030	216890	0	38531	91567	115540	731670	475960	578730	409650	326710	211670	229290	192370	195920	642620	909170	626150	358720	130860	191180	208180	104180	221830	1356100	2432800	2153200	113390	134640	59127
0	0	0	0	0	1926600	660430	1549000	76312	21261	38340	1360900	945490	0	0	0	0	0	0	0	0	0	0	58543	0	0	22197	188410	0	0	0	0	0	0	0	0	0	0	0	0	219470	0	0	35231000	51104000	62380000	210620	0	0
0	0	0	0	0	0	0	0	0	0	0	0	0	0	0	0	0	0	0	0	0	0	0	0	0	0	0	0	0	0	0	0	0	0	0	0	0	0	0	0	0	0	0	0	866420	0	0	0	0
0	0	0	0	0	0	0	0	0	0	0	0	0	0	0	0	0	0	0	0	0	0	0	0	0	0	0	0	0	0	0	0	0	0	0	0	0	0	0	0	0	0	0	265760	184310	543790	0	0	0
0	0	0	0	0	22823	5842.7	0	0	0	0	0	0	0	0	0	0	0	0	0	0	0	0	0	0	0	0	0	0	0	0	0	0	0	0	0	0	0	0	0	0	0	0	99402	191670	220800	0	0	0
0	63330	30198	6201.9	41271	0	2303.5	0	0	0	0	10996	0	33020	22454	28765	0	0	0	0	0	0	26759	28008	0	97250	71601	69345	0	0	0	0	0	0	0	30266	0	23171	16239	22601	0	0	0	18825000	28167000	28140000	0	0	0
0	0	0	0	0	0	0	36646	0	0	0	327600	331520	0	0	0	0	0	0	0	0	0	0	0	0	0	0	0	0	0	0	0	0	0	0	0	0	0	0	0	0	8324	0	171690	403690	166850	0	0	0
0	0	0	0	0	0	0	0	0	0	0	0	0	0	0	0	0	0	0	0	0	0	0	0	0	0	0	0	0	0	0	0	0	0	0	0	0	0	0	0	0	0	0	4782100	12294000	6115500	0	0	0
0	0	0	0	0	0	0	0	0	0	0	0	0	0	0	0	0	0	0	0	0	0	0	0	0	0	0	0	0	0	0	0	0	0	0	0	0	0	0	0	0	0	0	76914	207500	247470	0	0	0
0	0	0	0	0	0	0	0	0	0	0	0	0	0	0	0	0	0	0	0	0	0	0	0	0	0	0	0	0	0	0	0	0	0	0	0	0	0	0	0	0	0	0	47906000	117810000	87990000	0	0	0
96720	97480	0	0	0	127260	60976	0	0	0	0	0	57065	0	0	0	0	0	0	176790	82026	133660	197030	658200	891750	233140	152170	208190	0	136150	20993	0	0	0	62331	0	34275	159480	318250	317000	204830	37483	213230	2343400	5466700	5623300	215290	411710	321200
0	0	0	0	0	14041	0	10200	0	0	12836	134980	90678	20725	0	0	0	0	0	0	0	0	0	0	0	20620	0	0	0	5741.1	5664.9	0	0	0	21493	33292	0	0	0	0	10357	0	0	2061400	3128200	3337100	0	0	0
0	0	0	0	0	0	0	0	0	0	0	0	0	0	0	0	0	0	0	0	0	0	0	0	0	0	0	0	0	0	0	0	0	0	0	0	0	200640	0	0	0	0	0	2565100	4946600	4885100	0	0	0
0	0	0	0	0	0	0	0	0	0	0	0	89509	0	0	0	0	0	0	0	0	0	0	0	0	0	0	0	0	0	0	0	0	0	0	0	0	0	0	0	0	0	0	3981.7	177640	84028	0	0	0
0	0	0	0	0	0	0	0	0	0	0	272430	253710	0	0	0	0	0	0	0	0	0	0	0	0	0	0	0	0	0	0	0	0	0	0	0	0	0	0	0	0	0	0	142830	367210	338700	0	0	0
23529	69820	60061	0	77690	46884	16871	0	38275	49414	0	0	0	94653	66612	0	0	67330	0	49424	46093	0	52422	176290	241150	60517	36484	22701	90238	67920	0	0	0	0	113750	119530	55362	140630	136140	104580	48289	31188	34262	0	0	0	0	59443	72678
0	0	0	0	0	0	0	0	0	0	0	0	0	0	0	0	0	0	0	0	0	0	0	0	0	0	0	0	0	0	0	0	0	0	0	0	0	0	0	0	0	0	0	357630	483380	591000	0	0	0
14993	0	0	0	0	0	0	0	0	0	0	0	0	0	0	0	0	0	0	0	0	0	0	0	0	0	0	0	34243	0	0	0	0	0	0	0	0	0	0	0	0	0	0	60415	132470	152790	0	16091	20737
182730000	241790000	79103000	13830000	169990000	234280000	66834000	82501000	133410000	153620000	195930000	127710000	143620000	216700000	264350000	197690000	33416000	348370000	195270000	175280000	111850000	158490000	19870000	80980000	76254000	150800000	159140000	64061000	444430000	345790000	231920000	128750000	115670000	116040000	351400000	330850000	309810000	330320000	295700000	271250000	143130000	32455000	185540000	42291000	81318000	81976000	106250000	163450000	181510000
0	0	0	0	0	0	0	0	0	0	0	0	0	0	0	0	0	0	0	0	0	0	0	0	0	0	0	0	0	0	0	0	0	0	0	0	0	0	0	0	0	0	0	138890	384540	319950	0	0	0
0	0	0	0	0	0	0	0	0	0	0	0	0	0	0	0	0	0	0	0	0	0	0	0	0	0	0	0	0	0	0	375930	235150	453950	0	0	0	0	0	0	0	0	0	1215400	2232300	2631700	0	0	0
0	0	0	0	22755	0	0	0	0	0	0	0	0	0	0	0	0	0	0	0	0	0	0	0	0	0	0	0	0	0	0	0	0	0	0	0	0	0	0	0	0	0	0	160550	95637	420000	0	0	0
0	0	0	0	0	0	0	0	0	56830	0	0	0	0	0	0	0	0	17188	0	0	0	30296	0	125820	0	0	0	0	0	0	0	0	119840	0	0	0	0	0	0	0	0	0	13296	45724	0	0	0	0
0	0	0	0	0	0	0	0	0	0	0	0	0	0	0	0	0	0	0	0	0	0	0	0	0	41463	0	0	0	0	0	0	0	0	60070	0	0	0	0	0	0	0	0	563730	885940	1065200	0	0	0
0	0	0	0	0	311740	45450	201460	0	0	0	1146800	687090	0	0	0	0	0	0	0	0	0	0	0	0	0	0	0	0	24159	0	0	0	0	0	0	0	0	0	379640	0	0	6743.3	2806200	4577000	4106400	33596	0	0
0	0	0	0	0	0	0	0	0	565150	0	0	174180	0	0	0	0	0	0	0	0	0	0	0	0	0	0	0	0	0	0	0	0	0	0	0	0	0	0	0	0	0	0	4608600	9697000	10316000	0	0	0
0	0	0	0	0	919850	75593	762520	0	0	0	0	0	0	0	0	0	0	0	0	0	0	0	0	0	0	0	0	0	0	0	0	0	0	0	0	0	0	0	0	0	0	0	415480	294480	329510	0	0	0
0	4916.5	0	0	0	0	0	0	0	0	0	0	0	0	0	0	0	0	0	0	0	0	0	0	0	0	0	0	0	0	0	0	0	0	0	0	0	0	0	0	0	0	0	541890	951490	1215100	0	0	0
0	0	62068	17761	0	0	0	0	831740	852470	1275200	1647300	2602100	16637	0	0	0	21867	75455	23075	0	79497	0	384300	116950	0	0	831610	0	0	0	0	22912	342080	0	0	0	3800000	0	0	0	0	0	6482100	9405900	9722200	0	87750	0
0	0	0	0	0	90982	0	0	0	0	0	409300	254910	0	0	393210	40265	0	129040	104990	654930	0	41311	0	0	0	0	322380	0	581710	0	0	0	0	0	0	0	0	0	0	0	314930	0	4994200	6276100	6699800	0	0	0
0	0	0	0	0	0	0	0	0	0	0	0	0	0	0	0	0	0	0	0	0	0	0	0	0	0	0	0	0	0	0	0	0	0	0	0	0	0	0	0	0	0	0	3146200	7350800	7965000	0	0	0
0	0	0	0	0	0	0	0	0	0	0	0	0	0	0	0	0	0	0	0	0	0	0	0	0	0	0	0	0	0	0	0	0	0	0	0	0	0	0	0	0	0	0	140460	234470	287780	0	0	0
0	6920.2	0	0	111320	0	7935.8	0	0	0	0	0	0	0	0	0	0	0	0	0	0	0	21581	0	0	0	0	35015	0	0	0	0	16838	48613	28343	0	0	47042	0	25756	0	4945.2	16266	2068600	4051500	3733300	13572	0	0
0	0	0	0	0	0	0	0	0	0	0	0	0	0	0	0	0	0	0	0	0	0	0	0	0	0	0	0	0	0	0	0	0	0	0	0	0	0	0	0	0	0	0	0	81463	0	0	0	0
0	0	0	0	0	0	0	0	0	0	0	11580	16854	0	0	0	0	0	0	0	0	0	0	0	0	0	0	0	0	0	0	0	0	0	0	0	0	0	0	0	0	0	0	0	132590	62070	0	0	0
714840	286200	0	0	0	3459500	1311500	2225400	0	0	0	1719800	1535500	0	0	0	49375	0	0	0	0	0	0	158350	0	99995	0	42619	922560	551360	483920	2133900	1867600	2954900	702240	1534900	818390	0	61044	0	0	0	0	8822000	16064000	13561000	0	0	0
0	0	0	0	0	97885	0	0	0	0	0	43403	0	11961	0	0	0	0	0	0	0	0	0	0	0	0	0	0	0	0	0	0	0	0	0	0	0	0	0	0	0	0	0	643620	1245600	1280700	0	0	0
0	0	0	0	0	84793	32731	62920	0	0	0	0	0	0	0	0	0	0	0	0	0	0	0	0	0	0	0	0	0	0	0	0	0	0	0	0	0	0	0	0	0	0	0	1263900	1938200	2313200	0	0	0
0	0	0	0	0	0	0	0	0	0	0	0	0	0	0	0	0	0	0	0	0	0	0	0	0	0	0	0	0	0	0	0	0	0	0	0	0	0	0	0	0	0	0	282000	449910	1297400	0	0	0
0	0	0	0	0	0	0	0	0	0	0	0	0	0	0	0	0	0	0	0	0	0	0	0	0	0	0	0	0	0	0	0	0	0	0	0	0	0	0	0	0	0	0	70442	0	88322	0	0	0
0	0	0	0	0	0	0	0	0	0	0	851690	1245100	0	0	0	0	0	0	0	0	0	27139	0	0	0	0	0	0	0	0	0	0	0	0	0	0	37079	130610	46144	0	0	0	51721000	94888000	89368000	0	0	62327
0	0	0	0	0	14539	0	0	0	0	0	0	0	0	0	0	0	535440	239380	39127	32362	0	0	0	0	61774	0	115430	202560	46424	0	0	0	142530	616850	591700	603240	53021	0	66955	815120	157980	0	5267300	11092000	9811800	0	0	0
0	0	0	0	0	0	0	0	0	0	0	0	0	0	0	0	37234	0	24494	14180	0	0	0	0	0	0	0	0	0	0	0	0	0	0	0	0	0	0	37576	0	0	0	0	3960500	7170800	7595200	0	0	0
1150800	298730	646780	171820	964330	45434	825640	19682	391570	223920	555750	2468600	1668200	634550	544760	660960	890950	5149400	2058500	6262500	3118300	4627800	1875300	4211900	8073900	2141300	1803400	933480	1446300	1339400	726090	860640	926740	2442500	1541900	1263600	937570	3348200	2620900	2100900	3095300	1831500	2353600	2011600	2982700	3069000	1071900	2749900	2244900
38832	0	72751	0	0	30931	28587	0	0	0	0	0	0	0	0	0	0	0	0	0	0	0	0	83467	0	0	0	0	0	0	0	0	0	128410	0	0	0	0	0	86050	0	0	0	2116500	3509900	3348700	0	67196	0
0	0	0	0	0	0	0	0	0	0	0	0	0	0	0	0	0	0	0	0	0	0	0	0	0	0	0	0	0	0	0	0	0	0	0	0	0	0	0	0	0	0	0	447180	897360	803260	0	0	0
0	0	0	0	0	0	0	0	0	0	0	0	0	0	0	0	0	0	0	0	0	0	0	0	0	0	0	0	0	0	0	0	0	0	0	0	0	0	0	0	0	0	0	242370	412060	287920	0	0	0
0	223140	0	7972.6	133920	7684800	1757400	3742500	241510	101390	434190	4869300	5859100	14314	0	113950	61594	44604	166290	23154	7682	63662	154430	776690	841230	0	25525	22549	608200	594040	297540	36234	37970	51311	438070	648300	376850	0	0	0	70078	7746.4	0	18525000	25078000	34055000	0	53810	79922
0	0	0	0	0	0	0	0	0	0	0	0	0	0	0	0	0	0	0	0	0	0	0	0	0	0	0	0	0	0	0	0	20761	0	26895	0	0	82457	0	0	0	0	0	1458400	2192600	2362900	0	0	0
0	0	0	0	0	138670	51667	106030	0	0	0	422160	236810	0	0	0	0	0	0	0	0	0	0	0	0	0	0	0	0	0	0	0	0	0	0	0	0	0	0	0	0	0	0	739910	881630	837110	0	0	0
0	0	0	0	0	42819	0	0	0	0	0	876170	620780	0	0	0	0	0	0	0	0	0	0	0	0	0	0	0	0	0	0	0	0	0	0	0	0	0	0	89944	0	0	0	2955900	4482900	4653800	0	0	0
0	0	0	0	0	0	0	0	0	0	0	84463	140500	0	0	0	0	0	0	0	0	0	0	0	0	0	0	0	0	0	0	0	0	0	0	0	0	0	0	0	0	0	0	82365	177280	196710	0	0	0
0	0	0	0	0	0	0	0	0	0	0	0	0	0	0	0	0	0	0	0	0	0	0	0	0	0	0	0	0	0	0	448040	436380	604820	0	0	0	0	0	0	0	0	0	246010	271880	328890	0	0	0
0	0	0	0	0	0	0	43190	0	0	0	0	0	0	0	0	0	0	0	0	0	0	0	0	0	0	0	0	0	0	0	0	0	0	0	0	0	0	0	0	0	0	0	335960	376210	338210	0	0	0
0	0	0	0	0	506370	231290	240650	0	0	0	0	0	0	0	0	0	0	45230	0	0	0	0	0	0	0	0	0	0	0	0	0	0	0	0	0	0	0	0	0	0	0	0	174900	351490	346180	0	0	0
153610	189100	0	156100	0	0	0	0	0	0	0	201900	0	0	0	0	0	0	0	0	67801	0	571530	0	0	835350	410390	0	0	417580	0	166950	265320	429440	0	0	834200	2903800	2146000	0	0	0	97150	102730	181540	33445	254860	191170	369910
14762	0	0	0	0	0	0	0	0	0	0	0	0	0	0	9197.3	0	0	0	0	0	0	0	0	0	0	0	0	0	0	0	145510	0	0	0	0	0	0	0	0	0	0	0	1883400	2433000	3222100	0	0	0
0	0	0	0	0	0	0	0	0	0	0	0	0	0	0	0	0	0	0	0	0	0	0	0	0	0	0	0	0	0	0	0	0	0	0	0	0	0	0	0	0	0	0	164260	502280	339450	0	0	0
0	0	0	0	0	38748	0	0	508930	495690	591740	0	0	0	0	0	0	0	0	0	0	0	0	0	0	0	0	0	0	0	0	0	0	0	0	0	0	0	0	0	0	0	0	813060	1129400	1367700	0	0	0
0	0	0	0	0	0	0	0	0	0	0	0	0	0	0	0	0	0	0	0	0	0	0	0	0	0	0	0	0	0	0	0	0	0	0	0	0	0	0	0	0	0	0	96526	177020	153030	0	0	0
0	0	0	0	0	0	0	0	0	0	0	0	0	0	0	0	0	0	0	0	0	0	0	0	0	0	0	0	0	0	0	0	0	0	0	0	0	0	0	0	0	0	0	226700	58929	354620	0	0	0
0	0	0	0	0	0	0	0	0	0	0	0	0	0	0	0	0	0	0	0	0	0	0	0	0	0	0	0	0	0	0	0	0	0	0	0	0	0	0	0	0	0	0	368410	0	567070	0	0	0
25062	0	0	0	0	51384	0	10198	0	0	0	0	0	0	71690	32455	21385	22079	60766	0	38962	0	23212	0	0	0	0	0	0	0	0	0	0	0	0	122670	0	0	0	0	0	0	0	231750	62624	156140	0	0	0
0	0	0	0	0	0	0	0	0	0	0	0	0	0	0	0	0	0	0	0	0	0	0	0	0	0	0	0	0	0	0	0	0	0	0	0	0	0	0	0	271040	0	0	1353600	1222000	1851200	0	0	0
0	0	0	0	0	0	0	0	0	0	0	0	0	225540	0	0	44802	0	138820	0	0	0	73095	0	0	0	0	0	0	0	139870	364840	513540	680430	0	0	0	0	0	0	0	0	67887	3247500	4254000	4806800	0	0	0
0	0	0	0	0	0	0	0	0	0	252980	0	0	0	0	0	128170	0	0	0	0	0	0	428070	280510	0	0	0	0	0	0	0	0	0	0	0	0	522840	421660	0	0	0	0	1388200	2252300	2045000	0	0	395640
0	0	0	0	0	0	0	0	0	0	0	0	0	0	0	0	0	5159.6	0	0	0	5691.3	0	9235.7	17191	0	0	0	0	0	0	0	0	0	0	0	0	0	0	0	0	0	7587.5	534170	1153700	1036700	0	0	0
121190	84007	86857	38337	0	140090	99002	125900	0	72694	43317	0	0	76035	0	66738	49079	79409	111460	34320	71381	22239	85967	0	0	0	0	0	0	15314	122490	174380	153260	78366	0	0	62492	0	16147	10748	0	78257	86415	0	0	0	101570	83843	67596
284970	494330	38222	36409	388830	1153000	136560	598730	528510	209190	101200	8721900	14794000	321720	403630	145920	0	691250	130400	301320	333870	259040	0	107430	596740	0	132860	187710	757020	753240	0	0	19865	0	778060	905890	470140	1075000	1803600	1748700	709580	152870	292770	2283800	4403800	3934500	123790	97998	77921
0	0	0	0	0	0	0	0	0	0	0	0	0	0	0	0	0	0	0	0	0	0	0	0	0	0	0	0	0	0	0	0	0	0	0	0	0	0	0	0	0	0	0	0	0	198920	0	0	0
0	0	0	0	0	0	0	0	0	0	0	0	0	0	0	0	0	0	0	0	0	0	0	0	0	0	0	0	0	0	0	136540	0	0	0	0	0	0	0	0	0	0	0	316260	584050	529190	0	0	0
0	0	0	0	0	0	0	28436	86542	102990	128120	0	24614	79733	0	0	0	50512	0	0	0	0	0	0	0	0	72533	63858	0	0	0	0	0	0	0	0	0	0	77483	67057	123250	0	31101	139280	217230	167930	0	0	0
0	0	0	0	0	0	0	0	0	0	0	0	0	0	0	0	0	0	0	0	0	0	0	0	0	0	0	0	0	0	0	5286.9	0	0	0	0	0	0	0	0	0	0	0	235630	373370	338780	0	0	65666
0	0	0	0	0	0	0	184070	0	0	0	0	20867	0	0	0	0	0	0	0	0	0	0	0	0	41681	48388	51638	0	0	0	0	0	0	0	0	0	0	0	0	28984	6323.4	0	1391100	2774300	2428200	0	0	0
0	0	30958	0	0	0	0	0	0	0	0	0	0	0	0	0	0	0	0	0	0	0	0	0	0	0	0	0	0	0	0	0	0	0	0	0	0	0	0	0	0	0	0	120720	188290	166640	0	0	0
0	0	0	0	0	0	0	0	0	0	164820	73333	0	0	0	0	0	0	0	0	0	0	0	0	0	0	0	0	123010	0	0	0	0	0	0	0	0	240150	0	0	0	0	93921	815090	984910	1063500	0	0	0
0	0	0	0	124990	0	0	0	0	0	0	53512	0	0	0	0	0	0	0	0	0	0	0	0	0	0	0	71762	0	0	0	0	0	0	0	0	0	0	0	0	0	0	0	1433400	1541000	1301200	0	0	0
0	0	0	9121.3	0	0	0	0	0	0	0	0	0	0	129780	0	0	0	0	0	0	101920	0	0	0	0	0	0	0	0	0	0	0	0	0	0	134400	0	0	0	0	0	0	3950600	5913100	6120200	0	0	0
26460	0	23303	6980.1	62484	24056	10561	19375	53051	30784	35981	0	0	0	38562	0	8884.1	32885	15777	23886	0	31409	23813	54767	74682	0	0	0	0	37293	0	25416	23302	29937	0	0	0	0	0	42901	0	0	0	72281	82111	91434	20571	35473	50823
0	0	0	0	0	0	0	0	0	0	0	0	0	0	0	0	0	0	0	0	0	0	0	0	0	0	0	0	0	0	0	0	0	0	0	0	0	0	0	0	0	0	0	61258	133760	238390	0	0	0
0	0	0	0	0	0	0	0	0	0	0	0	0	0	0	0	0	0	0	0	0	0	0	0	0	0	0	0	0	0	0	0	0	0	0	0	0	0	0	0	0	0	0	275780	226620	392340	0	0	0
0	45371	0	0	30563	416110	132970	234640	0	0	0	712930	754930	0	0	0	0	0	0	0	0	0	0	0	0	0	0	0	0	0	0	0	0	111210	0	0	0	0	0	0	0	0	0	1650900	4461000	3685900	0	0	0
0	32848	41263	31294	90768	117570	28337	35422	61558	64620	76323	71090	76780	0	59184	39726	0	0	0	0	0	0	34496	125090	131530	77068	0	38106	149390	146800	29553	46169	31498	59415	78976	129060	60168	48331	49589	0	0	21933	35835	60830	85336	98559	62048	58375	0
0	0	0	0	0	0	0	0	10781	0	21705	0	0	0	0	0	0	0	0	0	0	0	0	0	0	0	0	0	0	0	0	0	0	0	0	0	0	0	0	0	0	0	0	110000	246550	182860	0	0	0
0	0	0	0	0	65468	17630	39149	0	0	0	0	0	0	0	0	0	0	0	0	0	0	0	0	0	0	0	0	0	0	0	0	0	0	0	0	0	0	0	0	0	0	0	22127	23760	33584	0	0	0
0	0	0	0	0	0	0	0	0	0	0	0	0	0	0	0	0	0	0	0	0	0	0	0	0	0	0	0	0	0	0	0	0	0	0	0	0	0	0	0	0	0	0	151380	134790	0	0	0	0
0	0	0	0	0	50039	12858	26012	0	0	0	19120	0	0	0	0	0	0	0	0	0	0	0	0	0	0	0	0	0	0	0	0	0	0	0	0	0	25952	0	0	0	0	0	49218	35420	55123	0	0	0
0	0	0	0	0	0	0	0	0	0	0	0	0	0	0	0	0	0	0	102810	0	126080	0	0	0	0	0	0	0	0	0	0	0	0	0	0	0	0	0	0	9068.9	13339	8563.2	0	25790	24433	0	0	0
0	0	0	0	0	0	0	0	0	0	0	45883	76316	0	0	0	0	0	0	0	0	0	0	0	0	0	0	0	0	0	0	0	0	0	0	17913	0	0	0	0	3174.9	0	0	134710	373670	314020	0	0	0
0	0	0	0	0	0	0	0	0	0	0	0	0	0	0	0	0	0	0	0	0	0	0	0	0	0	0	0	0	0	0	0	0	0	0	0	0	0	0	0	0	0	0	226480	477870	519340	0	0	0
0	0	0	0	0	0	0	0	0	0	0	0	0	0	0	0	0	0	0	0	0	0	0	0	0	0	0	0	0	0	0	0	0	0	0	0	0	0	0	0	0	0	0	199830	1081900	982800	0	734920	0
0	0	0	0	0	0	0	0	0	0	0	550230	434530	0	0	0	0	0	0	0	0	0	0	0	0	0	0	0	0	0	0	0	0	0	0	0	0	0	0	0	0	0	0	0	0	0	0	0	0
1151300	1499500	1430600	341780	2579700	1061200	304560	790100	2265200	1307500	2040600	1141300	805350	1871400	2609100	1549200	261440	2141900	785950	1416100	1458800	1342300	856240	4048100	2485700	1962100	2241000	1665000	3391300	3448500	1505500	856680	937530	1360600	2759100	3500300	3252600	5728900	3877500	4453600	2128600	637990	2234900	778750	1300800	1319200	1248600	1289000	1451800
0	0	0	0	0	0	0	0	0	0	0	0	0	0	0	0	0	0	0	0	0	0	0	0	59113	0	0	0	0	0	0	0	0	0	0	0	0	0	0	0	0	0	0	5330100	9446500	9061100	0	0	0
0	0	0	0	0	0	0	0	0	0	0	0	0	0	0	0	0	0	0	0	0	0	0	0	0	0	0	0	0	0	0	0	0	0	0	0	0	0	0	0	0	0	0	64475	178140	92159	0	0	0
0	0	0	0	0	0	0	0	0	0	0	0	0	0	0	0	0	0	0	0	0	0	0	0	0	0	0	0	0	0	0	0	0	0	0	0	0	0	0	0	0	0	0	103030	176650	194480	0	0	0
0	0	0	0	0	0	0	0	0	0	0	104960	145650	0	0	0	0	0	0	0	0	0	0	0	0	0	0	0	0	0	0	0	0	0	0	0	0	0	0	0	0	0	0	81351	100910	198910	0	0	0
0	0	0	0	0	6566700	1351100	4447400	0	0	0	2879300	4324400	0	0	0	0	0	0	0	0	0	0	0	0	0	0	0	0	0	0	0	0	0	0	0	0	0	0	0	0	0	0	4629900	9421400	8280600	0	0	0
0	0	0	0	0	192810	0	288260	0	0	0	332870	365790	0	0	0	0	0	0	0	0	0	0	0	0	0	0	0	0	0	0	0	0	0	0	0	0	0	0	0	0	0	0	70376	0	86077	0	0	0
0	0	0	0	0	519680	303960	422330	0	0	0	539770	471950	0	0	0	0	0	0	1727200	1108000	1444300	0	0	98049	0	0	0	0	0	0	0	0	0	0	0	0	0	0	0	2339600	370560	2689400	363310	509310	504970	0	0	0
0	0	0	0	0	0	0	43465	0	0	0	0	0	0	0	0	0	0	0	0	0	211530	0	0	0	0	0	0	0	0	0	0	0	0	0	0	0	0	0	0	0	0	0	6372100	8857100	8776400	0	0	0
0	0	0	0	0	0	0	0	0	0	0	0	0	0	0	0	0	0	0	0	0	0	0	0	0	0	0	0	0	0	0	0	0	0	0	0	0	0	0	0	0	0	0	89352	82825	90492	0	0	0
0	0	0	0	0	0	0	0	0	0	0	0	0	0	0	0	0	0	0	0	0	0	0	0	0	0	0	0	0	0	0	0	0	0	0	0	0	0	0	0	0	0	0	104280	1273800	1059800	0	0	0
0	0	0	0	0	0	0	0	0	0	0	0	0	0	0	0	0	0	0	0	0	0	0	0	0	0	0	0	0	0	0	0	0	0	0	0	0	0	0	0	0	0	0	38002	46681	48657	0	0	0
0	0	0	0	0	0	0	0	0	0	0	0	0	36809	0	0	0	0	0	0	0	0	443180	1403100	1856800	0	0	0	0	0	0	0	0	0	404560	368330	127750	0	0	59532	0	0	0	83998	126980	190830	85831	0	148930
0	0	0	0	0	0	0	0	128310	0	0	0	0	0	0	0	0	0	0	0	0	0	0	0	0	0	68013	0	0	42831	0	0	37567	0	0	0	0	0	0	0	0	0	0	10782000	17786000	19331000	0	0	97770
0	0	0	0	0	0	0	0	0	0	0	0	0	0	0	0	0	0	0	0	0	0	0	0	0	0	0	0	0	0	32464	0	0	0	163230	172370	0	0	0	10997	0	0	16930	831750	1394100	1393800	0	0	0
0	0	0	0	0	0	0	0	0	0	0	0	0	0	0	0	0	0	0	0	0	0	0	0	0	0	0	0	0	0	0	0	0	0	0	0	0	0	0	0	0	0	0	3239000	5075900	4902900	0	0	0
0	0	0	0	0	0	2278.5	0	0	0	0	0	6430.6	0	0	0	0	0	0	0	0	0	0	0	52152	0	0	0	0	0	0	0	0	0	0	0	0	0	0	0	0	0	0	1981300	2942300	3158500	0	0	0
0	0	275560	73632	0	0	0	0	0	0	0	0	0	0	0	445520	128520	0	0	0	0	0	0	0	0	0	0	0	0	0	0	0	0	0	0	0	0	0	0	0	0	0	0	115960	0	0	0	0	0
191680	74597	61714	15420	155630	469560	115820	283640	182110	174840	158940	377810	266010	69512	131840	74831	0	168980	101810	294800	179270	279820	52982	370400	206310	94451	0	0	0	0	0	221250	292240	244670	152450	0	0	236390	155450	162100	334620	82820	179650	917150	1562100	1725500	102340	121570	142550
0	0	0	0	0	0	0	0	0	0	0	0	0	0	0	0	0	0	0	0	0	0	0	0	0	0	0	0	0	0	0	0	0	0	0	0	0	0	0	0	0	0	0	478430	2071100	2252400	0	0	0
0	0	97759	0	0	0	0	0	0	0	0	0	0	0	0	0	0	0	130630	0	0	0	0	97188	231690	0	292940	0	0	0	0	0	0	335150	0	0	0	1001400	0	0	19818	26228	27262	213250	106130	134320	0	0	0
0	0	0	0	0	0	0	0	0	0	0	0	0	0	0	0	0	0	0	0	0	0	0	0	0	0	0	0	0	0	0	0	0	0	0	101910	0	0	0	0	0	0	0	377690	796830	848030	0	0	0
0	0	0	0	0	0	0	0	0	0	0	0	0	0	0	0	0	0	0	0	0	0	0	0	0	0	0	0	0	0	0	0	0	0	0	0	0	0	0	0	0	0	0	0	126360	132040	0	0	0
0	0	0	0	0	0	0	0	0	0	0	0	0	0	0	0	0	0	26603	0	0	0	0	0	0	0	0	0	166570	173650	171770	0	0	0	0	0	200840	0	0	0	0	0	0	4747600	8814100	9198900	0	19926	0
0	0	0	0	0	0	0	0	0	0	0	0	0	0	0	0	0	0	0	0	0	0	0	0	0	0	0	26911	0	0	0	0	0	0	0	0	0	0	0	0	0	7025.5	0	28876	63283	53795	0	0	0
0	2261.8	0	0	0	0	0	0	0	0	0	101430	100050	0	0	0	0	0	0	0	27515	0	0	0	0	0	0	49299	0	0	0	0	0	0	0	0	0	77845	0	0	0	0	0	0	0	0	0	0	0
0	0	0	0	0	0	0	0	0	0	0	0	0	0	0	0	0	0	0	0	0	0	0	0	0	0	0	0	0	38069	0	0	0	0	0	0	0	0	38674	0	0	0	0	108630	179020	192040	24851	0	0
0	0	0	0	0	0	0	0	0	0	0	0	0	0	0	0	0	0	0	0	0	0	0	0	0	0	0	0	0	0	0	0	0	0	0	0	0	0	0	0	0	0	0	689570	1288000	1098400	0	0	0
46014	0	0	39901	0	0	0	0	0	0	0	993590	479640	0	0	16917	0	0	0	0	0	0	0	0	0	0	12007	0	0	0	0	0	0	59614	0	0	0	0	0	0	59320	0	0	1264900	1346700	1485600	0	0	56479
0	0	0	0	0	0	0	0	0	0	0	147760	0	0	0	0	0	0	0	0	0	0	0	0	0	0	0	0	0	0	0	0	0	0	0	0	0	0	0	0	0	0	0	0	72143	0	0	0	0
0	0	0	0	0	0	0	0	0	0	0	0	0	0	0	0	0	0	0	0	0	0	0	0	0	0	0	0	0	0	0	0	0	0	0	0	0	0	0	0	0	0	0	70577	133040	110210	0	0	0
0	0	0	0	0	0	5769.7	0	0	0	0	0	0	0	0	0	0	0	0	0	0	0	0	0	0	0	0	0	0	0	0	0	0	0	0	0	0	0	0	0	0	0	0	324870	423720	485690	0	0	0
0	0	73981	0	0	0	0	0	0	69317	0	0	0	19909	0	0	0	0	0	0	0	0	0	0	0	0	0	0	0	12642	0	0	0	0	0	0	0	0	0	0	0	0	0	9316300	12102000	13045000	0	0	0
51134	70698	61753	0	0	0	0	0	114500	104260	132000	0	28710	93140	125210	67581	0	79189	42559	73432	64725	98253	0	17714	0	164590	99339	68011	111240	89699	56592	0	0	0	157850	146020	163060	0	83469	55270	86085	30453	89692	438140	627330	648360	57994	100080	0
0	0	0	0	0	0	0	0	0	0	0	0	0	0	0	0	0	0	0	0	0	0	0	0	0	0	0	0	0	0	0	0	0	0	0	0	0	0	0	0	0	0	0	41476	0	42002	0	0	0
0	0	0	0	0	0	0	0	0	0	0	0	0	0	0	0	0	0	0	0	0	0	0	0	0	0	0	0	0	0	0	0	0	0	0	0	0	0	0	0	0	0	0	106660	139430	128570	0	0	0
0	0	0	0	0	0	0	0	0	0	0	0	0	0	0	0	0	0	0	0	0	0	0	0	0	0	0	0	0	0	0	0	0	0	0	0	0	0	0	0	0	0	0	327950	1120900	1067000	0	0	0
0	3963	0	3597.3	0	0	0	0	0	0	0	0	0	0	0	0	0	0	0	0	0	0	0	0	0	0	0	0	0	0	0	0	0	0	0	0	0	0	0	0	0	0	15443	160290	244640	203710	0	0	0
0	0	0	0	0	0	0	0	0	0	0	161580	164720	0	0	0	0	0	0	0	0	0	0	0	0	0	0	0	0	0	0	0	0	0	0	0	0	0	0	0	0	0	0	318160	645730	479590	0	0	0
0	0	0	0	0	232560	95290	272900	0	0	0	0	0	0	0	0	0	0	0	0	0	0	0	0	0	0	110910	0	0	0	0	0	0	0	0	0	0	0	0	0	0	0	0	1162800	1584000	1666700	0	0	0
0	0	0	0	0	0	0	0	0	0	0	0	0	0	0	0	0	0	0	0	0	0	0	0	0	0	0	0	0	0	0	0	0	0	0	0	0	0	0	0	0	0	0	96676	366080	405460	0	0	0
0	0	0	0	0	0	0	0	0	0	0	507110	329920	0	0	0	0	0	0	0	0	0	0	0	0	0	0	0	0	0	0	0	0	0	0	0	0	0	0	0	0	0	0	0	0	0	0	0	0
0	0	0	0	0	0	0	0	0	0	0	3625900	1669700	0	0	0	0	0	0	0	0	0	0	0	0	0	0	0	0	0	0	0	0	0	0	0	0	0	0	0	0	0	0	2691700	4208000	4722300	0	0	0
0	0	0	0	0	0	0	0	0	0	0	0	0	0	0	0	0	0	0	0	0	0	0	0	0	0	0	0	0	0	0	0	0	0	0	0	0	0	0	0	0	0	0	352930	941120	994430	0	0	0
0	0	0	0	0	0	0	0	0	0	0	635620	568150	0	0	0	40174	0	0	0	0	0	0	0	0	0	0	0	0	0	0	0	0	0	0	0	0	0	0	0	0	0	0	5967600	7541600	7373300	0	0	0
0	0	0	0	0	7660.1	0	18122	0	0	0	8159.5	52639	0	0	0	0	196740	98130	0	0	0	0	0	0	0	0	0	0	0	0	0	0	0	0	0	0	217130	136990	0	0	0	0	0	0	0	0	0	0
0	0	0	0	0	0	0	0	0	0	0	0	0	0	0	0	0	0	0	0	0	147680	0	0	0	0	0	0	0	0	0	153420	0	0	0	0	0	0	0	0	0	0	0	1111400	2821100	2696900	0	0	0
0	0	0	0	0	0	0	0	0	0	0	0	0	0	0	0	0	0	0	0	0	0	0	0	0	0	0	0	0	0	0	0	0	0	0	0	0	0	0	0	0	0	0	0	87099	81611	0	0	0
0	0	0	0	0	0	0	0	0	0	0	0	0	0	0	0	0	0	0	0	0	0	0	0	0	0	0	0	0	0	0	0	0	0	0	0	0	0	0	0	0	0	0	1786800	2334900	2812800	0	0	0
13338000	12989000	10444000	2398600	21353000	0	0	0	0	0	0	0	0	19950000	24771000	14679000	0	0	0	0	0	108830	0	0	0	25739000	25510000	16220000	30221000	20424000	13067000	21460000	15265000	22748000	33895000	27121000	21364000	0	0	0	0	0	0	20664000	33663000	33164000	0	0	0
14025	25461	51326	24259	0	1184900	283870	569940	0	0	0	1186300	1085700	0	0	20830	25277	10835	61331	0	0	0	0	0	0	0	0	0	0	0	22326	0	0	0	0	0	14481	0	0	0	0	0	0	2450400	5167500	3833300	0	0	0
18935	0	0	9009.8	224450	17614	5613.1	0	0	0	37932	18048	20249	25822	238600	21914	0	23267	10329	0	0	0	9536.6	0	192820	95370	33131	0	0	0	0	0	27345	54691	112980	129460	90724	399950	52210	387870	46302	10565	3322.7	0	11475	0	54127	30279	41961
0	42020	0	0	0	0	0	0	0	0	0	0	0	28988	0	0	0	0	0	0	0	0	0	0	0	13839	0	0	0	0	0	0	0	0	0	0	0	0	0	0	0	4168.4	0	63376	105680	84052	0	0	0
0	0	0	0	0	0	0	569710	34512	0	0	1109500	736520	0	0	0	0	0	0	0	0	0	0	0	0	0	0	0	0	0	0	0	0	15453	0	0	0	0	0	0	0	0	0	4223100	5284100	5674100	0	0	0
0	0	0	0	0	179350	74951	139080	0	0	0	0	0	0	0	0	0	0	0	0	0	0	0	0	0	0	0	0	0	0	0	0	0	0	0	0	0	0	0	0	0	0	0	477940	895770	953940	0	0	0
0	0	0	0	0	0	0	0	0	0	0	0	0	0	0	0	0	0	0	0	0	0	0	0	0	0	0	0	0	0	0	0	0	0	0	0	0	0	0	0	0	0	0	233760	131200	398100	0	0	0
0	0	0	0	0	0	0	0	0	0	0	0	0	0	0	0	0	0	0	0	0	0	0	0	0	0	0	0	0	0	0	0	0	0	0	0	0	0	0	0	0	0	0	388820	401330	526240	0	0	0
0	0	0	0	0	0	0	0	0	0	0	0	0	0	0	0	0	0	0	0	0	0	0	0	0	0	0	0	0	0	0	0	0	0	0	0	0	0	0	0	0	0	0	125690	546680	541040	0	0	0
0	0	0	0	0	0	0	0	0	0	0	0	0	0	0	0	0	0	0	0	0	0	0	0	0	0	0	0	0	0	0	0	0	0	0	0	0	0	0	0	0	0	0	60252	62072	87488	0	0	0
0	0	0	0	0	0	0	0	0	0	0	0	394140	0	0	0	0	0	0	0	0	0	0	0	0	0	0	0	0	0	0	0	0	0	0	0	0	0	0	0	0	0	0	336160	300440	618400	0	0	0
0	0	0	0	0	0	0	0	0	0	0	108990	0	0	0	0	0	0	0	0	0	0	0	0	0	0	0	0	0	0	0	0	0	0	0	0	0	0	0	0	0	0	0	1405200	2890300	2410500	0	0	0
0	0	0	0	0	0	0	0	0	0	0	0	0	0	0	0	0	0	0	0	0	0	0	0	0	0	0	0	0	0	0	0	0	0	0	0	0	0	0	0	0	0	0	271370	463020	330040	0	0	0
0	0	0	0	0	0	0	0	0	0	0	0	0	0	0	0	0	0	0	0	0	0	0	0	0	0	0	0	0	0	0	0	0	0	0	0	0	0	0	0	0	0	0	151730	251380	262130	0	0	0
0	0	0	0	0	0	0	0	0	0	0	0	0	0	0	0	0	0	0	0	0	0	0	0	0	0	0	0	0	0	0	0	0	0	0	0	0	0	0	988950	430830	0	0	107710	227940	758720	0	0	0
0	0	0	0	0	0	0	0	0	0	0	0	0	0	0	0	0	0	0	0	0	0	0	0	0	0	0	0	0	0	0	0	0	0	0	0	0	0	0	0	0	0	0	78079	163110	0	0	0	0
0	0	0	0	0	206350	106300	133380	0	0	0	0	0	130970	0	0	0	0	0	0	0	0	0	0	0	0	0	0	0	0	0	11646	0	0	0	0	0	0	0	0	0	0	0	454590	771660	627940	0	0	0
0	0	0	0	0	0	0	0	0	0	0	0	0	0	0	0	0	0	0	0	0	0	0	0	0	0	0	0	0	0	0	0	0	0	0	0	0	0	0	0	0	0	0	746130	1020800	1025500	0	0	0
0	0	0	0	0	0	0	0	0	0	0	0	0	0	0	0	0	0	0	0	0	0	0	0	0	0	0	0	0	0	0	0	0	0	0	0	0	0	0	0	0	0	0	293910	289230	432610	0	0	0
0	0	0	0	0	0	0	0	0	0	0	351810	335640	0	0	38081	0	0	13418	0	0	0	0	0	0	0	0	0	0	0	0	0	0	0	0	0	0	0	43927	0	0	0	0	2513700	3940400	3776400	0	0	0
89319	171910	373290	73280	378120	34651	32057	7830.2	181560	237410	282590	163220	107180	341060	347730	200090	72161	213190	125570	196950	36467	144710	39822	80381	162670	289680	79143	363670	438260	226740	148100	96471	145730	343230	365680	376770	160080	1704100	701020	1023400	542120	231240	261780	965100	1055900	1137100	79980	184380	147000
0	93440	0	0	0	0	0	28974	0	0	0	356770	1188800	0	0	0	25888	0	0	0	0	88734	0	0	0	0	0	0	251390	0	103570	0	0	0	0	0	0	0	0	0	0	0	0	3947800	10937000	10496000	65170	98676	0
0	0	87135	0	0	447740	21564	305360	0	6741.5	31797	44049	49451	48196	6936.2	23741	0	57140	44182	4435	43466	109710	0	0	6234	0	0	0	0	0	0	41866	29680	30959	45516	81614	0	0	80364	120420	84214	20500	103120	716810	1406600	1335700	0	0	0
0	0	41943	0	0	207950	0	160380	0	0	0	0	547010	0	0	0	0	0	0	0	0	0	0	0	0	0	0	0	0	0	0	0	0	0	0	0	0	0	0	0	0	0	0	1098700	2229300	2423800	0	0	0
0	163830	0	0	0	238690	87756	185620	432320	0	0	0	0	0	0	0	0	0	0	334960	0	283560	0	442000	0	0	25989	234080	0	0	0	0	0	0	0	13288	0	0	0	0	0	0	0	433750	535270	534390	0	0	0
80443	0	11496	2781.5	0	0	0	0	0	0	109810	0	0	27187	0	24183	5599.9	29675	31953	0	9035.7	0	0	0	0	13489	16663	0	0	0	0	0	0	0	0	0	0	0	14299	0	0	0	0	10403000	13829000	16069000	0	0	0
0	0	0	0	0	0	0	0	0	0	0	0	0	0	0	0	0	0	0	0	0	0	0	0	0	0	0	0	0	0	0	0	0	0	0	0	0	0	0	0	0	0	0	52895	202130	205080	0	0	0
0	0	0	0	0	0	0	0	32711	0	0	0	0	0	0	0	0	0	0	0	0	0	0	0	0	0	0	0	0	0	0	0	0	64140	0	0	0	0	0	0	0	0	0	3393100	5340900	5442400	0	0	0
0	0	23001	21281	0	49352	0	0	26402	0	0	82836	0	0	0	0	0	0	0	0	83260	0	0	0	0	0	0	0	0	0	0	0	0	0	28784	0	0	0	0	39206	0	49830	106840	15559000	20674000	20002000	115840	0	0
0	0	0	0	0	0	0	0	0	0	0	0	0	0	0	0	20786	0	16767	8258.1	0	0	0	0	0	0	0	0	0	0	0	0	0	0	0	0	0	0	0	0	0	0	0	1114100	1346000	1546000	0	0	0
0	0	0	0	0	0	0	0	0	0	0	0	0	0	0	0	0	0	0	0	0	0	0	0	0	0	0	0	0	0	0	0	0	0	0	0	0	0	0	0	0	0	0	598350	778310	842570	0	0	0
0	0	0	0	0	0	0	0	0	0	0	0	0	0	0	0	0	0	0	0	0	0	0	0	0	0	0	0	0	0	0	0	0	0	0	0	0	0	0	0	0	0	0	161840	220400	202280	0	0	0
0	0	0	0	0	0	0	0	0	0	0	0	0	0	0	0	0	0	0	0	0	0	0	0	0	0	0	0	0	0	0	0	0	0	0	0	0	0	0	0	0	0	0	0	70019	145330	0	0	0
0	70589	0	0	0	21083	0	0	0	0	0	0	0	0	72470	60925	0	0	0	0	0	48974	0	0	0	85035	65716	0	0	90120	38268	0	0	80558	96817	118330	0	0	50938	89639	48345	19177	0	0	0	0	0	0	0
0	59116	0	0	0	0	0	0	41002	21659	29789	0	0	0	0	15974	0	0	0	0	0	0	0	0	0	0	0	0	0	0	23406	0	0	0	0	0	0	44148	0	0	33954	0	0	4931800	7696500	6791900	0	0	0
9587.4	27257	262550	67537	440010	1210500	414710	783950	15111	0	0	0	51481	534790	448350	274580	0	0	0	0	27829	18547	0	0	0	30563	0	7747.7	0	0	0	0	18423	0	20558	38777	25563	19317	134010	0	0	34570	26365	8933400	15236000	15167000	61991	0	0
0	10274	0	0	0	95223	27120	66292	132220	0	143210	0	106340	38609	95607	22161	25698	135600	0	0	89486	187700	0	0	0	56913	0	113110	99458	74686	52012	83836	0	0	278030	282790	125420	0	0	0	0	0	0	14832000	20962000	26043000	0	0	0
0	0	0	0	0	43362	7729.5	45938	0	0	0	0	0	0	0	0	0	0	0	0	0	0	0	0	0	0	0	0	0	0	0	0	0	0	0	0	0	0	0	0	0	0	0	0	0	19731	0	0	0
11369	0	0	0	0	0	0	11196	0	0	0	0	0	0	0	0	0	0	0	0	0	0	0	0	0	0	0	0	6104.2	0	0	0	0	25102	0	0	0	0	0	0	0	0	0	275650	514020	484240	0	0	0
0	0	0	0	0	0	0	0	0	0	0	0	0	0	0	0	0	0	0	0	0	0	0	0	0	0	0	0	0	0	0	0	0	0	0	0	0	0	0	0	0	0	0	74288	92552	91402	0	0	0
0	0	0	0	0	0	0	0	0	0	0	0	0	0	0	0	0	0	0	0	0	0	0	0	0	0	0	0	0	0	0	0	0	0	0	0	0	0	0	0	0	0	0	37498	81191	45952	0	0	0
0	0	0	0	0	830890	243400	743090	0	0	0	346920	466610	0	0	0	59214	0	0	0	0	0	0	0	0	869110	479500	459110	0	0	0	0	0	0	0	0	0	171690	0	0	0	0	0	16801000	22461000	24296000	0	0	0
693090	772190	631680	85635	832680	236190	97642	159730	647810	678820	756250	117550	142240	1084200	1294400	906910	256390	1948100	685800	1233700	940580	1320700	844790	3027900	3503400	964400	1213800	658380	2674600	1777100	1119000	531420	542060	1089400	3235500	3660100	2142100	2017900	1845600	1751100	1055800	494130	812620	24072000	35212000	40047000	452940	790560	1126600
0	0	0	0	0	0	0	0	0	0	0	0	0	0	0	0	0	0	0	0	0	0	0	0	0	0	0	0	0	0	0	0	0	0	0	0	0	0	0	0	0	0	0	269790	453470	395470	0	0	0
0	0	0	0	0	262210	0	0	0	0	0	0	11986	0	0	0	0	0	0	0	0	0	0	0	0	0	0	0	0	0	0	27960	0	0	41210	0	0	0	0	0	0	0	0	150180	330320	271900	0	0	0
0	0	15580	0	0	169900	63784	160970	0	0	0	0	0	0	0	0	0	0	0	0	0	0	0	0	0	21570	0	0	0	0	0	0	0	0	97669	0	0	0	0	0	0	0	0	2169900	2998700	3267100	0	0	0
0	0	0	0	0	0	0	0	0	0	0	0	0	0	0	0	0	0	0	0	0	0	0	0	0	0	0	0	0	0	0	0	0	0	0	0	0	0	0	0	0	0	0	222540	515150	182270	0	0	0
0	0	0	0	0	0	0	0	0	0	0	112770	140590	0	0	0	0	0	0	0	0	0	0	0	0	0	0	30604	0	0	0	0	0	0	0	0	0	0	0	0	0	0	0	747480	828220	1338100	0	0	0
0	0	0	0	0	11524	0	15107	0	0	0	0	0	0	133080	0	0	0	0	0	0	0	28665	128450	0	0	64278	0	0	0	0	0	0	0	0	0	0	0	0	0	144510	0	100630	259680	300680	422840	0	0	0
0	0	0	0	0	0	0	0	0	0	0	0	0	0	0	0	0	0	0	0	0	0	0	0	0	0	0	0	0	0	0	0	0	0	0	0	0	0	0	0	0	0	0	89922	110730	49491	0	0	0
0	0	0	0	0	4437.1	0	0	0	0	0	0	0	0	0	0	0	0	0	0	0	0	0	0	0	0	0	0	0	0	0	0	0	0	0	0	0	11323	0	0	0	0	0	304790	528870	444340	0	0	0
0	0	0	0	0	64495	30155	41069	0	0	0	0	0	0	0	0	0	0	0	0	0	0	0	0	0	0	0	0	0	0	0	0	0	0	0	0	0	0	0	0	0	0	0	682400	938790	1029200	0	0	0
0	27962	188700	41326	89832	0	21618	0	0	207100	282110	34325	159390	113040	14537	0	51553	104170	93263	21099	225670	0	0	0	101900	65232	0	83568	0	156940	98299	25153	40584	43291	261020	243680	121190	0	0	0	42804	87862	41635	3772200	5505200	6268600	59772	103980	117320
0	0	0	0	0	0	0	0	0	0	0	153270	123500	0	0	0	0	0	0	0	0	0	0	0	0	0	0	0	0	0	0	0	0	0	0	0	0	0	0	0	0	0	0	0	86604	119990	0	0	0
0	0	0	0	0	33613	112440	324740	0	0	0	315330	250070	0	0	0	0	0	0	0	0	0	0	0	0	0	0	0	0	0	0	0	0	0	0	0	0	0	0	0	0	0	0	1516200	2417700	1713600	0	0	0
521730	597620	313380	89116	579380	123630	47014	14018	632770	951610	1210500	0	259830	241860	291150	230830	35442	516170	182240	230670	319720	210090	287970	1141200	1031400	379120	494120	210360	563290	162840	223850	162860	253310	479560	796760	767170	538510	1150100	952820	586540	723130	239120	578550	3640100	5125400	5545700	467580	627840	872440
0	0	0	0	0	0	0	0	0	0	0	0	0	0	0	0	0	0	0	0	0	0	0	0	0	0	0	0	0	0	0	0	0	0	0	0	0	0	0	0	0	0	0	311030	481170	650150	0	0	0
0	0	0	0	0	106840	0	84346	0	0	0	0	0	0	0	0	0	0	0	0	0	0	0	0	0	0	0	0	0	0	0	0	0	0	0	0	0	30530	0	0	0	0	0	189700	294120	527290	0	0	0
0	0	0	0	0	709030	287840	631590	0	0	0	0	0	0	0	0	0	0	0	0	0	0	195630	976770	963810	0	0	0	0	0	0	0	0	0	0	0	0	0	0	0	0	0	0	162230	66786	184260	291180	351890	452590
41441	7613.7	0	0	53540	0	0	0	0	87156	0	67395	49432	0	0	0	22905	0	0	0	0	0	0	0	0	0	0	0	79971	0	76980	0	0	0	90723	45446	0	0	0	0	49017	0	0	341180	674660	480920	0	94766	105060
0	0	0	0	0	48420	18447	28516	0	0	0	88030	45910	0	0	0	0	0	0	9506.2	0	0	0	0	0	11522	0	0	0	0	0	0	0	0	0	0	12522	0	0	0	0	0	0	161540	341110	215540	0	0	0
35369	0	0	0	0	0	0	0	0	0	0	0	0	0	0	0	0	0	0	0	0	0	0	0	0	0	32061	18784	0	0	0	163580	136980	275830	0	49617	0	0	0	0	0	0	0	1187300	1306600	1591300	0	0	0
0	0	0	0	0	0	0	0	14195	0	0	1156800	986850	13063	23862	16516	0	15712	0	0	18125	0	0	0	0	6578	11946	8429.8	0	0	25486	0	0	0	0	76242	46573	0	0	0	0	0	0	12575000	23189000	21385000	0	0	0
0	0	0	0	0	264630	0	95854	0	0	0	0	0	0	0	0	0	0	0	0	0	0	0	0	0	0	0	0	0	0	0	0	0	199400	0	0	0	0	0	0	0	0	0	668530	726200	1260200	0	0	0
0	0	0	0	0	0	0	0	0	0	0	0	0	0	0	0	0	179610	0	0	0	0	0	433980	234220	0	0	0	479650	0	0	0	0	0	372930	458440	0	528780	0	550910	0	0	0	0	0	0	0	474000	401460
0	0	0	0	0	0	0	0	0	0	0	4451.9	0	0	0	0	0	0	0	0	0	0	0	0	0	0	0	0	0	0	0	0	0	0	0	0	0	0	0	0	0	0	0	226790	312520	269580	0	0	0
0	0	0	0	0	0	0	0	0	0	0	0	0	0	0	0	0	0	0	0	0	0	0	0	0	0	0	0	0	0	0	0	0	0	0	0	0	0	0	0	0	0	0	405460	370430	593380	0	0	0
319370	97016	41785	69765	176630	219380	0	0	138650	127660	198860	89904	88936	127590	46217	108950	0	450010	200410	0	76437	0	108540	473640	217640	131870	0	151650	0	196800	0	40250	201730	98151	551660	466680	93406	279950	279650	198730	631730	53622	622660	20218	0	0	106140	177070	367530
0	0	0	0	0	0	0	0	0	0	0	0	0	0	0	0	0	0	0	0	0	0	0	0	0	0	0	0	0	0	0	0	0	0	0	0	0	0	0	0	0	0	0	52047000	73939000	70766000	0	0	0
74323	0	365400	126400	0	0	0	0	0	0	0	0	0	653110	246700	203180	0	0	0	0	0	0	0	0	0	0	0	104110	0	0	0	0	39497	72594	528710	722240	382930	1878800	1309400	1596700	0	0	0	0	0	0	0	0	0
0	0	0	0	0	0	0	0	0	0	0	0	0	0	0	0	0	0	0	0	0	0	0	0	0	0	0	0	0	0	0	0	0	0	0	0	0	0	0	0	19471	0	0	13852000	28531000	34170000	0	0	0
0	0	0	0	0	0	0	0	0	0	0	0	0	0	0	0	0	0	0	0	0	0	0	0	0	0	0	0	0	0	0	0	0	0	0	0	0	0	0	0	0	0	0	340490	657080	681610	0	0	0
0	0	0	0	0	0	0	0	0	0	0	454890	583060	0	0	0	0	0	0	0	0	0	0	0	0	0	0	0	0	0	0	0	0	0	256460	0	0	0	0	0	0	0	0	4637000	7763900	8372100	0	0	0
25443	63449	8398.1	0	91009	0	0	0	33112	35201	97027	0	0	65324	22438	0	0	31838	20148	0	21584	46026	12673	50114	128940	96152	37661	0	128240	0	0	25367	20930	0	53176	108260	46819	171900	55187	0	124320	33658	0	16045	0	0	19755	0	79365
0	0	0	0	0	0	0	0	0	0	0	0	0	0	0	0	0	0	0	0	0	0	0	0	0	0	0	0	0	0	0	0	0	0	0	0	0	0	0	0	0	0	0	154570	160480	214730	0	0	0
0	0	0	0	0	85386	38961	29399	0	0	0	0	0	0	0	0	0	0	0	0	0	0	0	0	0	0	0	0	0	0	0	0	0	0	0	0	38828	0	0	0	0	0	0	2894700	4597300	5570700	0	0	0
0	0	0	0	0	769080	0	0	0	0	0	335330	145900	0	0	0	0	0	0	0	0	0	0	0	0	0	0	44196	0	0	0	0	59301	0	0	0	0	0	0	0	0	0	0	73032	230170	146820	0	0	0
0	0	0	0	0	0	0	0	0	0	0	0	0	0	0	0	0	0	0	0	0	0	0	0	0	0	0	0	0	0	0	0	0	0	0	0	0	0	0	0	0	0	0	103890	88451	102920	0	0	0
0	0	0	0	0	0	0	0	0	0	0	0	0	0	0	0	0	0	0	0	0	0	0	0	0	0	0	0	0	0	0	0	0	0	0	0	0	0	0	0	0	0	0	153210	170400	149290	0	0	0
0	159530	0	0	0	1062900	361810	630670	0	0	0	1282000	2126900	0	0	0	0	0	0	0	0	0	0	0	0	0	0	0	0	0	0	0	0	0	219330	0	0	0	0	0	0	64709	0	5995900	11446000	10837000	0	0	0
0	0	0	0	0	0	0	0	0	0	0	0	0	0	0	0	0	0	0	0	0	0	0	0	0	0	0	65515	0	0	0	0	0	0	0	0	0	0	0	0	0	0	0	2470900	4965500	4425600	0	0	0
0	0	0	0	0	0	0	0	0	0	0	0	0	0	0	0	0	0	0	0	0	0	0	0	0	0	0	0	0	0	0	0	0	0	68218	40346	0	0	79599	56803	0	0	0	20952	37483	28238	0	0	0
0	0	0	0	0	0	0	0	0	0	0	0	0	0	0	0	0	0	0	0	0	0	14231	0	0	0	0	0	0	0	0	17174	0	0	0	0	0	0	0	0	0	0	0	1120000	1854300	1680800	0	0	0
0	0	0	0	0	0	0	0	0	0	0	0	0	0	0	0	0	0	0	0	0	0	0	0	167430	0	0	0	0	0	0	0	0	0	0	0	0	0	0	0	0	0	0	317750	338960	378120	0	166010	0
0	0	0	0	0	0	0	0	0	0	0	0	0	0	0	0	0	0	0	0	0	0	0	0	0	0	0	0	0	0	0	0	0	0	0	0	0	0	0	0	0	0	0	1732800	1990100	1375900	0	0	0
1150200	3028600	2379500	333970	4537100	1254500	698590	996740	2858300	4501600	4014500	1815100	1446800	4764900	5506200	2058200	1231400	5998700	2126900	3258400	3417400	2447500	1556800	5410600	7014400	3328700	2470000	3196600	5120900	4551700	1397600	1090500	1595200	1231800	7490900	8091900	4957700	4616200	2344600	2374000	2996500	758800	1667200	1384200	4890800	2488800	788050	1303400	1575800
0	0	0	0	0	248040	98164	169000	0	0	0	0	0	0	0	0	0	0	0	0	0	0	0	0	0	0	0	0	0	0	0	0	0	0	0	0	0	0	0	0	0	0	0	65503	0	0	0	0	0
0	0	0	0	0	0	0	0	0	0	0	0	0	0	0	0	0	0	0	0	0	0	0	0	0	0	0	0	0	0	0	26759	96122	0	0	0	0	0	0	0	0	0	12025	1427400	2467800	2342000	0	0	0
0	0	0	0	0	0	0	0	0	0	0	80054	126040	0	0	0	0	0	0	0	0	0	0	0	0	0	0	0	0	0	0	0	0	0	0	0	0	0	0	0	0	0	0	5688000	7931800	8451300	0	0	0
0	99854	70708	0	0	0	108680	0	102880	143020	189560	0	319260	0	0	0	33152	112610	54776	0	74742	113280	0	0	0	0	0	0	0	0	0	0	92797	0	0	0	42361	0	0	125770	109640	0	107560	834170	1815900	1754800	80739	141030	0
0	11722	13272	0	0	0	0	0	0	0	0	0	0	65914	0	0	0	0	0	0	0	0	0	0	0	0	0	0	0	67242	0	0	0	0	0	0	0	0	0	0	16627	0	11633	392540	763420	854420	0	0	0
0	0	0	0	0	60281	0	0	0	0	0	28820	35070	0	0	0	0	0	0	0	0	0	4014.8	0	0	0	0	0	21886	0	0	0	0	0	50241	31240	0	0	0	0	17672	0	0	208170	272800	360240	0	0	0
3363100	4226100	2510000	787690	5312700	0	0	0	6918700	7522000	7532300	0	0	5835000	5930700	3980100	1385400	5381900	2902500	4624000	3542700	4034500	1410500	5115400	5926900	6743300	4576200	3647800	8905100	7418100	4445200	2950400	3501600	5843600	9916200	11477000	6798700	7805900	5156100	5612300	7846300	2724600	5189800	17108000	26566000	26098000	3921200	4721200	5509000
0	0	0	0	0	0	0	0	0	0	0	0	0	0	0	0	0	0	0	0	0	0	0	45639	0	0	0	0	0	0	0	0	0	0	0	0	0	0	0	0	0	0	0	82662	365700	91875	0	0	0
0	0	0	0	0	43456	0	0	0	0	0	0	0	0	27312	0	0	0	0	0	0	0	0	0	0	66278	0	0	0	0	0	0	0	0	0	0	0	0	0	0	0	10767	0	8661600	13995000	14208000	57370	0	47026
0	0	0	0	0	0	0	0	0	0	0	0	0	0	0	0	0	0	0	0	0	0	0	0	0	0	0	0	0	0	0	0	0	0	0	0	0	0	0	0	0	0	0	380270	682180	575620	0	0	0
0	0	0	0	0	110530	0	0	0	0	0	107260	0	0	0	0	0	0	2872.8	0	0	0	0	0	13026	0	0	0	0	15711	0	0	0	9988.1	24187	0	0	56346	0	0	18044	5174.9	47002	2107700	2974400	2835900	10261	0	0
0	0	0	0	0	0	0	0	0	0	0	0	0	0	0	0	0	0	0	0	0	0	0	0	0	0	0	0	0	0	0	0	0	0	0	0	0	0	0	0	0	0	0	195400	2450300	2417300	0	0	0
0	164340	367760	0	571700	0	5810.6	0	94059	0	0	865420	264980	226030	263980	0	0	0	10683	0	109960	0	26596	0	269980	0	0	0	496000	250200	123150	94159	0	283480	978030	878940	0	0	496490	522940	286000	0	0	170200	438850	551710	0	0	71941
0	0	0	0	0	0	0	0	0	0	0	0	0	0	0	0	0	0	0	0	0	0	0	0	0	0	0	0	0	0	0	0	0	71434	0	0	0	0	0	0	0	0	0	148380	44889	80358	0	0	0
0	0	0	0	0	90974	34704	52168	0	0	0	0	0	0	0	0	0	0	0	0	0	0	0	0	0	0	0	0	0	0	0	0	0	0	0	0	0	0	0	0	0	0	0	2968800	4621300	4621500	0	0	0
0	0	0	0	0	23125	0	0	0	0	0	26476	0	0	0	0	0	0	0	0	0	0	0	0	0	0	0	0	0	0	0	0	0	0	0	0	0	0	0	0	0	0	0	248900	442870	697100	0	0	0
0	0	0	0	0	10810	0	0	0	0	0	0	0	0	22818	0	0	0	0	0	0	0	0	0	0	0	0	0	0	7175.6	4291.5	21918	0	0	27310	0	0	0	32661	25546	0	2909	0	259370	402470	478690	12126	18822	0
0	0	0	0	0	0	0	0	0	0	0	0	0	0	0	0	0	0	0	0	0	53868	0	0	0	19328	0	0	0	0	0	0	0	0	0	0	0	0	0	0	0	92772	0	1459300	2435700	2099900	0	0	0
0	0	0	0	0	0	0	0	0	0	0	0	0	0	49165	0	0	0	0	0	0	0	0	0	0	0	0	0	0	0	0	0	0	0	0	0	0	0	0	0	0	0	0	307350	489660	585550	0	0	0
0	0	0	0	0	0	0	0	0	0	0	0	0	0	0	0	0	0	0	0	0	0	0	0	0	0	0	0	0	0	0	0	0	0	0	0	0	0	0	0	0	0	0	0	159950	129060	0	0	0
0	0	0	0	0	0	0	0	0	0	0	0	0	0	0	0	0	0	0	0	0	0	0	0	0	0	0	0	0	0	0	0	0	0	0	0	0	0	0	0	0	0	0	1134600	2389200	2262000	0	0	0
23876	20876	0	0	0	0	0	0	0	0	0	0	9666.3	80940	0	0	0	0	0	0	0	0	0	0	0	74702	0	77281	0	0	0	17468	0	39391	63782	0	0	240270	129500	162350	0	0	0	74435	160530	201640	0	0	0
0	0	0	0	0	0	0	0	9496.7	0	0	0	15235	0	0	0	0	0	0	0	0	0	0	0	0	0	0	0	0	0	0	0	0	0	0	0	0	0	0	0	0	0	0	46495	148040	170150	0	0	0
0	0	0	0	0	764780	351290	598370	0	0	0	645700	442810	0	0	0	0	0	0	0	0	0	0	0	0	0	0	0	0	0	0	0	0	0	37159	0	0	0	0	0	0	0	0	2161700	2746300	3403300	0	0	0
0	0	0	0	0	125120	72518	92831	0	0	0	127670	128110	0	0	0	0	0	0	0	0	0	0	0	0	0	0	0	0	0	0	0	82118	0	0	0	0	0	0	0	0	0	0	3259300	5136800	5777700	20554	0	0
0	0	0	0	0	0	0	0	0	0	0	0	0	0	0	0	0	0	0	0	0	0	0	0	0	0	0	0	0	0	0	0	0	0	0	0	0	0	0	0	0	0	0	113300	434310	494620	0	0	0
0	0	0	0	0	0	0	0	0	0	0	0	0	0	0	0	0	0	0	0	0	0	0	0	0	0	0	0	0	0	0	5524.3	0	0	0	0	0	0	0	0	0	0	0	190020	327360	303650	0	0	0
0	0	0	0	0	0	0	0	0	0	0	0	0	0	0	0	0	0	0	0	0	0	0	0	0	0	0	0	0	0	0	0	0	0	0	0	0	0	0	0	0	0	0	0	0	124680	0	0	0
0	0	0	0	0	107480	11243	60541	0	0	0	0	44942	0	0	0	0	0	0	0	0	0	0	0	0	0	0	0	0	0	0	0	0	0	0	0	0	0	0	0	0	0	0	109250	160430	199390	0	0	0
0	0	0	0	0	0	0	0	0	0	0	0	0	0	0	0	0	0	0	0	0	0	0	0	0	0	0	0	0	0	0	0	0	0	0	0	0	0	0	0	0	0	0	297290	452010	410750	0	0	0
0	0	0	0	0	0	0	0	0	0	0	95498	184140	0	0	0	0	0	0	31326	0	0	0	0	0	0	0	0	0	0	0	0	0	27875	0	0	0	0	0	0	0	0	0	585130	838510	781630	0	0	0
0	0	0	0	0	0	0	0	0	0	0	0	0	0	0	0	0	0	0	0	0	0	0	0	0	0	0	0	0	0	0	0	0	0	0	0	0	0	0	0	0	0	0	102510	129550	305420	0	0	0
0	0	0	0	0	257780	0	257900	0	0	0	71527	0	0	0	0	0	0	0	0	0	0	0	324370	0	0	0	0	0	0	0	0	0	0	0	0	0	0	0	0	0	0	0	842930	1930300	2556900	0	0	0
450420	380390	382150	0	937870	0	0	0	569270	586490	681190	0	0	592620	682790	576880	0	758230	199900	362220	264690	532210	109710	396120	1836200	618090	509940	645730	0	658310	0	1455700	1291200	2060300	988380	1296200	475910	1875400	1170000	900710	1073400	40222	652710	0	274170	39230	485420	719000	577230
57851	0	0	0	0	2792200	145230	1084300	0	0	0	1116200	1102100	0	0	0	0	0	0	581020	497320	575070	0	187670	0	0	0	0	0	0	0	0	0	0	77327	202410	26816	0	0	30817	858220	326910	424590	10088000	14788000	14565000	8082.9	8602.4	0
0	0	0	0	0	606370	215540	404420	0	0	0	0	0	0	0	0	0	0	0	0	0	0	0	0	0	0	0	0	0	0	0	0	0	0	0	0	0	0	0	0	0	0	0	363320	571230	426290	0	0	0
0	0	0	0	0	0	0	0	0	0	0	0	0	0	0	0	0	0	0	0	0	0	0	0	0	0	0	0	0	0	0	0	0	0	0	0	0	0	0	0	0	0	0	81653	161070	120980	0	0	0
0	0	0	0	0	0	0	0	0	0	0	0	0	0	0	0	5233.1	15801	0	0	0	0	0	18736	0	0	0	0	0	0	0	0	0	0	0	73913	0	0	0	29225	0	0	0	450970	992200	744250	10456	0	26013
0	0	0	8725.2	0	0	0	0	337670	0	0	0	0	0	0	0	0	0	0	0	0	0	0	0	0	0	0	0	0	0	0	0	0	0	0	0	0	0	0	0	0	0	0	139520	199590	147460	0	0	0
0	0	0	0	0	161900	76352	97361	0	0	0	0	0	0	0	0	0	79171	0	0	0	0	0	0	56447	0	0	0	0	0	0	0	0	0	0	0	0	0	0	0	0	0	0	752200	1000300	1108800	0	0	0
51873	68306	40017	0	0	0	0	0	104500	81190	0	70814	0	0	59199	29904	7123.4	70052	0	67386	0	0	0	99269	64658	0	0	0	0	70062	23226	115190	107590	188610	98781	0	44278	107610	96767	81082	70756	29021	102070	102740	273310	398240	0	0	0
0	0	0	0	0	3284700	1160300	2168100	0	0	0	0	0	0	0	0	0	0	0	0	0	0	0	0	0	0	0	0	228300	0	0	0	0	0	0	0	0	0	0	0	0	0	0	1332400	1751400	4034000	0	0	529850
3129100	4284300	2184300	466370	6232700	12241000	3559800	6957700	6008500	6042900	6900100	10448000	10066000	5505800	7206100	3086800	1143200	5481300	2340500	4028700	3691500	5781000	1513700	8547400	9917100	6805800	7002400	3294500	8843300	7160700	4197500	6631000	5080200	7912500	9031700	11241000	6470200	8153900	4761900	4442400	4386400	1486900	3580000	7707800	15249000	15303000	2593500	4442900	5347600
0	0	0	0	0	0	0	0	0	0	0	0	0	0	0	0	0	0	0	0	0	0	0	0	0	0	0	0	0	0	0	0	0	0	0	0	0	0	0	0	0	0	0	5302800	5806100	6345300	0	0	0
0	0	0	0	0	0	0	0	0	0	0	0	0	0	0	0	0	0	0	0	0	0	0	0	0	0	0	0	0	0	0	0	0	0	0	0	0	0	0	0	0	0	0	48784	77856	74485	0	0	0
0	0	0	0	0	248390	144430	0	0	0	0	0	0	0	0	0	0	0	0	0	0	0	0	0	0	0	0	0	0	0	0	0	0	0	0	0	0	0	0	0	0	0	0	517420	1398000	1538400	0	0	0
0	0	0	0	0	0	0	0	0	0	0	27391	22643	0	0	0	0	0	0	0	0	0	0	0	0	0	0	0	0	0	0	4752.2	5458.5	11321	0	0	0	0	0	0	0	0	0	7958.7	10190	13750	0	0	0
0	0	0	0	0	0	0	0	0	0	0	0	0	0	0	0	0	0	0	0	0	0	0	0	0	0	0	0	0	0	0	0	0	0	0	0	0	0	0	0	0	0	0	102810	224460	334370	0	0	0
95079	121380	38757	4334.4	0	464350	130910	266250	0	0	0	292960	253830	178540	137320	99995	0	0	0	0	0	0	0	0	0	218070	138700	63242	236660	197930	105910	0	0	0	208010	235870	135170	0	0	0	0	0	0	695650	889800	928110	0	0	0
86815	49802	86856	27186	196620	38044	12448	27708	78657	65432	0	51203	46852	76143	274820	204660	11054	7246.3	10657	13679	55407	0	25828	81348	147170	203910	89499	85230	158490	136730	122730	47928	42128	54482	141930	96660	135430	541000	295500	545520	112760	25141	64127	253600	249570	378750	0	14742	0
0	0	0	0	0	199630	47008	166060	0	0	0	37005	92674	0	0	0	0	0	0	0	0	0	0	0	0	0	0	0	0	0	0	0	0	0	0	0	0	0	0	0	0	0	0	14067	26437	33766	0	0	0
0	0	0	0	0	0	0	0	95610	58116	98946	0	0	0	0	0	0	0	0	0	0	0	0	0	0	0	0	0	0	0	0	0	0	0	0	0	0	0	0	0	0	0	0	46244	81235	72742	0	0	0
0	0	14448	0	0	0	0	0	0	0	0	0	0	0	0	12583	0	0	0	0	21107	11251	0	0	0	0	0	39167	0	0	0	14317	0	0	0	0	0	741500	278710	546710	0	0	0	0	0	0	0	0	0
0	17635	0	0	0	0	0	0	0	0	14372	0	0	0	0	0	0	0	0	0	0	0	0	21918	0	0	0	0	0	10794	0	15302	14811	0	0	0	8378.4	0	0	0	0	0	8280.9	1982800	2622900	2942900	0	0	0
0	3748.3	0	0	0	0	0	0	0	0	0	99325	99961	0	0	0	0	0	0	0	0	0	0	0	0	0	0	0	0	0	0	0	0	0	0	0	6986.2	0	0	0	0	0	0	2733500	5406900	5069600	0	0	0
0	0	0	0	0	0	0	0	0	0	0	0	0	0	0	0	0	0	0	0	0	0	0	0	0	0	0	0	0	0	0	0	0	0	0	0	0	0	0	0	0	0	0	100680	111880	92082	0	0	0
196150	214530	0	44816	324900	2462000	698560	1680000	827140	0	145400	0	0	0	205610	129790	84174	0	222640	158170	369250	0	0	254170	799250	310280	200210	0	0	0	0	77976	0	0	365450	136200	213880	148880	0	804460	256400	90442	139210	7516100	6554400	10216000	0	0	0
0	0	0	0	0	0	0	0	0	0	0	0	0	0	0	0	0	0	0	0	0	0	0	90478	0	0	0	0	0	0	0	0	0	0	0	0	0	0	0	0	0	0	0	283860	477450	392310	0	0	0
0	0	0	0	0	0	0	0	0	0	0	0	0	0	0	0	0	0	0	0	0	0	0	0	0	0	0	0	0	0	0	0	0	0	0	0	0	0	0	0	0	0	0	49791	39281	42332	0	0	0
0	0	0	20596	0	0	0	0	0	0	0	0	0	0	87064	0	15143	0	28438	0	46812	46091	26265	0	0	0	0	0	0	0	29881	37859	31236	0	0	0	68372	0	41227	58303	59185	0	88612	4172800	8943600	8081500	21035	46164	0
0	0	0	0	0	99811	44559	63304	0	22887	0	339640	377420	0	0	0	0	0	0	0	0	0	52625	87481	0	0	0	0	89534	0	62010	0	0	0	0	0	0	53209	156020	68941	0	0	35284	1547000	2636400	2528500	33694	0	0
0	0	0	0	0	0	0	0	0	0	0	0	0	0	0	0	0	0	0	0	0	0	0	0	0	0	0	0	0	0	0	0	0	0	0	0	0	0	0	0	0	0	0	15909	23877	37638	0	0	0
0	0	0	0	0	0	0	0	0	0	0	0	0	0	0	0	0	0	0	0	0	0	0	0	0	0	0	0	0	0	0	0	0	0	0	0	0	0	0	0	0	0	0	109920	125340	122020	0	0	0
644630	887780	533950	189410	1166900	0	350990	534820	1250900	1099400	982730	0	944820	1434400	346670	1180700	170820	1199800	753960	815580	411050	581770	362630	1607800	812020	1221400	468360	374160	1278100	1092300	0	1022400	628610	2107600	654260	1077000	0	2397600	1959200	1631200	1272200	256620	0	522910	0	0	893770	660990	406200
0	21877	0	0	13020	0	0	0	45145	34434	55392	0	0	36161	25251	22307	0	27270	0	57511	0	65294	21774	0	90012	45843	0	0	0	0	23485	0	0	0	32010	14061	57276	30716	0	38547	59724	23874	58541	27561	68376	77859	22506	36875	41625
0	0	0	0	0	45320	0	36764	0	0	0	26058	58346	0	0	0	0	0	0	0	0	0	0	0	0	0	25402	0	0	0	0	0	0	0	0	0	0	0	0	0	0	0	0	154910	439150	458130	0	0	0
0	0	0	0	0	46716	22214	169090	0	0	0	104760	253740	0	0	0	0	0	0	0	0	0	0	0	0	0	0	0	0	0	0	237300	151310	158330	0	0	0	0	0	0	0	0	0	57677	0	101260	0	0	0
823090	835630	501790	0	1077000	0	0	0	1207400	0	1265700	0	0	0	0	617840	245450	0	477360	1063300	0	395200	396560	1573400	1530500	1128400	0	377570	1213500	3110700	633400	0	0	1087100	0	7278000	979800	3369200	746220	632070	1002700	526510	652670	2078600	4377100	884320	527260	912610	0
0	0	0	0	0	0	0	0	0	0	0	0	0	0	0	0	0	0	0	0	0	0	0	0	0	0	0	0	0	0	0	0	0	0	0	0	0	0	0	0	0	0	0	126710	92292	163120	0	0	0
0	0	0	0	0	0	0	0	0	0	0	0	0	0	0	0	0	0	0	0	0	0	0	0	0	0	0	0	0	0	0	0	0	0	0	0	0	0	0	0	0	0	0	276230	687070	842670	0	0	0
0	0	156650	0	400130	0	0	0	0	138630	0	0	0	0	0	0	0	18634	6516.4	0	0	0	0	211270	312730	41997	0	16873	0	0	0	0	0	0	155570	134960	0	0	0	48435	0	0	0	1074100	2538500	1824200	120700	214790	0
0	0	0	0	0	0	0	0	0	0	0	315370	482150	0	0	29810	0	0	0	0	0	0	0	0	0	0	0	0	0	0	0	902620	714730	1783900	0	0	0	0	0	0	0	0	0	223930	277710	309420	0	0	0
0	0	0	0	0	0	0	0	0	0	0	0	0	0	0	0	0	0	0	0	0	0	0	0	0	0	0	0	0	0	0	0	0	0	0	0	0	0	0	0	0	0	0	39525	38159	45862	0	0	0
0	0	0	0	0	0	0	0	0	0	0	0	0	0	0	0	0	0	0	0	0	0	0	0	0	0	0	0	0	0	0	0	0	0	0	0	0	0	0	0	0	0	0	115070	41830	36993	0	0	0
57225	0	0	0	84960	0	0	0	0	0	0	44495	33586	0	0	0	1048	0	0	0	0	0	0	0	0	102300	75288	0	0	0	62825	0	0	0	170970	0	0	126220	0	0	0	0	0	0	0	84992	44874	0	0
0	0	26941	0	0	68717	0	206910	0	0	0	154050	58433	0	0	0	0	0	0	0	0	0	0	0	0	0	0	0	0	0	0	98355	91010	181530	0	0	0	532460	0	0	0	0	0	63285	149270	110890	0	0	0
0	0	0	3891	0	0	0	0	0	0	0	0	0	0	0	0	0	0	0	0	0	0	0	0	0	21823	0	0	0	0	0	0	0	0	0	0	0	0	0	0	0	0	0	557840	1053300	814700	0	0	0
0	0	0	63413	0	0	0	41530	0	0	0	0	0	0	0	0	0	0	0	0	0	0	0	0	0	152780	180200	0	0	0	0	0	0	0	0	225010	0	0	0	157830	0	0	0	148450	860630	1176700	0	0	0
0	0	0	0	0	0	0	0	0	0	0	83376	0	0	0	0	0	0	0	0	0	0	0	0	0	0	0	0	0	0	0	0	0	0	0	0	0	0	0	0	0	0	0	9084800	9619700	9786300	0	0	0
0	0	0	0	0	0	0	0	0	0	0	0	0	0	0	0	0	0	0	0	0	0	55042	0	0	0	0	0	0	0	0	0	0	0	0	0	0	0	0	0	0	0	165910	745730	1275900	1183200	0	0	0
0	0	0	0	0	311100	160820	174840	366440	418680	443170	69687	59394	209830	0	0	0	0	0	0	336460	545920	0	0	0	0	41365	0	0	0	0	0	0	0	0	0	0	824970	605210	639960	0	0	21991	1366700	2341000	2034000	0	0	0
0	0	0	0	0	0	0	0	0	0	0	0	0	0	0	0	0	0	0	0	0	0	15648	28804	26611	0	0	0	0	0	0	0	0	0	0	0	0	0	0	0	0	0	0	356310	663740	744090	0	0	0
8572.5	9578.2	12633	0	0	44235	24709	0	76603	23699	62699	0	20402	37592	23297	28118	0	0	0	18383	0	0	9928	31236	35158	0	48963	0	45486	64845	17635	0	20936	0	0	59751	41083	27053	26576	30742	12768	11475	17352	146420	232910	270990	12982	0	45813
0	0	0	0	0	0	0	0	0	0	0	0	0	0	0	0	0	0	0	0	0	0	0	0	0	0	0	0	0	0	0	0	0	0	0	0	0	0	0	0	0	0	0	48522	116290	72535	0	0	0
0	0	0	0	0	1087200	0	782530	0	0	0	993900	1274400	0	0	0	0	0	0	0	0	0	0	0	0	0	0	0	0	0	0	0	0	0	0	0	0	0	0	0	0	0	0	402040	503260	613120	0	0	0
0	0	0	0	0	0	0	0	0	0	0	11427	0	0	0	0	0	0	0	0	0	0	0	0	0	0	0	0	0	0	0	0	0	0	0	0	0	0	0	0	0	0	0	20061	97587	33895	0	0	0
150750	167320	179680	51441	294290	0	125780	169390	340810	365110	397780	198530	0	367900	368230	211250	64892	259500	114100	310760	237120	281060	137020	281950	509920	229950	220300	312310	310380	336400	187390	0	0	0	384490	427370	272040	364450	181840	248570	300630	103880	160550	121030	24025	0	141480	204930	303910
0	581590	154880	133980	284680	0	0	0	711750	947080	1291100	251050	262680	384310	642560	303020	66019	443850	150020	179340	152050	378770	0	226600	1073600	268620	138410	118490	1370400	0	162880	323960	341860	518100	243870	252550	205390	517880	354580	372840	552790	211610	490360	488100	1046800	1011800	513510	745830	9439.2
0	0	0	0	0	0	0	0	0	0	0	0	0	0	0	0	0	0	0	0	0	0	0	0	0	0	0	0	0	0	14314	0	0	0	0	0	0	0	0	0	0	202150	784680	701900	836780	791240	0	0	0
0	0	0	0	0	0	0	0	0	0	0	64323	0	0	0	0	0	0	0	0	0	0	0	0	0	0	0	0	0	0	0	0	0	0	0	0	0	0	0	0	0	0	0	1257200	1810600	1752100	0	0	0
0	0	0	0	0	63240	24634	60367	0	0	0	0	0	0	0	0	0	0	0	0	0	0	0	0	0	0	0	0	0	0	0	0	0	0	0	0	0	0	0	0	0	0	0	989970	1859200	1762300	0	0	0
0	0	0	0	35260	34441	11359	18120	0	0	16349	0	0	33607	0	0	8569.4	63039	39708	0	0	0	0	157620	219780	23139	0	0	82107	54337	25245	124230	88939	107270	76469	64825	37055	198890	82086	113090	29848	0	34376	14778	0	22522	30123	37276	0
118340	0	0	0	0	0	0	0	0	0	0	0	0	0	0	0	0	0	0	0	0	0	0	0	0	0	0	0	0	0	0	0	0	0	0	76872	57604	0	0	0	0	0	0	10071000	16966000	16790000	0	0	0
0	57099	45857	14346	85308	0	0	73059	62963	78676	102980	0	0	59335	77815	59494	17211	107080	52496	63720	51388	71550	0	0	89491	74282	70458	0	87433	83485	62909	0	0	0	21358	74597	72362	91019	89792	74705	71615	26074	45701	31179	109740	147610	49619	77304	97340
0	0	0	0	0	0	0	0	0	0	0	0	0	0	0	0	0	0	0	0	0	0	0	0	0	0	0	0	0	0	0	0	0	0	0	0	49156	240910	0	0	0	0	0	1456000	2999900	2215500	0	0	0
0	0	0	0	0	0	0	0	0	0	0	0	0	0	0	0	0	0	0	227250	0	355430	0	0	0	0	0	0	0	0	0	230510	229430	398480	0	0	0	0	0	0	0	0	0	9353500	16953000	17595000	0	0	0
0	0	0	0	0	0	0	0	0	0	0	0	0	0	0	0	0	0	0	0	0	0	0	0	0	0	0	0	0	0	0	0	0	0	0	0	0	0	0	0	0	0	0	873220	1072200	1065500	0	0	0
0	0	0	0	89896	0	0	0	303490	324250	374460	22733	20180	99128	76261	49567	44694	0	0	67424	70292	105730	88844	381370	99057	0	73035	0	337220	0	203740	148070	0	0	339230	789540	424500	0	0	20248	126010	44429	119150	40088000	60104000	66128000	0	294930	0
0	0	0	0	0	57115	22625	28814	0	0	0	0	46098	0	0	0	0	0	0	0	0	0	0	0	0	0	0	0	0	0	0	0	0	0	0	0	0	0	0	0	0	0	0	0	0	0	0	0	0
0	0	0	0	0	0	0	0	0	0	0	0	0	0	0	0	0	0	0	0	0	0	0	0	0	0	0	0	0	0	0	0	0	0	0	0	0	0	0	0	0	0	0	958760	1390000	1361800	0	0	0
0	0	0	0	0	0	0	0	0	0	0	0	0	0	0	0	0	0	0	0	0	0	0	0	0	0	0	0	0	0	0	0	0	0	0	0	0	0	0	0	0	0	0	175230	0	338340	0	0	0
0	0	0	0	0	0	0	0	0	0	0	0	0	0	0	0	0	0	0	0	0	0	0	0	0	0	0	0	0	0	0	0	0	0	0	0	0	0	0	0	0	0	0	3418000	5848600	6004600	0	0	0
2315500	3860600	4266300	928600	8188600	295500	119480	143610	4733100	2083500	4314700	111880	218570	5125700	7271300	3649100	847800	3381900	1570100	2650300	2450600	4096600	1525900	6302900	9580100	4457700	3416600	1495900	7167400	5412200	3166300	2761600	2474100	5019100	6838100	4966100	4625100	3628800	3052300	3976400	4429300	1545500	3111100	0	0	0	2063000	3409500	5826700
0	0	0	0	0	278840	131880	212550	0	0	0	0	0	0	0	0	0	0	0	0	0	0	0	0	0	0	0	0	0	0	0	0	0	0	0	0	0	0	0	0	0	0	0	0	0	0	0	0	0
0	0	0	0	0	0	0	0	0	0	0	0	0	1167300	0	1128100	0	0	0	0	0	0	0	7270300	7908600	0	0	713820	0	0	0	424450	271420	1317500	1344800	1651900	992050	1160200	0	1114000	0	0	0	0	0	0	0	0	0
0	0	0	0	0	0	0	0	0	0	0	0	0	0	0	0	0	0	0	0	0	0	0	0	0	0	0	0	0	0	0	8957500	10313000	18072000	0	0	0	0	0	0	0	0	0	0	0	0	0	0	0
0	13461	0	0	0	0	0	0	0	0	0	0	0	0	0	37878	0	0	25440	102790	99957	159330	0	0	0	0	0	0	0	48513	0	0	0	0	0	0	0	0	0	61460	0	0	0	0	0	0	0	0	0
0	0	0	0	0	0	0	0	0	0	0	0	0	0	0	0	0	0	0	0	0	0	0	0	0	0	0	0	0	0	0	21831000	22253000	33618000	0	0	0	0	0	247010	0	0	0	0	0	0	0	0	16822
0	32208	0	0	112930	0	0	0	89755	0	0	0	0	56105	84687	55115	0	112510	33822	0	0	0	0	0	0	180450	187120	87464	122480	77931	0	79190	66351	53671	0	0	71126	87675	118660	91951	34558	0	0	0	0	0	16884	0	48529
0	0	0	0	0	40451	0	0	0	0	0	0	0	20020	0	10453	0	0	0	0	0	0	0	0	0	0	0	0	0	0	0	1834300	1724000	2787400	0	14924	0	0	0	0	0	0	0	0	0	0	0	0	0
0	0	0	0	0	0	0	0	0	0	0	0	0	0	0	0	0	0	0	0	0	0	0	0	0	0	0	0	0	0	0	275160	228150	256800	0	0	0	0	0	0	0	0	0	0	0	0	0	0	0
0	0	0	0	0	0	0	0	0	0	0	0	0	0	0	0	0	0	0	0	0	0	0	0	0	0	0	0	0	0	0	1147200	770900	879070	0	0	0	0	0	0	0	0	0	0	0	0	0	0	0
0	0	0	0	0	0	0	0	0	0	0	0	0	0	0	0	0	0	0	0	0	0	0	56431	0	0	0	0	0	0	0	690510	927580	1362100	0	0	0	0	0	0	0	0	0	0	0	0	0	0	0
0	0	0	0	0	0	0	0	0	0	0	0	0	0	0	0	0	0	0	0	0	0	0	0	0	0	0	0	0	0	0	1660700	1308000	2728500	0	0	0	0	0	0	0	0	0	0	0	0	0	0	0
0	0	0	0	0	0	0	0	0	0	0	0	0	0	0	0	0	0	0	0	0	0	0	0	0	0	0	0	0	0	0	151190	150190	257020	0	0	0	0	0	0	0	0	0	0	0	0	0	0	0
54407	70630	55278	11506	0	0	0	0	61321	0	66687	40903	0	100600	78824	59399	0	124260	29678	268010	83779	222660	43287	174390	214650	150890	380900	64712	107080	73742	38938	54864	46841	65230	118080	182930	67415	126210	128310	85853	186640	25584	146220	0	0	0	62799	49980	69163
0	0	0	0	0	0	0	0	0	0	0	7049900	5698900	0	0	0	0	0	0	0	0	0	0	0	0	0	0	0	0	0	0	2400700	2510900	4585800	0	0	0	0	0	0	0	0	0	0	0	0	0	0	0
0	0	0	0	0	0	0	0	0	0	0	0	0	0	0	0	0	0	0	32672	25371	27634	0	0	0	0	0	0	0	0	0	105370	104250	112810	0	0	0	0	0	0	0	0	0	0	0	0	0	0	0
0	0	0	0	0	0	0	0	0	0	0	0	0	0	0	0	0	0	0	0	0	0	0	0	0	0	0	0	0	0	0	1058900	755260	1186100	0	0	0	0	0	0	0	0	0	0	0	0	0	0	0
0	25197	0	0	0	27834	0	0	174760	0	0	0	0	0	0	0	0	0	0	0	174790	63694	0	148180	167010	0	0	0	0	115350	0	0	0	0	0	0	0	0	0	0	177580	104290	147180	0	0	0	0	0	0
373670	397810	340930	76427	526960	0	0	0	502250	224570	517530	243510	196980	251910	357290	161020	15959	367620	99516	231220	134190	151070	207250	412740	776550	314580	297880	135880	355100	164930	114130	260310	157990	752270	514620	560040	330630	826090	737560	624300	221480	15954	91910	0	0	0	115280	185030	170820
65298	269780	303120	43310	398980	563770	130510	336570	417960	474410	460960	133340	251200	122530	31181	53732	33282	289070	193300	0	0	25832	127220	704500	423650	209140	227640	210370	501720	251890	116140	22879	0	47147	1017100	1018600	489320	556560	461430	451220	147730	126460	142040	0	36133	24890	58673	175640	191260
174760	176180	0	0	179640	0	0	0	429500	236320	372860	0	0	127460	306230	179370	0	0	0	174890	212690	272930	68469	337930	89641	0	251110	142120	325850	197110	0	298080	245090	394580	0	0	173970	0	0	0	455270	123750	242780	0	0	0	230150	215840	384000
4356300	7536600	3041000	722850	5252200	4513300	1107200	3133100	5972200	5561000	8775400	5826200	5832300	5337300	7365900	5911800	1752100	11449000	5243800	7505000	4821100	7641100	2436700	10314000	10055000	9160600	7539200	5064800	16025000	11881000	7258500	3577100	3650800	4793000	12403000	15453000	11300000	12412000	8749300	8339000	4798400	1687200	4411400	1889900	1920600	1962900	4327900	7843600	8241400
35489	27372	31992	0	53471	0	0	0	0	0	0	0	0	87682	0	86638	52435	240100	95890	0	0	0	0	0	0	0	0	0	124030	102790	55069	800850	663300	996100	175990	250070	121040	228630	149530	120260	0	0	0	0	0	0	0	0	0
0	0	0	0	0	0	0	0	0	0	0	0	0	0	0	0	0	0	0	0	0	0	0	0	0	0	0	0	0	0	0	50180	38711	58492	0	0	0	0	0	0	0	0	0	0	0	0	0	0	0
564820	663150	73399	74622	0	120630	47472	87596	0	0	0	0	0	274910	649730	221630	107050	409900	228730	300180	417490	561950	86839	539580	773670	994310	951110	828410	699920	794350	421490	970450	1317200	1602800	1065300	1031300	729980	408120	577210	215620	779630	290380	582480	0	0	0	245350	287770	106530
0	84159	179860	16005	0	0	0	0	312030	289680	348960	0	0	251730	0	100980	0	0	0	6484100	4826200	8602700	0	483080	571110	511560	140760	789030	318140	0	0	529250	291160	1923300	0	332580	0	0	0	0	244300	153160	0	0	0	0	0	263010	306850
266830	67881	122880	0	224320	307520	133010	207980	178780	522580	206350	210620	269310	432170	88221	264740	66782	300180	68533	0	28273	34036	245630	91846	1271400	253370	197070	91304	546450	324450	207320	0	44227	0	271120	768460	283860	0	108840	0	245790	73471	35885	0	0	0	241120	99512	96167
0	0	0	0	0	0	0	0	0	0	0	0	0	0	0	0	0	0	0	0	0	0	0	0	0	0	0	0	0	0	0	649540	554310	1063100	0	0	0	0	0	0	10490	0	0	0	0	0	0	0	0
0	0	0	0	0	0	0	0	0	0	0	115150	183800	0	0	0	0	0	0	0	0	0	55894	242470	268860	0	0	0	0	0	0	233790	301700	382230	0	0	0	0	0	0	0	0	0	0	0	0	173470	119670	200930
0	0	0	0	0	0	0	23775	0	0	31166	0	0	0	0	0	0	0	0	0	0	0	0	0	0	0	0	0	0	0	0	39412	294470	267360	0	0	0	0	0	0	0	0	0	0	0	22255	0	0	0
0	0	0	0	0	0	0	0	0	0	0	0	0	0	0	0	0	0	0	0	0	0	0	0	0	0	50816	163080	0	0	0	137660	119660	118770	0	0	0	0	0	0	0	0	0	0	0	0	0	0	0
0	23036	0	40316	0	0	0	0	0	0	0	80311	0	0	0	0	0	0	0	0	0	0	31402	0	0	0	123190	16222	0	0	0	174570	0	437160	256770	0	0	214650	118470	0	0	0	0	0	0	0	78103	110990	0
0	0	0	0	0	0	0	0	0	0	0	0	0	0	0	0	0	0	0	0	0	0	0	0	0	0	0	0	0	0	0	199760	211250	338120	0	0	0	0	0	0	0	0	0	0	0	0	0	0	0
0	0	145510	13594	231850	0	0	0	0	0	0	0	0	0	0	114160	0	0	0	0	0	0	0	0	256300	0	0	0	0	0	0	459960	445240	719860	0	0	0	0	0	0	0	0	0	0	0	0	0	0	0
0	0	0	0	0	0	0	0	0	0	0	0	0	0	0	0	0	0	0	0	0	0	0	0	0	0	0	0	0	0	0	195540	137690	146210	0	0	0	0	0	0	0	0	0	0	0	0	0	0	0
0	0	53692	18229	0	0	0	0	0	0	0	0	0	124620	80622	50847	0	0	0	0	0	0	0	0	0	120500	0	128030	0	0	0	0	0	0	0	0	0	0	0	0	0	0	0	0	0	0	0	0	0
177450	203100	0	0	0	0	0	0	44178	0	0	63919	149470	0	0	0	0	0	0	0	0	0	0	0	0	477590	309640	350660	211780	139710	0	16076000	15513000	18772000	190400	167530	121160	0	0	0	0	0	40005	331630	397580	445410	177870	0	0
50938	105780	0	15276	0	0	0	0	43217	118200	140250	0	0	94564	0	39282	0	45169	23714	197160	87085	187700	0	42379	0	0	0	45831	0	32968	0	135700	442360	165640	84508	59062	60852	429440	263840	229880	125890	5357.3	96537	0	0	0	0	0	52864
0	0	0	0	0	0	0	0	0	0	0	0	0	0	0	0	0	0	0	0	0	0	0	0	0	0	0	0	0	0	0	164850	219200	322140	0	0	0	0	0	0	0	0	0	0	0	0	0	0	0
0	0	0	0	0	0	0	0	0	36953	0	0	0	0	0	0	0	0	0	0	0	0	0	0	0	0	0	0	0	0	0	358060	187430	652180	0	0	0	142200	0	0	0	0	0	0	0	0	0	0	0
0	0	0	0	0	0	0	0	0	0	0	0	0	0	0	0	0	0	0	0	0	0	0	0	0	0	0	0	0	0	0	84722	81887	86155	0	0	0	0	0	0	0	0	0	0	0	0	0	0	0
22913	99772	68861	0	0	104850	50916	81574	232240	61730	357340	32626	38678	166690	65908	123770	9192.2	109220	54289	136740	30257	44880	24390	101590	0	76862	199570	119930	114370	0	0	82989	140320	225710	69723	58505	126580	251070	128460	209710	181180	40765	92389	0	0	0	69003	79373	176660
0	0	0	0	0	0	0	0	61005	0	0	0	0	0	0	0	0	0	0	0	0	0	0	0	0	0	0	0	0	0	0	696310	505670	796600	0	0	0	0	0	0	45179	0	0	0	0	0	0	47282	0
0	0	0	0	0	0	0	0	121730	0	68085	0	0	0	0	0	0	0	0	0	0	0	0	0	0	0	0	0	0	0	0	294200	200170	363960	0	0	0	0	0	0	0	0	0	0	0	0	0	0	0
0	681.36	0	0	0	0	0	0	0	0	0	0	0	0	0	0	0	0	0	0	0	0	9051.1	6484.3	22509	0	24383	0	6547	0	0	373430	432700	694650	0	0	6670.7	6669.9	3160.5	1756.9	0	0	8532.6	0	0	0	10225	0	0
0	0	0	0	0	0	0	41075	0	0	0	98275	140460	0	0	0	0	0	0	0	0	0	0	0	0	0	0	0	0	0	0	46426	86362	183120	0	0	0	0	0	0	0	0	0	55747	92107	71308	0	0	0
1314300	2286800	2756300	1021900	4382000	2836900	1002400	1613900	1459500	1372800	2035100	2315800	2439600	2760600	2646000	2043700	450590	3005500	1594800	1929200	1123500	1911000	1585600	5686500	6870800	2180600	1095100	2305800	4228200	2566800	1383400	2505100	1173600	4299500	5464900	6801800	3918000	7911500	6065500	5507600	1272700	785600	836580	1246200	1779700	1927000	1486000	3220000	3505000
0	0	0	0	0	0	0	0	126220	131970	80264	0	0	0	0	14231	0	0	0	0	0	0	0	0	0	0	0	12514	21669	55264	0	0	0	0	0	0	0	0	0	0	0	0	0	0	0	0	108640	142780	134110
0	0	0	0	0	0	0	0	0	0	0	0	0	0	0	0	0	0	0	0	0	0	0	0	0	0	0	0	0	0	0	0	122480	225490	0	0	0	0	0	0	0	0	0	0	0	0	52032	0	0
0	0	0	0	0	0	0	0	0	0	0	0	0	0	0	0	0	0	0	0	0	0	0	0	0	0	0	0	0	0	0	752590	658870	875010	0	0	0	0	0	0	0	0	0	0	0	0	0	0	0
32168	0	0	0	35482	0	0	0	118900	183530	176190	0	39952	185080	0	0	0	58059	35482	75577	85132	168700	46520	44874	0	181600	187710	72447	0	0	0	374520	442670	430160	0	0	0	64837	131060	41725	68834	52316	100020	100710	248070	118520	15282	92123	45389
0	190000	235260	37344	0	1323000	260320	500370	516480	406700	683740	834240	725290	179440	243300	175900	0	0	0	466630	200060	474620	0	0	0	536520	319610	424390	275460	206820	101890	2389200	2216000	4615800	337440	601910	180340	0	0	0	552180	253800	305290	142660	0	0	0	0	0
0	105060	0	0	0	0	0	0	40364	40343	59294	0	0	52931	0	0	45143	153440	60113	0	130760	107260	62214	183620	209360	184270	106540	0	135120	98021	80165	0	40368	98032	299990	169020	106290	144310	133560	118550	121560	31443	109680	0	0	0	0	19739	0
45918	195730	214060	33801	252650	53610	0	33565	201820	216920	313600	105280	71961	181230	77049	89898	21229	94020	43109	82217	122050	84070	103010	273860	234400	87677	71030	0	170940	267850	45730	114830	97919	320290	264040	386540	136440	294160	336420	301740	104840	81315	127630	19855	91925	119900	78904	148630	169650
0	0	0	0	0	0	0	0	0	0	0	0	0	0	0	0	0	0	0	0	0	0	0	0	0	0	0	0	0	0	0	253990	334350	502580	0	0	0	0	0	0	0	0	0	0	0	0	0	0	0
0	0	0	0	0	0	0	0	0	0	0	0	0	0	0	0	0	0	0	0	0	0	0	0	0	0	0	0	0	0	0	144810	266610	733790	0	0	0	0	0	0	0	0	0	0	0	0	0	0	0
2311600	4025700	2488300	766640	4471300	2412000	687380	1893700	3775200	3812700	4807600	2286500	1469000	5187400	5520100	4086700	1080300	5589200	2969200	3837400	3671500	3880900	1147400	2813800	6218600	3979900	3965800	2678000	7181700	5540500	3151900	3139300	2794000	5527400	6586200	7137200	3855800	7058600	5573100	5871000	4920000	1843000	3508000	678380	441690	893590	1377000	3197500	4162800
0	0	0	0	0	0	0	0	0	0	0	0	0	0	0	0	0	0	0	0	0	0	0	0	0	0	0	0	0	0	0	0	0	2102600	0	0	0	0	0	0	0	0	0	0	0	0	0	0	0
0	0	0	0	0	0	0	0	0	0	0	0	0	0	0	0	0	0	0	0	0	0	0	0	0	0	0	0	0	0	0	523440	557460	915240	0	0	0	0	0	0	0	0	0	0	0	0	0	0	0
117730	180720	32844	0	0	0	0	0	0	40113	0	0	0	0	0	0	0	0	0	0	21616	0	0	0	112640	257180	227140	139590	0	209840	136890	0	0	0	0	0	0	0	0	0	0	0	0	0	0	0	0	0	0
263720	149510	43659	32199	225820	0	0	30266	0	0	0	130440	251650	0	0	0	39124	0	0	265860	0	314840	0	0	0	0	73020	0	0	166720	72033	105260	143620	0	173750	218820	169610	0	0	70164	422870	101990	496810	52267	130360	53229	47059	0	0
0	0	0	0	0	1257500	480210	803020	0	0	0	515140	507890	0	0	0	0	0	242760	60000	0	0	0	0	0	802350	574700	405620	0	0	0	4454700	5719900	9049500	0	0	0	0	0	30675	0	0	0	151040	322950	290940	0	0	0
0	0	0	0	0	0	0	0	0	0	0	0	0	0	0	0	0	0	0	0	0	0	0	0	0	0	0	0	0	0	0	145770	146650	216170	0	0	0	0	0	0	0	0	0	0	0	0	0	0	0
23022	21667	18525	0	55809	0	0	0	0	24485	34455	0	0	36704	23876	0	11302	42086	22729	0	0	0	15526	40489	52088	56375	20190	0	30021	39660	16720	10995	0	0	51859	52483	40910	51104	56809	74137	47265	0	29785	0	0	0	19174	42647	28658
6451800	8767700	7354800	1608500	15907000	19124000	7543000	13986000	0	0	0	14136000	7838200	10635000	12786000	8603000	3812700	17507000	7922000	17520000	8039100	15860000	7089000	24199000	26121000	71396	74840	0	14401000	12429000	6120200	9592500	12873000	23977000	15216000	16632000	7710500	20838000	11756000	11152000	19746000	6902200	12765000	6150800	7983100	8987200	9663000	14666000	14592000
1189700	1801100	1001900	275120	2203400	642820	186860	364940	1555700	2189700	2015000	513140	510490	2184200	2659100	1236200	233120	1934100	889660	2321900	2179500	2521800	456230	2228000	1857900	1884800	2028600	1419700	2634300	2432700	1193000	3240300	2918900	4552200	2649500	4024400	1939000	2949500	1713400	1555000	2904500	959470	1759100	125590	213350	151410	762920	994480	1397200
0	0	0	0	0	0	0	0	0	0	0	0	0	0	0	0	0	0	186260	0	0	0	0	0	0	0	0	0	0	0	0	930090	761070	868450	0	0	0	0	0	0	0	0	0	0	0	0	0	0	0
0	0	0	0	0	0	0	0	0	0	0	0	0	0	0	0	0	0	0	0	0	0	0	0	0	0	0	0	0	0	0	431960	387160	549310	0	0	0	0	0	0	0	0	0	0	0	0	0	0	0
1609700	2030300	896510	237560	1466600	1829900	550520	1018600	1824900	1021800	1196300	1430200	1216600	1865300	1742000	1406200	624020	2277100	1127200	1349500	1722300	1723700	693070	1882900	2005600	2873800	1620300	1505000	2987600	2605700	1255300	1749000	1771100	2502300	3505100	3094000	2100800	3112900	2847600	2465100	3135800	1038200	2465800	63683	150570	96223	1300500	1575800	2099200
0	0	0	0	0	0	0	0	0	0	0	0	0	0	0	0	0	0	0	0	0	0	0	0	0	0	0	0	0	0	0	2922600	2552600	3131800	0	0	0	0	0	0	0	0	0	0	0	0	0	0	0
186960	189660	246630	39439	188020	0	14839	19163	136750	253440	309210	97306	0	144280	192670	131170	36968	193420	0	306450	290060	316510	125390	258460	349650	179850	0	228230	237470	128040	0	112180	112950	220450	340770	577000	158390	349830	207000	203320	198810	101830	97835	0	0	0	84447	126470	450760
167050	368950	0	0	0	0	0	0	184440	133120	140320	0	0	188850	164600	128800	0	245560	388850	347980	0	0	0	266980	46670	192820	0	0	0	173710	0	272320	232080	0	0	187220	0	0	0	194750	234470	70222	265720	0	0	0	0	0	220210
0	0	0	0	0	95386	48544	66773	0	0	0	0	0	0	0	0	0	0	0	0	0	0	0	0	0	0	0	0	0	0	0	504460	444820	948970	0	20260	10949	0	0	0	34690	0	0	0	0	0	0	0	0
63514	64841	54459	15765	93510	31515	10885	17361	62993	70529	86898	43069	47179	72474	92651	56948	24709	105750	52137	61378	50660	69478	34894	129930	159310	76619	49482	38830	107270	86218	58825	57985	48468	99108	134070	153860	99241	95228	79898	75424	80341	24141	61280	0	0	0	30597	64105	39710
763000	881690	851020	160300	1371400	538160	134240	273540	697860	673750	923830	585000	465850	929850	1264100	776760	133390	619570	114020	110890	403120	439610	200200	1091700	1219300	1108600	1003300	1105200	1414400	1118100	675560	3349800	4197000	5124300	2046700	2209200	912890	2041700	871480	700460	786810	280440	487760	278210	433950	406750	311320	860390	925350
0	0	0	0	0	0	0	0	0	0	0	0	0	0	0	0	0	0	0	0	0	0	0	0	0	0	0	0	0	0	0	496200	1389600	1300800	0	0	0	0	0	0	0	0	0	0	0	0	0	0	0
14095	25568	76040	0	84623	0	0	54491	0	0	99121	0	0	35384	8607.6	101590	0	0	0	41700	0	3413.4	0	0	21511	155420	132780	59243	47956	0	11548	94368	116340	376920	0	0	21897	101550	97807	53779	0	17638	4822.6	0	0	0	0	0	0
15557	0	0	0	0	0	0	0	0	0	15052	0	0	0	0	0	0	28399	21137	0	0	20718	10900	29025	37362	26302	27885	0	0	0	12624	0	0	25444	0	0	0	36312	27494	24752	0	0	0	0	0	0	27115	46579	24939
0	128640	0	0	0	0	0	0	0	0	0	0	0	102800	93137	0	0	0	0	0	0	0	0	0	0	0	76499	0	234730	167090	69058	742430	607500	1486600	289100	0	83063	0	0	0	0	0	0	0	0	0	0	0	0
151570	250240	141960	27080	0	255220	0	0	114230	0	294940	150930	42863	204640	217830	0	36561	368610	113390	182280	0	0	165620	424080	445470	213090	142810	55496	471230	0	122890	152810	163670	339460	272860	437490	166640	552490	184510	424790	191300	0	0	0	0	0	100770	133520	218580
64114	34745	0	0	0	0	0	0	0	0	0	0	19189	0	0	0	0	0	0	0	55021	0	0	0	65503	0	0	0	0	0	0	747870	751780	895120	0	0	0	0	0	0	0	0	0	0	0	0	0	0	0
6115700	7345000	2571200	687580	5576500	5749300	3021900	4592900	6779100	5741700	7283300	5001600	5832100	6905800	7483200	5400300	1564100	11628000	5368700	7175600	5389200	8514300	2025400	6399000	8277000	9836300	7634400	6376800	15550000	11512000	7176000	7788000	6816800	11921000	15422000	14627000	10244000	11563000	9284400	8353500	13249000	4918600	9484600	1332000	2018700	2398900	3913400	5157900	6800700
80418	208920	123110	31967	150670	94946	0	0	191680	138040	0	94905	111540	0	0	89980	39034	83784	46576	38423	107600	70965	42026	0	200320	0	51889	83309	223750	0	82579	95211	38842	160380	280240	152350	92871	172500	0	150760	0	87497	66617	95309	93041	83554	54668	129190	110780
199210	504680	834720	110350	1256400	572780	137010	374140	539590	815850	1067300	385890	341030	524920	453850	323360	167920	528600	460250	695610	499550	720110	423290	1350700	1904700	1188300	594830	501360	661180	656470	335790	599970	578080	1149100	906660	1008400	474500	1695600	1443900	1552700	772090	405900	620760	209670	211930	464160	719440	838500	922870
1059600	1262000	607280	180330	961100	0	0	39934	408430	369820	453460	73271	0	1068800	1218200	689660	36126	466390	34473	481070	464520	562150	561510	1735000	2091100	896090	568170	59627	716900	403020	170520	2043800	1667500	2954600	550030	702610	669530	1976000	1792200	1355300	575770	160820	297930	50751	87407	107770	197280	542160	255310
139670	0	0	0	0	0	0	0	0	0	0	0	0	0	0	0	59627	294160	147410	291540	0	0	0	174970	0	0	56595	118920	355400	448910	0	0	0	0	406770	190760	313750	186760	0	49517	87283	25007	0	0	0	0	0	42055	0
0	0	0	0	0	0	0	0	0	0	0	0	0	0	0	0	0	0	0	0	0	0	0	0	0	0	0	0	0	0	0	0	0	0	0	0	0	0	0	0	0	0	0	0	0	0	0	0	0
0	0	0	0	0	0	0	0	0	0	0	198730	269130	0	0	0	0	0	0	0	0	0	0	0	0	0	0	0	0	0	0	0	0	45084	0	0	0	0	0	0	0	0	0	0	0	0	0	0	28515
0	0	0	0	0	0	0	0	0	0	0	0	0	0	0	0	0	0	0	0	0	0	0	0	245920	0	76428	0	0	0	0	0	0	0	0	0	0	85540	108860	116040	105300	0	93032	0	0	0	0	33900	0
26880	124870	150650	20240	326160	0	0	0	41562	0	74769	21550	34786	168780	66656	91113	19478	0	60405	115580	56402	112300	11480	164350	134800	153350	149170	78133	138240	59990	53164	304500	250430	433810	54489	105280	46454	461940	248830	371110	111800	40365	104830	0	0	0	65698	65560	52024
0	0	0	0	0	0	0	0	43096	0	0	0	0	30137	0	0	0	0	0	0	0	0	0	0	66402	23511	0	0	38867	0	14781	0	0	0	77528	0	0	66944	0	0	0	0	0	0	0	0	0	22576	39180
0	0	0	0	0	0	0	0	0	0	0	0	0	0	0	0	0	0	0	0	0	0	0	0	0	0	0	0	0	0	0	416970	548300	863680	0	0	0	0	0	0	0	0	0	0	0	0	0	0	0
0	0	0	0	0	0	0	0	0	0	0	0	0	0	0	0	0	0	0	0	0	0	0	186080	0	0	0	0	0	0	0	0	0	0	0	0	0	0	0	0	0	0	0	0	0	0	0	0	0
0	0	0	0	136040	0	0	133410	264360	134240	174920	0	0	258720	182130	0	41012	124840	0	98490	59408	0	0	0	170650	425690	330010	121300	0	203440	75705	75722	105440	122840	0	0	67001	0	0	65675	0	0	0	0	0	0	0	89986	0
0	0	0	0	0	0	0	0	0	0	0	0	0	0	0	0	0	0	0	0	0	0	0	0	0	0	0	0	0	0	0	101740	106130	134140	0	0	16064	0	43431	0	0	0	0	0	0	0	0	0	0
0	0	0	0	0	0	37839	0	46348	0	0	53431	120370	0	0	0	0	0	23319	0	0	0	0	0	0	0	0	0	0	0	0	1017600	942630	1157400	245630	80385	0	0	0	0	0	0	0	0	0	0	0	0	49493
6027600	6696200	4317900	989210	8739300	4270900	1439900	3195300	10789000	10514000	13183000	5466900	4732600	8865400	8610100	6479000	1725600	10564000	5645000	5680400	3989400	6324300	3610000	14396000	14524000	7119400	4447000	4614400	11934000	10351000	5501500	5966300	5027900	7752700	13950000	15790000	9325500	8789000	6818400	6323300	8209100	2007900	6782100	2105500	3501700	3219600	4702900	6223700	7803300
71744	3742.9	119550	34422	212370	0	0	0	0	0	0	0	0	136270	157970	99390	33801	126020	55493	75673	65602	0	46668	136110	173860	0	256910	0	0	119470	81991	96666	95868	154590	176250	224650	141300	127900	106610	121570	80938	42433	63776	0	0	0	67045	95100	104280
0	0	0	0	0	0	0	0	0	85101	101780	24631	2977.9	0	0	0	0	0	0	75808	96792	86576	0	58652	100210	0	0	0	0	0	0	648500	556980	941950	104810	0	0	0	0	0	154710	59646	110240	0	0	0	0	50079	0
0	5989	81466	0	193930	0	0	0	0	0	0	0	0	0	257340	179520	0	0	0	0	0	0	0	0	0	462140	422760	0	0	0	0	0	0	0	0	0	0	0	0	0	0	0	0	0	0	0	0	0	0
0	0	0	0	0	0	0	0	0	0	0	0	0	0	0	0	0	0	0	136890	0	0	0	259920	151410	0	0	0	0	0	0	119800	119040	312280	0	0	0	0	0	0	143930	43603	0	0	72277	82057	0	0	114500
0	0	0	0	0	0	0	0	0	0	0	0	0	0	0	37092	0	0	101640	0	0	0	0	0	300040	0	0	0	165620	217090	0	0	0	0	201720	0	82896	0	0	0	0	0	0	0	0	0	146590	117130	139970
0	0	0	0	0	0	0	7451.6	0	0	0	0	0	0	0	0	0	0	0	0	0	0	0	0	0	0	0	0	0	0	0	1093200	1133200	2165200	0	0	0	0	0	6054.7	0	13013	0	1000700	1575700	1454300	0	0	0
0	0	0	0	0	0	0	0	0	0	0	0	0	0	0	0	21573	0	0	0	0	0	0	0	0	0	0	0	0	0	0	530920	607010	394760	0	0	0	0	0	0	0	0	0	0	0	0	0	0	0
0	0	0	0	0	0	0	0	895690	1285200	694020	0	0	0	0	0	0	0	0	0	0	0	0	0	0	0	0	0	0	0	0	0	0	0	0	0	0	0	0	0	0	0	0	0	0	0	0	0	0
0	0	0	0	0	0	0	0	0	0	0	0	0	0	0	0	0	0	0	0	0	0	0	0	0	0	0	0	0	0	0	337540	365840	598240	0	0	0	0	0	0	0	0	0	0	0	0	0	0	0
0	0	0	0	0	0	0	0	0	0	0	0	0	0	0	0	0	0	0	0	0	0	0	0	0	123450	54755	57535	0	23203	0	169790	154860	206680	0	0	0	0	0	0	0	0	0	0	0	0	0	0	0
0	0	0	24136	0	133720	43621	124240	0	0	0	114860	0	0	0	0	5708.4	0	0	0	0	0	0	0	0	0	0	0	0	0	0	1378700	940930	1606300	0	0	0	0	0	0	0	22823	0	0	0	0	0	31126	0
0	0	0	0	0	38397	16319	0	0	0	0	97575	56990	0	0	0	0	0	0	0	0	0	0	0	0	0	0	0	0	0	0	0	111840	145410	0	0	0	0	0	0	0	0	0	0	0	0	0	0	0
0	0	0	0	0	0	0	0	0	0	0	0	0	0	0	0	0	0	0	0	0	0	0	0	0	0	0	0	0	0	0	300840	150220	419380	0	0	0	0	0	0	0	0	0	0	0	0	0	0	0
6984000	0	0	0	0	13217000	0	0	156450	4393400	0	0	0	0	6010500	0	0	0	0	0	0	0	0	0	0	0	0	0	0	0	6720000	0	0	0	0	0	10844000	0	0	14110000	0	0	0	0	0	0	0	0	5725300
0	0	0	0	0	0	0	0	0	88103	0	0	0	0	0	0	0	0	0	0	0	0	0	0	0	0	0	0	0	0	0	276520	334940	474240	0	0	0	0	0	170570	0	0	0	0	0	0	0	0	0
41313	56746	48159	12180	94032	0	0	37276	74104	13561	139800	119990	120900	109270	96761	82031	9876.7	72237	0	56699	106470	84537	12795	0	43380	68045	0	0	0	89641	0	629700	443450	985980	137410	83916	0	323160	270290	227840	222080	77478	70561	0	54326	0	0	0	0
0	0	0	0	0	241500	0	0	174410	168370	191600	0	0	0	0	0	0	0	0	97209	99066	112010	83949	553670	515380	0	0	0	0	0	0	277550	177590	397810	0	0	0	0	0	0	113770	46622	107550	0	0	0	145070	171770	176740
0	0	0	0	0	0	0	0	0	173200	128560	0	0	0	0	0	0	0	0	0	0	0	0	46875	0	0	0	0	0	0	0	307350	204260	409190	138730	0	0	231820	0	0	0	0	0	0	0	0	29546	0	0
0	84185	0	0	0	0	0	0	0	257060	202590	0	0	0	0	0	0	0	0	0	0	0	77121	0	0	0	0	0	0	0	0	0	0	0	0	0	0	0	0	0	0	0	0	0	0	0	0	0	0
280840	664580	397620	42853	483190	222840	140710	180760	821110	605550	899240	484510	491210	666250	676100	289710	118050	950840	351400	372630	194130	373420	86232	362630	504340	355560	332300	272230	546220	802960	543570	293760	366100	668500	1010000	788540	500300	414340	350500	377690	420690	161910	381310	208440	139260	236390	357750	491500	574040
0	0	0	0	0	0	0	0	0	43517	0	24529	0	0	0	0	0	13208	0	0	0	0	0	0	0	0	0	0	0	0	0	29265	16140	61161	0	0	0	0	0	0	0	0	0	0	0	0	0	0	0
14808000	18875000	9203300	2358400	21194000	41601	0	0	13707000	13211000	17557000	14926000	13728000	14995000	15954000	10639000	948070	4572400	2135000	11544000	8787300	10992000	5884700	20370000	25263000	15634000	12045000	8884700	14327000	12042000	6557000	12387000	12690000	19915000	6092800	6233800	4415400	24168000	17836000	16642000	6428600	2095700	4358200	2788700	4194700	4464400	7178900	10399000	12727000
0	0	0	0	0	0	0	0	0	0	0	0	0	0	0	0	0	0	0	0	0	0	0	0	0	0	0	0	0	0	0	185940	259860	463200	0	0	0	0	0	0	0	0	0	0	0	0	0	0	0
0	0	0	0	0	778380	240760	549020	0	0	0	343710	412750	0	0	0	0	0	0	0	0	0	0	184790	9799.2	0	0	0	0	0	0	1417600	855950	2220300	0	0	0	0	0	0	0	0	0	95279	112360	98865	70076	92879	99389
0	55722	0	0	0	91099	6720.2	343450	0	0	0	234120	199820	0	0	0	0	0	0	0	0	0	0	0	0	0	0	0	0	0	30673	680620	824080	1393300	0	0	0	0	0	0	0	0	0	0	0	0	0	0	102010
148360	224060	0	32588	0	352930	130990	144740	188770	206960	402100	0	0	0	289720	0	68570	86396	143470	0	79231	0	73575	275220	0	0	0	152870	446060	0	0	0	0	80177	415990	209820	316530	296440	0	0	111260	0	193440	0	113840	79422	61585	0	196960
18592	10756	0	0	27778	0	0	0	0	31756	54828	0	0	27248	0	0	0	59594	0	34526	0	0	0	0	0	40169	67694	47079	0	0	0	87509	24243	177080	157940	0	0	0	0	0	16435	0	0	0	0	0	40114	75016	60924
0	63678	0	31134	282840	0	0	0	105580	0	0	0	0	0	165840	0	0	117490	54890	0	0	0	0	0	0	157040	118190	100370	195120	0	0	0	166550	228740	0	0	0	226790	207150	187060	0	0	0	0	0	0	0	0	0
0	0	0	0	0	0	0	0	0	0	0	0	0	0	0	0	0	0	0	0	0	0	0	0	0	0	0	0	0	0	0	125450	128550	120040	0	0	0	0	0	0	0	0	0	0	0	0	0	0	0
224090	220850	65107	17619	135630	0	0	0	0	0	0	249240	140510	273110	310000	124330	38555	268400	106830	329660	132260	73257	137880	380010	387590	113870	165340	119350	211130	263360	106940	0	0	0	525660	459040	273410	88687	116950	132810	83388	73908	53382	0	0	0	156160	243210	282470
0	0	0	0	0	0	0	0	0	0	0	0	0	0	0	0	0	0	0	0	0	0	0	0	0	0	0	0	0	0	0	0	98821	177940	0	0	0	0	0	0	0	0	0	0	0	0	0	0	0
71821	0	0	0	55907	0	0	0	0	24212	33298	0	0	0	0	0	0	0	0	0	0	0	0	114660	122280	0	0	53853	95855	86113	0	70150	83547	43841	151850	148370	76613	120400	0	0	0	0	0	0	0	0	66012	63935	0
0	0	0	0	0	0	0	0	0	0	0	0	0	0	0	0	0	0	0	0	0	0	0	0	0	0	0	0	0	0	0	567600	503720	879820	0	0	0	0	0	0	0	0	0	0	0	0	0	0	0
0	0	0	0	0	0	0	0	0	0	0	0	0	0	0	0	0	0	0	0	0	0	0	0	0	0	2463.6	0	0	0	0	39765	28599	36736	0	0	0	0	0	0	0	0	0	0	0	0	0	0	0
0	18647	18735	5318.2	26371	0	0	0	0	0	0	0	0	35076	48569	27284	0	0	0	10822	0	0	0	0	0	50732	0	9551.7	32902	19679	0	10383	36134	8274.2	20931	0	12824	0	0	0	40992	11916	31946	0	0	0	0	0	0
0	0	0	0	0	0	0	0	0	0	0	0	0	0	0	0	0	0	0	0	0	0	0	0	0	0	0	0	0	0	0	59673	67873	47820	0	0	0	0	0	0	0	0	0	0	0	0	0	0	0
0	0	0	0	0	0	0	0	0	0	0	0	0	0	0	0	0	0	0	0	0	0	0	0	0	0	0	0	0	0	0	551960	521620	778940	0	0	0	0	0	0	0	0	0	0	0	0	0	0	0
0	0	0	0	0	0	0	0	0	0	0	0	0	0	0	0	0	0	0	0	0	0	0	0	0	0	113880	0	0	0	0	194770	205290	342880	0	0	0	0	0	0	0	0	0	0	0	0	0	0	0
78475	197120	141200	28302	158880	0	12146	0	0	0	0	0	35192	0	83655	44758	0	136470	12809	240060	0	164810	0	150850	76666	181080	244270	250680	0	53736	56504	3262000	3408300	5243200	74039	20396	108940	508770	276050	238490	137910	62865	25578	6275	0	0	48898	49026	104210
63538	63785	0	0	182550	130280	0	20768	237320	209360	221920	46633	41378	79959	178860	60972	98281	164150	314270	58182	103580	79773	28205	285280	402670	200990	55055	67544	306920	169760	102260	170680	156990	92483	167270	265290	137330	1582600	724210	780590	374230	32524	194820	69528	54168	102910	47614	152070	79381
0	0	0	0	0	0	0	0	0	0	0	0	0	0	0	0	0	0	0	0	0	0	0	0	0	0	0	286980	0	0	0	1749100	1652100	3727700	0	0	0	0	0	0	0	0	0	0	0	0	0	0	0
61385	0	11544	19441	0	0	0	9537	55561	48529	85061	0	25939	116730	131440	77474	0	0	10950	15227	0	0	13080	88114	98719	89212	116190	0	179590	139660	96896	95726	0	0	369520	385250	187710	85858	0	0	0	6812.1	0	0	0	0	60488	20689	114500
0	0	0	0	0	0	0	0	0	0	0	0	0	0	0	0	0	0	0	0	0	0	0	0	0	0	0	0	0	0	0	82665	139710	79933	0	0	0	0	0	0	0	0	0	0	0	0	0	0	0
0	0	0	0	0	0	0	0	0	0	0	0	0	0	0	0	0	0	0	343410	87568	269200	0	0	0	0	0	0	0	0	0	1009200	680320	1400900	0	0	0	0	0	0	764170	237760	297500	0	0	0	0	0	0
0	0	0	0	0	199600	64808	85768	0	0	0	0	106920	0	0	0	0	0	0	0	0	0	0	0	0	0	0	0	0	0	0	327570	95560	559450	0	0	0	0	0	0	0	0	0	0	169030	146880	0	0	0
0	34356	100540	0	139270	23818	30184	0	438670	622740	691910	0	0	90946	82131	96042	0	81280	44249	0	48260	71107	3899.4	0	0	0	95991	83824	70616	0	27336	417420	383220	861250	83216	0	58563	151780	192530	227720	135730	37489	110140	0	0	0	0	0	0
0	0	0	0	0	0	0	0	0	0	0	0	0	0	0	0	0	0	0	0	0	0	0	0	0	0	0	0	0	0	0	301830	358730	721250	0	0	0	0	0	0	0	0	0	0	0	0	0	0	0
0	0	0	0	0	124490	9396	83178	0	0	0	102780	100360	0	0	0	0	0	0	0	0	0	0	0	0	0	0	0	0	0	0	354830	155550	424100	0	0	0	0	0	0	0	0	0	51243	88417	79771	0	0	0
0	0	44705	0	0	0	0	0	0	0	0	0	0	0	0	0	0	0	0	0	0	0	0	47774	0	0	18502	0	0	0	0	99352	165110	275820	0	103290	0	100320	84929	0	25690	38808	0	0	0	0	0	0	0
246290	268100	215190	42739	316840	164290	17837	54439	142620	59006	182470	81573	115580	360350	517470	311540	84854	450740	113510	275170	208980	253650	62502	253180	475640	205460	297250	9346.8	543620	310540	241400	683370	803540	1419100	499400	719750	276020	728930	597710	452400	405200	224030	319730	14770	31997	0	228170	511460	478600
0	0	0	0	0	0	0	0	0	0	0	0	0	0	0	0	0	0	0	0	0	0	0	0	0	0	0	0	0	0	0	436590	741870	1471000	0	0	0	0	0	0	0	0	0	0	0	0	0	0	0
0	0	0	0	0	0	0	0	0	0	0	0	0	0	0	0	0	0	0	0	0	0	0	0	0	0	0	0	0	0	0	596170	721670	1002000	0	0	0	0	0	0	0	0	0	0	0	0	0	0	0
0	0	0	0	0	0	0	0	0	0	0	0	0	0	0	0	0	0	0	0	0	0	0	0	0	0	0	0	0	0	0	2323000	3617300	5253600	0	0	0	0	0	0	0	0	0	0	0	0	0	0	0
0	0	0	0	0	280790	86618	138600	0	0	0	0	0	0	0	0	0	0	0	0	0	0	0	0	0	0	0	0	0	0	43892	1113000	806640	1166100	0	0	0	0	0	0	0	0	0	0	0	0	0	0	0
30341	0	0	0	0	0	0	0	0	0	0	0	0	0	0	0	5703.5	0	22470	486590	274160	457530	0	0	0	0	0	0	0	21281	0	0	112230	298680	20723	0	0	115190	0	0	142540	42131	101180	0	0	0	0	0	0
0	0	0	0	0	0	0	0	0	0	0	0	0	0	0	0	0	0	0	0	0	0	0	0	0	0	0	0	0	0	0	4292700	6348600	11685000	0	0	0	0	0	0	0	0	0	0	0	0	0	0	0
0	0	0	0	0	0	0	0	0	0	0	0	0	0	0	0	0	0	0	0	0	0	0	0	0	0	0	0	0	0	0	66580	86039	158250	0	0	0	528680	573400	448820	0	0	0	0	0	0	0	0	0
15792	16794	33618	1146.6	53069	25971	0	0	29398	40312	10342	0	0	67401	42560	48067	5888.2	77634	9212.3	25792	0	0	0	20311	17978	27450	22685	0	41632	51460	0	0	0	48101	35580	81030	7447.3	179820	97784	150250	4142.3	0	17451	0	0	0	0	0	0
0	0	0	0	0	0	0	0	0	0	0	0	88269	0	0	0	0	0	0	0	0	0	0	0	0	0	0	0	0	0	0	333020	291970	498930	0	0	0	0	0	0	0	0	0	0	0	0	0	0	0
5945.8	0	0	0	0	0	0	0	0	0	0	0	0	0	0	128220	0	0	5413.1	10626	14611	10463	0	19175	14546	0	0	0	0	0	0	0	0	0	0	0	0	23970	13266	21888	12751	0	12485	0	0	0	0	7337.7	11026
296570	332840	957070	327900	2134100	0	0	0	587630	223170	761480	208190	189100	1282700	1600200	959960	133190	512530	124370	918810	883920	1237700	152700	724240	674900	194310	113890	183660	548590	427930	408760	2466300	1495200	2645500	1190500	1197900	721460	0	350330	277030	4514.9	0	0	0	64563	0	689670	541040	613660
3261800	7098100	106420	177940	181930	1864800	625270	1040300	0	101920	241360	89344	121050	2291000	3011800	1778900	533170	3515900	1226300	4214100	2588300	3677900	0	0	864600	8008800	7141200	5224000	341810	731830	794190	38509000	41236000	74572000	2018400	2486300	728140	4638800	4688000	3468900	2358400	1185800	1387800	0	0	0	221810	0	287470
0	0	0	0	0	0	0	0	0	0	0	0	0	0	0	0	0	0	0	0	0	0	0	0	0	177900	185150	0	0	0	0	3040300	2714100	4505400	0	0	0	0	0	0	0	0	0	0	0	0	0	0	0
238540	254600	0	0	0	0	0	0	169830	161920	0	637990	326450	149400	0	90194	0	259890	153530	180160	213920	250010	106640	306380	409980	150560	249140	125140	192980	393610	238480	1036900	792130	1291500	488550	530110	303700	198080	112070	176270	239070	72842	173890	0	30337	0	164640	218360	238260
0	0	0	0	2445400	0	0	0	776300	598860	1007300	0	0	2026400	3433400	1171900	0	0	0	0	0	0	0	1713100	0	0	531750	1432500	0	0	0	0	0	0	0	1320200	0	1509500	364610	890030	0	0	0	0	0	0	0	0	0
0	48744	36687	0	93279	74978	21401	51644	0	0	0	0	0	78503	98711	69259	0	0	0	0	0	0	0	0	0	141410	79143	71678	91060	0	0	195060	220920	448130	0	92224	0	0	0	0	0	0	0	0	0	0	0	0	0
363550	280560	165770	0	519930	243740	101530	202130	527810	278460	615520	121890	0	624530	531130	308910	53803	317070	169770	248310	120770	0	105410	267070	425630	176920	327680	468030	525130	601340	383780	125680	210310	134830	406340	216260	402390	776380	437650	440950	356000	126090	369550	0	0	0	401470	331030	341810
328210	312100	561820	96488	1347700	105630	44646	73706	437630	605350	1020400	261720	164290	1383700	1608800	926050	124860	1141600	396930	36301	415530	344190	85558	922410	207100	840840	1047700	719800	2359000	1176000	449970	1580500	1272900	1872500	1245500	1359400	596340	1339400	1112400	1237900	932890	254080	387880	68017	121630	64913	518560	693000	757580
0	0	0	0	0	0	0	0	0	0	0	0	0	0	0	0	0	0	0	0	0	0	0	0	0	0	0	0	0	0	0	54844	55472	169440	0	0	0	0	0	0	0	0	0	0	0	0	0	0	0
0	0	0	0	53272	0	0	0	0	0	0	0	0	0	43607	27059	0	111080	0	21899	0	0	0	0	34595	0	0	0	65380	0	0	34362	45679	39746	0	0	0	0	0	141240	0	0	0	0	0	0	0	0	33065
0	143940	0	0	0	60809	14112	70985	72247	0	91900	0	0	55175	137160	0	6546.3	87900	0	0	30356	33729	0	0	0	0	0	0	0	0	23961	105990	24814	0	0	156550	0	0	51978	0	0	8124.1	0	0	0	0	120420	0	59252
0	0	0	0	0	0	0	0	0	0	0	0	0	0	0	0	0	0	0	0	0	0	0	0	0	0	0	0	0	0	0	13574	11779	56370	0	0	0	0	0	0	0	0	0	0	0	0	0	0	0
0	0	33099	21973	110270	0	0	0	0	0	0	47024	64131	0	40996	26003	0	251820	21754	0	43177	40156	0	0	0	0	18945	5221.1	39306	0	78978	0	0	0	0	0	0	0	0	71924	0	0	0	0	0	0	0	0	0
0	0	0	0	0	0	0	0	0	0	0	0	0	0	0	0	0	0	0	0	0	0	0	0	0	0	0	0	0	0	0	62499	79142	129600	0	0	0	0	0	0	0	0	0	0	0	0	0	0	0
0	0	0	0	0	0	0	0	0	0	0	0	0	0	0	0	0	0	0	0	0	0	0	0	0	0	0	0	0	0	0	2567500	2155000	3535000	0	0	0	0	0	0	0	0	0	0	0	0	0	0	0
0	0	0	0	0	0	0	0	0	0	0	14939	0	0	0	0	0	0	0	0	0	0	0	0	0	0	0	0	0	0	0	617450	623240	932980	0	0	0	0	0	0	0	0	0	0	0	0	0	0	0
0	132510	69341	6821.7	0	0	0	0	142180	125980	389020	0	0	170970	131760	310830	0	149790	74237	194980	126330	279090	0	481590	234910	98118	0	191510	148860	100380	0	165770	233940	601390	715580	252010	482610	532030	211180	390000	110710	92469	47089	28762	0	0	7460.7	66538	78892
101360	119260	81961	0	221930	0	0	0	0	0	50578	0	0	354410	353950	219110	0	27902	0	288660	136460	111050	0	0	0	167600	161810	132620	0	30760	0	3226400	3297300	4419000	0	153250	131490	301670	174720	196160	203580	87925	147490	0	0	0	0	0	0
0	0	0	0	200370	0	0	0	0	0	0	0	191890	0	0	0	0	0	0	316780	282570	0	0	0	0	0	0	0	0	0	0	1084300	841410	1356800	0	0	0	377710	237780	297460	0	15954	0	0	0	0	0	0	108440
0	0	0	0	0	0	0	0	0	0	0	0	0	0	0	0	0	0	0	0	0	0	0	0	0	0	0	0	0	0	0	386310	357740	600130	0	0	0	0	0	0	0	0	0	0	0	0	0	0	0
0	0	0	62288	0	0	0	0	0	0	0	0	0	0	0	0	0	0	0	0	0	0	31884	0	0	235730	0	0	0	0	228470	0	0	0	0	0	319730	0	0	0	0	0	0	0	0	0	0	0	0
0	0	0	0	0	0	0	0	0	0	0	0	0	0	0	0	0	0	0	0	0	0	0	0	0	0	0	0	0	0	0	211870	111960	412710	0	0	0	0	0	0	0	0	0	0	0	0	0	0	0
0	0	0	0	0	0	0	0	0	0	0	0	0	0	0	0	0	0	0	324720	220670	295500	0	0	0	0	0	0	0	0	0	368060	486870	825180	0	0	0	0	0	0	0	0	30606	0	0	0	0	44239	0
12923000	19493000	15979000	4074500	32651000	8319600	3163400	5736900	19785000	17229000	23191000	6056100	6620800	22694000	26751000	17486000	5023700	27835000	13593000	17332000	13254000	17562000	8134900	29464000	36116000	20579000	19996000	13560000	29635000	23838000	13138000	17644000	18126000	28226000	30436000	31710000	19892000	69578000	49870000	53219000	19194000	6861000	15717000	4576100	6707900	6387000	13586000	21818000	25370000
0	0	46318	0	62221	0	0	0	0	0	0	0	0	0	94200	0	0	0	0	0	0	0	0	0	107900	0	0	0	0	0	0	16593	0	0	90791	0	0	288100	258320	0	0	0	0	0	0	0	0	0	0
0	0	0	0	0	0	0	0	0	0	0	0	0	0	0	0	0	0	0	0	0	0	0	0	0	41609	0	18944	0	0	0	395740	312630	593440	0	0	0	0	0	0	0	0	0	0	0	0	0	0	0
0	0	0	0	0	45068	0	0	0	0	0	0	0	0	0	0	0	0	0	0	0	0	0	0	0	0	0	0	0	0	0	457440	367800	689320	0	0	0	0	0	0	0	0	0	0	0	0	0	0	0
62307	41842	0	0	0	0	0	0	134000	125870	149830	0	0	0	0	0	0	0	0	0	0	0	0	0	0	157560	112370	82564	95447	0	63719	39147	109680	144690	73831	0	86300	0	0	0	0	0	0	0	0	0	0	0	0
0	0	0	0	0	0	0	0	0	0	0	0	0	0	0	0	0	0	0	0	0	0	0	0	0	0	0	0	0	0	0	796250	817160	1321300	0	0	0	0	0	0	0	0	0	0	0	0	0	0	0
0	0	0	0	0	31901	0	17207	0	0	0	80147	60500	0	0	0	0	0	0	0	0	0	0	0	0	105660	33297	0	0	0	0	129900	72003	211010	56742	77638	37494	0	0	37420	16621	0	0	0	0	0	0	0	0
0	0	71287	0	0	0	0	0	0	0	0	0	0	47761	0	0	0	0	0	0	0	0	0	0	0	0	0	0	0	0	0	979220	786810	1602800	0	0	0	0	0	0	0	0	0	0	0	0	0	0	0
0	0	0	0	0	0	0	0	0	0	0	0	0	0	0	0	0	0	0	0	0	0	0	0	0	0	0	0	0	0	0	38075	69584	84642	0	0	0	0	0	0	0	0	0	0	0	0	0	0	0
87196	32452	37129	0	168600	267070	109350	189590	103870	82240	138910	0	0	256110	375060	229020	0	325480	0	0	0	0	88051	692410	288380	0	53351	91930	395760	170580	129250	86360	99257	192830	672230	398170	479600	89907	9714.8	27118	0	0	0	0	0	0	293430	365780	510100
0	0	0	0	0	0	0	0	0	0	0	0	0	0	0	0	0	0	0	0	0	0	0	0	0	0	0	0	0	0	0	140360	157100	155210	0	0	0	0	0	0	0	0	0	22351	0	0	0	0	0
0	0	0	0	0	108300	32363	84935	0	0	0	0	0	0	0	0	0	0	0	0	0	0	0	0	0	0	0	0	0	0	0	0	0	0	0	0	0	0	0	0	0	0	0	0	0	0	0	0	0
0	0	0	0	0	0	0	0	0	0	0	0	0	0	0	0	0	0	0	0	0	0	331760	1119800	1309300	0	0	0	0	0	0	4070200	3607000	6851300	0	219020	0	310280	0	0	0	0	0	0	0	0	439920	599030	557210
0	0	0	0	0	0	0	0	0	0	0	0	30738	0	0	0	0	0	0	0	0	0	0	0	0	0	0	0	0	0	0	214870	166750	355290	0	0	0	0	0	0	0	0	0	0	0	19245	0	0	0
0	0	0	0	0	0	0	0	0	0	0	0	0	0	0	0	0	0	0	0	0	0	0	0	0	0	0	0	0	0	0	49722	59070	172060	0	0	0	0	0	0	0	0	0	0	0	0	0	0	0
0	0	49759	0	76407	0	0	0	95956	99478	128150	0	0	0	0	0	16025	0	0	0	0	0	0	0	0	0	0	0	0	0	0	0	0	0	0	0	0	123610	65042	100610	0	0	48172	0	0	0	0	0	0
0	243120	0	0	0	0	0	0	0	0	0	477820	325540	26474	0	0	0	0	0	0	0	0	0	136050	92192	42711	19498	14618	0	0	0	11876000	12523000	18895000	0	0	0	50511	30753	0	0	8424.8	0	0	0	0	0	0	0
0	0	0	0	0	0	0	0	0	0	15868	0	0	0	0	0	0	0	0	0	0	0	0	0	0	0	0	0	0	0	0	1196200	1172600	1936300	0	0	0	0	0	0	0	0	0	0	0	0	0	0	0
0	0	0	0	0	0	0	0	0	0	0	0	0	0	0	0	0	0	0	0	0	0	0	0	0	0	0	0	0	0	0	271610	172700	450640	0	0	0	0	0	0	0	0	0	0	0	0	0	0	0
143440	69435	95272	0	323510	0	0	0	0	0	0	0	0	183880	167890	118860	0	0	0	128680	0	0	0	265390	352710	172200	155670	0	0	0	78176	697990	382390	880180	215120	0	121230	338060	167260	187280	183540	88645	210850	0	0	0	0	0	130530
0	0	0	0	72827	301330	66338	139800	33624	26050	0	1703700	2506600	0	0	24716	0	0	0	0	45745	0	0	0	172860	53961	0	0	60369	0	0	2326700	1653400	4886700	0	0	0	167290	154290	0	0	0	0	0	30212	0	0	0	0
0	0	0	0	0	0	0	0	0	0	0	0	0	0	0	0	0	0	0	0	0	0	0	0	0	0	0	0	0	0	0	34480	0	43897	0	0	0	0	0	0	0	0	0	0	0	0	0	0	0
0	0	100410	0	129610	0	0	0	0	0	0	0	0	0	132450	0	14065	0	70751	0	0	0	0	0	51562	0	0	0	0	71362	87359	0	0	44494	162790	132510	0	302820	198230	135980	0	0	0	0	0	0	0	0	0
0	42394	0	0	83757	0	0	0	0	70053	77521	0	0	98301	0	146230	0	57196	30759	0	78805	105530	26026	79031	0	150530	0	71437	0	192410	68401	0	99078	53146	0	0	71480	0	0	0	0	0	49623	0	0	0	0	55621	139120
0	0	63989	0	0	10663	0	0	0	0	0	0	0	134480	139010	84928	0	116370	80163	35298	0	0	0	138530	0	0	0	0	113000	0	58532	1644500	1778600	2522100	116560	175490	61124	0	286700	0	0	0	0	0	0	0	0	73749	65648
0	0	0	0	0	0	0	0	0	0	0	0	0	0	0	0	0	0	0	0	0	0	0	0	0	0	0	0	0	0	0	0	241710	690270	0	0	0	0	0	0	0	0	0	0	0	0	0	0	0
0	0	0	0	0	0	0	0	0	0	0	0	0	0	0	0	0	0	0	0	0	0	0	0	0	0	0	0	0	0	0	1117800	1069000	2080600	0	0	0	0	0	0	0	0	0	0	0	0	0	0	0
0	0	0	0	0	0	0	0	0	0	0	0	0	0	0	0	0	0	0	0	0	0	0	0	0	0	0	0	0	0	0	117310	0	116450	0	0	0	0	0	0	0	0	0	0	0	0	0	0	0
0	0	0	0	0	0	0	0	0	0	0	0	0	0	0	0	0	0	0	0	0	0	0	0	0	0	0	0	0	0	0	323510	360440	871480	0	0	0	0	0	0	0	0	0	0	0	0	0	0	0
0	0	0	0	0	0	0	0	0	0	0	0	0	0	0	0	0	0	0	0	0	0	0	0	0	0	0	0	0	0	0	145580	124070	197430	0	0	0	0	0	0	0	0	0	0	0	0	0	0	0
0	0	0	0	0	0	0	0	0	0	0	0	0	0	0	0	0	0	0	0	0	0	0	0	0	0	0	281200	0	0	0	256380	158820	398690	0	0	0	0	0	0	0	0	0	0	0	0	0	0	0
102700	77957	0	12349	58509	0	0	0	0	118300	0	0	0	149870	0	0	0	0	0	142570	74810	90400	0	0	0	0	0	0	121430	127220	78210	0	60954	85233	116290	166950	111410	113200	0	0	76172	0	114700	0	0	0	93548	47816	81988
0	0	0	0	0	179020	0	0	0	0	0	192500	118770	0	0	0	0	0	0	0	0	0	0	0	0	0	0	0	0	0	0	1046300	1133500	1898500	0	0	0	0	0	0	0	0	0	0	78956	77925	0	0	0
0	0	0	0	0	0	0	0	41111	0	0	0	0	0	0	11113	0	0	0	0	0	0	20565	0	72779	0	0	0	0	0	0	34319	0	57312	32879	0	0	0	0	0	59328	25220	0	0	0	0	0	0	24468
0	127650	0	0	0	0	0	0	0	0	0	284730	152320	0	0	0	0	0	0	0	175110	0	0	0	0	0	0	0	0	0	0	457240	369940	286660	0	0	0	0	0	0	0	65578	82775	0	0	0	0	0	0
0	0	0	0	0	0	0	26332	0	0	0	0	23389	0	0	0	0	0	0	0	0	0	0	0	0	0	0	0	0	0	0	0	0	0	0	0	0	0	0	0	0	0	0	0	0	0	0	0	0
177660	128070	181550	0	146200	251360	91742	57269	335890	121360	244230	190750	264730	122830	127320	155850	0	21293	25261	268800	0	0	32622	326190	459840	130490	145200	0	155290	123260	117710	174990	83119	85301	234160	257220	179230	321880	72123	155300	90720	38289	73345	123320	218980	240460	82305	147330	130580
50038	197920	172840	27858	376360	0	0	0	0	0	8751.5	0	0	1331900	989400	1119100	0	0	0	0	0	0	0	0	0	278220	308830	2107300	30187000	23277000	13986000	0	0	0	22605000	24566000	10521000	0	0	0	0	0	0	0	14851	0	0	0	0
156550	0	0	0	329230	0	0	35754	480650	434490	430010	0	0	310950	172480	0	0	328880	198190	0	251210	395540	257920	542180	4847000	376650	0	318370	406570	178380	0	496230	462980	675630	642190	625810	363210	401890	0	306500	363300	125420	205470	0	0	0	536420	770790	514180
0	0	0	0	0	0	0	0	0	0	0	0	0	0	0	0	0	0	0	0	0	0	0	0	0	0	0	0	0	0	0	36849	34234	54450	69606	124240	44388	0	0	0	0	0	0	0	0	0	0	0	0
0	0	0	0	0	0	0	0	15343	16144	24660	21207	28847	0	0	0	0	28049	0	0	25239	0	0	0	0	0	0	0	0	0	0	0	0	0	0	0	0	31678	50100	0	0	0	0	0	0	0	0	0	0
0	29076	22306	4385.5	0	0	0	0	173910	104740	226150	0	0	0	35581	0	0	0	45001	0	0	0	0	0	0	0	0	0	0	46501	63455	3152000	2962100	5484800	0	0	0	0	0	30917	0	0	0	0	0	59158	27453	0	0
0	0	99570	0	69940	0	0	0	0	0	0	0	0	110290	0	0	0	0	0	0	0	0	55499	158800	0	0	0	0	0	0	0	230330	271200	433590	0	0	0	278850	188930	215210	0	0	0	0	0	0	0	0	0
0	0	0	0	0	0	0	0	0	0	0	0	0	0	0	0	0	0	0	0	0	0	0	0	0	0	0	0	0	0	0	58418	82740	194150	0	0	0	0	0	0	0	0	0	0	0	0	0	0	0
0	117720	0	0	0	0	0	0	211290	213730	292920	0	0	0	0	0	0	0	0	0	133960	185380	0	0	0	252720	292110	182480	0	0	0	0	0	0	0	0	0	0	0	0	0	37533	0	0	0	0	98605	116620	0
0	0	0	0	0	0	0	0	0	0	0	0	0	0	0	0	0	301510	247220	0	0	0	0	0	0	0	0	0	0	0	0	0	0	0	0	0	0	0	0	0	0	0	0	0	0	0	0	0	0
0	0	0	0	0	93853	43858	102520	0	0	0	0	0	0	0	0	0	0	0	0	0	0	0	0	0	0	0	0	0	0	0	0	0	0	0	0	0	0	0	0	0	0	0	0	0	0	0	0	0
0	0	91214	0	0	0	0	69845	0	0	0	0	0	0	0	0	0	0	0	0	0	0	0	0	0	0	0	0	0	0	0	1636200	2318800	2698100	0	0	0	0	0	0	0	0	0	79528	0	0	0	0	0
0	0	0	0	0	0	0	0	0	0	0	0	0	0	0	0	0	0	0	425010	297790	371500	0	0	0	0	0	0	0	0	0	537670	556890	748940	0	0	0	0	0	0	380900	131980	245290	0	0	0	0	0	0
199840	315810	0	0	310280	0	33220	0	0	0	144550	159630	16920	159880	176190	192350	60259	82791	20280	247370	0	175660	0	229980	150310	123820	114630	101460	154810	80184	67209	180490	256750	424490	188820	100240	200850	79253	231080	304080	61102	71691	55431	82448	83344	90789	104630	105050	40171
0	0	0	0	0	0	0	0	582400	0	530170	0	0	183110	0	0	0	0	0	0	0	0	0	0	0	404220	230860	197020	0	0	0	336460	0	0	0	0	0	0	0	0	0	161070	409300	0	0	0	0	0	0
367080	319250	297620	23062	316970	0	0	0	92192	59270	237370	60596	61203	336520	281050	167540	82528	296410	112520	90274	106200	307580	77845	519620	382260	355630	429970	546220	491610	334750	192960	189190	372980	967560	642420	492290	295920	597630	434000	371780	163430	101960	62813	68452	77225	99396	109160	287380	279650
0	0	0	0	0	0	0	0	0	0	0	0	0	0	0	0	0	0	0	0	0	0	0	0	0	0	0	0	0	0	0	0	0	132250	0	0	0	0	0	0	0	0	0	0	0	0	0	0	0
0	41062	115190	24334	149430	16429	33085	0	186580	125730	174060	0	0	51277	72948	73321	34333	246340	75571	47308	52609	54524	130150	329410	483730	0	0	0	111060	70159	50790	2165200	2315400	3636200	124400	220620	85574	790300	639470	545610	109250	88875	68430	0	0	0	18834	59337	177140
0	0	0	0	0	0	0	0	0	0	0	0	0	0	0	0	0	0	0	0	0	0	0	0	0	0	0	0	0	0	0	254870	189850	458400	0	0	0	0	0	0	0	0	0	0	0	0	0	0	0
344950	677960	356530	36567	796390	1331500	580070	914560	437260	483650	701300	132320	238240	577540	938830	350050	115540	306820	392270	283990	129990	498200	158620	444020	593130	851790	501190	203490	1348500	864440	766470	1234100	1827200	1794400	746250	642880	845520	1550600	1332000	978140	1077400	387960	1061200	0	0	0	335230	481940	534940
273230	301080	144990	11706	370910	0	0	0	105670	115820	137350	72071	132690	428000	337020	252510	0	136720	34309	226910	216640	483210	0	143750	138720	303420	230510	138720	143850	142340	55170	1207200	1552500	2508200	89837	220880	96661	826370	518260	641620	685620	235840	402280	0	0	0	3714.7	59773	40311
0	0	0	0	0	46849	6286.5	0	0	0	0	64606	78731	0	0	0	0	0	0	0	0	0	0	0	0	0	0	0	0	0	0	95910	87467	153210	0	0	0	0	0	0	0	0	0	0	0	0	0	0	0
1797300	2929100	1391800	391690	4615100	309260	57163	276420	3414400	3895200	4506600	203900	123600	3141600	3672600	2220000	425760	3484400	1370100	3825800	2747900	3891100	618610	3051900	4110400	3119800	2707300	1807100	4638700	3432600	1632100	3465200	3094700	5192900	4546400	4935600	2602800	4338800	3915700	2917200	3387200	1397000	2725400	0	0	0	1889700	3025100	3150400
8607100	12023000	635940	332950	1140600	0	0	0	2981300	3146200	3220000	0	0	822700	3796100	1761700	1735000	9040200	4566200	11638000	9655500	11931000	1605100	4857000	3759500	7478000	5722600	4767000	23186000	19364000	10485000	5529100	5698500	8625600	21787000	22644000	17141000	3468100	3594900	2856200	8948600	3053300	6428100	0	0	0	3050200	4222200	4953700
484020	784910	420810	96986	795830	53435	0	0	1130300	854820	1517000	2093700	1293100	2087300	1644900	1198700	81767	528250	171970	815230	625270	741030	180820	723330	1184000	869820	504610	425490	468920	360520	338430	3311500	2693300	5572100	602620	465410	107990	2223400	1971700	1826100	1762000	495090	1047300	69817	0	109360	501030	594290	881720
60189	124390	36375	15207	199880	25456	0	0	90381	73399	18288	68186	66520	122560	192090	126010	11532	122400	64504	142670	59303	109950	44181	196190	188130	82552	6210	9134.8	100260	91907	14213	99915	96742	229520	128630	196890	90169	327950	201810	141450	123110	28722	125520	27955	36676	27499	61754	158900	145290
0	0	61884	0	133730	0	0	0	0	0	0	440560	571790	161680	83941	40763	0	126070	21601	0	0	0	27153	0	36631	88122	47865	150980	0	0	0	1040600	927280	1404900	65507	117950	0	386760	301530	232040	0	0	0	0	0	0	0	27891	0
0	0	25405	0	148250	56750	23669	65775	0	0	0	0	0	34862	81250	93236	67987	222200	42467	0	0	0	0	0	0	0	0	0	0	0	0	130600	191360	272760	0	0	0	158140	104490	93397	0	0	0	0	0	0	0	0	0
0	0	0	0	0	0	0	0	0	0	0	0	0	0	0	0	0	0	0	0	0	0	0	0	0	0	0	0	0	0	0	0	0	1840400	0	0	0	0	0	0	0	0	0	0	0	0	0	0	0
49422	83817	98684	24424	133790	0	0	0	0	0	0	0	0	181140	242860	120720	18801	78308	40774	161320	86602	130580	48848	94864	76757	317590	120020	152570	82252	70754	56446	978570	1023200	1753300	97941	59107	72673	399450	192850	206520	119570	62702	138490	0	0	0	70388	102530	118220
0	0	0	0	0	0	0	0	0	0	0	0	0	0	0	0	0	0	0	0	0	0	0	0	0	0	0	0	0	108130	0	1320200	1687000	2291300	0	0	0	0	0	0	0	0	0	0	0	0	0	0	0
0	0	0	0	0	0	0	0	0	0	0	0	0	0	0	0	0	0	0	0	0	0	0	0	0	0	0	0	0	0	0	311690	284550	412910	0	0	0	0	0	0	0	0	0	0	0	0	0	0	0
0	0	0	0	0	0	0	0	0	0	0	0	0	0	0	0	0	0	0	0	0	0	0	0	0	0	0	0	0	0	0	54650	0	136580	0	0	0	0	0	0	0	0	0	0	0	0	0	0	0
0	0	0	0	0	0	0	0	0	0	0	0	0	0	0	0	0	0	0	0	0	0	0	0	0	0	0	0	0	0	0	576150	829900	659930	0	0	0	0	0	0	0	0	0	0	0	0	0	0	0
0	0	0	0	12463	0	0	0	0	0	0	821850	998220	0	0	0	0	0	0	0	0	0	0	12040	0	0	0	33441	0	0	0	1513700	1267700	2042300	0	0	0	0	0	0	0	0	0	0	0	0	0	0	0
194660	175940	45785	23851	183670	0	0	0	188240	191710	220550	142830	154670	0	168540	0	36567	104820	0	126500	171390	86048	0	0	0	177560	96584	125080	238790	295530	91796	455100	355100	477240	0	228020	170460	270540	136030	157070	39596	0	52994	0	0	0	0	0	0
0	0	0	0	0	0	0	0	0	0	0	0	0	0	0	0	0	0	0	0	0	0	0	0	0	0	0	0	0	0	0	1602300	1871900	2938900	0	0	0	0	0	0	0	0	0	0	0	0	0	0	0
0	0	0	0	54040	0	0	0	36988	0	42383	0	0	37158	0	42164	0	20196	0	0	0	0	0	59823	0	51310	39584	0	0	48819	0	25409	0	0	44056	46407	0	0	0	0	0	0	0	0	0	0	25639	36111	29558
923580	983430	312590	115940	1013900	70751	6804.9	16961	1134200	1274300	1359500	973590	1351600	629450	874960	435180	113470	807490	202060	340780	309400	314750	419430	1559300	1755100	713850	456240	554790	805410	965800	382410	818960	685530	707940	704520	1245300	889960	884390	817380	598880	709080	227960	673300	154030	74464	136190	472780	713430	975830
0	16300	0	0	0	0	0	0	0	0	0	0	0	31825	0	0	0	0	8512.7	0	0	0	0	0	0	0	0	0	0	0	0	4566300	4321500	6407200	0	0	0	0	0	0	0	0	0	0	0	0	0	0	0
0	0	0	0	0	0	0	0	0	0	101510	0	0	0	0	0	0	0	0	0	0	0	0	0	5999.5	0	0	0	0	0	0	0	0	0	0	0	0	0	0	0	0	0	0	0	0	0	0	0	180220
0	0	0	0	61155	0	0	0	73891	18263	29017	0	0	0	0	0	0	0	0	0	0	0	0	0	0	0	0	0	0	0	0	277180	262560	440940	17681	70623	8726	0	0	0	0	0	0	0	0	0	0	0	0
606340	873990	542100	77792	894490	424660	147950	220040	746470	696250	393030	0	66493	970640	874180	711470	88737	641060	430780	483650	341220	564740	249780	1316700	1191000	403440	583670	367830	966140	1129300	451360	770140	683620	1029000	1147000	1623800	849560	1663800	925750	1119500	521350	235300	597030	0	0	0	237800	686920	752490
0	0	0	0	0	841290	310020	627640	0	0	0	814500	967610	0	0	0	0	0	0	0	0	0	0	0	0	0	0	0	0	0	0	0	541050	0	0	0	0	0	0	0	0	0	0	0	0	0	0	0	0
0	41778	34944	12714	0	0	0	0	32296	52929	30805	0	0	39394	33471	0	0	83503	34545	36755	25317	0	0	41944	0	20953	0	0	55372	0	24869	60711	32113	0	35371	0	63338	63807	0	22932	42855	42045	34701	0	0	0	0	0	0
0	0	0	0	0	0	0	0	0	0	0	2288100	2305200	0	0	0	0	0	0	0	0	0	0	0	0	0	0	0	0	0	0	357750	488840	1326900	0	0	0	0	0	0	0	0	0	0	0	0	0	0	0
0	0	0	0	0	0	0	0	0	0	0	0	0	0	0	0	0	0	0	0	0	0	0	0	0	0	0	0	0	0	0	492400	511740	841790	0	0	0	0	0	0	0	0	0	0	0	0	0	0	0
0	0	0	0	0	0	0	0	0	0	0	0	0	0	0	0	0	0	0	0	0	0	0	0	0	0	0	0	0	0	0	562230	507250	634410	0	0	0	0	0	0	0	0	0	0	0	0	0	0	0
0	258800	0	62803	257230	0	0	0	0	0	0	0	0	0	0	0	0	181540	137310	0	0	0	0	0	0	193520	0	0	496060	252090	180050	0	0	0	0	303480	272760	340840	0	490140	0	0	0	0	0	0	0	0	0
1185900	1503700	677090	142080	1325600	133100	6032.3	101680	2182500	1897100	2528100	0	0	1119800	1552000	941650	166660	1051200	580090	777010	463270	621870	0	0	0	1027900	638740	1213800	1895500	1528000	737400	1912600	1543900	3243300	1841800	1997300	638880	1877600	1208900	1190400	1299300	528260	715190	25230	0	24243	0	0	0
0	0	0	0	0	0	0	0	0	0	0	0	0	0	0	0	0	0	0	0	0	0	0	0	0	0	0	0	0	0	0	945650	1052500	1495700	0	0	0	0	0	0	0	0	0	0	0	0	0	0	0
0	0	778760	166060	1205600	0	0	212330	0	0	0	0	0	0	702080	427860	0	0	0	0	0	0	0	0	0	0	0	0	0	0	0	515070	0	0	0	0	0	0	0	0	0	0	0	0	0	0	593030	912510	775300
111710	217110	253520	34071	295410	0	0	0	521860	590040	566850	0	36189	163810	95169	90809	22392	183400	136610	331290	173990	168630	178020	618910	789990	278330	233320	181950	94046	94946	101790	207140	262730	217300	114070	100830	76643	474450	276300	475660	919700	258050	540210	0	0	0	339440	391070	552680
0	0	0	0	0	25712	6123.5	0	0	0	0	0	0	0	0	0	0	0	0	0	0	0	0	0	0	0	0	0	0	0	30037	428040	454620	1098000	0	0	0	0	0	62163	0	0	0	0	0	0	0	0	0
0	0	0	0	0	0	0	0	0	0	0	0	0	0	0	0	0	0	0	0	39208	0	0	0	0	0	0	0	0	0	0	128900	0	164010	0	0	0	0	0	0	0	0	0	0	0	0	0	0	0
0	0	0	0	0	0	0	0	0	0	0	0	0	0	0	0	0	0	0	0	0	0	0	0	0	0	0	0	0	0	0	509870	680800	875160	0	0	0	0	0	0	0	0	0	0	0	0	0	0	0
0	0	0	0	0	310390	135260	245900	0	0	0	0	0	0	0	0	0	0	0	0	0	0	0	0	0	0	0	0	0	0	0	170700	401290	627950	0	0	0	0	0	0	0	0	0	0	0	0	0	0	0
0	0	0	0	0	0	37154	0	93177	0	0	0	0	0	0	0	0	0	0	0	0	0	0	0	0	0	0	0	0	0	0	900550	968350	1534600	0	0	0	0	0	0	0	0	0	0	0	0	0	0	0
0	0	0	0	0	0	0	0	0	0	85181	0	0	0	0	0	0	44046	0	31917	31110	51759	0	0	26574	0	17904	0	35217	0	0	139740	101830	100330	70508	0	0	125790	0	66968	0	0	0	0	0	0	0	43779	0
16359	13615	0	0	10762	0	8474.3	0	0	23552	35778	0	16865	53377	34753	30838	0	45412	0	50325	16332	52206	8285.4	19023	0	28264	16412	7749.4	63376	20769	0	22880	50235	69825	0	64841	58990	0	0	0	24664	17594	53200	0	0	0	0	19487	21055
0	0	0	0	0	0	21168	16878	24976	0	0	0	0	0	0	0	0	46383	0	0	14859	21104	11935	116100	0	0	0	22050	0	0	0	12459	0	0	0	157320	44858	0	57322	37770	56995	0	0	0	13707	19193	28122	94485	127650
0	0	0	0	0	0	0	0	0	0	0	0	0	0	42718	0	0	0	0	0	0	0	0	0	0	0	0	29804	0	0	0	3957800	5424600	8167500	0	0	0	0	0	0	0	0	0	67823	95473	75054	0	0	0
0	0	0	0	0	0	0	0	0	0	0	0	0	0	0	0	0	0	0	0	0	0	0	0	0	0	0	0	0	0	0	297250	292060	407220	0	0	0	0	0	0	0	0	0	0	0	0	0	0	0
0	0	0	0	0	0	0	0	0	0	0	0	0	0	0	0	0	0	0	0	0	0	0	0	0	0	0	0	0	0	0	45159	69253	123410	0	0	0	0	0	0	0	0	0	0	0	0	0	0	0
0	0	0	0	0	0	0	0	0	0	0	0	0	0	0	0	0	0	0	0	0	0	0	0	0	0	0	0	0	0	0	719530	476380	1294900	0	0	0	0	0	0	0	0	0	0	0	0	0	0	0
0	0	0	0	0	0	0	0	0	84570	51693	0	0	0	0	17743	0	56857	0	0	0	40873	9990.9	0	115520	51661	0	0	38187	0	0	0	0	0	60916	55433	0	177820	125640	71822	0	0	0	0	0	0	0	0	32998
0	28539	0	0	0	2679.6	0	0	45839	26486	57072	0	0	0	42045	0	8857.8	0	3056.5	6008.2	5930.7	16851	3327.2	17867	83253	26565	23205	0	0	0	0	20247	14249	62552	18943	48404	12537	35289	0	5672.3	34040	18422	23244	0	0	0	24553	67529	61171
0	0	0	0	0	0	0	8748.9	0	0	22615	8713.5	0	0	0	0	0	7466.2	0	0	0	0	0	0	21909	22812	0	0	13540	0	0	0	0	21592	18669	18019	0	43176	28521	0	0	0	0	1948.8	0	0	0	0	0
0	0	0	0	0	0	0	0	0	0	0	0	0	0	0	0	0	0	0	0	0	0	0	0	0	0	0	0	0	0	0	1500500	1533100	2340500	0	0	0	0	0	0	0	0	0	0	0	0	0	0	0
0	0	0	0	0	1428700	439160	611600	0	0	0	0	0	0	0	0	0	0	0	0	0	0	0	0	0	0	0	0	0	0	0	645260	595870	157650	0	0	0	0	0	0	0	0	0	643330	1710500	1392900	0	0	0
0	0	0	0	0	0	0	0	0	0	0	0	0	0	0	0	0	0	0	0	0	0	0	0	0	0	0	0	0	0	0	60561	86263	110090	0	0	0	0	0	0	0	0	0	68932	116680	48169	0	0	0
0	0	0	0	0	90154	0	87318	0	0	0	1050000	964540	0	0	0	0	0	0	0	0	0	0	0	0	0	0	0	0	0	0	812330	582670	1211000	0	0	0	0	0	0	0	0	0	216210	123500	136640	0	0	0
5519900	7867000	5524300	878250	9467100	2661400	810460	1564600	7360900	8366700	8820800	3276200	2533300	7187000	11167000	6828700	845680	6715000	4286400	4760100	3254700	4362300	1789600	9204800	4767200	5629500	4804800	2427600	11088000	8785400	5360000	4934400	4267600	7651600	9528900	11621000	9195200	12697000	8249500	11035000	5717500	1549500	3260700	304750	701550	662750	5459200	6304200	9463500
0	0	0	0	0	106900	34240	48123	0	0	0	50880	49471	0	0	0	0	0	0	0	0	0	0	0	0	0	0	0	0	0	0	409550	471850	780710	0	0	0	0	0	0	0	0	0	46991	66511	76595	0	0	0
181570	576290	114730	5557	0	0	0	113430	95288	0	669410	0	0	0	117620	76040	51635	578500	146890	889400	546540	541770	373490	1212200	1516600	222650	112700	125150	141660	144620	97905	72975	101020	243070	0	184410	117920	1052700	1070700	978940	609650	284410	435080	0	0	0	225650	614440	666530
0	0	0	0	0	0	0	0	0	0	0	0	0	0	0	0	0	0	0	0	0	0	0	0	0	0	0	0	0	0	0	96991	145890	0	0	0	0	0	0	0	0	0	0	0	0	0	0	0	0
0	0	80046	25375	145200	0	0	0	121890	33950	80688	0	0	74622	115330	86511	0	0	0	0	0	0	43295	0	0	117500	68572	0	63397	0	0	0	0	0	127920	0	0	73325	0	0	0	0	0	0	0	0	0	66202	82687
297590	415080	186430	0	417680	0	0	0	125840	0	172130	0	0	406100	457540	346970	47054	212040	123700	229450	124150	209460	0	151610	80404	550220	443470	425700	585290	389740	254740	2084400	1836000	2210900	480750	475290	291310	797690	324840	416650	319980	108650	206030	0	0	0	0	178470	384150
0	0	0	0	0	0	0	0	0	0	0	0	0	0	0	0	0	0	0	0	0	0	0	0	0	0	0	0	0	0	0	322860	436260	902790	0	0	0	0	0	0	0	0	0	0	0	0	0	0	0
0	0	0	0	87191	0	0	0	0	0	0	0	0	0	0	0	0	0	0	0	0	47779	0	0	0	63732	53258	78384	0	0	0	0	0	0	0	0	0	0	0	0	38220	0	0	0	0	0	0	0	0
0	0	0	0	0	0	0	0	86992	234190	0	0	0	0	0	0	0	0	0	0	0	0	0	737410	1017500	0	0	0	0	0	0	2238600	1733100	2722400	0	0	0	0	0	0	0	0	0	0	0	0	234380	551700	682580
0	0	0	6379.7	0	0	0	0	0	0	0	11204	0	19582	0	0	0	0	0	19859	0	0	0	0	0	0	0	33962	0	0	0	125720	88089	161300	0	0	0	0	0	0	0	0	0	0	0	0	11780	0	0
0	0	0	0	0	0	0	0	0	0	0	0	0	0	0	0	0	0	14777	27985	0	0	0	0	0	0	0	0	0	0	0	27754	0	50363	0	0	0	0	0	0	0	0	0	0	0	0	0	0	0
110370	101400	84864	0	159430	299730	101000	149170	99502	206800	247820	0	0	130860	129000	94118	0	101770	62485	84815	80453	94182	39362	124730	219300	0	125590	0	135230	137160	97868	0	73725	113990	164080	147550	207820	174670	117020	122720	125340	40535	101940	0	0	0	56373	115620	75354
0	0	0	0	0	0	0	0	0	0	0	0	0	0	0	0	0	0	0	0	0	0	0	0	0	0	0	0	0	0	0	417880	369190	554820	0	0	0	0	0	0	0	0	0	0	0	0	0	0	0
0	0	0	0	0	0	0	0	0	0	0	0	0	0	0	0	0	0	0	0	0	0	0	0	0	0	0	0	0	0	0	47386	61263	100580	0	0	0	0	0	0	0	0	0	0	0	0	0	0	0
0	0	0	0	352890	0	0	0	0	0	0	357500	269060	0	0	0	0	94398	64684	1569800	1326200	3315900	124910	581100	592620	0	0	0	0	0	0	1919000	1875900	3417800	0	0	0	433680	402570	163430	1218700	424530	852820	0	0	0	302010	449870	297230
0	0	0	0	0	0	0	0	74801	0	0	0	0	0	0	0	0	0	0	0	0	0	0	0	0	0	0	0	0	0	0	637430	393010	1031300	0	0	0	0	0	0	0	0	0	0	21417	0	0	0	53077
5919.8	0	0	0	0	0	0	0	0	0	0	131730	74331	0	0	0	0	0	0	0	0	0	0	0	0	0	0	0	0	0	0	1138500	1091600	1415800	0	0	0	0	0	0	0	0	0	0	0	0	0	0	0
0	0	0	0	0	0	0	0	0	0	0	0	0	0	0	0	0	0	0	0	0	0	0	0	0	0	0	0	0	0	0	0	0	0	0	0	0	0	0	0	0	0	0	0	0	0	0	0	0
0	0	0	0	0	0	0	0	0	0	0	0	0	0	0	0	0	0	0	0	0	0	0	0	0	0	0	0	0	0	0	548520	489820	1251300	0	0	0	0	0	0	0	0	0	0	0	0	0	0	0
0	0	0	0	0	0	0	0	0	0	0	0	0	0	0	0	0	0	0	0	0	0	0	0	0	0	0	0	0	0	0	237380	231780	49577	0	0	0	0	0	0	71254	32282	29100	0	0	0	0	0	0
41300	59829	114060	16728	213540	0	0	0	260920	185570	203050	300380	310660	67094	103520	63563	29589	54475	47821	293850	182460	184670	46174	358240	505940	297510	377380	185900	36109	62991	45196	374180	426430	495330	616990	399420	245330	268270	177300	116410	206570	93703	129500	0	39310	0	81465	30381	20162
279040	234890	0	0	537300	355130	0	105280	0	366300	0	0	267750	220350	532190	0	0	0	0	0	429560	411530	0	0	0	0	0	379090	496110	405070	0	4338800	1733200	5376500	498710	760770	260760	438490	0	0	334190	0	0	0	307300	0	76888	289420	0
0	0	0	0	0	0	0	0	0	0	0	0	0	0	0	0	0	0	0	0	0	0	0	0	0	0	0	90591	0	0	0	0	0	0	0	0	0	0	0	0	111950	0	0	0	0	0	0	0	0
0	0	0	0	0	0	0	0	0	0	0	0	0	0	0	0	0	0	0	0	0	0	0	0	0	0	0	0	0	0	0	138770	146790	547290	0	0	0	21829	0	0	0	0	0	0	0	0	0	0	0
661520	387380	1033400	311270	1594700	0	10372	0	449780	401300	596640	171850	281840	670790	1163700	731140	70038	498430	143690	929220	1099600	1138900	163870	345730	262490	1883600	2390700	1557700	335900	153130	177170	10353000	7943100	13440000	509500	733950	366470	3872400	2976100	2792900	2607400	800930	1589700	39021	51451	59438	26029	116150	129650
73332	66845	0	190980	43690	2595500	636740	1641300	1401900	1463700	1580100	1927600	1769600	586290	521730	0	0	62337	30860	8502400	6924300	9286200	1444700	5699300	7164600	204520	12483	0	75553	0	46359	34861000	34031000	46008000	251050	0	203520	0	0	84677	7199200	2307900	4816000	3788700	6031800	5675100	4016600	5194300	5120800
0	0	0	0	0	0	0	0	0	0	0	0	0	0	0	0	0	0	0	0	0	0	0	0	0	0	0	0	0	0	0	1908300	4567700	5671800	0	0	0	0	0	0	0	0	0	0	0	0	0	0	0
0	33188	40798	0	0	496440	192390	348670	80932	0	33755	0	0	0	24808	0	0	0	0	0	32948	0	0	0	0	0	43598	0	0	0	0	3531300	3694200	5059600	0	0	68271	0	0	0	0	19362	0	0	0	0	76569	0	30365
0	0	0	0	0	0	0	0	0	0	0	0	0	0	0	0	0	0	0	0	0	0	0	0	0	0	0	0	0	0	0	231600	283480	442670	0	0	0	0	0	0	0	0	0	0	0	0	0	0	0
0	0	0	0	0	0	0	0	0	0	0	0	0	0	0	0	0	0	16806	0	0	0	0	0	0	0	0	0	0	0	0	1544900	2121600	2234900	0	0	0	0	0	0	0	0	0	0	0	0	0	0	0
0	0	0	0	0	168850	40276	135050	0	0	0	0	0	0	0	0	0	0	0	0	0	0	24740	49580	62922	0	0	0	0	0	0	196770	190310	318790	0	0	0	0	0	0	0	0	0	0	0	0	0	0	0
0	0	0	0	0	0	0	0	0	0	0	0	0	0	0	0	0	0	0	0	0	0	0	0	0	0	0	0	0	0	0	5968800	5240900	9806600	0	0	0	0	0	0	0	0	0	0	0	0	0	0	0
438060	580040	523140	109090	1002800	0	0	0	289960	226650	267960	85000	0	680550	837470	517760	242480	1386000	551120	516050	398640	472890	549740	2484700	3055600	0	0	0	1297100	986420	580830	1898400	1673200	2449200	2044300	1770600	1090600	1905800	1499200	1586900	0	0	0	72117	133990	106810	0	0	0
0	0	0	0	102180	0	0	0	0	0	0	0	0	0	0	0	0	0	0	0	0	0	0	0	79187	0	149440	158420	109900	133810	0	0	119550	531960	0	0	0	0	0	0	0	27780	0	0	0	0	0	0	0
0	0	0	0	0	0	0	0	0	0	0	0	0	0	0	0	0	0	0	0	0	0	0	0	0	0	0	15122	0	0	0	129890	49720	195630	0	0	0	26802	0	0	0	0	0	0	0	0	0	0	0
89050	0	0	0	199330	122300	51331	75011	0	0	0	0	0	0	0	0	0	0	0	0	0	0	0	0	0	0	0	219480	0	0	0	0	0	0	0	0	0	0	0	0	0	0	0	0	0	0	0	0	0
0	0	0	0	0	798200	345030	627560	36291	0	0	0	0	0	0	0	0	0	0	0	0	0	0	0	0	0	0	0	0	0	0	93602	144260	299770	0	0	0	0	0	0	0	0	0	0	0	0	0	0	22854
0	69227	175590	10222	191540	142100	49949	72483	289960	283810	361970	0	95387	276700	89271	223030	25259	308910	165560	253010	141080	0	0	0	0	96454	174120	97446	313370	122010	61876	178730	138910	235450	404990	191610	0	571060	0	108100	248150	237810	384320	0	0	0	127230	260010	124360
0	0	0	0	0	0	0	0	0	0	0	0	0	0	0	0	0	0	0	0	0	0	0	0	0	0	0	0	0	0	0	675100	676480	818150	0	0	0	0	0	0	0	0	0	0	0	0	0	0	0
0	0	0	0	0	0	0	0	0	0	0	0	0	0	0	0	0	0	0	0	0	0	0	0	0	39903	0	10386	0	0	0	53140	43458	0	0	0	0	0	0	0	0	0	0	0	0	0	0	0	0
0	0	0	0	0	0	0	0	0	0	0	0	0	0	0	0	0	0	0	0	0	0	0	0	0	0	0	0	0	0	0	3456900	3736900	5526700	0	0	0	0	0	0	0	0	0	0	0	0	0	0	0
0	0	0	0	0	0	0	0	0	0	0	0	0	0	0	0	0	0	0	0	0	0	0	0	0	0	0	0	0	0	0	78225	123640	176110	0	0	0	0	0	0	0	0	0	0	0	0	0	0	0
221560	452350	1213900	227070	1534200	0	0	0	530800	479830	1005200	0	0	627160	420230	389240	67949	381100	176890	329990	0	153250	0	271410	622440	490980	630680	356240	960310	420640	391500	1741600	2671000	2918900	325850	304970	80020	1888800	1692300	1391500	209130	111780	265840	0	0	0	324140	725670	783970
0	0	0	0	0	0	0	0	0	0	0	0	0	0	0	0	0	0	0	0	0	0	0	0	0	0	0	0	0	0	0	177020	227790	436390	0	0	0	0	0	0	0	0	0	606880	1006900	1011800	0	0	0
0	0	0	0	0	0	0	0	0	0	0	0	0	0	0	0	0	0	0	0	0	24432	0	0	0	0	0	0	0	0	0	0	0	0	0	0	0	0	0	0	74155	12480	16611	0	0	0	0	0	0
25314	0	0	10396	0	744220	266640	639880	0	0	0	1283300	2107700	0	87710	0	0	16389	0	5509.5	59836	0	0	0	0	37789	0	0	0	0	0	4051500	3941500	4763400	0	70210	0	0	0	6581.3	52124	0	7648.7	0	0	0	0	0	0
0	18274	0	0	19748	61385	13278	31925	0	32359	21997	0	0	0	0	0	0	27938	0	0	0	0	8402.1	0	0	17135	12116	13410	38003	26492	19354	20019	0	25310	31134	35396	0	18641	0	26795	0	0	0	0	0	0	0	8446	0
0	0	0	0	0	0	0	0	0	0	0	10687	0	0	0	0	0	0	0	0	0	0	0	12045	0	0	0	0	0	0	0	74559	23820	88163	0	13546	10491	0	0	0	0	0	0	0	0	0	0	0	20388
24680	43229	53825	15530	75756	0	0	0	0	0	0	0	0	37989	42487	27308	0	13534	0	16345	18721	0	1042.1	0	0	15552	25487	11389	61544	26442	23352	0	0	102230	36771	37023	16187	127770	93862	78245	14792	7268.7	0	0	0	0	0	96004	0
0	0	0	0	0	1183700	408440	862500	26885	0	0	2093400	1426600	36574	0	0	0	0	0	0	0	0	0	0	0	0	0	0	0	0	0	3362300	2849900	5502300	0	0	0	0	0	0	0	0	0	0	22042	0	0	0	24802
0	0	0	0	0	0	0	0	358560	2811200	2845200	0	0	0	0	0	0	0	0	378410	390050	385690	0	0	0	0	0	0	0	0	0	9584800	8540800	15321000	0	0	0	0	0	0	358000	163080	211180	0	0	0	0	0	0
1650800	2121800	1174700	325550	2516300	1846500	590610	1181300	3482600	3590600	4066800	1095800	1351500	2557600	3158100	1983500	652670	3570500	1660700	2412200	2048100	2515400	1044900	5606800	6143000	1418500	1867600	1116700	3484400	2099000	1820900	2726500	2202500	3815300	3656400	4453400	2509300	3051600	2893700	2289800	3634600	1157200	2396600	499880	438560	629010	1108800	1952100	2440600
0	0	0	0	0	0	0	0	0	0	0	0	0	0	0	0	0	0	0	0	0	0	0	0	0	0	0	0	0	0	0	214800	259680	335050	0	0	0	0	0	0	0	0	0	0	0	0	0	0	0
135420	163330	151670	0	0	112430	0	63882	0	0	0	0	0	141400	177470	0	0	0	0	0	0	0	0	0	26436	374110	315060	50769	0	262110	236800	466430	852800	902620	235780	307380	0	0	0	0	0	0	0	0	0	0	0	0	61350
0	0	0	0	0	34977	0	0	0	0	0	0	0	0	0	0	0	0	29800	0	30806	73676	0	104110	127150	0	75512	0	109890	25364	74600	0	38373	0	0	0	0	0	0	0	69741	0	76083	0	9473.3	0	0	35643	0
0	0	0	0	0	0	0	0	480710	0	614020	0	0	502380	834170	816430	0	551640	251870	0	0	0	165820	0	617720	995270	748620	559800	1197400	896390	310240	0	0	486450	1024800	1184800	608790	626360	0	0	782650	186690	500850	0	0	0	0	0	510860
0	0	0	0	0	0	0	0	0	0	0	785240	811480	0	0	0	0	0	0	0	0	0	0	0	0	0	0	0	0	0	0	0	0	0	0	0	0	0	0	0	0	0	0	0	0	0	0	0	0
0	0	0	0	0	0	0	0	0	0	0	0	0	0	0	0	0	0	0	0	0	0	0	0	0	0	0	0	0	0	0	903320	838810	1421900	0	0	0	0	0	0	0	0	0	0	0	0	0	0	0
0	0	0	0	0	227360	71513	210810	0	0	0	0	0	0	0	0	0	0	0	0	0	0	0	0	0	0	0	0	0	0	0	193370	137510	221020	0	0	0	0	0	0	0	0	0	0	0	0	0	65172	0
0	0	0	30519	0	0	0	0	0	0	0	431990	0	0	0	0	0	0	0	0	0	0	0	0	0	0	0	0	0	0	0	4897700	3529400	6868600	108290	0	0	0	0	0	0	0	0	669220	1326600	1009600	0	0	0
80418	20327	13950	27489	186100	218480	140490	193700	54170	205300	354450	170990	96249	182390	344600	0	78336	260780	107250	239710	128100	210220	87926	376200	435400	170550	133080	64603	308310	208300	32078	597890	673990	870390	338530	359980	249720	207370	253870	174310	319100	64809	55061	87518	145390	83221	0	16015	171840
597600	756620	1400600	338470	2323000	183510	20201	117870	469670	448370	365190	363520	665240	723090	540220	573880	107420	423100	373620	586710	409110	594060	209750	810980	859120	779610	656330	304320	454310	551010	205930	672720	472790	1203100	327370	263080	175150	1644900	1639100	1162600	488370	219500	170680	4538.3	0	0	459970	811790	906040
0	0	0	0	0	0	0	0	0	0	0	0	0	0	0	0	0	0	0	0	0	0	0	0	0	0	0	0	0	0	0	1243100	1211200	484820	0	0	0	0	0	0	0	0	0	0	0	0	0	0	186200
0	37106	10741	0	0	0	0	0	0	0	42626	0	0	0	0	0	0	0	0	0	0	0	0	0	0	0	0	0	23830	0	0	57184	0	122940	0	0	0	0	0	0	0	15241	28091	0	0	0	0	0	40653
79355	0	0	0	68934	0	0	0	0	0	0	0	0	0	0	0	0	0	41652	78528	0	0	0	152230	42733	0	0	25099	116580	0	111320	64364	0	0	0	74263	93525	0	0	0	121350	0	99509	0	0	0	48753	77020	109710
28945	0	0	5807.2	0	0	0	0	0	0	0	84806	93190	0	0	0	6951.6	0	15996	0	0	11240	0	0	0	0	0	0	0	0	0	0	0	0	0	43908	36087	0	31401	0	0	0	20007	0	0	0	33199	23846	0
0	0	0	0	0	125910	59651	65011	159780	0	0	0	0	0	0	0	0	168060	75199	0	0	0	0	0	0	0	0	0	0	204710	153580	560210	804740	731240	0	0	0	0	263730	0	0	0	0	0	0	0	0	0	0
0	0	0	0	0	0	0	0	0	0	0	0	0	0	0	0	0	0	0	0	0	0	0	0	0	0	0	0	0	0	0	225950	214220	312740	0	0	0	0	0	0	0	0	0	0	0	0	0	0	0
0	0	0	0	0	0	0	0	0	0	0	0	0	0	0	0	0	0	0	0	0	0	0	0	0	0	0	0	0	0	0	524270	502810	1241500	0	0	0	0	0	0	0	0	0	0	0	0	0	0	0
167960	143070	0	0	0	0	39894	48232	364210	102900	435400	0	0	332330	144850	93977	93626	377300	309390	326400	221360	569490	0	0	0	234780	183610	133590	642670	552630	447110	17977	0	83137	148070	348340	553850	260760	343410	202870	176460	143350	219920	0	0	0	0	0	0
0	0	159440	0	425090	0	0	0	0	0	0	0	0	150490	0	0	0	0	0	0	0	0	0	0	0	0	0	0	0	0	0	0	0	0	216860	280080	0	1150200	515430	713990	0	0	0	0	0	0	0	0	0
146970	70067	0	0	0	0	0	0	0	0	149770	45537	0	90691	98885	0	0	0	0	143520	95504	0	0	0	133230	184290	232720	40842	0	0	0	0	0	0	0	0	72672	0	0	0	21768	0	0	0	0	0	0	0	0
0	0	0	0	0	0	0	0	0	0	0	0	0	0	0	0	0	0	0	0	0	0	0	0	0	0	0	0	0	0	0	1673000	1643100	1542900	0	0	0	0	0	0	0	0	0	0	0	0	0	0	0
0	0	0	0	0	0	0	0	270880	184910	0	0	0	0	0	0	0	244930	99674	0	119710	0	27100	206360	163120	224640	0	128110	80314	148150	0	0	0	0	217010	336090	0	199190	0	0	0	0	0	0	0	0	114920	0	0
0	0	0	0	0	0	0	0	0	0	0	0	0	0	0	0	0	0	0	0	0	0	0	0	0	0	0	0	0	0	0	56782	97732	150730	0	0	0	0	0	0	0	0	0	0	0	0	0	0	0
0	0	0	0	0	0	0	0	0	0	0	0	13218	0	0	0	0	0	0	0	0	0	0	0	0	0	0	0	0	0	0	483490	895080	617180	0	0	0	0	0	0	0	0	0	0	0	0	0	0	0
0	0	17644	0	0	0	0	0	0	0	0	0	0	27420	0	0	0	0	0	0	0	0	0	0	62878	36364	0	27657	45413	0	0	0	12575	0	19647	0	0	0	0	0	25964	0	0	0	0	0	0	13362	0
0	17858	0	0	0	0	0	0	0	0	0	0	0	0	0	0	0	0	0	0	0	0	0	0	0	0	0	0	0	0	0	0	0	0	0	0	0	177570	136140	178640	73120	0	29591	0	0	0	0	65012	0
0	0	2644600	757880	5113800	0	0	0	0	0	0	0	0	2907800	3439600	1869600	0	0	0	0	0	0	0	0	0	0	0	0	0	0	0	636170	399940	723310	0	0	0	0	0	0	0	0	0	0	0	0	0	0	0
20331	61506	0	0	28162	45291	70918	119300	66286	0	160860	0	0	89491	71902	18350	5702.9	52462	0	0	0	39790	0	0	55429	179360	62870	140560	42032	19066	0	84239	19380	117720	100840	94340	90470	30440	111930	80078	76089	20829	0	0	48136	23363	36088	44963	77034
0	0	0	0	0	154830	6255.2	73690	0	0	0	0	0	0	0	0	0	0	6713.7	0	96562	307350	0	0	0	61294	0	0	0	0	0	1379600	1245900	2022800	0	0	0	0	0	0	0	9831.8	0	6670.9	0	0	0	0	0
0	0	0	0	0	90368	0	0	0	0	0	0	0	0	0	0	0	0	0	0	0	0	0	0	0	0	0	0	0	0	0	1451800	1031600	969380	0	0	0	0	0	0	0	0	0	71686	116290	121830	0	55748	0
0	0	0	0	0	0	0	0	0	0	0	0	0	0	0	0	0	0	0	0	0	0	0	0	0	0	0	0	0	0	0	0	0	0	0	0	0	0	0	0	0	0	0	0	0	0	0	0	0
0	0	0	0	0	275780	27256	153360	0	0	26884	169970	132760	0	0	0	0	12540	0	0	0	0	0	0	0	0	0	0	0	0	0	6455900	5505700	7164900	0	0	0	0	0	0	0	0	0	0	0	0	0	13159	0
0	0	0	0	0	0	0	0	0	0	0	0	0	0	0	0	0	0	0	0	0	0	0	0	0	0	0	0	0	0	0	786350	850240	1120300	0	0	0	0	0	0	0	0	0	0	0	0	0	0	0
0	0	0	0	0	0	0	0	0	0	0	0	0	0	0	0	0	0	0	0	0	0	0	0	0	0	0	0	0	0	0	793270	771780	871400	0	0	0	0	0	0	0	0	0	0	0	0	0	0	0
0	0	0	0	0	574570	145210	456550	400370	390490	488390	456830	325140	0	0	0	37812	0	0	0	0	0	0	0	0	0	0	0	0	0	0	403720	680960	834630	0	0	0	0	0	0	0	0	0	0	0	0	0	0	0
0	0	0	0	0	80895	51260	104720	0	0	0	0	0	0	0	0	0	0	0	0	0	0	0	0	0	0	0	0	0	0	0	317860	209830	553640	0	0	0	0	0	0	0	0	0	0	0	0	0	0	0
42990	42642	55354	22853	135330	0	0	0	78329	66075	86921	0	0	109450	107170	74625	11310	79988	37063	50988	51870	57069	24007	106650	121810	115810	100180	77887	105150	96781	49784	127400	97870	148870	97139	130390	98206	96549	65361	19998	90242	30958	75589	0	0	0	46896	71696	85640
0	0	0	0	0	0	0	0	0	0	0	0	0	0	0	0	0	0	0	0	0	0	0	0	0	0	0	0	0	0	0	0	0	835640	0	0	0	0	0	0	0	0	0	0	138150	0	0	0	0
0	0	0	0	0	212790	93915	0	0	0	0	0	0	0	0	0	0	0	0	0	0	24217	0	0	0	0	0	0	0	0	0	3531500	4030100	7325400	0	0	0	0	0	0	0	0	0	0	122380	0	0	0	0
0	0	0	0	0	0	0	0	0	0	0	0	0	0	0	0	0	0	0	0	0	0	0	0	0	0	0	0	0	0	0	0	0	98421	0	0	0	0	0	0	0	0	0	0	0	0	0	0	0
299730	332500	48703	36413	0	0	0	0	0	0	69363	94122	33158	136980	0	0	39617	110450	191140	463090	95236	281950	0	0	0	0	140310	933570	0	0	0	489790	481180	314180	0	0	0	608600	475730	707750	829020	0	164990	0	0	0	0	0	146750
150850	0	0	49459	298710	0	0	0	137240	0	0	0	61158	0	287120	0	0	0	0	245140	0	228290	102220	0	0	0	0	125910	0	0	0	149800	153860	404980	499370	0	0	416870	367050	346740	408860	134360	237230	0	0	0	0	0	0
0	0	0	0	0	0	0	0	0	0	0	0	0	0	0	0	0	0	0	0	0	0	0	0	0	0	0	0	0	0	0	101140	102750	415720	0	0	0	0	0	0	0	0	0	0	0	0	0	0	0
0	0	0	0	0	0	0	0	0	0	0	0	0	0	0	0	0	0	0	0	0	0	0	0	0	0	0	0	0	0	0	200780	197840	365520	0	0	0	0	0	0	0	0	0	0	0	0	0	0	0
0	0	0	0	0	0	0	0	0	0	0	0	0	54230	0	0	0	0	0	0	0	0	0	0	0	0	0	0	0	0	0	2258300	2141600	2702800	0	0	0	0	0	0	0	0	0	0	0	0	397640	627100	1199400
0	0	72394	2184.7	0	0	0	0	0	0	0	0	0	0	0	0	0	0	0	37260	81968	0	0	28398	0	59004	0	62558	31099	0	0	0	0	26437	0	0	66069	0	0	0	0	0	0	0	0	0	0	0	0
4878400	4539100	3801200	902700	8528700	7066000	2428400	5362100	3867900	3620400	4597400	5630500	5220100	7467200	8987800	5108900	995760	6327400	2535800	5148000	4442400	5321700	2179500	7356500	9251300	5891000	6201600	5081800	9690800	7654800	3711500	4593600	4491300	8889700	9566200	9711700	6193400	11999000	8431500	8290100	7136200	2353400	4167700	1717100	2477600	2593400	4517600	7401000	7637100
0	0	0	0	0	0	0	0	0	0	0	0	0	0	0	0	0	0	0	0	0	0	0	0	0	0	0	0	0	0	0	728920	695030	580790	0	0	0	0	0	0	0	0	0	0	0	0	0	0	0
0	0	0	0	0	0	0	0	0	0	0	0	41548	0	0	0	0	0	0	0	0	0	0	0	0	0	0	0	0	0	0	391510	526480	741090	0	0	0	0	0	0	0	0	0	0	0	0	0	0	0
891840	1036500	523410	130160	1018100	552860	181990	216230	1835700	2688700	3156000	447330	499770	1230200	1242300	985540	0	431670	512580	2235100	2290300	2777300	901850	4455600	4811500	2627700	1868400	2101500	0	2036300	950490	13218000	11731000	26193000	2397800	3191200	1862200	50679	112190	0	3017600	892710	1648800	0	231670	23313	1563500	1910300	2397200
0	0	0	0	0	0	0	0	0	0	0	0	0	0	0	0	0	0	0	0	0	0	0	0	0	0	0	0	0	0	0	313200	412330	435730	0	0	0	0	0	0	0	0	0	0	0	0	0	0	0
64568	0	0	0	0	0	0	0	77363	0	0	0	0	20694	0	0	0	0	0	66393	43595	56130	21382	0	87825	141170	0	3736.7	0	0	0	1023900	1084500	1803100	0	0	0	0	118560	0	216950	56349	77033	5727.7	0	0	3154.1	0	0
0	0	0	0	0	0	0	0	51715	82689	0	0	0	0	0	0	14534	0	25254	0	0	0	0	0	43170	0	0	0	42297	0	0	45010	31754	246200	115870	0	28305	0	0	0	0	12002	0	0	0	0	11126	0	16562
170200	35802	218510	55772	306480	192380	134910	361280	264420	412290	477960	275630	0	219170	592420	206440	78705	534780	390670	175330	275030	149430	78712	286740	484440	216160	260610	171840	342020	97665	121960	179670	221190	851070	407550	396740	447560	636710	346610	381500	523730	200490	406750	18862	96003	0	90425	556960	537810
21266	0	0	25115	56249	26093	0	22697	116330	133580	64292	0	0	0	0	23057	0	39481	0	0	37144	0	4329.2	0	213080	170120	104950	20986	178540	167990	56000	0	0	58481	72546	81360	32219	0	42639	27413	80509	0	0	0	0	0	71947	35731	145400
0	46324	75204	0	0	0	0	0	125360	0	0	0	0	157270	202010	0	8910.7	0	76705	0	0	0	51202	166470	282090	143230	0	0	0	0	26523	75779	0	0	136050	59945	86574	245370	94371	0	90800	0	0	0	0	0	132460	125250	183210
0	0	190440	0	0	0	0	0	0	0	0	129120	0	0	0	0	0	0	0	0	0	0	0	0	15398	0	0	0	0	40086	0	421690	545550	894350	0	0	0	0	0	0	0	0	0	0	0	0	0	0	0
0	0	0	0	22961	0	0	0	0	0	0	0	0	0	0	0	0	0	0	0	0	0	0	0	0	0	0	0	0	0	0	167650	208320	397420	0	0	0	0	0	0	0	0	0	0	0	0	9672.9	0	0
0	0	0	0	0	435420	182600	233440	0	0	0	612910	327380	0	0	0	0	0	0	0	0	0	0	0	0	0	0	0	0	0	0	1837200	1797700	2770400	0	0	0	0	0	0	0	0	0	0	0	0	0	0	0
0	0	0	0	0	0	0	0	0	0	0	0	0	0	0	0	0	0	0	0	0	0	0	0	0	0	0	0	0	0	0	373320	312330	414760	0	0	0	0	0	0	0	0	0	0	0	0	0	0	0
30895	0	0	0	0	0	0	0	0	0	0	55858	71041	0	0	60690	0	0	0	0	0	0	0	124340	299720	0	0	0	0	0	0	0	0	0	102870	0	0	0	0	0	0	26847	0	0	0	0	0	0	0
2463000	3477100	1952200	396350	3362600	2058000	543010	1142700	3230400	2879200	3751900	1206600	2394000	3765700	3916000	2572000	722580	4976800	2011100	2318200	955310	3792900	947730	2657600	5896400	4375900	2188600	3435500	7126600	5419100	3635300	1779000	1915800	3232200	6685400	8036800	4825400	4626200	4534800	3142100	5523200	1689400	5702200	423690	481240	636350	1905200	4017700	2992700
0	26155	0	0	0	69443	31045	0	0	0	0	0	0	0	0	0	0	105950	0	0	0	8321.7	0	0	0	0	0	0	0	0	0	32914	0	51708	0	0	0	177070	125150	137900	0	0	0	0	0	0	0	0	0
0	0	0	0	0	0	0	0	25370	21661	14305	0	0	0	0	0	0	0	0	20791	0	0	0	16427	0	38159	0	38988	0	0	0	0	0	49834	0	0	0	0	0	0	11205	0	20359	0	0	0	0	0	0
23507	10537	0	8680.3	72823	0	0	0	0	0	0	233470	180870	0	39411	0	0	0	0	0	0	0	0	58446	0	0	0	0	67638	28866	13591	0	31019	93087	0	39647	35647	105630	77141	86848	0	0	0	0	0	0	0	0	0
40491000	52788000	48926000	12015000	94528000	30694000	11338000	18977000	80342000	73863000	96929000	32273000	35374000	83496000	98593000	63675000	10754000	63028000	29117000	69753000	54612000	71469000	21948000	76407000	87488000	86223000	70676000	55607000	80314000	64844000	36895000	41331000	38875000	55841000	65918000	71262000	43257000	113160000	79907000	81172000	66830000	21275000	47439000	17995000	25018000	25143000	44968000	68982000	74056000
0	0	0	0	0	0	0	0	0	0	0	0	0	0	0	0	0	0	0	0	0	0	0	0	0	0	0	0	0	0	0	238900	200300	313370	0	0	0	0	0	0	0	0	0	0	0	0	0	0	0
0	0	0	0	0	179700	83165	93934	1235300	1151800	982120	116460	86528	0	0	0	114800	407310	548520	1628600	1338300	1545800	0	0	0	1179400	864450	177840	0	0	0	995240	898820	764330	0	0	0	0	0	0	1118800	458390	743030	60477	95887	0	0	0	0
112340	102340	90258	27822	172990	529590	204600	321780	0	0	0	0	0	187110	138260	91488	0	0	0	0	0	0	0	0	0	255120	207880	245370	154000	116250	99369	903230	947590	1232900	180840	195380	129150	0	0	0	0	0	0	0	27282	0	0	0	0
0	304510	0	0	0	0	0	0	408720	358230	509690	0	0	166380	0	341180	0	308740	219590	185450	244940	0	117230	506820	184220	308860	0	181540	327730	411150	0	338300	0	462800	327260	536930	339640	572370	318550	653830	428330	192380	399340	0	0	0	362700	457580	449690
0	0	0	0	0	0	0	0	11015	0	0	0	0	0	0	0	0	0	0	0	0	0	0	0	0	0	0	0	0	0	0	140250	164530	182770	0	0	0	0	0	0	0	0	0	0	0	0	0	0	0
0	0	0	0	0	0	0	0	0	0	0	119580	113240	0	0	0	0	0	0	0	0	0	0	0	0	0	0	0	0	0	0	88337	127120	30047	0	0	0	0	0	0	0	0	0	0	0	0	0	0	0
0	0	0	0	0	0	0	0	0	0	0	0	0	0	0	0	0	0	0	0	0	0	0	0	0	0	0	0	0	0	0	513910	414260	132450	0	0	0	0	0	0	0	0	0	0	0	0	0	0	0
0	0	387230	103680	0	0	0	0	0	0	0	0	0	1020800	0	0	0	0	0	0	0	1762000	0	0	879320	1663800	1221500	1868800	0	0	0	0	0	0	0	0	594810	2909500	1704200	2210900	1057900	0	0	0	0	0	0	556310	766430
0	0	0	0	0	0	0	0	0	0	0	0	0	0	63208	0	0	0	0	0	24127	0	0	0	0	0	0	0	0	0	0	0	152800	206440	0	0	0	0	0	0	0	0	0	0	0	0	0	0	0
3848900	5149900	4894300	1245700	9199200	6871800	3038100	4172900	3789300	4095900	4308500	1060600	564650	5422500	6509600	4308200	1673600	9135700	4237700	2875200	2486100	3104800	3763400	13572000	11759000	7310000	4414000	5036300	16507000	12978000	6191900	28851000	26999000	39291000	16555000	16314000	11177000	8092600	4479700	5519400	3032600	825640	2163700	8550500	15135000	14912000	2650200	5160500	6235800
0	0	0	0	0	150440	0	0	131100	90405	0	0	132790	0	0	0	0	0	0	118360	76357	90586	127240	335850	688690	30666	0	0	0	0	88175	82716	70632	0	0	0	0	0	0	0	0	0	0	0	0	0	75854	255160	247420
0	0	0	0	0	198370	0	136420	205750	210700	220500	0	0	120650	0	0	0	0	0	148010	0	148640	135700	287250	295570	0	71688	108110	124190	0	32194	0	0	0	0	0	0	0	0	0	0	0	0	0	0	0	0	0	129340
0	0	0	0	0	0	0	0	0	0	0	0	0	0	0	0	0	0	0	0	0	0	0	0	0	0	0	0	0	0	0	306540	355720	409540	0	0	0	0	0	0	140750	52232	109390	0	0	0	0	0	0
0	0	0	0	0	0	0	0	0	0	0	251600	275860	0	0	0	0	0	0	0	0	0	0	0	12880	0	0	0	0	0	0	436790	259820	841150	0	0	0	0	0	0	0	0	28348	0	0	0	0	0	0
0	0	0	0	41569	0	0	0	0	0	0	0	0	0	0	0	0	0	0	0	0	0	0	0	0	75025	0	0	0	58231	0	494130	583830	396160	0	0	0	0	0	0	0	0	0	0	0	0	0	0	0
0	0	0	0	0	108980	22784	0	0	0	0	0	0	0	0	0	0	0	0	0	0	0	0	0	0	0	0	0	0	0	0	0	0	0	0	0	0	0	0	0	0	0	0	0	0	0	0	0	0
0	0	0	0	0	0	0	0	0	0	0	0	0	0	0	0	0	0	0	0	0	0	0	0	0	0	0	0	0	0	0	275090	276450	516650	0	0	0	0	0	0	0	0	0	0	0	0	0	0	0
0	0	0	0	0	0	0	0	0	0	0	0	0	0	0	0	0	0	0	0	0	0	0	0	0	0	0	0	0	0	0	165390	131540	350210	0	0	0	0	0	0	0	0	0	0	0	0	0	0	0
183250	333680	0	0	0	352370	0	120930	321770	205220	343030	564420	480370	267640	483200	351730	0	589770	322790	275130	110540	369610	0	0	0	0	0	0	359240	338390	252570	904210	1137000	1051700	490930	509190	705100	1487100	987110	0	650510	0	795330	0	0	0	0	0	0
14586	53889	35146	0	67351	0	0	0	171440	129910	138000	0	0	60313	0	38466	11785	129170	0	192980	95498	105870	0	0	0	0	0	0	114000	64882	42946	453030	344760	929330	79638	91860	114540	173150	182380	109900	88240	66359	0	0	0	0	0	0	0
329580	269430	310510	37227	1074000	324440	150780	98412	0	0	0	79687	149850	384790	456740	354900	0	0	0	859910	486560	755790	0	0	0	1567900	984280	401880	282460	250180	148000	3230300	3562500	4037300	460480	555970	140180	0	0	0	1071700	381340	831130	0	0	0	0	0	0
9685500	13306000	7151000	1589200	15042000	9704400	3262700	6226600	16511000	16175000	19637000	11101000	11974000	14554000	14767000	10691000	4771000	25122000	13303000	17118000	11357000	15693000	6377000	19810000	22846000	22890000	20381000	14564000	32846000	27576000	16414000	10758000	11779000	17674000	33300000	36426000	22568000	21872000	17153000	17902000	10322000	5516300	11082000	5223400	7579100	9143600	9924900	14719000	15655000
145730	64707	0	0	0	0	0	0	0	0	0	0	0	0	94946	0	61408	238340	0	174480	0	208220	0	0	0	0	288610	0	0	195440	0	561850	601780	673350	0	0	0	0	0	0	0	66171	0	0	0	0	0	0	0
3368500	4758800	2707300	854590	5591700	1462400	545830	901990	4383900	3783500	6159300	1531100	1565100	4134300	4829000	3126000	727650	4671300	2474600	3867600	2287200	4385600	1726300	5795500	8138100	3002500	3327400	2999400	3488500	2577300	2337300	4819700	5302700	8302500	4674800	6039400	3248700	5727800	6054200	5209300	4998400	1453200	3734900	67652	153320	376940	3263800	4485400	6256200
0	0	0	0	0	268850	58447	135380	304650	360270	0	227270	225670	0	0	0	0	0	0	0	0	0	0	0	0	262090	0	226760	0	424430	0	0	0	182320	0	0	0	0	0	0	0	0	0	0	331060	0	0	0	211490
0	323930	219870	0	399820	385100	165300	250370	467900	482580	0	0	0	358810	461580	239480	0	0	246090	377440	247540	335230	149250	0	0	479160	387510	289190	587040	434660	0	482060	270060	675910	639820	628430	482420	754640	429370	424200	391500	126570	254820	232770	0	331320	290120	0	505710
0	0	0	0	0	1014900	46484	345360	0	1430300	1385600	0	0	0	0	0	0	0	0	117580	422200	692080	733460	359900	223290	0	0	10497	0	0	0	1040600	1250200	872130	0	0	0	0	0	0	608850	214230	619240	230480	1221300	876850	981360	1337600	1353100
71912	104250	416040	121980	663950	0	0	0	0	0	0	0	0	598280	258320	408240	0	0	0	0	75744	0	867670	3226600	3767100	841360	445710	865790	0	74429	94103	0	125030	124790	713770	680530	542410	2298100	1184300	2018200	118480	67409	191310	0	0	0	390260	108100	296750
91217	51683	55520	6856.8	24121	192170	56312	79289	342930	312140	407960	59189	66205	185670	173770	109710	28432	181940	102610	48379	72440	93196	87638	408230	377280	223210	303230	123260	187430	167190	83978	312750	278220	400740	290050	376570	158850	300970	327920	235180	100270	48843	92169	0	0	0	104450	188390	207530
0	0	0	0	0	143280	38323	0	0	0	0	118440	80088	0	0	0	0	0	0	0	0	0	0	0	0	0	0	0	0	0	0	0	0	0	0	0	0	0	0	0	0	0	0	0	0	0	0	0	0
0	0	0	0	0	0	0	0	0	0	0	0	0	0	0	0	0	35488	0	0	0	0	0	0	0	0	24704	0	0	0	0	757370	581020	1152300	0	0	0	0	23067	0	0	0	0	0	0	0	0	0	0
0	0	0	0	0	63703	0	0	0	0	0	0	0	4296.5	15714	0	0	0	0	0	0	0	0	0	16658	0	0	0	0	0	0	393100	326890	737170	0	0	0	0	0	0	0	0	0	0	0	0	0	14179	15811
63850	0	0	0	19835	18776	0	0	77256	36166	24881	0	0	3258.3	0	11152	14982	38933	37126	27564	18586	13552	0	25427	0	49180	13588	43560	27567	45272	21761	31731	9405.8	0	16667	16102	59663	90559	74221	55596	37578	7619	16407	0	0	0	0	0	10461
5158.6	15570	14779	0	44584	0	0	0	19010	0	26403	0	0	19471	24508	37442	0	19923	8529.1	0	16258	9686	5999.1	15817	61141	20740	25971	0	25188	7883.5	0	0	0	0	37128	32820	66012	43049	30775	68094	19747	6112.1	34409	0	0	0	0	22164	25270
0	0	0	0	0	0	0	0	0	0	0	0	0	0	0	0	0	0	0	0	0	0	0	0	0	0	0	0	0	0	0	3860500	2705100	8022200	0	0	0	0	0	0	0	0	0	0	0	0	0	0	0
9927700	13564000	8148600	2098000	19732000	10722000	2724200	6121900	19119000	14498000	23229000	9078800	11872000	18305000	21478000	12851000	2668400	20884000	8003800	17127000	10259000	16977000	6727500	25015000	27671000	18828000	13584000	15110000	24451000	21173000	11433000	10287000	8624900	14710000	24757000	27704000	16638000	19814000	14996000	13943000	18843000	6342400	11121000	4318900	7747900	8420900	11382000	14370000	19232000
0	34921	0	0	0	25443	0	0	0	0	0	0	0	0	0	0	0	0	18432	0	0	22546	0	0	30929	11386	0	0	0	27726	0	10973000	10346000	15919000	0	0	0	0	22338	40957	482480	139810	490630	0	63480	0	7740.2	0	0
0	0	0	0	0	0	0	0	0	0	0	0	0	0	0	0	0	0	0	0	0	0	0	0	0	0	0	0	0	0	0	1823800	1632600	3468200	0	0	0	0	0	0	0	0	0	0	0	0	0	0	0
0	0	0	0	0	0	0	0	0	0	0	0	0	0	0	0	0	0	0	0	0	0	0	0	0	0	0	0	0	0	0	385920	390220	991660	0	0	0	0	0	0	0	0	0	0	0	0	0	0	0
0	0	0	0	0	0	0	0	0	0	0	0	0	0	0	0	0	0	0	0	0	0	0	0	0	0	0	0	0	0	0	0	0	815200	0	0	0	0	0	0	0	0	0	0	0	0	0	0	0
0	0	37257	0	0	0	0	0	0	78663	0	0	0	0	0	0	20144	97076	26348	141720	0	53693	33395	0	94768	46759	0	28571	140970	90639	0	0	0	0	0	93756	95367	0	0	0	0	0	0	0	0	0	0	0	88862
0	0	0	0	0	0	0	0	0	0	0	0	0	0	0	0	0	0	0	0	0	0	0	0	0	0	0	0	0	0	0	957980	902510	1845800	0	0	0	0	0	0	0	0	0	0	0	0	0	0	0
112630	110780	90239	15205	164440	0	0	0	66648	121830	160600	0	0	102540	220910	0	0	202330	68943	111860	136590	124410	0	0	0	155550	148040	0	268880	134410	0	52081	84309	224860	215080	221050	0	0	90968	150920	0	0	122840	0	0	0	0	0	150220
70685	70546	38769	0	62610	114070	34314	63736	0	0	0	97491	97691	68174	69702	39703	10080	63148	40009	160730	105020	139850	24225	60429	71530	109260	109710	58902	105420	94047	46473	60804	44157	86996	131020	173360	76879	87946	71842	60997	0	34663	36178	0	0	0	46886	80265	74181
0	0	0	0	0	0	0	0	0	0	0	0	0	0	0	0	0	0	0	0	0	0	0	0	0	0	0	0	0	0	0	20684	0	25278	0	0	0	0	0	0	0	0	0	0	0	0	0	0	0
0	0	0	0	0	0	0	0	0	0	0	0	0	0	0	0	0	0	0	0	0	0	0	0	0	0	0	0	0	0	0	454210	416340	824580	0	0	0	0	0	0	0	0	0	0	0	0	0	0	0
0	0	0	0	0	0	0	0	0	0	0	0	0	0	0	0	0	0	0	0	0	0	0	0	0	0	0	0	0	0	0	8491600	8545900	8730700	0	0	0	0	0	0	0	0	0	0	0	0	0	0	0
15259	25385	122100	4521.5	149770	0	15889	0	0	0	0	0	0	39865	88400	83412	0	0	0	78902	0	48990	0	219920	273300	171420	87412	0	93590	0	51647	0	0	0	251170	250370	96604	215620	62551	72371	0	0	0	0	0	0	0	0	0
263760	319410	0	0	168570	0	0	0	403480	102680	113490	0	0	366850	195760	249880	97219	479400	409190	815620	47509	91791	129270	514430	440170	773780	446300	310210	1036900	519320	362700	1640400	1456800	2592300	675230	793170	659600	533020	327760	488230	405590	143250	478750	0	0	0	240450	464450	463990
132610	172960	67994	27618	0	0	0	0	163360	124070	0	0	0	130590	168450	166000	50617	178730	0	140350	182590	172440	63073	222600	159200	119950	0	0	191770	274330	0	129010	179570	0	334110	298620	276220	123940	0	146530	103940	0	0	0	0	0	0	141230	124330
0	0	0	0	21403	0	0	0	0	0	0	0	30738	77342	0	0	0	0	0	78209	71387	108380	0	0	0	220400	91949	129280	87549	0	0	735900	608660	872670	131150	0	0	0	0	0	153570	49828	83270	0	0	0	0	0	0
0	0	0	0	0	0	0	0	0	0	0	0	0	0	0	13591	0	0	0	0	0	0	0	0	0	0	0	0	0	0	0	2439200	2404300	3190000	0	0	0	0	78684	0	0	0	0	0	0	0	0	0	0
351120	459950	259710	67996	573740	18423	6447.4	7734.9	270600	301790	346630	77063	52747	562700	679660	423400	22281	167190	52050	478400	347530	428670	32030	241180	106770	416870	328420	228350	166480	139190	72394	2002400	2049900	3236300	213160	195010	145250	838070	581000	649410	883160	303440	569630	32121	16503	6036.8	60281	110110	121410
0	0	0	0	0	0	0	0	0	0	0	0	0	0	0	0	0	0	0	0	0	0	0	0	102800	47818	0	0	0	0	0	0	0	0	0	0	0	0	0	0	0	0	0	0	0	0	0	0	0
0	0	0	0	0	0	0	0	0	0	0	0	0	0	0	0	0	0	0	66991	30971	55558	0	48608	0	0	0	0	0	0	0	132710	166150	442930	0	0	0	0	0	0	72956	33936	0	0	0	0	0	0	0
0	0	0	0	0	0	0	0	0	0	0	0	0	0	0	0	30935	154270	69503	0	0	0	0	0	0	0	0	0	0	0	0	0	0	0	0	0	0	220260	153820	137230	0	0	0	0	0	0	0	0	0
0	0	0	0	0	0	0	0	0	0	0	0	0	0	0	0	0	0	0	0	0	0	0	0	0	0	0	0	0	0	0	470260	474390	729880	0	0	0	0	0	0	0	0	0	0	0	0	0	0	0
0	0	0	0	0	0	0	0	0	0	0	0	0	0	0	0	0	0	0	0	0	0	0	0	0	0	0	0	0	0	0	871970	712810	1568800	0	0	0	0	0	0	0	0	0	0	0	0	0	0	0
0	134630	0	0	201200	20950	0	119450	0	102970	0	0	0	125350	217150	35955	33311	0	110720	84250	121850	158850	57774	154160	337140	116000	154770	120340	0	118260	45855	152050	0	187390	318070	0	0	0	89838	235430	365410	65115	199530	0	0	0	115970	288570	173150
168280	427760	113750	18391	0	202350	54869	163990	0	119020	382950	83602	123860	246180	0	156510	0	355080	96086	20149	0	0	161620	0	439070	0	0	0	162500	0	0	161090	397490	447150	0	390960	162970	326390	222480	328340	156610	101160	111890	0	0	0	0	67990	0
0	0	0	0	0	0	0	0	0	0	0	0	0	0	0	0	0	0	0	0	0	0	0	0	0	0	0	0	0	0	0	7439400	5933000	10932000	0	0	0	0	0	0	0	0	0	212260	545850	358600	0	0	0
0	0	0	0	0	938330	404040	599890	0	0	0	0	0	0	0	0	0	0	0	0	0	0	0	104630	0	0	0	0	0	0	0	0	0	0	0	0	0	0	0	0	0	0	0	0	0	0	0	0	0
208510	503630	771250	113810	887480	428080	147250	750140	366860	198000	0	324990	334980	550500	366420	509720	113280	535110	227160	458400	87310	247130	321220	824600	1736700	0	0	303360	0	0	0	795650	902800	2058200	598180	309280	137780	1533600	992540	1036300	305040	334610	492100	0	0	0	230580	773340	925740
0	0	48748	0	0	30710	0	0	0	81455	0	0	0	0	108770	50528	22824	72677	0	49670	0	0	0	108310	152360	0	0	0	0	0	0	32673	0	92887	0	0	0	0	0	97722	65584	23766	56107	0	0	0	37273	0	96533
5654200	6639400	3623400	622840	5928300	5381000	1812600	3307300	6774200	6888600	8789800	4139300	4115400	7022300	7197400	5379900	1188200	8762100	4347800	7246900	4337800	6501600	1812000	9339400	11621000	7302600	5216000	4619300	11635000	9683600	4819000	3634000	4134500	7014600	10171000	11386000	9459300	12406000	10871000	10400000	9531600	2086800	8169900	1895600	4036900	3594600	6138100	7847900	10847000
0	0	0	0	0	48083	15225	0	0	0	0	0	0	0	0	0	0	0	0	0	0	0	0	0	0	0	0	0	0	0	0	84832	82555	242040	0	0	0	0	0	0	0	0	0	0	0	0	0	0	0
0	0	0	0	0	0	0	0	0	0	0	0	0	0	0	0	0	0	0	0	0	38091	0	0	0	0	0	0	0	0	0	210120	205140	353820	0	0	0	0	0	0	0	0	0	0	0	0	0	0	0
0	0	601140	126000	974910	566120	234100	311010	0	0	0	0	0	596120	516740	245160	0	57663	0	0	0	0	426420	750320	1115300	275220	0	387740	334990	133210	163750	5728000	5763200	8299900	880940	845940	342080	1503300	876400	1224600	0	0	0	0	0	0	0	0	0
0	0	0	0	0	0	0	0	0	0	0	0	0	0	0	0	0	0	0	0	0	41086	0	0	0	204830	0	0	178480	0	0	1446800	952140	2191700	0	131870	0	0	0	0	74571	0	0	0	0	0	0	0	0
0	0	0	0	0	0	0	0	0	0	0	0	0	0	0	0	0	0	0	0	0	0	0	0	0	0	0	0	0	0	0	342430	238870	373410	0	0	0	0	0	0	0	0	0	0	0	0	0	0	0
0	0	0	0	0	707410	322570	406160	52733	0	0	0	0	0	0	0	0	0	12219	0	0	0	0	0	0	0	0	0	0	0	0	0	0	0	0	0	0	0	0	0	0	14977	0	0	0	30861	0	0	0
0	0	0	0	0	0	0	0	0	0	0	0	0	0	0	0	0	0	0	0	0	0	0	0	0	0	0	0	0	0	0	0	125320	156480	0	0	0	0	0	0	0	0	0	0	0	0	0	0	0
258450	681980	387270	70129	432570	109060	94279	78179	715650	802010	1010300	139320	172400	406860	616000	484010	46719	430180	188900	494220	250230	528140	69111	801590	453270	481750	219540	404460	1076900	607610	410060	271470	174690	291490	1190800	1301300	702130	977350	603000	950320	447270	206960	389060	34402	67774	55489	379010	517620	475000
0	0	0	0	0	0	0	0	0	0	0	0	0	0	0	0	0	0	0	0	0	0	0	0	0	0	0	0	0	0	0	286830	267370	206030	0	0	0	0	0	0	0	0	0	0	0	0	0	0	0
0	0	0	0	0	0	0	0	0	0	0	54176	57959	0	0	0	0	0	0	3145300	2139200	3507600	197780	1372000	3544500	0	0	0	0	0	0	9759400	11986000	16363000	0	0	0	0	0	0	1583700	663870	1688400	0	0	0	0	354950	0
0	0	0	0	0	0	0	0	0	0	0	0	0	0	0	0	0	0	0	0	0	0	0	0	0	0	0	0	0	0	0	202850	0	386520	0	0	0	0	214920	0	0	0	0	0	0	0	0	0	0
0	0	0	0	0	0	0	0	0	0	0	0	0	0	0	0	0	0	0	0	0	0	0	0	0	0	0	0	0	0	0	86564	99386	109380	0	0	0	0	0	0	0	0	0	0	0	0	0	0	0
0	0	0	0	0	0	0	0	0	0	0	0	0	0	0	0	0	0	0	0	0	0	0	0	0	0	0	0	0	0	0	144560	194870	348590	0	0	0	0	0	0	0	0	0	0	0	0	0	0	0
0	0	0	0	0	5259700	1110800	3006400	0	0	0	5099300	5192600	0	0	0	0	0	0	0	0	0	0	0	0	0	0	0	0	0	0	6352400	6235100	9003800	0	0	0	0	0	0	0	0	4701.3	2519400	3606300	4204000	0	0	0
0	146420	0	0	272010	0	0	0	0	0	0	0	0	184720	0	56335	23564	0	60571	159070	0	63979	0	0	392780	234780	120910	84295	232380	0	0	267180	257820	1096100	210650	315790	100160	215450	465590	513740	108010	36411	0	0	0	0	0	45461	0
443600	0	0	0	0	525570	207950	0	439640	586580	532810	408030	329600	590390	430930	336680	0	591110	312920	517520	0	383840	119120	595710	720970	0	0	0	882560	525600	352070	312910	193160	0	687290	0	0	0	534880	0	0	139010	170430	0	0	0	0	261600	664710
98315	0	0	0	0	0	0	0	0	0	0	0	0	0	0	0	0	0	0	0	0	0	0	0	0	0	74044	0	42093	0	0	8033400	7352800	11231000	152180	0	0	0	0	0	0	0	0	0	0	0	0	0	0
40677	0	0	0	116450	37242	0	23578	0	0	0	0	0	85748	0	0	0	145540	42809	0	0	0	53359	106450	141270	68923	67370	0	133240	0	0	176040	216940	47838	0	322930	86243	0	124580	0	0	0	0	0	0	0	0	57153	230180
0	0	0	0	0	0	0	0	0	0	0	0	0	0	0	0	0	0	0	0	0	0	0	0	0	0	0	0	0	0	0	411650	439980	597790	0	0	0	0	0	0	0	0	0	0	0	0	0	0	0
300270	674720	685880	0	1018100	0	0	0	2331400	2165200	2425600	252100	389590	875680	836640	434150	152350	907840	494310	1485000	847790	760140	212620	1865300	2518600	524750	1095800	457410	1459000	1031200	977480	6376000	5103100	7319800	2388600	2463700	1781500	1731100	1357000	1663400	2089000	277020	1284800	382400	659980	755280	918930	1388700	1289200
0	0	104920	36857	0	0	0	0	0	0	60862	0	0	321530	0	254420	22358	443250	0	0	0	0	0	0	578760	0	140020	61384	610350	152890	0	108790	81013	0	342520	0	212040	329750	245390	515340	267880	0	0	0	0	0	0	350230	387160
0	0	2033600	491970	4305400	0	0	0	3698500	3242800	4180800	0	0	2473100	2719600	1726700	399430	2322800	1087700	0	1372700	60309	1146700	3737100	4291200	0	0	0	0	0	0	731120	500390	1202400	0	0	0	7815400	4543700	5498700	1894700	557230	1356200	0	0	0	1464000	1810100	2194400
0	0	1908.8	0	0	1958.6	0	0	0	0	0	0	0	0	0	0	0	0	0	0	0	0	0	0	4120.5	2021.5	0	0	0	0	0	401040	433590	437760	0	0	0	0	0	0	0	0	0	0	0	49592	0	0	0
116460	0	0	0	212020	56378	0	0	0	60564	0	0	0	138690	205580	0	30700	0	16936	0	227360	234620	0	142340	0	0	94754	0	261830	0	0	0	0	0	293780	263670	157380	0	229580	227790	151140	99442	143130	0	0	0	14983	0	0
52143	65496	0	0	0	0	0	0	42345	15863	70208	0	0	0	0	0	25032	0	30968	79229	158150	50052	31114	245370	319250	0	80023	0	132990	101790	34824	27792	114190	180520	0	0	0	106140	63951	0	0	17190	0	0	0	0	41990	0	29010
0	0	0	0	0	0	0	0	0	0	0	297150	125930	0	82756	0	0	0	0	0	0	0	0	0	0	0	0	0	0	0	0	518660	353620	465810	0	0	0	0	0	0	0	0	0	0	0	0	0	0	0
0	0	0	0	0	0	0	0	0	0	0	0	0	0	0	0	0	0	0	0	0	0	0	0	0	0	0	0	0	0	0	271900	182790	847310	0	0	0	0	0	0	0	0	0	0	0	0	0	0	0
0	0	0	0	0	0	0	0	0	0	0	0	0	63604	54907	46487	0	0	23822	0	0	0	55679	165660	0	0	0	0	112170	0	0	907350	736130	1721200	0	0	0	0	0	0	0	0	0	0	0	0	0	45183	0
0	0	0	0	0	0	17327	33929	0	0	0	79468	0	0	0	0	0	0	0	50751	0	0	19432	0	0	0	0	0	0	0	0	662150	742540	1568200	0	0	0	0	0	0	0	0	64776	0	0	0	0	0	38004
744550	819130	865680	194700	1367100	0	245830	602470	1028400	933510	1131000	505870	718550	977590	1071500	731560	197720	858400	365840	1469200	928760	1161900	538570	1315500	1658300	1241300	696960	1298000	1397900	976040	538180	1024900	842010	1907600	1601800	1801300	790630	1616000	1372500	815930	825810	361340	588290	822000	597200	556760	466580	1154500	1015800
4707600	7503500	4159500	1009800	8623200	5497900	1699800	3270000	7512500	9124800	10680000	6854600	9194600	6905200	8208000	6159600	2580200	12084000	5433600	6861500	4644100	6895900	3535300	10034000	14031000	10070000	8308900	6129100	17569000	14200000	7242100	7293000	6335800	8608900	19016000	19929000	12637000	14662000	11140000	9784000	11230000	3646300	8411200	6222300	11179000	11233000	4712900	7317700	7009700
16975	67928	56252	0	94466	0	0	12595	59106	0	0	19542	0	20285	21556	45839	0	0	18355	0	0	7646.1	0	0	40594	20057	11203	0	0	19320	34700	0	0	11885	0	53934	63499	115360	78058	52018	15173	5333.4	39337	0	0	21518	32671	5735.1	0
62009	136320	83102	60498	177070	0	0	0	278420	182550	84264	0	0	0	189180	127630	0	50151	0	195600	98736	0	28112	166020	394080	0	0	73876	0	0	0	0	0	117950	0	130390	0	289530	125680	138100	0	0	85792	0	0	0	0	0	113300
23664	26821	0	0	0	0	0	0	0	0	0	0	0	45042	26508	0	20456	99535	50653	70072	68902	55059	0	0	0	0	0	0	64678	40188	0	176990	246620	354510	0	0	86472	126040	60290	90164	61570	27895	51073	0	0	0	0	0	0
0	0	0	0	0	0	0	0	0	0	0	0	0	0	0	0	0	0	0	0	0	0	0	0	0	0	0	0	0	0	0	2635900	2384400	4797000	0	0	0	0	0	0	0	0	0	0	0	0	0	0	0
0	0	0	0	0	0	0	0	26639	0	28775	0	0	0	0	8786.7	3563.6	0	0	0	0	14569	6493.7	40385	0	0	0	0	0	0	0	0	0	0	0	0	0	0	0	0	0	0	0	0	0	0	7129.5	0	0
19900	0	29189	0	79887	0	0	0	0	0	31380	0	0	40980	40245	0	0	0	0	0	0	0	15156	0	63757	0	0	0	0	0	0	0	0	0	30511	75631	47744	0	0	0	0	0	0	0	0	0	0	0	35527
0	0	61987	19334	97153	6932	0	2682.8	0	0	0	0	0	0	16650	17391	0	0	0	0	0	0	0	0	0	45496	23894	0	0	10730	4840.9	0	0	0	0	14488	9917.2	0	0	0	0	0	0	0	0	0	0	0	0
0	0	0	0	0	2174100	678750	1336000	93060	0	87111	0	0	0	0	0	0	0	0	170170	0	199590	0	0	0	0	0	0	0	0	0	144520	293630	206190	0	0	0	0	74736	0	0	0	79134	0	0	0	0	0	0
86119	89883	0	0	90053	84859	31644	34509	55153	125080	117800	136630	138210	0	141640	65979	0	0	50323	71991	0	73976	0	0	0	150430	122770	76671	110130	0	30366	403900	354050	469690	0	0	0	142510	58565	0	123150	0	87781	0	0	0	52453	79203	50172
0	0	0	0	0	0	0	0	0	0	0	0	0	0	0	0	0	0	0	0	0	0	0	0	0	0	0	0	0	0	0	134220	180990	281190	0	0	0	0	0	0	0	0	0	0	0	0	0	0	0
0	0	0	0	0	107470	67175	126390	0	0	0	289710	237600	0	0	0	0	0	0	0	0	0	0	0	0	0	0	0	0	0	0	3024700	3014900	5445400	0	0	0	0	0	68468	0	0	14797	46306	26395	39291	0	0	0
0	0	0	0	0	0	0	0	0	0	0	0	0	0	0	0	0	0	0	0	0	0	0	0	0	0	0	0	0	0	0	2708200	2575800	4347200	0	0	0	0	0	0	0	0	0	0	0	0	0	0	0
0	0	0	0	0	0	0	0	0	0	0	0	0	0	0	0	0	0	0	0	0	0	0	0	0	0	0	0	0	0	0	0	160950	205140	0	0	0	0	0	0	0	0	0	0	0	0	0	0	0
0	0	0	0	0	0	0	172950	0	0	0	250640	242950	0	0	0	0	0	0	0	0	0	0	0	0	0	0	0	0	0	0	133080	79420	180390	0	0	0	0	0	0	0	0	0	0	69915	69427	0	0	44599
0	262970	105920	15023	0	0	0	0	425290	373920	587990	102820	29431	0	306620	97901	104370	289370	142400	234070	175080	130420	0	177460	260150	295960	0	224930	500900	440680	179950	540790	348780	275740	287540	240000	105510	208130	398660	141730	248470	78900	412990	0	0	0	0	95407	91111
0	0	0	0	0	0	5841.8	0	24175	0	54781	0	0	0	17396	0	0	0	0	0	18526	0	4176	20602	31715	19292	0	0	0	17451	7568.8	0	0	0	12426	0	0	27487	17381	0	21999	0	0	0	0	0	6429.2	0	0
0	0	0	0	0	126650	0	0	0	0	0	0	120960	0	0	0	0	0	0	0	0	0	0	0	0	0	0	0	0	0	0	0	0	0	0	0	0	0	0	0	0	0	0	0	0	0	0	0	0
0	0	0	0	0	0	0	0	0	0	0	0	0	0	0	0	0	0	0	0	0	0	0	0	0	0	0	0	0	0	0	717630	656080	824260	0	0	0	0	0	0	0	0	0	0	0	0	0	0	0
0	0	0	0	255470	215590	0	172650	181590	192950	197840	134830	153700	158680	234900	147610	0	0	0	0	0	0	0	0	240170	0	109600	94149	208540	0	138810	140330	153550	169150	0	249430	95044	0	101900	0	158130	59599	0	0	0	0	0	0	0
0	0	0	0	0	0	0	0	0	0	0	131520	152590	0	0	0	0	0	0	203900	64626	168780	0	0	0	0	0	0	0	0	0	1619100	1737400	2292600	0	33329	35771	33063	0	0	424160	179470	314400	0	0	0	0	0	20970
0	0	26790	0	56008	0	0	0	0	0	0	0	0	0	0	0	0	0	0	0	0	0	329720	298790	311280	0	0	72763	0	0	0	0	0	0	0	0	0	0	0	6705.5	0	0	0	0	0	0	257220	329610	322120
0	25682	0	0	0	50304	0	35550	0	0	0	24996	36027	0	0	0	0	0	0	0	0	0	0	0	0	0	16561	0	0	0	0	113890	49943	155590	52613	61836	27653	0	0	0	0	0	6368.9	0	0	0	0	0	0
328640	550960	463550	32984	984510	35306	0	105960	277230	103240	478300	78063	102290	1046200	1300300	696370	0	233700	308880	1825500	1041800	1690800	102770	1017300	943610	659990	801090	170580	1280000	1572700	872450	484420	569490	601000	1641400	1580400	1319900	959640	1283700	758800	566780	229610	604850	0	0	0	200790	696110	766330
0	0	0	0	0	0	0	0	0	0	0	0	0	0	0	0	0	0	0	0	0	0	0	0	0	0	0	0	0	0	0	59784	59637	72128	0	0	0	0	0	0	0	0	0	0	0	0	0	0	0
271760	323540	101460	22601	458890	0	0	28105	226860	373820	310460	88245	272230	273720	161250	323750	14088	523450	184830	1389800	1053400	1674400	211890	896440	819030	657640	838070	623380	404920	173990	77169	141190	132220	76932	616470	1006800	184500	1054800	437610	691520	726130	205510	430400	0	0	22910	371740	599760	671150
0	0	0	0	0	0	0	0	0	0	0	0	0	0	0	0	0	0	0	0	0	0	0	0	0	0	0	0	0	0	0	79136	76287	0	0	0	0	0	0	0	0	0	0	0	0	0	0	0	0
0	0	0	14900	0	0	0	0	0	0	0	0	0	0	46373	0	0	0	0	0	0	0	0	0	0	67132	53530	55003	0	0	0	64178	44277	87260	0	0	0	0	0	0	0	0	0	0	0	0	0	0	0
36244000	46113000	23318000	6333500	45570000	7012400	2826700	4988000	25286000	21421000	28745000	4435400	3759300	43235000	45206000	30641000	11781000	54877000	27295000	137210000	102250000	143970000	20056000	64733000	67532000	112180000	112020000	89973000	114960000	91938000	55450000	68271000	71131000	95448000	62853000	73334000	43139000	158040000	108210000	112400000	131970000	48539000	102790000	6528600	8116900	9580400	22492000	31016000	35341000
1094300	1206600	957430	194470	1992100	753380	220410	592460	1991700	2280700	2051100	967830	652050	1603400	2135900	1096900	254180	1702700	957250	1592300	1045000	1284400	259650	877600	1139800	1258000	1274500	951570	2331700	1784500	1102300	1044500	727920	1519500	2252600	2337800	1456000	2523000	1565800	1755300	1511900	607800	1287100	185420	291290	393030	1243100	1998700	2068200
0	0	0	0	0	0	0	0	0	0	0	0	0	0	0	0	0	0	0	0	0	0	0	0	0	0	0	0	0	0	0	132670	0	128200	0	0	0	0	0	0	0	0	0	0	0	0	0	0	0
0	0	0	0	0	0	0	0	0	0	0	0	0	0	73658	0	0	43573	0	0	0	0	0	0	0	0	0	0	0	0	0	3329900	3464800	4635300	0	225360	29777	54734	0	0	0	0	0	0	0	0	0	0	0
509560	120450	367040	0	527790	0	0	0	323300	0	1008700	595010	182580	0	164070	0	0	77012	49122	0	0	0	0	248100	412680	0	158010	17451	81242	0	70260	256050	161110	622180	226050	321210	0	736160	480160	629230	0	0	0	0	0	0	0	0	84085
84078	68722	0	0	0	0	0	0	0	0	0	0	61446	0	0	0	0	0	0	0	0	0	0	0	0	108800	92073	43843	0	40596	0	117260	0	301690	0	0	0	0	0	0	0	0	0	0	0	0	0	0	0
2011900	4705200	2976500	839170	5240700	833500	244890	559680	1676600	1746300	2099000	767840	769270	3763400	4239000	2711700	677070	3924000	1881100	2702600	2109800	2605600	1432600	4300800	4669100	6198400	5095000	4088000	5320000	3939500	2373000	4121900	3548900	5407300	5311800	5983100	3617900	4042200	3251400	2969700	3225200	1280700	2682800	308300	299140	236030	2222500	3571100	3553000
31530	35028	0	0	0	0	0	0	51485	60415	0	0	24309	54407	0	29702	0	0	0	31017	0	39281	6786.8	0	0	0	0	42317	0	0	0	38748	29131	36525	53052	93335	54443	54023	0	46155	48135	0	36392	0	0	0	29665	0	0
0	0	0	0	0	0	0	0	0	0	0	0	0	0	0	0	0	0	0	0	0	0	0	0	0	0	0	0	0	0	0	580200	689260	948560	0	0	0	0	0	0	0	0	0	0	0	0	0	44203	66772
0	17183	0	7586.9	0	0	0	0	0	0	0	0	0	0	63911	15247	0	0	32029	0	0	0	24684	0	0	0	17830	0	52956	0	0	28845	0	0	0	42172	0	62720	63760	64770	0	0	53506	0	0	0	0	0	0
0	0	0	0	0	0	0	0	0	0	0	0	0	0	0	0	0	0	0	0	0	0	0	0	0	0	0	0	0	0	0	541930	393780	778710	0	0	0	0	0	0	0	0	0	0	0	72554	0	0	0
0	0	0	0	0	0	0	0	0	0	0	0	0	0	0	0	0	0	0	0	49154	36829	0	0	0	0	0	0	0	0	0	1996000	2054100	3052200	0	0	0	0	0	0	39306	16052	0	0	0	0	0	0	0
0	0	0	0	0	0	0	0	0	0	0	0	0	0	0	0	0	0	0	0	0	0	0	0	0	0	0	0	0	0	0	260430	289890	337310	0	0	0	0	0	0	0	0	0	70151	0	130760	0	0	0
0	0	0	0	0	0	0	0	0	0	0	0	0	0	0	0	0	0	0	0	0	0	0	0	0	0	0	0	0	0	0	0	0	0	0	0	0	0	0	0	0	0	0	0	0	0	0	0	0
0	0	0	0	0	488150	177500	366440	0	0	0	664540	350600	0	0	0	0	0	0	0	0	0	0	0	0	0	0	0	0	0	0	2377100	2365000	2405900	0	0	0	0	0	0	0	0	0	0	0	0	0	0	0
0	0	0	0	0	253750	0	158150	0	0	0	0	0	0	0	0	0	0	0	0	0	0	0	0	83620	0	0	0	0	0	0	0	0	0	0	0	0	0	0	0	0	0	0	0	0	0	0	0	0
0	0	0	0	0	0	0	0	0	0	0	0	0	0	0	0	0	0	0	0	0	0	0	0	0	0	0	0	0	0	0	194170	103350	291050	0	0	0	0	0	0	0	0	0	0	0	0	0	0	0
399290	412910	690700	141130	1167600	74029	24029	43615	583300	610970	642980	83565	100900	295940	433100	639680	93936	298370	155450	149290	160650	44628	227980	1064200	1069000	451150	262710	305010	392960	367240	261860	637160	817450	1799900	539430	668610	335530	889480	609280	516120	672010	207680	555340	0	15855	21502	347910	798620	656640
0	0	0	0	0	0	0	0	147310	0	158880	0	0	0	0	0	0	0	0	49679	30340	0	38198	106700	176430	0	0	35821	33310	29455	0	265580	190440	317300	0	0	0	0	0	0	0	0	0	0	0	0	114520	269370	98526
0	0	0	0	0	0	0	0	731850	608480	723000	0	0	0	0	0	0	0	0	0	0	0	0	670390	628390	0	0	0	0	0	0	636980	742980	1008000	0	0	0	0	0	0	0	0	0	0	0	0	371640	481740	532370
0	0	0	0	0	0	0	0	0	0	0	0	0	0	0	0	0	0	0	0	0	0	0	0	0	0	0	0	0	0	0	790520	888320	867460	0	0	0	0	0	0	0	0	0	0	0	0	0	0	0
65663	0	44582	0	268120	0	0	0	121140	0	148660	36380	0	67176	81415	0	0	142210	75373	67378	37965	0	0	0	263170	0	61142	28113	249310	0	193540	256330	233190	129850	0	122500	0	95331	97934	69925	28891	0	229520	0	0	0	0	40020	84378
0	0	0	0	0	0	0	0	0	0	0	0	0	0	0	0	0	0	0	0	0	0	0	0	0	0	0	0	0	0	0	128100	106670	92603	0	0	0	0	0	0	0	0	0	0	0	0	0	0	0
0	0	0	0	0	0	0	0	0	0	0	0	0	0	0	0	0	0	0	0	0	0	0	0	0	0	0	116150	0	0	0	38498	149170	261940	275800	0	0	0	0	0	0	0	0	0	0	0	0	0	0
0	0	0	0	0	0	0	0	0	0	0	0	0	0	0	0	0	0	0	0	0	0	0	0	0	0	0	0	0	0	0	218950	382810	377860	0	0	0	0	0	0	0	0	0	0	0	0	0	0	0
0	0	0	0	0	0	0	0	0	0	0	0	0	0	0	0	0	0	0	0	0	0	0	0	0	0	0	0	0	0	0	991270	835400	1378300	0	0	0	0	0	0	0	0	0	0	0	0	0	0	0
0	63065	0	0	0	14057	64641	68299	0	0	0	0	0	0	0	0	0	24687	11507	0	0	0	38671	0	0	0	0	74126	0	0	0	840770	746230	1220900	0	0	42600	0	15131	0	0	0	0	0	0	58069	0	17044	20161
0	0	0	0	0	0	0	0	0	0	0	0	0	0	0	0	0	0	0	0	0	0	0	0	0	0	0	0	0	0	0	169570	137400	174540	0	0	0	0	0	0	0	0	0	0	0	0	0	0	0
456230	408590	200960	0	421840	0	0	0	502700	346920	619710	264820	403810	323320	510770	352880	31724	148640	121600	485120	0	208690	43893	804910	860860	491100	314010	21260	484090	0	117090	193010	318860	327510	504430	677900	595400	866550	611600	968060	369730	45252	321920	39517	56918	0	177440	389260	444730
59630	68255	111070	20479	120310	0	0	0	122540	68908	182010	0	0	131710	102870	101790	0	0	24283	0	30568	0	57815	252400	108100	0	0	112380	0	102230	33839	47285	53777	96662	80661	103690	48637	120290	0	100530	59977	0	0	0	0	0	38231	102610	63475
213860	268250	58841	6855.1	255710	0	0	0	76904	49736	97483	164590	227300	370100	397460	317980	30960	193630	83998	363940	416590	600040	27787	28024	0	693250	572970	513180	164250	157590	35751	653460	679370	879710	292630	191320	173460	320200	220260	0	230440	110550	164600	67866	59069	69759	191620	194850	377720
0	0	0	0	0	15641	0	0	0	0	0	0	0	0	0	0	0	0	0	0	0	0	0	0	0	0	0	0	0	0	0	149080	130740	220900	0	0	0	0	0	0	0	0	0	0	0	0	0	0	0
0	0	0	0	0	72780	22485	48308	0	0	0	0	0	0	0	0	0	0	0	0	0	0	0	0	0	0	0	0	0	0	0	358790	346370	742070	0	0	0	0	0	0	0	0	0	0	0	0	0	0	0
0	170770	131460	0	0	0	0	0	147820	183390	0	0	0	0	0	101410	0	232840	0	132570	72027	128450	104340	0	598600	0	0	117340	268340	0	134910	206900	0	357980	241670	0	0	438650	220020	282350	177040	0	0	0	0	0	0	191760	319580
59035000	68648000	29582000	8182600	67190000	26616000	8624300	14688000	121330000	130460000	137940000	40599000	39339000	92642000	100780000	56691000	17415000	90042000	42570000	120040000	96631000	129720000	31101000	109350000	129960000	119830000	92610000	92134000	80134000	63836000	37263000	53312000	42799000	81137000	117360000	125860000	80073000	160620000	111510000	110160000	80002000	21522000	52275000	14456000	28825000	25059000	43756000	64526000	71216000
293080	627600	187680	42225	263610	45435	10504	0	295980	255670	483180	168030	123630	441910	404850	305480	138530	543080	277220	887170	677130	804690	109010	494570	677850	551650	732840	303800	182360	403700	199870	2720800	2003400	3367200	965280	1016400	271950	1752200	1577000	1419400	1136600	327960	639090	0	0	0	106850	467840	320860
0	0	0	0	0	0	0	0	0	0	0	0	0	0	0	0	0	0	0	0	0	0	0	0	0	0	0	0	0	0	0	0	0	0	0	0	0	0	0	0	0	0	0	0	0	0	0	0	0
0	0	0	5308.8	0	0	0	0	0	0	0	0	0	0	0	0	0	0	0	0	0	0	0	0	0	0	0	0	0	0	0	193690	180720	271090	0	0	0	0	0	0	0	0	0	0	0	0	0	0	0
0	0	0	0	0	0	0	0	0	0	0	0	0	0	0	0	0	0	0	0	0	0	0	0	0	0	0	0	0	0	0	114580	109400	191190	0	0	0	0	0	0	0	0	0	0	0	0	0	0	0
0	0	0	0	0	0	0	0	0	0	0	0	0	0	0	0	0	0	0	0	0	0	0	0	0	0	0	0	0	0	0	87211	79406	98481	0	0	0	0	0	0	0	0	20335	0	0	0	0	0	0
277700	37951	215380	50868	403250	213110	19336	123900	67068	0	308810	185070	71867	415720	383780	206860	53725	253330	226770	238620	237780	388730	93134	505440	310310	505860	136600	115960	522700	158800	70621	53201	138480	417110	607060	817470	223680	571010	385080	501320	129380	67889	33657	0	61866	0	66158	143810	0
0	0	0	0	0	0	0	0	0	0	0	0	0	0	0	0	0	0	0	0	0	0	0	0	0	0	0	0	0	0	0	193930	229230	500910	0	0	0	0	0	0	0	0	0	0	0	0	0	0	0
50222	40400	0	0	0	0	0	0	75952	87332	81768	0	0	0	41425	0	0	0	0	152670	507960	250220	58194	105800	143520	197800	153320	165050	85125	71467	55295	0	0	0	87912	60602	59036	0	0	0	135880	52080	112050	0	0	0	0	0	0
0	0	0	0	0	77892	30015	0	0	0	0	0	0	0	0	0	0	0	63532	0	0	0	0	0	82610	0	0	0	0	0	0	0	0	0	0	117620	0	0	0	0	0	0	0	0	0	0	0	41397	40895
0	60979	0	0	0	0	0	0	0	81655	0	0	0	0	0	0	0	0	0	0	0	0	0	0	0	0	0	0	137170	0	0	2258900	2596800	3665100	0	0	0	0	0	0	0	0	0	0	0	0	0	0	0
0	0	0	0	0	0	0	15648	0	0	83034	0	0	0	0	0	0	0	0	35795	0	0	0	92517	0	37663	0	24109	112190	0	0	0	0	0	0	0	0	77955	87473	72052	48260	0	82448	0	0	0	0	0	0
0	0	0	0	0	0	0	0	0	0	0	0	0	0	0	0	0	0	0	0	0	0	0	0	0	296610	292290	163190	0	0	0	2059200	2540700	2715400	0	0	0	0	0	0	0	0	0	0	0	0	0	0	0
16180	17021	0	0	0	0	0	0	0	0	0	0	0	0	0	0	2679.6	0	0	0	0	0	0	0	0	0	0	8425.2	0	0	0	3053.3	33400	95513	0	0	17725	0	30303	0	0	6126.7	0	0	0	0	0	0	0
0	0	0	0	0	143230	54758	84336	0	0	0	0	0	0	0	0	0	0	0	0	0	0	0	0	0	0	0	0	0	0	0	0	144070	207670	0	0	0	0	0	0	0	0	0	433240	184470	214220	0	0	0
0	0	0	0	0	0	0	0	0	0	0	0	0	0	0	0	0	0	0	0	0	0	0	0	0	0	0	0	0	0	0	66210	139990	117390	0	0	0	0	0	0	0	0	0	0	0	0	0	0	0
0	0	0	0	0	5523.2	0	0	0	0	0	31094	67957	0	11548	0	0	0	0	105710	76967	96591	0	0	0	0	0	0	0	0	0	1371300	1409500	2546900	0	0	0	0	0	0	124880	52968	99779	0	0	0	0	0	0
0	0	39472	0	0	0	0	0	0	0	0	0	0	97252	0	0	0	0	0	0	0	61885	0	0	0	0	0	0	0	0	0	0	0	210710	0	0	0	0	0	0	78276	0	0	0	0	0	0	57474	0
129640	64175	123540	33086	0	87443	0	69572	44072	0	0	128500	143250	181530	476990	0	100600	412850	191270	920570	809520	980410	282370	1186200	1552900	223940	241530	132810	238130	243740	292450	596170	622350	1180400	347900	376420	0	356730	529390	248780	741220	297610	542360	0	17801	53476	144890	0	222830
0	3565.7	0	0	40394	0	0	0	0	0	6093	0	0	0	0	11036	2331	27105	0	16988	0	0	5370	36178	0	0	0	0	0	0	0	0	19530	0	22982	0	21753	0	0	0	19460	0	26635	0	0	0	0	0	0
0	0	0	0	0	0	0	0	0	0	0	0	0	0	0	0	0	0	0	0	0	0	0	0	0	0	0	0	0	0	0	387080	489170	918520	0	0	0	0	0	0	0	0	0	173540	120990	164650	0	0	0
65804	86472	72996	13689	241210	454790	158880	324780	0	0	0	748420	527420	153030	76748	36195	0	0	0	0	0	0	0	0	0	1148900	528330	666520	217100	238460	79834	1039500	1015100	1380200	357480	276510	140240	0	0	0	0	0	0	0	0	0	0	22093	0
0	0	25057	0	0	0	0	0	0	0	0	0	21016	0	0	0	0	0	0	0	0	0	0	0	62813	0	0	0	0	48066	0	366990	351180	521820	0	0	0	0	0	0	0	0	0	0	0	0	0	0	0
0	0	0	0	0	71982	0	0	0	0	0	0	47704	0	0	0	0	0	0	0	0	0	0	0	0	172040	72046	201980	61757	0	0	0	135650	312400	0	0	0	0	0	0	65976	0	0	0	0	0	0	0	0
0	0	291270	0	0	0	0	0	0	0	0	0	0	0	0	0	0	0	0	0	0	501620	246640	0	0	0	0	0	0	0	0	2611100	0	147620	0	0	0	232150	0	0	596350	0	0	0	0	0	174660	0	0
0	0	0	0	0	0	0	0	0	0	0	0	0	0	0	0	0	0	0	0	0	0	0	0	0	0	0	0	0	0	0	42488	30989	62723	0	0	0	0	0	0	0	0	0	0	0	0	0	0	0
0	167380	0	0	0	0	0	0	0	0	0	0	0	131580	0	214660	0	0	0	0	0	0	0	0	0	155040	144530	0	211370	0	113240	1930400	2470700	3043100	183940	0	0	0	0	0	0	0	0	0	0	0	0	0	0
0	0	0	0	11771	0	0	0	0	0	9865.5	36515	38198	16749	17565	0	0	22374	0	0	0	0	0	0	4583	0	0	0	0	0	17187	1682000	1528300	2357000	0	0	0	0	0	0	0	0	0	0	0	0	0	0	0
125350	186440	242150	58806	381620	0	0	0	0	0	0	0	0	243030	297650	189500	0	0	0	0	0	0	0	0	0	405690	309320	294450	219780	153720	106290	533280	568960	1278400	260310	300150	145590	0	0	0	0	0	0	0	0	0	0	0	0
0	0	0	0	0	0	0	0	0	0	0	0	0	0	896490	886640	0	1763000	1055500	0	0	0	0	0	0	403610	556990	0	1043800	1085700	697340	725600	693710	1066800	0	601200	1533700	0	384280	0	0	0	0	0	0	0	0	0	674320
39756	0	0	15094	0	0	0	0	0	0	0	0	0	0	0	0	0	0	21126	0	34286	0	0	0	0	0	83908	0	0	0	40588	48146	83383	186720	0	102180	0	0	0	105890	98955	0	51831	0	0	0	0	0	0
0	30075	0	0	0	0	0	0	0	0	0	0	0	0	0	0	0	0	0	0	0	0	0	0	0	0	0	0	0	0	0	214410	146220	204790	0	0	0	0	0	0	0	0	39875	0	0	0	0	0	0
42676	40053	0	0	0	0	61111	0	142430	271570	262150	0	0	0	0	0	0	205280	119410	0	0	0	0	266570	273480	0	294030	0	0	0	49177	0	0	0	0	0	0	0	0	0	0	0	0	0	0	0	141990	0	170930
0	0	0	0	0	0	0	0	0	0	0	0	0	0	0	50640	0	0	0	0	0	0	0	0	0	104650	0	52576	0	71112	0	226290	284140	157050	0	0	0	0	0	0	0	0	0	0	0	0	0	0	0
129430	310770	52783	55636	298700	20892	0	0	291200	263300	319220	0	0	196660	54364	77603	0	47393	0	32131	0	0	80147	354510	154510	75257	73278	50496	0	0	91212	201280	180820	413960	214160	210300	40681	257570	390020	435890	48808	119580	87713	0	0	0	31126	112270	207550
0	0	0	0	0	0	0	0	0	0	0	0	0	0	0	0	0	0	0	0	0	0	0	0	0	0	0	0	0	0	0	522480	424150	751750	0	0	0	226650	0	0	0	0	0	0	0	0	0	0	0
57817	37215	0	0	0	0	0	0	0	0	107960	0	0	0	0	0	10420	118950	64376	0	45514	0	0	0	0	0	0	0	0	0	0	124250	109940	0	161900	75356	0	175760	115080	75923	66139	0	0	0	0	0	0	58618	0
146140	175340	55779	10718	265230	0	0	0	0	0	0	28530	23147	111760	171590	65727	15519	169550	63585	189940	131350	212680	78890	259630	334870	238090	152750	169600	230360	203460	102950	0	0	6634.6	281630	298930	235950	133110	80701	114430	142090	15121	85202	0	10649	0	145290	228170	263890
0	0	0	0	0	0	0	0	0	0	0	0	0	0	0	0	0	0	0	0	0	0	0	0	0	0	0	0	0	0	0	762600	753690	1567900	0	0	0	0	0	0	0	0	0	0	0	0	0	0	0
32059000	39964000	32193000	8990300	66248000	10731000	3837000	7346900	34127000	38559000	41408000	25125000	23426000	42769000	50532000	32687000	7959300	46672000	25148000	48508000	37097000	49526000	13955000	48375000	57049000	40045000	33604000	26619000	48717000	42751000	21978000	57193000	50312000	80495000	65260000	71652000	46078000	56684000	41282000	43315000	52195000	17169000	39445000	7768400	11706000	11710000	28019000	46505000	50336000
0	0	0	0	468040	0	0	0	0	0	0	0	0	320370	287470	233350	0	87851	79262	0	0	0	0	0	163230	0	138490	0	0	0	97037	0	0	0	0	312150	0	0	0	0	137370	0	0	0	0	0	183590	186860	180980
47735	43055	0	0	0	51683	0	0	67012	0	92109	0	0	0	195860	0	0	69001	30912	34993	141940	122190	59550	240920	63070	137460	82664	0	96119	111900	35385	29952	0	0	0	0	0	0	0	0	57681	0	34157	0	0	0	0	131660	0
0	0	0	24627	173000	0	0	0	143430	147410	173550	0	0	162870	191330	95911	0	190780	0	0	0	0	59118	264470	268540	106520	0	54032	158420	101980	84333	0	87458	149260	175920	0	136260	257440	0	0	0	0	0	0	0	0	0	0	0
0	0	0	0	0	0	0	0	0	0	0	0	0	0	0	0	0	0	0	0	0	0	0	0	0	0	0	0	0	0	0	717230	395110	829600	0	0	0	0	0	0	0	0	0	0	0	0	0	0	0
0	125680	95617	27011	110910	3195.5	0	0	50919	89771	210750	127140	83344	108720	116830	59659	10838	115560	128530	0	71969	3835.1	26298	40249	190890	101770	179670	81431	175680	56284	45683	137320	206530	140640	161060	147500	97100	208620	242700	181730	123820	5066.1	191450	0	0	0	117770	119790	161950
0	0	0	0	0	140810	0	91416	0	0	0	94315	99874	0	0	0	0	0	0	0	0	0	0	0	0	0	0	0	0	0	0	553960	495290	856180	0	0	0	0	0	0	0	0	0	0	0	0	0	0	0
16460	0	0	0	0	0	0	0	0	0	0	0	0	0	0	0	0	0	0	0	0	0	0	0	0	0	0	0	0	0	0	81278	133750	323190	0	0	0	0	0	0	0	0	0	0	0	0	0	0	0
0	0	0	0	0	0	0	0	0	0	0	0	38325	0	0	0	0	0	0	0	0	0	0	0	0	0	0	0	0	0	0	11450000	11374000	17966000	136810	0	0	0	0	0	0	0	0	0	0	0	0	0	0
157780	0	69350	18591	119350	0	0	0	0	0	0	0	0	116420	0	90541	0	0	0	120200	107150	170310	0	0	0	162300	192090	111170	140500	125030	0	166090	0	273120	177250	152140	96854	0	0	103570	191330	56351	64353	0	0	0	0	0	0
96219	333930	290670	0	433880	0	0	0	345890	160910	268920	267290	0	176920	142130	0	0	222480	237370	170000	88663	111530	87056	422860	250710	182320	148520	96479	174970	245430	138670	0	0	0	245580	427150	410810	568540	429790	449680	163340	44208	0	48146	0	96437	82001	156330	257720
0	12101	36226	9291.2	35410	63892	17375	15670	0	4183.9	0	0	0	26927	9048.1	0	0	0	0	0	0	0	7777.8	0	0	0	0	19363	28298	23311	0	3757300	3542900	5678600	57895	104830	0	0	0	0	0	0	0	0	0	0	0	0	6443.4
0	0	0	0	0	0	0	0	0	0	0	0	0	0	0	0	0	0	0	0	0	0	0	0	0	0	0	0	0	0	0	642290	709280	595520	0	0	0	0	0	0	0	0	0	0	0	0	0	0	0
123660	320080	199160	0	434370	193120	0	116190	186080	151040	236540	415710	213300	326460	356110	223490	0	194580	111250	254900	154720	247580	0	0	60907	514440	496190	21804	290590	277140	221900	72239	65968	168710	243550	266840	17185	823660	549200	404710	457950	58639	404100	0	96098	39442	57886	189310	271270
0	0	0	0	38097	0	0	0	36873	0	35292	0	0	38993	35005	23278	0	20637	0	22871	20387	0	0	0	0	0	0	14912	0	0	0	0	0	0	0	0	0	0	19417	0	32516	0	34806	0	0	0	16718	21235	27594
0	0	0	0	0	0	0	0	0	0	0	0	0	0	0	0	0	0	0	0	0	0	0	0	0	0	0	0	0	0	0	141170	172840	189990	0	0	0	0	0	0	0	0	0	0	0	0	0	0	0
0	0	0	0	0	0	0	0	0	0	0	0	0	0	0	0	0	0	0	0	0	0	0	0	0	0	0	0	0	0	0	450030	436120	0	0	0	0	0	0	0	0	0	0	0	0	0	0	0	0
0	0	0	0	0	0	0	0	0	0	0	0	0	0	0	0	0	0	0	0	0	0	0	0	0	0	0	0	0	160330	0	2990900	2226900	2700800	0	0	0	0	0	0	0	0	91821	0	0	0	0	0	0
0	0	0	0	0	0	0	0	0	0	0	0	0	0	0	0	0	0	0	0	0	0	0	0	0	0	0	0	0	0	0	92257	72141	77145	0	0	0	0	0	0	0	0	0	0	0	0	0	0	0
0	0	0	0	0	0	0	0	0	0	0	0	0	0	0	0	0	0	0	0	0	0	0	0	0	105270	147610	45907	0	0	0	0	0	0	0	0	0	0	0	0	0	0	0	0	0	0	0	0	0
6652700	7726500	5099300	917140	8706500	605990	190680	336150	5526200	5235800	7176900	0	0	9524400	10081000	6284300	2393700	9982200	5085600	7025500	5225200	6122900	2333400	7366900	9289700	15489000	14477000	10498000	15295000	11529000	7301900	4206800	3846000	8259900	19405000	21735000	13551000	12213000	8854500	8979000	15345000	5967600	10873000	0	0	0	2991700	4298700	4548700
0	0	0	0	0	0	0	0	0	0	0	38577	26280	0	0	0	0	0	0	0	0	0	0	0	0	0	0	0	0	0	0	1317400	1469300	1522700	0	0	0	18942	0	0	0	0	0	0	0	0	0	0	0
0	0	0	0	0	0	0	0	0	0	0	0	0	0	0	0	0	0	0	0	0	0	0	0	0	0	0	0	0	0	0	1285100	1594100	1021900	0	0	0	0	0	0	0	0	0	0	0	0	0	0	0
0	0	16945	0	0	0	0	0	90126	83059	165800	0	0	0	0	0	0	59390	19720	131990	0	71967	0	0	0	242770	64694	0	90023	0	0	80152	0	270790	0	78791	0	0	0	0	171080	117000	163850	0	0	0	35101	0	0
0	0	0	0	0	0	0	0	0	0	0	0	0	0	0	0	0	0	0	0	0	0	0	0	0	0	0	0	0	0	0	721610	635970	956850	0	0	0	0	0	0	89434	0	0	0	0	0	0	0	0
3078300	6823700	14382000	3413100	23560000	0	14515	0	52997	0	0	297220	0	11221000	8876200	6415200	0	454150	0	794960	1057400	996770	26781000	102140000	151760000	11349000	4754600	16343000	12364000	5926500	6113800	21147000	19740000	64065000	29887000	32456000	14132000	59698000	31304000	41545000	38120	28734	79761	0	0	97816	2247600	1025000	2724000
2382100	3369500	1263300	261310	3276100	1301100	502810	644750	3219900	3044300	2733000	1465900	1284200	2738900	3130800	2092000	548350	2497500	1047900	1733100	1790300	2541000	1054300	4786500	3926500	3092200	2171700	1797200	5144700	4273300	2232100	1873800	1660400	2515900	5515800	5554300	3027000	6684900	4876100	4205500	2671100	1021900	2561500	199580	323000	196570	1398000	2568600	2674500
0	0	0	0	0	0	0	0	0	0	0	177330	115100	0	0	0	0	0	0	0	0	0	0	0	0	26570	0	0	0	0	0	211260	308180	297880	0	0	0	0	0	0	0	0	0	0	0	0	0	0	0
0	0	0	0	0	0	0	0	0	0	0	0	0	0	0	0	0	0	0	0	0	0	0	0	0	0	0	0	0	0	0	0	0	0	0	0	0	0	0	0	0	0	0	0	0	0	0	0	0
7522.3	12803	27093	19708	66258	9670.6	0	0	22079	15187	15853	0	0	13174	0	0	0	92146	72533	40181	80061	13369	35909	138060	73414	0	40950	0	69652	72218	0	0	0	67418	83965	67264	0	119530	186600	207570	50595	0	0	0	0	0	74089	209270	43006
117950	116880	28338	0	59744	66976	0	140100	240270	106970	232840	89225	25130	106960	92598	208450	0	40876	48988	125010	132930	20227	57049	222200	345090	96916	110260	31288	152170	270930	28014	57193	77934	208960	266030	327730	58521	480020	316860	381600	101360	47078	156700	0	0	0	40778	169030	165180
0	0	0	0	0	4275200	1725500	2476300	0	0	0	0	0	0	0	0	0	0	0	0	0	0	0	0	0	0	0	0	0	0	0	0	0	0	0	0	0	0	0	0	0	0	0	0	0	0	0	0	0
62616	79884	51336	38799	107350	0	0	0	73045	40247	81475	0	0	133070	86554	54567	0	61245	22865	47441	23818	46187	53428	110230	0	137730	84585	48996	142410	80079	41692	123530	66939	116520	147080	158380	76148	115340	45337	47579	60208	22541	18034	0	0	0	28866	39234	41153
91884	92637	0	0	0	0	0	0	228050	269450	236360	100990	0	0	152820	85910	0	0	0	73488	179180	0	131620	0	288460	79900	0	0	173250	0	0	0	0	0	0	0	0	0	0	269090	114250	68845	105940	0	0	0	0	112700	31340
63236	25274	69278	0	0	0	0	0	85328	0	0	0	0	0	0	0	0	0	0	0	0	0	0	0	0	0	0	11995	0	0	0	483970	382380	400260	0	0	0	0	0	0	46685	0	0	7750.5	0	0	0	0	0
0	0	0	0	0	0	0	0	0	0	0	0	0	0	0	0	0	0	0	0	0	0	20930	46156	14830	0	0	0	0	0	0	692360	684880	1423100	0	0	0	0	0	42428	0	0	0	0	0	0	0	0	0
0	0	0	0	0	0	0	0	0	0	0	9357.1	0	0	0	0	0	0	0	0	0	0	0	0	0	0	0	0	0	0	0	175690	191710	327740	0	0	0	0	0	0	0	0	0	0	0	0	0	0	0
0	0	0	0	0	0	0	0	0	0	0	0	0	0	0	0	0	0	0	0	0	0	0	0	0	0	0	0	0	0	0	188680	145950	375540	0	0	0	0	0	0	0	0	0	0	0	0	0	0	0
0	0	0	0	0	0	0	0	0	0	0	0	0	0	0	0	0	0	0	0	0	0	0	0	0	0	0	0	0	0	0	0	90509	85762	0	0	0	0	0	0	0	0	0	0	0	0	0	0	0
0	0	0	0	0	0	0	0	0	0	0	0	0	0	0	0	0	0	0	0	0	0	0	0	0	0	0	0	0	0	0	294300	47270	308990	0	0	0	0	0	0	0	0	0	0	0	0	0	0	0
0	1935.2	0	0	0	0	10943	25981	48265	0	71474	27921	0	0	0	0	0	0	0	0	0	0	0	175180	192370	44994	37526	30533	23785	0	0	79678	195480	375250	0	0	0	0	0	0	0	0	0	0	0	0	17177	0	0
0	0	0	0	0	0	0	0	0	0	0	0	0	0	0	0	0	0	0	0	0	0	0	0	0	0	0	0	0	0	0	2612800	1536600	3128100	0	0	0	0	0	0	0	0	0	19095	0	0	0	0	0
0	0	0	0	0	0	0	0	0	0	0	0	0	0	0	0	0	0	0	0	0	0	0	0	0	34504	23970	18361	0	0	0	242910	208460	375860	0	0	0	0	0	0	14029	0	12084	0	0	0	0	0	0
618710	0	587820	61379	1558400	0	0	0	1037500	792700	1113700	0	0	646120	1726800	728850	0	621890	568910	743830	0	0	133350	1344000	0	869910	772200	337110	853040	783870	470980	1362900	1375400	1628300	1066100	0	682820	567070	510490	315850	0	84668	853150	0	0	0	52685	2659800	2642200
0	0	0	0	0	0	0	0	0	0	0	0	0	0	0	0	0	0	0	0	0	0	0	0	0	0	0	0	0	0	0	0	0	112660	0	0	0	0	0	0	0	0	0	0	0	0	0	0	0
0	0	0	0	0	0	0	0	0	0	0	0	0	0	0	0	0	0	0	0	0	0	0	0	0	0	0	0	0	0	0	640020	840890	1390000	0	0	0	0	0	0	0	0	0	0	0	0	0	0	0
0	0	0	0	0	8135.7	0	0	0	0	0	0	0	0	0	0	0	0	0	0	0	0	0	0	0	0	0	0	0	0	0	523180	504090	571420	0	0	0	0	0	0	0	0	0	0	0	0	0	0	0
0	0	0	0	0	0	0	0	0	0	0	0	0	0	0	0	0	0	0	0	0	0	0	0	57266	0	0	0	0	0	0	0	0	0	0	0	0	0	0	0	0	0	0	0	0	0	0	0	0
0	0	0	0	0	0	0	0	0	0	0	0	0	0	0	0	0	0	0	0	0	0	0	0	0	0	0	0	0	0	0	2200100	2308700	2997800	0	0	0	0	0	0	0	0	0	0	0	0	0	0	0
0	0	0	0	0	0	0	0	0	0	0	0	0	0	0	0	0	0	0	0	0	0	0	0	0	0	0	0	0	0	0	467980	491160	476880	0	0	0	0	0	0	0	0	0	0	0	0	0	0	0
147780	89532	0	0	125900	0	0	0	0	0	0	397440	447840	0	0	0	0	41670	0	0	0	0	0	0	0	171930	264040	0	126120	169140	85856	2168600	2345800	3305200	0	0	0	0	0	0	0	0	0	0	0	0	40093	0	34062
0	0	0	0	0	0	0	0	0	0	0	0	0	0	0	0	0	0	0	0	0	0	0	0	0	0	0	0	0	0	0	675680	774180	649230	0	0	0	0	0	0	0	0	0	0	0	0	0	0	0
0	0	0	0	0	213680	82904	117250	0	0	0	46299	248280	0	0	0	0	0	0	0	0	0	0	0	0	0	60917	0	0	0	0	555770	213070	873240	0	0	0	0	0	0	0	0	0	0	0	0	0	0	0
0	0	0	0	0	121510	46487	85217	0	0	0	0	0	0	0	0	0	0	0	0	0	0	0	0	0	0	0	0	0	0	0	0	0	0	0	0	0	0	0	0	0	0	0	0	0	0	0	0	0
0	0	0	6859.9	0	0	0	0	0	0	0	287420	333310	0	0	0	0	0	0	0	0	0	0	0	0	0	0	0	0	0	0	1110400	983700	1453500	0	0	0	0	0	0	0	11154	0	0	42206	0	0	0	0
134900	229240	132280	48942	301760	0	0	0	0	416760	330990	0	0	255660	213160	149780	54156	0	106700	144540	123490	147140	95473	0	0	0	0	0	0	83620	60456	245800	226270	451680	192890	218960	83800	867640	344670	213510	119310	58041	59263	0	0	0	133370	251390	230110
0	0	346090	19205	776840	0	0	0	0	0	0	0	0	410770	15907	235500	0	0	0	0	0	0	0	0	0	0	51467	0	45796	0	17024	0	0	0	559950	262560	157560	201080	0	0	0	0	0	0	0	0	0	0	0
0	0	0	0	0	0	0	0	0	0	0	0	0	0	0	0	0	0	0	0	0	0	0	0	0	0	0	100450	0	0	0	0	190270	318150	0	0	0	0	0	0	0	0	0	0	0	0	0	0	0
0	0	0	0	0	0	0	21887	0	0	0	0	0	0	0	0	0	0	0	0	0	0	442520	1624100	2054800	0	0	0	0	0	0	4421100	3704500	6277700	0	0	0	393020	0	0	0	87978	0	0	0	0	0	0	0
0	44528	107810	36571	193310	0	0	0	0	0	0	0	0	140810	135200	85093	0	0	0	0	0	0	108970	277840	368300	75860	0	111470	108420	0	0	0	0	0	137290	155170	96478	261510	171390	211810	0	0	0	0	0	0	49908	0	75578
0	0	0	0	0	287990	116500	180840	0	0	0	85132	0	0	0	0	0	0	0	0	0	0	0	0	0	0	0	0	0	0	0	0	0	84430	0	0	0	0	0	0	0	0	0	0	0	0	0	0	0
0	7083.2	0	0	0	0	0	0	941900	1040000	1262100	0	0	0	0	0	0	0	0	0	0	52743	0	0	0	0	0	0	0	0	0	3476200	4583100	6511200	0	0	0	0	0	0	0	0	0	0	0	0	0	0	54590
0	0	0	0	0	0	0	0	0	0	0	0	0	0	0	0	0	0	0	0	0	0	0	0	0	0	0	0	0	0	0	65640	134520	91283	0	0	0	0	0	0	0	0	0	0	0	0	0	0	0
0	0	0	0	0	0	0	0	0	0	0	0	0	0	0	0	0	0	0	0	0	0	0	0	0	0	0	0	0	0	0	365560	359650	461860	0	0	0	0	0	0	0	0	0	0	0	0	0	0	0
0	0	0	0	0	0	0	0	0	0	0	0	0	0	0	0	0	0	0	0	0	0	0	0	0	0	0	0	0	0	0	188340	188340	0	0	0	0	0	0	0	0	0	0	0	0	0	0	0	0
0	11742	27367	0	0	0	0	0	0	0	0	39063	0	0	0	0	0	0	0	0	0	0	0	0	0	83749	0	25091	26849	0	0	121020	190470	262620	0	0	0	0	27371	0	0	0	0	0	0	0	0	0	0
94216	0	0	0	0	0	0	0	0	0	0	0	0	0	0	0	14771	126380	83558	0	0	0	0	193740	0	92993	0	0	0	0	0	0	0	0	0	204510	0	0	0	123650	120810	0	0	0	0	0	0	0	0
2319600	2837400	2449700	329020	4585700	1594600	688930	648380	2952600	4242100	4860700	948370	1572700	3192900	3805800	3902800	691220	3518500	1629600	4204900	3334500	4417500	1093500	5541300	4815100	3698100	1681600	1183200	5901200	4188600	2412500	2288200	1981100	3212400	4246400	6904100	4380300	8001600	5239700	4965300	2982700	875290	2241600	479340	1218000	627000	1948800	2215900	3044200
0	0	0	0	0	196660	33734	104420	0	0	0	0	0	0	0	0	0	0	0	0	0	0	0	0	0	0	0	0	0	0	0	884670	961130	981610	0	0	0	0	0	0	0	0	0	0	0	0	0	0	0
0	0	0	0	0	0	0	0	0	0	0	0	0	0	0	0	0	15029	0	0	0	0	67823	163120	222540	0	0	0	0	0	0	779520	878030	1159600	0	0	0	0	0	0	0	0	0	0	0	0	132860	155530	192550
0	0	0	0	0	75956	0	38984	0	0	0	0	0	0	0	0	0	0	0	0	0	0	0	0	0	0	0	0	0	0	0	0	0	0	0	0	0	0	0	0	0	0	0	0	0	0	0	0	0
0	0	0	0	0	0	0	0	0	0	0	0	0	0	0	0	0	0	0	0	0	0	0	0	0	0	0	0	0	0	0	160060	141650	274920	0	0	0	0	0	0	0	0	0	0	0	0	0	0	0
0	0	0	0	0	0	0	0	78751	0	115760	0	0	0	22422	0	0	0	0	0	0	0	0	0	24219	0	0	0	0	0	0	46615	39574	126770	0	0	0	0	0	0	88168	0	0	0	0	0	0	0	0
0	0	0	0	0	0	0	0	0	0	0	0	0	0	0	0	0	0	0	8166.9	0	0	0	0	0	0	0	0	0	0	0	0	30698	89594	0	0	0	0	0	0	0	0	0	0	0	0	0	0	0
0	0	78670	0	115930	0	0	0	0	0	0	0	0	76272	78648	0	0	0	0	0	0	0	0	0	0	214480	0	0	0	0	0	1566000	1347500	2799500	0	0	0	0	0	0	0	0	0	0	0	0	0	0	0
0	0	0	0	0	0	0	0	0	0	0	0	0	0	0	0	0	0	0	0	0	0	0	0	0	0	0	0	0	0	0	1278400	1397800	1765100	0	0	0	0	0	0	0	23009	0	0	0	0	0	0	0
0	0	0	0	0	0	0	0	135060	138160	181720	0	0	0	0	0	0	0	0	0	0	0	0	0	0	0	0	0	0	0	0	224500	216700	304870	0	0	0	0	0	0	0	0	0	0	0	0	0	0	0
0	0	0	0	0	0	0	0	0	0	0	0	0	0	0	0	0	0	0	0	0	0	0	0	0	0	0	0	0	0	0	481890	0	709340	0	0	0	0	0	0	0	0	0	0	0	0	0	0	0
0	0	0	0	0	0	0	0	0	0	0	0	0	0	0	0	0	0	0	0	0	0	0	0	0	0	0	0	0	0	0	593180	691500	1004100	0	0	0	0	0	0	0	0	0	0	0	0	0	0	0
0	59333	0	0	70471	0	0	0	31173	0	0	0	0	0	0	0	0	0	0	0	0	0	0	0	0	0	39972	0	0	0	0	31607	0	0	0	0	0	0	0	0	53375	0	0	0	0	0	0	60622	49404
160520	247040	203050	74481	442380	126580	43220	105830	192440	250890	437940	247990	136600	352500	0	275890	47140	209260	195190	283570	242400	345590	99545	312320	188200	0	191970	141970	302670	232630	185030	161030	210810	339180	324910	306210	207410	421750	359450	352960	254800	85691	163160	55501	99476	128980	184750	174890	307200
0	0	0	0	0	0	0	0	0	0	0	0	0	0	0	0	0	0	0	0	0	0	0	0	0	0	0	0	0	0	0	0	0	0	0	0	0	0	341430	0	0	0	0	0	0	0	0	0	0
0	0	193420	51698	319960	0	0	0	329460	389360	418060	670210	927530	320240	378730	194170	68561	264780	129440	319570	344440	344450	126140	459010	514690	147100	83264	245780	0	0	0	707550	615930	652760	0	0	0	426740	231950	245820	308660	60300	151570	0	0	0	209070	226760	249430
2042.5	6300.5	19437	9835	32036	0	0	0	6127.1	9347	17527	0	0	37792	0	10060	0	22366	3738.8	5542.1	11163	6091.8	28164	115830	136420	13359	7913.3	31077	0	17703	16479	0	4980.9	0	44599	43099	24233	103140	57112	94180	14484	0	6102.5	0	0	0	9328.7	0	0
0	0	0	0	0	0	0	0	0	0	0	0	0	0	0	0	0	0	0	0	0	0	0	0	0	0	0	0	0	0	0	0	0	77286	0	0	0	0	0	0	0	0	0	0	0	0	56088	0	90918
0	0	0	0	0	324260	41185	123730	118300	107050	65700	0	0	0	0	0	0	0	0	0	0	0	0	0	0	0	0	0	0	0	0	702410	812690	1143200	9916.3	15633	0	0	0	10815	0	0	0	0	0	0	0	0	0
103660	144210	98889	27365	329660	101540	23354	144890	187640	155720	242890	34554	69298	200790	251390	108070	34799	346800	72638	175450	258070	207260	48107	407660	0	0	0	180940	173980	97539	0	238530	235550	324270	475260	258080	290870	468720	134140	345960	293390	106390	204350	60500	0	102530	135470	132870	103730
0	0	0	0	0	0	0	0	0	0	0	0	0	0	0	0	0	0	0	0	0	0	0	0	0	0	0	0	0	0	0	199900	200790	203090	0	0	0	0	0	0	0	0	0	0	0	0	0	0	0
0	0	0	0	0	0	0	0	0	0	0	0	0	0	0	0	0	0	0	0	0	0	0	0	0	0	0	0	0	0	0	174060	182170	347380	0	0	0	0	0	0	0	0	0	0	0	0	0	0	0
0	0	0	0	0	0	0	0	0	0	0	0	0	0	0	0	0	0	0	0	0	0	0	0	0	0	0	0	0	0	0	894850	970890	1365600	0	0	0	0	0	0	0	0	0	0	0	0	0	0	0
0	0	347120	0	637600	0	0	0	0	0	0	0	0	171850	172670	0	0	0	0	0	0	0	0	0	136290	214540	0	206390	292890	0	0	577190	238700	597640	0	194560	161940	321460	0	173080	305490	61437	141310	0	0	0	0	205660	198960
0	0	0	0	0	0	0	0	0	0	0	0	0	0	0	0	0	0	0	0	0	0	0	0	0	0	0	0	0	0	0	305190	372600	703390	0	0	0	0	0	0	0	0	0	0	0	0	0	0	0
0	0	0	0	0	0	0	0	0	0	0	0	0	0	0	0	0	0	0	0	0	0	0	0	0	0	0	0	0	0	0	442210	405140	961780	0	0	0	0	0	0	0	0	0	0	0	0	0	0	0
0	0	0	0	0	0	0	0	0	0	0	0	0	0	0	0	0	0	0	0	0	0	0	0	0	0	0	0	0	0	0	78712	59129	111900	0	0	0	0	0	0	0	0	0	0	0	0	0	0	0
0	0	0	0	0	0	0	0	0	0	0	0	0	0	0	0	0	0	0	0	0	0	0	0	0	0	0	0	0	0	0	319040	243680	499650	0	0	0	0	0	0	0	0	0	0	0	0	0	0	0
0	0	0	0	0	26092	0	0	0	0	0	0	0	0	0	0	0	0	0	0	0	0	0	0	0	0	0	0	0	0	0	122370	132780	137040	0	0	0	0	0	0	0	0	0	0	0	0	0	0	0
0	0	0	0	0	157040	0	162330	0	0	0	0	0	0	0	0	0	0	0	0	0	0	0	0	0	0	0	0	0	0	0	0	0	0	0	0	0	0	0	0	0	0	0	0	0	0	0	0	0
0	0	0	0	0	53206	0	64681	0	0	0	0	61287	0	0	0	0	0	0	0	0	0	0	0	0	0	0	0	0	0	0	0	0	0	0	0	0	0	0	0	0	0	0	0	0	0	0	0	0
713410	813930	329130	102380	610040	1746200	605210	865480	1449400	2022500	2029600	0	0	815170	845000	569640	454580	1962300	784770	1346700	1373200	1309300	559740	3846300	2641200	0	0	0	1415300	1270100	579050	918100	1096500	3414600	1424800	1230000	646950	3498700	1552700	3777000	713490	449230	547980	0	0	0	936600	1438400	1300900
0	0	0	0	0	0	0	0	0	0	0	0	0	0	0	0	0	0	0	0	0	0	0	0	0	0	0	0	0	0	0	69665	0	136860	0	0	0	0	0	0	0	0	0	0	0	0	0	0	0
0	0	0	0	0	0	0	0	0	0	0	0	0	0	0	0	0	0	0	0	0	0	0	0	0	0	0	0	0	0	0	292800	326560	672840	0	0	0	0	0	0	0	0	0	0	0	0	0	0	0
0	0	18676	0	0	0	0	22771	0	12918	0	8485.1	28166	19068	21540	28817	12717	43894	20319	0	18516	0	0	105770	77007	0	0	15725	91265	0	33319	0	0	0	120140	139080	100260	0	58594	0	0	0	14574	0	0	0	36924	42930	82726
2942600	3854300	2733400	838740	6050800	2326200	660410	1600000	5773100	5169700	6823500	3084900	3391600	6885000	7873400	4836000	1078000	6828000	2767400	3816100	3118700	4756700	2078100	8973700	7749200	4192500	3485700	2340000	6661600	5293400	2899900	5377300	4479700	7162400	10274000	11442000	6222700	7612000	5999700	5049900	5551500	1735500	3674200	323030	733120	652220	2878400	4362100	4767800
0	130660	0	0	0	62116	15149	50279	68086	149450	134040	0	0	128650	133890	97894	32967	253520	132620	125370	163950	80363	32182	0	120720	151080	169660	81484	304560	0	98367	402320	632450	1101300	431410	439210	198730	242420	256430	172400	144070	96073	275080	0	0	0	0	0	0
0	0	0	0	0	0	35160	49104	0	0	0	0	0	0	0	0	0	0	0	82847	0	137940	0	0	0	0	0	0	0	0	0	0	18054	0	0	0	0	0	0	0	0	0	0	0	0	20075	0	0	0
0	0	0	0	0	0	0	0	0	0	0	0	0	0	0	0	0	0	0	0	0	0	0	0	0	0	0	0	0	0	0	299510	366540	413980	0	0	0	0	0	0	0	0	0	0	0	0	0	0	0
0	0	0	0	0	0	0	0	0	0	0	80310	55690	0	0	0	0	0	0	0	0	0	0	0	0	0	0	0	0	0	0	74478	110680	215520	0	0	0	0	0	0	0	0	0	0	48550	47226	0	0	0
151700	115120	0	0	0	0	0	0	0	0	0	0	0	0	0	0	0	0	0	155910	0	191540	0	0	0	144670	0	0	198010	296220	92504	125880	87038	207310	0	179020	0	0	0	0	266680	86362	0	0	0	0	0	0	0
0	0	0	0	0	0	0	14228	0	0	0	31390	0	0	0	0	0	0	0	0	0	0	0	0	0	0	57072	0	0	0	0	0	10282	27188	0	0	0	0	0	0	0	0	0	0	0	0	0	0	0
0	0	52967	5051.9	111890	0	0	0	35489	0	126010	0	71528	20186	116640	42876	9017.2	95627	27050	0	20259	0	0	15353	130220	0	0	0	0	0	0	0	10409	187130	64438	0	41235	209740	166470	182600	119720	63403	29952	0	0	0	0	18202	68011
0	0	0	0	0	0	0	0	0	0	0	0	0	0	0	0	0	0	0	0	0	0	0	0	0	0	0	0	0	0	0	1524500	1236600	1705800	0	0	0	0	0	0	0	0	0	0	0	0	0	0	0
0	0	0	0	0	0	0	0	0	0	0	0	0	0	0	0	0	0	0	0	0	0	0	0	0	0	0	0	0	0	0	0	0	0	0	0	0	0	0	0	0	0	0	0	0	0	148840	245300	0
0	0	0	0	0	0	0	0	0	0	0	0	0	0	0	0	0	0	0	0	0	0	0	0	0	0	0	0	0	0	0	294610	278390	442730	0	0	0	0	0	0	0	0	0	0	0	0	0	0	0
0	0	0	0	0	0	0	0	0	0	0	0	0	0	0	0	0	0	0	0	0	0	0	0	0	0	0	0	0	0	0	274260	254730	446040	0	0	0	0	0	0	0	0	0	0	0	0	0	0	0
0	0	0	0	0	0	0	0	115470	120930	0	0	0	0	0	0	0	0	0	140020	0	182510	0	0	0	0	0	78778	184530	0	0	0	0	0	0	0	0	0	0	0	0	97750	0	0	0	0	0	235490	0
0	51655	0	0	357530	0	0	0	0	244690	0	0	0	0	0	0	0	0	0	0	0	306280	0	0	0	307150	209830	0	0	434600	0	128500	112390	183800	260310	427360	213020	0	0	0	0	0	0	0	0	0	0	0	0
0	45336	32881	0	88694	0	0	0	242280	73236	110510	157200	0	71500	59313	63040	0	73591	0	163520	59765	65263	0	121740	371340	42367	0	49418	0	61289	0	0	47874	157900	127760	132780	292580	236960	546420	91514	97124	0	52364	0	0	0	0	213300	176550
0	0	0	0	0	0	0	0	0	0	0	0	0	0	0	0	0	0	0	0	0	0	0	0	0	0	0	0	0	0	0	89698	93810	162850	0	0	0	0	0	0	0	0	0	0	0	0	0	0	0
0	46578	0	18322	0	71592	141020	316570	59799	0	50079	0	0	44905	15322	0	76133	46087	68423	0	85523	153810	0	0	0	0	0	0	0	0	0	82155	47910	0	0	0	0	0	0	0	76588	58729	182240	0	0	0	59502	0	0
0	0	0	0	0	0	0	0	0	0	0	0	0	0	0	0	0	0	0	0	0	0	0	0	0	0	0	0	0	0	0	416240	477020	615600	0	0	0	0	0	0	0	0	0	0	0	0	0	0	0
55439	0	51557	0	0	0	0	0	20953	82322	77766	116260	64603	0	0	0	0	36890	0	0	0	69311	33667	0	0	0	0	65811	26882	0	0	995650	984350	1616000	194870	64068	81680	0	0	47456	101260	17747	0	0	0	0	0	0	0
0	0	0	0	0	0	0	0	0	0	0	0	0	0	0	0	0	0	0	0	0	0	0	0	0	0	0	0	0	0	0	2299600	2021500	3161700	0	0	0	0	0	0	0	0	0	0	0	0	0	0	0
1352300	1505500	472960	77957	1143100	0	0	0	1040800	1232300	795160	0	58678	1329200	928090	1410800	222590	1118800	789850	1308900	805670	1613900	62767	460720	755580	2031700	1607900	654050	3711200	3247600	2437500	577630	359040	1110900	2868400	1983700	2004000	2252600	1739300	932620	1953600	476170	1304500	0	0	46951	1425100	2072600	2296500
0	0	0	0	0	0	0	0	0	0	0	0	0	0	0	0	0	0	0	0	0	0	0	0	0	0	0	0	0	0	0	968110	1046300	1427900	0	0	0	0	0	0	0	0	0	0	0	0	0	0	0
0	0	0	0	0	0	0	0	0	0	0	0	0	0	0	0	0	0	0	0	0	0	0	0	0	0	0	0	0	0	0	567350	437370	765690	0	0	0	0	0	0	0	0	0	0	0	0	0	0	0
0	0	0	0	0	0	0	0	0	0	0	0	0	0	0	0	0	0	0	0	0	0	0	0	0	0	0	0	0	0	0	1414800	1214400	2231300	0	0	0	0	0	0	0	0	0	0	0	0	0	0	0
0	56148	0	0	0	0	0	0	67820	40643	84200	0	0	37279	90972	0	0	0	0	0	140210	158160	0	0	0	220200	221280	60421	0	0	0	11350	53025	0	0	0	0	96677	47884	42280	309530	144320	127780	58980	79345	76471	0	0	0
37974	50320	0	0	0	0	0	0	63273	0	45046	0	0	0	0	49767	0	0	16199	0	0	0	20255	0	98476	0	0	12907	83488	0	0	50107	0	183630	72984	0	0	0	0	0	0	0	0	0	0	0	0	0	65221
579880	1099700	710250	199150	1058400	154510	9873.4	95992	1771400	1576700	1995200	935110	785660	1028900	1184600	829230	150690	998130	378810	834720	666080	777660	413990	1306700	1860600	1140200	1037500	595080	1410600	1167600	661120	2735500	2635400	4493500	1674400	1337800	1099800	1097700	953780	921070	808440	295430	568950	368550	393620	299250	155490	519150	314890
0	0	0	0	0	0	0	0	0	0	0	0	0	0	0	0	0	0	0	0	0	0	0	0	0	0	0	0	0	0	0	0	58266	54423	0	0	0	0	0	0	0	0	0	0	0	0	0	0	0
40459	98833	0	0	169170	0	0	0	160430	0	0	0	0	0	0	29534	0	0	26695	0	0	0	0	74180	279610	0	0	0	0	0	0	0	0	0	0	0	0	0	86599	0	113080	0	0	0	0	0	0	0	35088
0	0	0	0	0	0	0	0	0	0	0	0	0	0	0	0	0	0	0	0	0	0	0	0	0	102660	0	0	0	0	0	0	0	0	0	0	0	0	0	0	0	0	0	0	0	0	0	0	0
0	98227	0	0	0	0	0	0	0	0	0	0	0	0	0	0	0	0	0	92318	0	0	0	0	0	116840	154900	0	0	0	0	0	0	100160	0	0	0	0	0	0	151930	0	203580	0	0	0	0	0	0
40865	0	0	0	93961	0	0	22725	0	0	0	0	85709	0	0	53501	24046	91930	69647	119990	0	0	0	0	76498	0	0	0	0	0	0	66200	0	0	84036	75521	0	0	156790	0	13827	0	38694	0	0	0	0	0	0
0	42870	0	0	0	43913	0	0	0	0	0	0	0	0	0	0	0	0	0	110450	63054	98687	0	0	33531	0	0	0	0	0	0	74147	101520	246550	0	0	0	0	0	0	96468	23429	0	0	0	0	0	0	0
0	0	0	0	0	0	0	0	0	0	0	13184	113130	0	0	0	0	0	0	0	0	0	0	0	0	0	0	0	0	0	0	562660	497990	995410	0	0	0	0	0	0	0	0	0	0	0	0	0	0	0
57415	0	130760	30605	680770	0	0	18619	0	131400	126940	0	29678	128610	315780	236200	0	407970	0	346830	327580	0	191780	122440	232810	509870	568140	165030	173020	317520	131650	0	0	111670	0	375640	226010	0	142540	114530	199760	90067	105560	0	0	0	97737	269050	0
0	0	0	0	0	0	0	0	0	0	0	0	0	0	0	0	0	0	0	0	0	0	0	0	69378	0	0	0	0	0	0	4212900	4159300	6414900	0	0	0	0	0	0	0	0	0	0	0	0	0	0	0
0	0	0	0	0	0	0	0	0	0	0	0	0	0	0	0	0	0	0	0	0	0	0	0	0	0	0	0	0	0	0	244850	208290	358540	0	0	0	0	0	0	0	0	0	0	0	0	0	0	0
0	62178	37675	0	15652	0	0	0	188190	94730	297780	180290	0	0	46593	58076	11039	195790	0	105200	0	40386	54393	0	0	33085	0	0	156500	190610	61727	971950	1321200	2270400	0	314540	71508	0	0	44293	30293	0	75644	0	0	0	70076	157930	71847
79706	67676	153150	28461	214390	0	0	30541	434610	355490	465660	188320	131880	108690	39417	80060	78577	0	168070	107070	96340	145420	113760	341850	481340	443740	218450	457650	38763	0	42148	5295500	5735900	7559500	59582	0	0	423240	261340	306360	273640	88723	153650	78019	89554	84088	192060	313360	374960
0	0	0	0	0	0	0	0	0	0	0	0	0	0	0	0	0	0	0	0	0	0	0	0	0	0	0	0	0	0	0	167190	118950	266040	0	0	0	0	0	0	0	0	0	0	0	0	0	0	0
0	0	0	0	0	0	0	0	0	0	0	0	0	0	0	0	0	0	0	0	0	0	0	0	0	0	0	0	0	0	0	195870	0	0	0	0	0	0	0	0	0	0	0	0	0	0	0	0	0
0	0	0	0	0	0	0	0	301020	296460	378290	0	0	0	0	0	0	0	0	0	0	0	0	0	0	0	0	0	0	0	0	0	0	0	0	0	0	0	0	0	0	0	0	0	0	0	0	0	0
0	0	0	0	0	0	0	0	0	0	0	0	0	0	0	0	0	0	0	0	0	0	0	0	0	0	0	0	0	0	0	0	124270	119410	0	0	0	0	0	0	0	0	0	0	0	0	0	0	0
0	0	0	0	0	22158	0	0	662280	0	892210	0	0	0	0	0	0	0	0	0	0	0	0	0	0	0	0	0	0	0	0	226880	327950	602240	0	0	0	0	0	0	0	0	0	134740	0	71852	0	0	0
37177	41142	0	7807.8	48423	0	0	0	53047	0	69201	0	0	50304	64119	31804	0	47819	31684	49225	38237	35389	0	59385	53244	0	0	0	61171	73129	33863	0	34047	49185	75710	78869	48758	118550	56930	81717	35343	0	0	0	0	0	0	0	0
0	0	0	0	0	0	0	0	0	0	0	0	0	0	0	0	0	0	0	0	0	0	0	0	0	0	0	0	0	0	0	1953400	2173500	3616400	0	0	0	0	0	0	0	0	0	0	0	0	0	0	0
2531300	2657700	642460	151260	1566100	1380600	318870	632220	3537800	3652600	4007500	1022900	1410100	1649500	2804100	1485200	812170	4369300	1826500	3426300	2770000	3259100	1166600	3986300	4656200	2905400	2502400	1385500	5739300	4940600	1956600	955860	617250	1454200	5440100	6427600	3546700	2107000	1608500	1995900	3601700	1341600	2199000	604190	770010	472700	1463200	1877900	2564400
0	0	0	0	0	0	0	0	0	0	0	0	0	0	0	0	0	0	0	0	0	0	0	0	0	0	0	0	0	0	0	688680	661050	1093300	0	0	0	0	0	0	0	0	0	0	0	0	0	0	0
1299500	1298400	260840	116040	500150	2052000	685880	1470400	2035200	2229000	2849500	1683100	1701200	1713800	2364700	1232500	236610	2909200	1286000	2239900	1723200	2448500	720160	2895000	4429600	2526400	1113900	1054100	3874500	3142900	1194300	1147100	899010	1005500	2580200	3915600	2034700	2502800	1756400	1133900	1791400	543470	1620800	994230	1768900	1742900	608210	1058300	1064400
0	0	0	0	0	0	0	0	0	29658	0	0	0	0	0	0	0	0	0	0	0	0	0	0	0	0	0	0	0	0	0	397810	359620	538280	0	0	0	0	0	0	0	0	0	0	0	0	0	0	0
302950	409920	121880	46621	571190	0	0	0	0	0	0	0	186680	57561	0	298000	0	0	0	0	0	0	0	0	0	1149600	623030	457110	0	0	0	314960	302890	999670	838450	886540	551860	0	57773	0	0	0	0	0	0	0	0	0	0
0	0	0	0	0	0	0	0	0	0	0	0	0	0	0	0	0	0	0	0	0	0	0	0	0	0	0	0	0	0	0	86367	87088	42833	0	0	0	0	0	0	0	0	0	0	0	0	0	0	0
0	0	0	0	0	0	0	0	0	0	0	0	0	0	0	0	0	0	0	0	0	0	0	0	0	0	0	0	0	0	0	589110	184590	657750	0	0	0	0	0	0	0	0	0	0	0	0	0	0	0
0	51770	83578	0	0	0	0	0	67451	0	0	0	0	0	119580	76072	0	109670	0	0	0	0	0	0	0	0	0	48383	0	84665	0	56336	0	38603	91609	0	0	178030	147420	158430	0	0	0	0	0	0	0	0	62027
0	0	0	0	0	0	0	0	0	0	0	1279800	1181900	0	0	0	0	0	0	494620	386400	559580	0	0	0	0	0	0	0	0	0	1016700	957590	1255400	0	0	0	0	0	89863	466040	93527	293930	0	0	0	0	0	0
0	0	0	0	0	0	0	0	0	0	0	0	0	0	0	0	0	0	0	0	0	0	0	0	0	0	0	0	0	0	0	0	29309	46334	0	0	0	0	0	0	0	0	0	0	0	0	0	0	0
0	0	0	0	0	0	0	0	0	0	0	8073400	8453200	0	0	0	0	0	0	0	0	0	0	0	0	0	0	0	0	100510	0	1017900	1116100	1555100	79103	103020	0	549810	300800	401350	0	0	0	0	0	0	0	0	0
0	0	0	0	0	0	0	0	0	0	0	0	0	0	0	0	0	0	0	0	0	0	0	0	0	0	0	0	0	0	0	627930	625850	1235400	0	0	0	0	0	14644	0	0	0	0	0	0	0	0	0
0	0	0	0	0	0	0	0	0	0	0	0	0	0	0	0	0	0	0	0	0	0	0	0	0	0	0	0	0	0	0	150300	173580	374860	0	0	0	0	0	0	0	0	0	0	0	0	0	0	0
86651	143970	71541	0	0	89638	25028	44140	0	0	0	85934	114310	0	307240	124680	42357	214300	106080	92206	101050	143710	57637	98618	130690	119270	111360	98997	0	217670	106410	138490	112780	170030	132590	220770	251790	214070	183840	182580	128860	49297	92909	0	0	0	101140	0	119580
167600	49469	101220	31268	125870	90993	0	0	193250	171360	163920	0	0	141460	0	162450	0	233800	118260	318370	265080	324320	68390	370060	181840	405730	359940	266800	145700	0	0	727240	389980	928540	217320	167700	147090	473290	251570	180760	200610	111910	285420	46413	0	79551	199580	157910	156170
45654	0	0	0	0	0	0	0	0	0	0	0	0	0	0	0	0	0	0	61664	40539	0	0	0	0	69421	48743	66436	0	0	0	101380	210940	339870	0	0	0	0	0	0	0	0	0	0	0	0	33860	0	0
0	0	0	0	0	0	0	0	0	0	0	0	0	0	0	0	0	0	0	0	0	0	0	0	0	0	0	0	0	0	0	30722	0	359360	0	0	0	0	0	0	0	0	0	0	0	0	0	0	0
39439	0	182730	47880	0	0	0	0	92462	91247	87673	0	0	72746	104150	81163	0	32130	0	52949	52603	44459	0	0	0	146430	90521	68339	0	0	0	222430	0	329730	0	0	0	320690	225040	242800	74502	31951	49484	0	0	0	90875	117520	159990
0	0	0	0	0	0	0	0	0	32926	0	0	0	0	0	0	0	35360	0	58730	0	30699	0	0	0	0	0	23603	0	39503	0	86454	104800	134800	0	0	0	0	0	0	0	0	0	0	0	0	0	16083	0
2086500	2571500	1322800	217970	2110600	710240	142910	464420	1928200	2301900	2683300	400400	143720	2150600	2825900	1762600	335270	3457100	2033200	2077000	1726000	2604100	696950	2452000	2882700	1560700	1446800	694970	3673100	3071700	1469800	2164100	1955300	4463900	3419000	3578300	2983900	4717400	3624000	2726600	4046300	1257400	2843100	37626	0	0	1524500	3212100	3068700
0	0	0	0	0	157220	35033	0	0	0	0	87355	118210	0	0	0	0	0	0	0	0	0	0	0	0	141360	0	194110	106160	0	0	2340500	1000600	2877200	0	0	71050	0	0	0	0	0	0	0	0	0	0	0	0
0	0	0	0	0	0	0	0	0	0	0	0	0	0	0	0	0	0	0	0	0	0	0	0	0	0	0	0	0	0	0	379540	328910	620540	0	0	0	0	0	0	101700	36973	32146	0	0	0	0	0	0
0	0	0	0	0	0	0	0	0	0	17845	0	0	0	0	0	0	0	0	0	0	0	0	0	0	0	32728	17264	0	0	0	0	0	0	0	0	0	0	0	0	0	0	0	0	0	0	0	20106	0
0	0	0	0	0	0	0	0	0	0	0	0	0	0	0	0	0	0	0	0	0	0	0	0	0	0	0	0	0	0	0	498940	542850	1009500	0	0	0	0	0	0	0	0	0	0	0	0	0	0	0
0	0	0	0	0	0	0	0	0	0	0	0	0	0	0	0	0	0	0	0	0	0	0	0	0	0	0	0	0	0	0	76076	56111	92096	0	0	0	0	0	0	0	0	0	0	0	0	0	0	0
0	0	0	0	0	0	0	0	0	0	0	0	0	0	0	0	0	0	0	0	0	0	0	0	0	0	0	0	0	0	0	171440	309800	428720	0	0	0	0	0	0	0	0	0	0	0	0	0	0	0
0	0	0	0	0	260870	106580	223520	0	0	0	179640	181300	0	0	0	0	0	0	0	0	0	0	0	0	0	0	0	0	0	0	322140	333220	489550	0	0	0	0	0	0	0	0	0	78683	122070	117650	0	0	0
0	62554	52281	0	0	0	0	0	0	0	0	194480	429500	0	100890	0	0	0	0	0	0	0	0	0	0	77816	0	41733	0	0	0	238350	189980	75398	0	85555	0	132310	0	0	0	0	0	0	0	0	0	0	0
7041.9	26619	0	0	51833	164450	60630	72040	0	0	0	0	0	11818	34804	0	0	0	0	108860	68782	76336	0	0	0	107500	61749	72253	28491	44152	14694	218800	192570	444450	58168	112140	0	0	0	0	91772	15039	0	0	0	0	0	0	0
545400	757110	389500	76855	762240	20648	0	20972	882370	901550	1216700	311600	407120	564730	595230	440590	82980	614930	225500	313230	312280	503550	286090	627440	1036300	641400	445380	251440	721400	534190	381790	439800	566670	870430	912100	612630	510290	835840	595280	727390	816280	201460	275670	0	6318.3	38782	222130	355560	351360
0	0	0	0	0	0	0	0	0	0	0	0	0	0	0	0	0	0	0	0	0	0	0	0	0	0	0	0	0	0	0	225020	244810	417460	0	0	0	0	0	0	0	0	0	0	0	0	0	0	0
0	0	0	0	0	0	0	0	0	0	0	0	0	0	0	0	0	0	0	0	0	0	0	0	0	0	0	0	0	0	0	87249	50065	227720	0	0	0	0	70968	0	0	0	0	2258.7	0	0	0	0	0
54377	55599	134720	10401	278580	1676600	636210	1038300	77264	75111	174190	1265600	1119200	53690	212820	72775	19131	423210	227420	461610	403030	116340	76925	276060	184190	0	0	0	61219	36374	26850	3678500	3573800	5270400	99688	294690	100070	525320	191970	364870	484340	210270	271650	0	0	0	207120	172830	172830
0	24421	0	7945.6	59412	0	0	0	0	0	40458	63226	0	56570	0	0	0	0	14350	70907	0	0	0	0	0	0	65101	0	0	38976	25431	63035	118320	263660	0	0	50111	65246	0	0	103590	15312	49625	0	0	0	0	0	0
142760	105930	0	0	112550	0	0	0	126260	162560	158410	0	0	170990	275920	96779	0	248450	0	302890	448030	331000	0	375390	293110	0	0	0	207710	174660	114800	0	123820	211570	260900	222570	119940	337360	219990	359710	179280	79703	132990	0	0	0	142330	0	174420
0	32499	61520	15301	151490	0	0	0	0	0	0	0	0	87431	100170	0	6915.6	96919	29885	0	0	0	0	0	0	0	0	0	0	0	0	131450	86766	173300	0	0	31935	152830	0	0	0	0	0	0	0	0	0	0	0
306350	211930	417500	82813	543240	418600	143440	116240	1356300	1009000	1106300	62796	0	1057400	918620	477820	144710	840520	212380	851430	352770	1137200	245590	1698700	1743600	394950	782490	556420	1526000	1001500	428330	814060	1009100	1441800	1967600	2381100	983940	3806500	1115600	1119600	1456900	568560	707940	28994	146330	152810	236700	507030	806740
665780	384610	391120	154980	550400	100140	179170	173870	473830	420680	621420	407960	356950	759060	750510	600470	189410	483810	182140	641890	529570	239280	289260	0	1055900	689880	553090	91935	1129100	390870	220520	1012600	602590	871860	1048600	0	675420	1738100	1182600	1200800	358650	283340	379540	75536	145050	117880	336650	277870	317390
15451	14177	0	0	0	102000	7089.2	57341	0	0	0	66663	66361	0	18586	0	0	33183	49867	96479	45809	101450	0	0	0	0	0	0	0	56150	0	231440	248630	385550	0	0	0	113560	33634	0	130990	50454	97233	23963	11986	12778	0	0	0
0	0	0	0	0	0	0	0	0	0	0	0	0	0	0	0	0	0	0	148820	0	213640	0	0	0	0	0	0	0	0	0	897990	692510	1396700	0	0	0	0	0	0	247170	0	148640	0	0	0	0	0	0
96163	295990	190740	0	320980	0	65188	147620	610820	672020	852530	117270	155190	277160	370390	366260	91677	609650	315770	0	84336	481410	315110	754400	1159900	145410	0	233520	507000	276530	365580	305520	228200	540350	337920	571980	507110	1441300	411730	580900	89272	0	68310	0	0	0	230380	550100	470010
0	0	0	0	0	0	0	0	0	0	0	0	0	0	72017	0	0	0	0	0	0	0	0	0	0	0	0	0	0	0	0	0	0	0	76083	21152	0	0	61151	0	0	0	0	0	0	0	0	0	0
47989	73344	35793	10709	106120	45464	16913	0	54756	64627	62523	44582	40321	62722	93102	46324	0	89766	24476	71793	43726	62882	25702	77945	104970	62867	43513	0	80881	79746	56905	40807	32307	42905	128340	156780	65118	119860	69755	121070	70681	20815	53867	20336	29724	20598	36843	56037	72014
0	0	0	0	0	1156100	441090	696940	260130	290270	330050	1615100	1374700	0	0	0	0	0	0	0	0	0	0	0	0	0	0	0	0	0	0	985610	820120	1375500	0	0	0	0	0	0	0	0	0	0	0	0	0	0	0
0	0	0	0	0	0	0	0	0	0	0	0	0	0	0	0	0	0	0	0	0	0	0	0	0	0	0	0	0	0	0	102150	112540	360390	0	0	0	0	0	0	0	0	0	0	0	0	0	0	0
81154	196600	0	8319.3	0	0	0	0	0	0	0	0	32143	0	0	0	0	0	0	0	0	0	0	0	0	0	61899	103960	0	0	25986	383760	581050	1005300	65609	0	79525	0	0	0	0	0	0	0	0	0	0	0	0
0	0	0	0	0	0	0	0	0	0	0	0	0	0	0	0	0	0	0	0	0	0	0	0	0	0	0	0	0	0	0	2619500	3164000	3431600	0	0	0	0	0	0	0	0	0	0	0	0	0	0	0
0	0	0	0	0	0	0	0	0	0	0	1223100	907880	0	0	0	0	0	0	0	0	0	0	0	0	0	0	0	0	0	0	838470	539360	0	0	0	0	0	0	0	0	0	0	0	0	0	0	0	0
116350	96721	30092	0	123100	0	0	0	187830	113450	142460	39831	83620	285320	259350	259420	0	116670	58236	101600	66029	206730	10952	124310	0	181400	138870	31551	674390	173620	95484	705460	565960	1176200	548690	479470	111780	358220	345740	187700	274980	85172	212660	65107	62825	100980	60179	298730	140280
0	0	0	0	0	0	0	0	0	0	0	0	0	0	0	0	0	0	0	0	0	0	0	0	0	0	0	0	0	0	0	182290	171730	471240	0	0	0	0	0	0	0	0	0	0	0	0	0	0	0
0	0	0	0	0	0	0	0	0	0	0	0	0	0	0	0	0	0	0	0	0	0	0	0	0	0	0	0	0	0	0	0	120020	246050	0	0	0	0	0	0	0	0	0	0	0	0	0	0	0
903340	821580	809000	171060	1662400	659390	221510	513930	1569400	1188200	2248000	1203000	1218200	1718700	1622600	1263900	440410	1199400	808430	1379200	1031800	1315400	286110	1321300	1622800	1167800	1196500	818280	2057500	1935400	1084400	562440	454380	683950	1736400	2181800	1210700	2515700	1278000	1349000	1370600	574430	1153800	55231	225930	265790	849860	1328800	1185100
64925	0	0	0	0	0	0	0	0	0	309090	0	49242	0	245350	0	0	0	0	0	0	241460	92350	447810	175180	0	115730	0	0	60411	0	530310	231500	476620	261070	0	155430	0	0	0	250900	21500	207480	0	0	0	216950	320140	0
0	0	0	0	0	0	0	0	0	0	0	0	0	0	0	0	0	0	0	0	0	0	0	0	0	0	0	0	0	0	0	99580	81382	91603	0	0	0	0	0	0	0	0	0	0	0	0	0	0	0
9670.5	7948.2	2363.3	3406.6	0	0	8872.6	18308	0	0	0	36209	28042	0	20481	1194.8	0	0	0	11940	7695	2471.3	0	0	0	18366	14466	0	0	0	0	172590	125710	221910	41754	22646	2897.2	0	0	0	31133	12266	7481.8	8695.9	0	0	0	0	0
0	0	0	0	0	0	0	0	0	0	0	0	0	0	0	0	0	0	0	0	0	0	0	0	0	0	0	0	0	0	0	57859	0	234940	0	0	0	0	0	0	0	0	0	0	0	0	0	0	0
0	0	0	0	0	0	0	0	0	0	0	0	0	0	0	0	0	0	0	0	0	0	0	0	0	0	0	0	0	0	0	554240	905670	1764600	0	0	0	0	0	0	0	0	0	0	0	0	0	0	0
35186	40394	28015	7383.6	52175	0	0	0	47443	45494	57068	0	0	42755	53150	29226	0	0	0	28732	24045	46544	57522	130720	233370	66064	44386	66918	87244	61274	31677	364280	304480	428060	158540	184110	92401	0	0	0	83732	24987	73504	0	0	0	38347	58158	55254
0	0	0	0	0	0	0	0	0	0	0	0	0	0	0	0	0	0	0	0	0	0	0	0	0	0	0	0	0	0	0	215860	186630	310970	0	0	0	0	0	0	0	0	0	0	0	0	0	0	0
0	0	0	0	0	0	0	0	0	0	0	0	50670	0	0	0	0	0	0	0	0	30449	0	0	0	0	0	0	0	0	0	1165700	1751600	1311200	0	0	0	0	0	0	0	0	0	0	0	0	0	0	0
7872.7	0	0	0	0	35467	0	15906	38643	33239	43988	0	13444	0	0	0	0	0	0	0	0	0	0	0	0	0	0	0	0	0	0	798550	706740	926950	0	0	0	0	13662	27553	0	0	0	0	0	0	0	38324	0
0	0	0	0	0	0	0	0	0	0	0	0	0	0	0	0	0	0	0	0	0	0	0	0	0	0	0	0	0	0	0	74058	74399	100810	0	0	0	0	0	0	0	0	0	18106	0	0	0	0	0
74895	66476	112410	0	170970	0	0	0	0	0	0	0	0	172170	191250	120000	0	141560	69979	83426	111950	102640	39529	143890	210140	207870	127200	128990	144620	0	90434	922580	1178100	1779500	185080	209190	120260	123760	92146	99570	166990	72356	97987	0	0	0	70999	93518	164350
133870	148200	40743	0	55000	0	0	11972	136990	193460	206380	0	0	110090	145750	51844	15537	98501	34815	326320	366030	395160	11932	78098	104180	512540	314150	162260	161790	134050	33304	2802700	2676300	4158600	156550	76468	54414	366580	369270	219360	145210	46875	151830	0	0	0	87403	44032	117550
0	0	0	0	0	0	0	0	0	0	0	0	0	0	0	0	0	0	0	0	0	0	0	0	0	0	0	0	0	0	0	0	136480	279450	0	0	0	0	15751	0	0	0	0	0	0	0	0	0	0
0	0	0	0	0	0	0	0	0	0	0	0	0	0	0	0	0	0	0	0	0	0	0	0	0	0	0	0	0	0	0	1078900	2955700	1570900	0	0	0	0	0	0	0	0	0	0	0	0	0	0	0
453780	418800	206940	20634	1067200	0	0	0	215900	165660	166300	0	0	866330	1188600	438950	0	357820	153870	245100	159360	0	0	0	0	804880	25208	355580	1028000	1481900	381550	0	0	0	1833100	2584400	1179600	796720	517640	627950	753430	368480	225640	0	0	0	0	0	0
0	0	0	0	0	0	0	0	0	0	0	0	0	0	0	0	0	0	0	63932	58313	83139	31063	111960	143780	0	0	0	0	0	0	1145700	1171000	1866600	0	0	0	0	0	0	171420	51747	117260	0	0	0	48278	59173	62683
0	0	0	0	0	0	0	0	0	0	0	26529	0	0	0	0	0	0	0	0	0	0	0	0	0	0	0	0	0	0	0	421160	399700	651050	0	0	0	0	0	0	0	0	0	0	0	0	0	0	0
0	0	0	0	0	0	0	0	0	0	0	0	0	0	0	0	0	0	0	0	0	0	0	0	0	0	0	0	0	0	0	0	0	0	0	0	0	0	0	0	0	0	0	0	0	0	0	0	0
35790	38480	36134	4242.9	90968	0	0	0	9658.4	31967	36141	0	0	45863	36061	36119	8371.9	75824	27260	21407	20099	23840	4280.9	42008	36359	20668	22963	41520	59915	54236	43526	30811	52983	84695	71915	45959	59449	73306	89452	54738	21598	5619.2	28062	0	0	0	11638	8983.5	34890
124150	660170	246110	19394	1097500	68745	20336	40836	1030200	558290	1310500	27519	67624	1016800	923350	454170	30193	834320	344140	156140	276600	146900	97009	1693100	1660800	541960	469760	109480	910390	733600	437590	81575	83195	604830	551350	841570	766220	1551200	1090900	1364700	183200	141710	469670	48010	51681	58810	364700	1526100	1693200
0	0	0	0	0	0	0	0	0	0	0	0	0	0	0	0	0	0	0	0	0	0	0	0	0	0	0	0	0	0	0	729960	644100	854110	0	0	0	0	0	0	0	0	0	0	0	0	0	0	0
0	0	0	0	0	80721	26277	60055	0	0	0	0	0	0	0	0	0	0	0	0	0	23768	0	0	0	0	0	0	0	0	0	524800	465960	779820	0	0	0	0	0	0	0	0	0	18327	0	0	0	0	0
0	0	0	0	0	11950	0	0	0	0	0	182880	152910	0	0	0	0	390900	0	0	0	0	0	189030	0	0	0	0	0	0	0	564410	302870	1181900	0	0	0	0	0	0	0	0	0	0	0	0	0	0	0
0	0	0	0	0	0	0	0	0	0	0	0	0	0	0	0	0	0	0	0	0	0	0	0	0	0	0	0	0	0	0	335130	248870	608400	0	0	0	0	0	0	0	0	0	0	0	0	0	0	0
31549	0	0	0	11324	0	0	0	0	0	0	0	0	0	0	0	0	0	0	0	117760	0	0	0	0	0	116530	39710	0	0	0	3346100	5040900	9335000	0	0	0	0	0	0	0	0	0	0	0	0	0	0	0
0	0	0	0	0	0	0	0	0	0	0	0	0	0	0	0	0	0	0	0	0	0	0	0	0	0	0	0	0	0	0	0	0	0	0	0	0	0	0	0	0	0	0	0	0	0	0	0	0
93887	181790	399970	14176	225550	0	0	0	100500	91684	0	0	0	138080	310460	88337	28074	185700	85665	141280	167460	151150	0	0	0	256580	204780	202300	208030	203410	116580	695070	918930	1110000	289390	320810	199950	534940	360660	348980	173140	68266	148170	0	0	0	0	0	0
175140	154760	0	0	0	0	0	0	86554	0	0	0	0	0	216840	0	0	160410	0	118400	114440	101800	0	0	0	0	168270	387800	250550	145690	126550	0	0	0	438370	223690	241390	360170	326900	207270	148410	155770	144180	0	0	0	0	0	0
0	0	0	0	0	63380	0	116830	0	101080	179640	0	0	0	0	0	0	0	87865	115330	182000	0	0	0	0	316540	148380	0	0	0	113970	0	343150	0	0	0	0	321580	244650	207350	0	0	0	0	0	0	87225	147720	151390
49315	85544	55297	0	198600	1464100	593270	739080	0	0	884450	0	0	0	45928	68442	0	23997	0	294420	300670	555110	0	370460	198560	131980	60829	82215	136800	19856	68692	1776500	1093500	2421400	192220	221760	856260	66204	39364	0	491700	176090	278630	0	0	0	121950	116400	180400
0	0	0	0	0	0	0	0	0	0	0	0	0	0	0	0	0	0	0	0	0	0	0	0	0	0	0	0	0	0	0	7691100	5849700	10410000	0	0	0	0	0	0	0	0	0	0	0	0	0	0	0
83323000	60720000	74234000	20502000	153770000	61304000	25805000	40180000	55221000	60865000	68206000	116390000	115440000	138280000	152570000	104380000	23591000	108510000	53581000	54765000	45415000	60093000	24638000	82819000	110470000	146750000	127380000	101990000	192610000	154000000	89684000	147490000	140220000	191410000	194250000	208140000	140460000	177070000	129050000	135500000	57817000	23001000	49067000	16908000	28201000	24405000	29643000	47371000	47852000
0	0	0	0	0	0	0	0	0	0	0	0	0	0	0	0	0	0	0	0	0	0	0	0	0	0	0	0	0	0	0	84937	102720	193220	0	0	0	0	0	0	0	0	0	0	0	0	0	0	0
0	0	0	0	0	139840	40368	71994	0	0	0	104990	113340	0	0	0	0	0	0	0	0	0	0	0	0	0	0	0	0	0	0	159220	191610	408500	0	0	0	0	0	0	0	0	0	87486	72304	79454	0	0	0
317270	253850	365380	51716	688930	121350	55539	214320	396080	352600	344120	161310	205400	589190	528850	280950	90169	247000	97026	334970	258230	381310	151490	552410	270790	415570	212600	271910	564770	424770	255580	80661	161650	371330	421250	535100	323220	1024000	737120	619720	343180	144530	329900	21080	55705	13654	162460	400710	353450
0	0	36086	0	0	0	0	0	0	89043	0	0	0	0	0	0	0	0	0	123800	101090	116490	45989	182520	172870	159540	139620	0	0	0	0	339330	514490	867130	0	48195	0	0	0	0	97327	44509	119780	0	0	0	68169	83677	111850
8138300	8442800	0	0	0	0	0	0	106090	150220	163460	0	0	6761900	7453700	4537200	3060500	11173000	5525500	186850	168280	270460	2953000	10351000	493650	10662000	8623700	84426	0	0	0	27508000	28323000	41567000	18872000	22227000	20735000	0	0	0	8531300	2227700	480380	0	0	0	6023400	4987900	279700
0	0	0	0	0	0	13419	0	0	0	0	666720	459380	0	0	0	0	0	0	0	0	0	0	0	0	0	0	0	0	0	0	479340	428110	732570	0	0	0	0	0	0	0	0	0	0	0	0	0	0	0
82898	89106	1042100	0	2180000	0	0	0	0	0	0	0	196440	193460	529910	1553200	0	644010	0	0	0	0	0	0	0	1000500	0	0	1147900	2081400	1311500	735460	279230	1627600	485720	1567200	1986600	0	1796500	2612200	0	0	797980	0	297680	306770	0	1463300	1950000
977440	1228300	752730	151660	2134200	2519600	800600	1632900	2701100	2461900	4397000	0	0	1858000	2103000	1181700	311600	4864400	801410	712080	530720	501740	0	1848800	0	697070	995330	486740	1313300	1710400	543220	2311900	1670700	5789500	5285300	6314800	486540	6255700	4943200	2341600	1551500	129180	339360	0	0	0	509980	1849900	1869800
0	0	0	0	0	0	0	0	0	0	0	0	0	0	0	0	0	0	0	73752	77123	0	0	0	0	159520	0	0	0	0	48241	149030	0	0	0	0	0	0	0	0	224700	18914	85653	0	0	0	0	0	0
62415	111200	116440	26130	209390	0	0	0	111920	169160	161050	0	0	149860	27465	86147	42749	172280	96150	63100	100510	115550	81809	494370	621020	199320	158410	0	183840	119830	77384	152550	106740	115650	172750	0	123700	510500	434430	425030	105080	0	109840	0	0	0	114980	211460	211760
0	0	0	0	0	0	0	0	85908	0	0	0	0	0	0	0	0	0	0	0	0	0	0	0	0	0	0	0	0	0	0	2792800	3110100	4584500	0	0	0	0	0	0	0	0	0	0	0	0	0	0	0
0	0	0	0	0	0	0	0	0	0	0	0	0	0	0	31832	0	0	0	94303	87120	81932	0	0	0	0	0	0	0	0	0	123290	152360	256860	0	0	0	0	0	0	0	0	0	0	0	0	0	0	0
0	0	0	0	0	0	0	0	0	0	0	0	0	0	0	0	0	0	0	0	0	0	0	0	0	0	0	0	0	0	0	1044000	978040	1167300	0	0	0	0	0	0	0	0	0	0	0	0	0	0	0
125970	282740	70682	19248	0	0	0	0	0	0	0	0	0	143870	172440	116430	0	100390	0	0	33154	0	0	108450	0	165620	117070	134690	274900	165190	146900	370160	348660	472040	0	0	0	0	0	0	0	0	0	0	0	0	0	123920	0
0	0	0	0	0	0	0	0	0	0	0	1159700	1597400	0	0	0	0	0	0	0	0	0	0	0	0	0	0	0	0	0	0	1388400	1235800	1677200	0	0	0	0	0	0	0	0	0	0	0	0	0	0	0
0	0	0	0	0	317380	40190	146550	0	0	0	335930	255000	0	0	0	0	0	0	0	0	0	0	0	0	0	0	0	0	0	0	229690	238820	158410	0	0	0	0	0	0	0	0	0	0	0	0	0	0	0
0	0	0	0	0	0	0	0	0	0	0	130870	188060	0	0	0	0	0	0	87570	0	0	0	0	0	0	0	0	0	0	0	284520	265410	403280	0	0	0	0	0	0	0	0	0	0	0	0	0	0	0
0	0	54907	0	102560	0	0	0	0	0	0	0	57863	0	0	0	0	0	0	0	0	0	0	0	0	0	0	0	181970	0	0	113150	57867	88835	163610	188330	0	312080	0	0	0	0	0	0	0	0	0	0	0
0	0	0	0	0	0	0	0	0	0	0	0	0	0	0	0	0	0	0	0	0	0	0	0	0	0	0	0	0	0	0	0	0	127180	0	0	0	196070	122080	0	0	0	0	0	0	0	0	0	0
2076600	1874800	408560	95902	684110	0	0	0	0	0	0	0	0	2728800	3330000	1996500	22321	0	0	30066	0	162740	0	0	0	4006300	4383300	4768900	6299500	5278300	2836900	49219000	43171000	72651000	7119100	7482900	4529900	0	0	0	0	64637	0	0	0	0	0	0	0
80124	118690	146430	0	274440	0	0	0	65404	61154	71643	0	0	133570	125990	128560	30402	132430	73336	216050	142650	0	0	0	0	189500	121860	39000	166470	0	0	132410	95890	118680	172310	190230	42189	633820	520330	525660	55191	43961	115550	0	0	0	0	0	0
17019	0	0	0	0	0	0	0	153450	193250	253100	0	0	0	0	0	0	72477	58345	0	160520	0	176970	955230	1336400	73819	43614	0	239670	140500	91878	168140	43352	255340	229870	200320	74841	38763	0	0	0	0	0	0	0	0	83167	208900	108290
0	0	0	0	0	0	0	0	0	0	0	0	16263	0	0	0	0	0	0	0	0	0	0	0	0	0	0	0	0	0	0	54038	32792	102480	0	0	0	0	0	12153	0	0	0	0	0	0	0	0	0
18243	0	34941	0	0	0	0	0	0	0	0	37854	41670	0	0	0	0	43290	17199	23054	0	0	0	0	42983	32204	0	0	0	32874	18158	109970	77771	122660	0	65072	28086	53811	0	0	49623	22093	43116	0	0	0	27688	41069	37654
0	0	0	0	0	0	0	0	771010	789290	963260	0	0	0	0	0	0	0	0	0	0	0	0	0	0	0	0	0	0	0	0	1544500	1309200	2600000	0	0	0	0	0	0	0	0	0	0	0	0	0	0	0
64109000	75524000	45826000	12404000	92143000	66780000	23438000	41181000	93456000	94053000	108040000	64612000	65683000	97056000	110620000	67269000	18934000	93613000	43939000	69935000	55173000	71688000	29051000	107120000	124130000	107910000	96850000	70142000	135240000	113320000	63266000	68025000	66710000	108180000	146710000	167120000	96619000	128350000	87873000	90356000	78340000	25794000	53097000	31364000	48330000	48411000	38998000	55605000	64056000
127180	87777	820720	200240	2000400	0	0	0	178570	246970	280630	61347	0	360400	433640	248980	52323	172030	0	281540	429420	398100	16380	81899	116460	1012600	887100	576010	0	0	62154	2663600	2925700	3675000	156950	131280	175910	191040	116160	160500	789460	101210	638360	0	0	0	270780	412800	531750
0	0	0	0	0	0	0	0	0	0	0	0	0	0	0	0	0	0	0	0	0	23116	0	0	0	0	0	0	0	0	0	215490	196260	290340	0	0	0	0	0	0	0	0	0	0	0	0	0	0	0
50182	18277	32187	0	0	0	17541	28357	79823	84871	86647	65677	64118	105150	0	0	12458	12257	0	55039	83530	62038	0	0	0	118860	75473	0	81864	0	0	289690	312440	438670	53299	0	100760	0	0	0	79039	27712	54983	19470	39416	5465	0	0	0
821130	710970	334620	0	1433900	365790	72428	0	626720	796720	655430	152280	87722	352930	1106300	221650	20948	148380	878460	630080	262850	3438900	273530	2212800	602540	1196700	1256100	539320	554340	183360	97771	345470	283890	615450	448430	720960	138990	776550	1557600	1859900	1534700	244250	159840	0	0	87744	1050600	2334900	1198000
30713	64393	27014	0	0	0	0	0	0	0	0	0	0	29037	85226	41203	0	0	0	41110	39944	109510	0	70892	134120	98261	64626	75411	0	31245	14659	1439800	1111600	2260900	37237	43978	0	0	0	0	181330	55005	77745	0	0	0	0	0	0
32264	0	0	0	0	0	0	0	107990	124180	0	0	0	0	0	0	0	0	0	0	0	0	0	0	0	0	0	0	0	0	0	0	0	0	254940	237780	143220	0	0	0	0	23159	0	0	0	0	0	0	0
0	0	0	0	0	0	0	0	0	0	0	0	98792	0	0	0	0	0	0	0	0	0	0	0	0	0	0	0	0	0	0	403930	875700	1262200	0	0	0	0	0	0	0	0	0	0	0	0	0	0	0
0	0	16556	0	0	0	0	0	0	0	0	0	0	56551	0	0	0	0	0	0	0	0	0	78056	0	0	0	0	0	0	0	81938	81268	61959	96212	0	0	71808	0	0	48539	0	0	0	0	0	0	0	0
0	0	0	0	0	0	0	3576.4	41549	23105	36870	14243	7633	0	0	0	0	34304	14860	26572	16139	28320	10624	45705	0	0	16917	25389	0	0	0	37397	31004	76747	34494	0	0	0	33151	36403	0	0	0	0	0	0	27764	35484	29789
0	0	0	0	0	0	0	0	0	0	0	0	0	0	0	0	0	0	0	0	0	0	0	0	0	0	0	0	0	0	0	2657800	2421400	6586500	0	0	0	0	0	0	0	0	0	0	0	0	0	0	0
0	396780	229550	48636	355660	0	0	0	79949	89220	106190	0	0	0	0	16023	0	148810	86098	39397	120460	0	0	197300	159510	0	188220	88469	562040	208120	79383	841990	687490	1600800	573890	446750	270090	715050	309290	688920	186840	137300	156960	38249	0	0	176460	339710	382190
0	0	0	0	0	0	0	0	0	0	0	0	0	0	0	0	0	0	0	0	0	0	0	0	0	0	0	0	0	0	0	110200	173320	125500	0	0	0	0	0	0	0	0	0	0	0	0	0	0	0
0	0	0	0	0	0	0	0	0	0	110500	0	0	0	0	0	0	0	0	27418	41885	22939	0	0	0	0	0	0	0	0	0	286270	120920	288120	0	0	0	0	0	0	24425	0	0	0	0	0	0	0	0
0	0	0	0	0	0	0	0	0	0	0	0	0	0	0	0	0	0	0	0	0	0	0	0	0	0	0	0	0	0	0	565190	496410	897710	0	0	12674	0	0	0	0	0	0	0	0	0	0	0	0
0	0	0	0	0	0	0	0	0	0	0	0	0	0	0	0	0	0	0	0	0	0	0	0	0	96683	0	0	0	0	0	63993	74667	156500	0	0	0	0	26373	0	0	0	0	0	0	0	0	0	0
0	0	0	0	0	0	0	0	0	0	0	0	0	0	0	0	0	0	0	0	0	0	0	0	0	0	0	0	0	0	0	1342400	1141300	2030300	0	0	0	0	0	0	0	0	0	0	0	0	0	0	0
0	0	0	0	0	0	0	0	0	0	0	0	0	0	0	0	0	0	0	0	0	0	0	0	0	0	0	0	0	0	0	0	303120	516220	0	0	0	0	0	0	0	0	0	0	0	0	0	0	0
0	0	0	0	0	0	0	0	0	0	0	0	0	0	0	0	0	0	0	195390	148700	254530	0	0	0	0	0	0	0	0	0	0	0	0	0	0	0	0	0	0	0	0	197350	0	0	0	0	0	0
0	0	0	0	0	0	0	0	0	0	0	95994	51411	0	0	0	0	0	0	0	0	0	0	0	0	0	0	0	0	0	0	201260	208640	342920	0	0	0	0	0	0	0	0	0	0	0	0	0	0	0
36869	27202	48473	8599.4	0	0	0	0	0	194440	152940	0	0	107470	0	0	0	170760	0	0	0	0	40489	0	93550	0	101930	50819	0	38607	23128	0	42063	64478	146760	201280	342360	169030	0	81424	0	0	0	0	0	0	0	103780	109610
0	0	0	0	0	0	0	0	0	0	0	0	0	0	0	170510	43300	0	0	0	0	0	75102	0	291230	59758	0	0	0	0	263570	86807	596990	307300	0	0	0	0	0	0	0	0	0	0	0	0	200440	239170	0
0	45030	54463	0	88384	0	0	0	63915	54203	108420	0	0	0	0	50323	0	0	0	0	0	74509	0	142840	0	0	0	0	93559	0	0	240300	213740	369020	0	0	0	0	0	0	98854	0	83416	0	0	0	44274	79090	86483
0	0	0	0	0	0	0	0	0	0	0	0	0	0	0	0	0	0	0	0	0	0	0	0	0	0	0	0	0	0	0	128280	119940	231410	0	0	0	0	0	0	0	0	0	0	0	0	0	0	0
0	0	0	0	0	0	0	0	0	0	0	0	0	0	0	0	0	0	0	0	0	0	0	0	0	0	0	0	0	0	0	0	0	0	0	0	0	0	0	0	0	0	0	0	0	0	0	0	0
0	0	0	0	0	0	0	0	0	0	0	0	0	0	0	0	0	0	0	0	0	0	0	0	0	0	0	0	0	0	0	341700	571000	1059300	0	0	0	0	0	0	0	0	0	0	0	0	0	0	0
0	0	0	0	0	0	0	0	0	0	0	0	0	0	0	0	0	0	0	0	0	0	0	0	0	0	0	0	0	0	0	2566500	610290	2824600	0	0	0	0	0	0	0	0	0	0	0	0	0	0	0
267390	0	150840	0	0	0	0	0	2596200	3965700	5098700	0	0	0	0	0	244360	748500	384510	657350	833620	838580	1081200	2141000	3631800	233690	0	1109600	1305300	902930	595260	7661400	7300600	7594800	1073700	1347800	402170	895680	601290	174010	0	0	0	0	0	0	872660	1908200	2376800
0	0	0	0	0	0	0	0	0	0	0	0	0	0	0	0	0	0	0	0	0	111410	0	0	0	0	0	0	0	0	0	2306500	3477700	2818200	0	0	0	0	0	0	0	0	0	0	0	0	0	0	0
0	36843	395720	113350	1056500	0	0	0	0	0	0	0	0	955180	704980	492780	0	0	0	0	0	0	110470	260760	0	157030	135930	215300	0	0	128950	0	0	210680	463120	715610	336060	1055500	441970	776530	0	0	0	0	0	0	0	0	0
59571	0	187280	0	325590	0	0	42145	134440	0	0	0	0	1430000	1161200	791370	0	0	0	0	66007	0	0	0	23738	278700	478960	957340	23071000	15505000	9517800	26015	0	0	16413000	18311000	10705000	0	0	0	0	0	0	0	133890	0	0	0	0
152630	199040	0	0	346040	0	0	0	0	0	0	0	0	243340	208530	226190	0	0	0	0	0	0	0	0	0	272920	319180	182880	0	0	0	0	0	0	0	0	0	0	0	0	0	0	0	0	0	0	0	0	0
0	75588	0	0	0	0	0	0	0	0	0	0	0	0	362270	0	0	0	0	0	0	0	0	0	0	344190	0	580270	0	0	0	0	0	0	446070	634230	0	0	0	0	0	0	0	0	0	0	0	0	0
0	0	0	0	61307	0	0	0	164770	100060	112940	0	0	0	0	0	0	0	0	54044	47949	0	0	0	0	0	0	38938	0	0	0	0	0	0	0	80284	0	0	0	0	0	0	0	0	0	0	55136	83125	100820
1678300	1610900	69182	39182	248350	0	23243	0	648960	392990	470740	0	0	1653300	1691900	829790	1389500	8776200	3608500	729650	715450	847310	29107	86384	71291	2182800	2314500	1841700	11794000	8648100	5003200	20543	114030	455750	4988600	6042100	2912200	187100	21432	94546	2651300	816060	1916600	0	0	35394	204930	126150	239120
1636100	2384700	222680	86777	500120	0	0	0	0	0	0	0	0	1824100	1951200	1296100	787820	4121500	1504400	21004000	12639000	16302000	239100	750520	1076400	0	0	0	1986300	1249800	828290	0	0	0	1228200	2160100	1712500	4746200	4337800	2556600	10945000	4049400	7829400	0	0	0	374840	536140	550310
0	0	259420	88620	615790	0	0	0	0	0	0	0	0	640790	640490	421540	129430	420250	182540	0	0	0	0	0	0	0	0	0	0	0	0	0	0	0	0	0	68112	397060	234670	168330	0	0	0	0	0	0	0	0	0
0	55002	125890	28331	268160	0	0	0	0	0	0	0	0	0	201740	101500	0	0	0	0	0	0	0	0	0	272620	331420	310470	217360	0	0	0	0	0	0	0	0	0	0	0	0	0	0	0	0	0	0	0	0
28018	53096	40689	0	60238	0	0	0	0	0	0	0	0	49150	112140	87849	0	110120	98858	0	0	0	0	0	0	0	0	0	115100	72962	52184	0	0	0	110030	117560	107340	277990	329730	340560	0	0	0	0	0	0	0	0	0
0	0	0	41072	261660	0	0	0	0	0	0	0	0	0	0	0	0	0	0	0	0	0	0	0	0	0	0	225340	191300	98061	0	0	0	0	321240	296130	168370	0	0	0	0	0	0	0	0	0	0	0	0
348230	237120	161960	54622	212460	0	0	0	0	0	0	42601	0	214370	235370	302580	0	0	0	193540	303430	797720	0	0	0	916450	395270	135260	227920	256340	0	30879	0	0	876890	1024300	484500	0	0	0	179540	95627	117610	0	0	0	0	51590	77101
7779800	0	6731900	924660	0	0	0	0	0	0	0	0	0	11508000	3072700	1771200	0	0	0	0	0	0	0	0	0	1410800	15204000	5831400	15283000	12084000	0	0	0	0	12935000	2291300	14552000	0	0	0	585650	0	0	0	0	0	0	0	0
0	0	71222	0	183710	0	0	0	0	0	0	0	0	164020	184030	37420	0	0	0	0	0	0	0	0	0	0	27889	0	0	0	0	0	0	0	0	0	0	0	0	0	0	0	0	0	0	0	0	0	0
505900000	655990000	300730000	82508000	616630000	412500000	123570000	234430000	715620000	654050000	864520000	519440000	590950000	456310000	578300000	376030000	116890000	709730000	350510000	563080000	452470000	610960000	155800000	589070000	554470000	694900000	570230000	403070000	856190000	782060000	429650000	495310000	459970000	647510000	746530000	834700000	521370000	724520000	582470000	539590000	632930000	191240000	490110000	240970000	416980000	435610000	293390000	506480000	481230000
0	0	0	0	225200	0	0	0	268450	0	185770	0	0	132020	0	0	83246	263220	130730	0	0	0	124490	298540	481530	0	0	0	212580	0	0	0	0	98352	0	0	275980	532350	501390	363130	0	0	0	0	0	0	0	0	285530
68535	0	0	0	0	0	0	0	0	0	0	0	0	0	0	0	0	122100	51740	0	0	0	0	242950	0	0	0	0	0	0	0	0	0	0	0	95465	0	0	198480	0	0	0	0	0	0	0	38461	142690	78836
573930	416680	235050	44483	453510	0	0	0	0	0	0	0	0	323010	469930	241270	0	0	0	0	0	0	0	0	0	905210	961100	521070	454370	920550	259560	116550	48126	353680	632900	675960	740140	26989	0	0	0	0	0	0	0	0	0	0	0
116370	162550	0	0	0	0	0	0	0	0	0	0	0	0	0	151130	0	348910	156760	0	0	477960	0	0	0	0	214470	0	0	0	0	0	0	0	0	0	0	322420	0	197420	331140	0	420900	0	0	0	0	0	0
128800	134130	99094	12754	173530	3319800	1122000	1978800	0	0	0	1267900	788060	21181	221080	136900	0	0	0	281530	233610	249210	0	0	0	449450	435540	162810	253620	254610	143160	0	0	171830	272750	323680	171570	0	0	0	444190	149650	388370	0	0	0	0	0	0
0	0	0	0	57203	0	0	0	27195	76131	50726	0	0	0	0	0	0	0	20265	0	0	0	0	51409	155530	82130	0	40829	114500	0	17000	0	44251	0	0	53461	0	116050	0	0	0	0	0	0	0	0	71701	33466	41865
89496	438680	56676	24142	0	12608	0	0	15192	0	0	0	0	0	24974	0	251640	2634100	1028400	0	83976	91926	0	86264	0	0	238440	0	3841800	2447400	935540	0	0	0	2488200	2401900	1039900	9212100	6208600	5835400	0	0	0	0	0	0	0	7863.9	0
702800	563230	503970	217120	1685600	0	0	0	0	0	0	0	0	2158100	2146900	1449000	0	0	0	0	0	0	0	0	0	3623400	2545200	2199500	812390	966840	360420	0	0	0	689980	828020	897190	0	0	0	0	0	0	0	0	0	0	0	0
20745	0	0	7942.2	100320	0	0	0	61372	0	77380	0	0	14188	70728	41186	6985.1	51627	0	0	33509	54251	16427	75542	0	71497	38377	77849	69330	39992	27731	34653	40805	52532	91827	17023	39025	112230	78447	91497	76839	25656	39084	0	0	0	26324	39852	66462
130970	201810	88876	0	290840	49888	0	0	152130	154190	227810	0	0	258810	238820	82514	24140	400520	160720	250210	174840	198000	176380	603750	658070	240730	203110	174380	372520	382430	173020	118230	139360	268840	474590	494500	228840	329670	290340	357760	85100	129810	185760	27365	0	0	232770	386000	474470
326910	383160	0	0	0	0	0	0	1194500	819630	970770	199780	322550	0	0	232250	97814	534910	250120	0	0	139050	0	343120	0	123620	0	189950	474120	315280	70785	0	0	0	224450	0	232730	706650	390580	496520	0	0	0	0	0	0	94989	0	178990
367940	370060	291250	43237	0	0	0	0	0	0	0	230220	231210	369100	472730	300580	0	243190	47615	136120	204340	259270	0	0	0	173950	201010	133680	213790	0	109990	125460	115450	218100	167030	158450	0	642990	490730	494140	235530	73457	126920	0	0	0	0	0	0
0	90570	175550	56690	194250	0	0	0	289020	200820	231920	0	0	78968	237080	121950	24972	0	29037	144230	133200	82181	0	117130	0	0	0	39983	0	0	0	0	0	0	0	0	0	252660	197600	311180	86601	23375	89042	0	0	0	137980	0	169310
914410	1264700	0	0	0	0	0	0	0	0	0	0	0	0	0	0	0	0	0	0	0	0	0	0	0	0	0	0	1139200	1396200	632240	0	0	0	1080000	1318800	870370	0	0	0	0	0	0	0	0	0	0	0	0
0	0	0	0	0	0	0	0	0	0	0	0	0	0	0	0	0	0	0	0	0	0	0	0	0	138060	121990	87914	0	0	0	0	0	0	0	0	0	0	0	0	0	0	0	0	0	0	0	0	0
4648500	7852400	3968400	897440	6963700	315570	955680	2727800	13174000	9738600	13927000	4212900	3235200	6487900	7088300	4731400	1764500	12322000	5759400	4886500	3472300	5234600	4614800	16324000	22004000	7739400	6069500	5115000	12255000	10052000	6238200	4539300	5240100	13629000	8334700	8827000	6674100	21529000	11877000	15222000	10406000	4337900	9295000	457860	816050	773600	5283200	7640100	9893600
2948300	3772800	3650400	191710	6590300	2750100	1339500	0	5739900	7154600	5760300	0	0	5019700	5861100	3812500	656580	4618200	2388500	3224400	2333000	487000	0	0	0	4274700	5528800	2106100	7318400	3359100	3462200	0	0	0	3465000	5954700	2259500	8283300	4146100	4805300	1353800	571640	0	0	0	0	0	0	0
0	0	0	0	0	0	0	0	0	0	0	0	0	850510	724210	275410	0	0	37435	0	0	0	38646	302140	223000	187590	0	0	0	111630	45158	101710	114730	197800	356840	135270	123290	0	210250	91226	0	0	0	0	0	0	0	0	29222
0	0	74559	0	138530	0	0	0	0	0	0	53152	0	181420	219220	102990	0	0	0	0	0	135880	0	0	0	0	0	85676	0	0	0	0	0	0	0	0	0	224720	171080	195660	120790	78945	155300	0	0	0	0	0	0
564870	615610	851760	238250	1353000	0	0	0	0	0	0	0	0	2272500	2828800	1518600	0	0	0	0	0	0	0	0	0	7082800	4130600	3323800	927820	271450	65831	0	0	0	1423900	1566300	817070	0	0	0	0	0	0	0	0	0	0	0	0
1373600	1618100	358440	138100	952400	0	0	0	0	0	0	0	0	1594800	1978900	1022500	0	0	0	0	0	0	0	0	0	4025900	3981200	2571900	2815200	2135300	1343000	2413100	2246500	2637600	3506400	2933800	2195100	0	0	0	0	0	0	0	0	118620	0	0	0
0	111070	0	0	0	0	0	0	0	0	0	0	0	152340	0	0	0	0	0	0	0	0	0	0	0	171010	35036	77926	0	0	0	0	0	0	116390	115870	94194	0	0	0	105570	0	0	0	0	0	0	0	0
1970500	3041300	1134700	394860	1799100	6849100	1800600	4711200	2106700	1671400	2802300	966370	1503500	3621800	3141400	803200	592780	5519500	1993800	1366300	1092300	3081400	1885300	7677700	8984600	1378700	1566900	1974600	5731500	3791600	1903400	2677900	2854600	4211300	7322900	7630300	4830100	1479200	1399000	1528600	1696400	373640	1055500	1019400	467450	510020	2945900	5081800	4377800
25612000	39457000	18359000	5099500	36408000	1629700	384690	1093400	11765000	10802000	17248000	1044700	1135500	24876000	26531000	18445000	5436100	29660000	13789000	10162000	9216200	12271000	9236100	39301000	42447000	36460000	26641000	22607000	53862000	42251000	25321000	9510800	9474700	14642000	45121000	51728000	29091000	53740000	38956000	36023000	16247000	5038500	9677400	0	0	0	8587900	12493000	14742000
0	0	0	0	0	0	0	0	61683	78970	116980	0	0	0	0	0	0	0	0	0	0	0	0	0	124960	296860	97058	78514	0	0	0	0	0	0	0	0	0	0	0	0	0	0	0	0	0	0	0	0	0
2622800	2169000	2598700	1033000	5035000	514330	101720	272800	7062900	5862100	6540300	265080	343550	4860300	7135300	4250400	1680500	10553000	3137400	3864400	2749700	2723000	1566400	2897500	3540800	1579700	3832700	1047400	3327700	3900500	4235000	4855500	5717500	3267100	3941800	4047100	3320800	4316300	3642500	2820300	7461000	1820300	5361200	145460	457290	541640	2184500	4133300	3537100
635420	3179200	2686000	632820	5131400	0	266360	0	4102700	2985400	2794400	0	0	4288300	4205600	2521500	571050	3281300	1140100	3432800	877490	2423000	2751300	971520	10335000	429700	313020	794870	5334600	3390700	1476000	251390	0	440630	5685500	5915500	3107800	5562900	3015600	4815600	3271200	1033700	2215000	95676	0	77327	1381700	1942400	1952200
93054	145330	0	0	66969	0	0	0	74760	63913	73674	41864	0	82914	177840	124100	13604	110160	55886	0	37627	0	14019	47550	83640	260480	113180	88098	53536	99890	18644	0	57214	48361	0	0	39407	207160	127430	80517	0	0	0	0	0	0	0	0	30353
381440	341500	194660	48540	341770	0	0	0	0	0	0	0	0	1110300	346860	564700	0	0	0	704670	511540	0	0	0	0	1195100	1349700	841640	663730	1562000	342710	0	0	0	859740	1104900	544540	0	0	0	866190	162380	0	0	0	0	0	0	0
361650	296000	0	0	0	0	0	0	509660	599620	557500	0	0	429640	512710	196410	50422	278430	169750	337440	253380	431460	0	238960	0	0	84159	0	493340	400670	284400	351500	222260	0	0	282800	209660	0	0	0	360930	131310	298820	0	0	0	190460	0	194620
131340	375470	95994	0	444560	0	0	0	0	0	0	0	0	418640	235330	285610	161750	875600	146330	0	0	0	0	0	0	0	0	0	245000	0	22108	0	0	0	570400	290440	184420	1659000	1127700	1051300	0	0	0	0	0	0	0	0	0
142930	138110	132560	0	180660	0	0	0	0	0	0	0	0	75287	134090	0	0	0	0	0	0	0	0	0	0	375200	308800	168530	179840	0	31413	0	0	0	121410	249540	0	0	0	0	0	0	0	0	0	0	0	0	0
[truncated: 2,799 more rows]
[truncated: 21 more columns]

## Sheet: Normalized iBAQ intensities
Normalized iBAQ intensities
Normalized iBAQ 1320B	Normalized iBAQ 1320C	Normalized iBAQ 1561A	Normalized iBAQ 1561B	Normalized iBAQ 1561C	Normalized iBAQ 1846A	Normalized iBAQ 1846B	Normalized iBAQ 1846C	Normalized iBAQ 1994A	Normalized iBAQ 1994B	Normalized iBAQ 1994C	Normalized iBAQ 211B	Normalized iBAQ 211C	Normalized iBAQ 2121A	Normalized iBAQ 2121B	Normalized iBAQ 2121C	Normalized iBAQ 2123A	Normalized iBAQ 2123B	Normalized iBAQ 2123C	Normalized iBAQ 2124A	Normalized iBAQ 2124B	Normalized iBAQ 2124C	Normalized iBAQ 2158A	Normalized iBAQ 2158B	Normalized iBAQ 2158C	Normalized iBAQ 2188A	Normalized iBAQ 2188B	Normalized iBAQ 2188C	Normalized iBAQ 2189A	Normalized iBAQ 2189B	Normalized iBAQ 2189C	Normalized iBAQ 334A	Normalized iBAQ 334B	Normalized iBAQ 334C	Normalized iBAQ 476A	Normalized iBAQ 476B	Normalized iBAQ 476C	Normalized iBAQ 844A	Normalized iBAQ 844B	Normalized iBAQ 844C	Normalized iBAQ 85A	Normalized iBAQ 85B	Normalized iBAQ 85C	Normalized iBAQ 86A	Normalized iBAQ 86B	Normalized iBAQ 86C	Normalized iBAQ 874A	Normalized iBAQ 874B	Normalized iBAQ 874C
8.16097e-05	6.86669e-05	8.52989e-05	4.40448e-05	9.29239e-05	3.52397e-05	4.09604e-05	3.90367e-05	4.6295e-05	3.9768e-05	6.2495e-05	1.09267e-05	0	7.05964e-05	6.24382e-05	7.47097e-05	6.30692e-05	8.11265e-05	4.32873e-05	1.5124e-05	1.72448e-05	2.75704e-05	6.85581e-05	0.000101726	8.08172e-05	5.89065e-05	6.86488e-05	4.04771e-05	5.14883e-05	5.15e-05	5.99035e-05	1.24987e-06	1.1986e-06	0	0.000115532	9.85162e-05	9.88209e-05	0.000257089	0.000221853	0.000239227	7.20218e-05	6.95195e-05	6.50903e-05	0	3.70429e-06	3.1893e-06	0.000100174	9.34219e-05	0.000114329
6.16695e-06	1.07618e-05	1.22767e-05	2.43971e-05	1.05622e-05	4.01763e-05	4.10376e-05	4.85633e-05	0	0	0	3.79848e-05	5.97683e-05	1.50908e-05	1.2869e-05	1.63128e-05	0	0	0	2.77401e-05	2.56181e-05	3.62049e-05	0	0	0	2.64407e-05	2.16268e-05	1.77473e-05	8.1342e-06	7.04848e-06	9.15347e-06	4.36011e-05	4.68989e-05	5.66789e-05	8.6705e-06	4.35049e-06	0	0	0	0	3.15631e-05	2.67388e-05	2.73118e-05	0	0	0	0	0	0
0	0	0	0	0	0	0	0	6.57869e-05	6.95724e-05	2.77624e-05	0	0	0	3.47591e-05	0	0	0	0	7.27135e-05	3.7835e-05	3.29844e-05	0	4.85563e-05	2.40326e-05	0	2.983e-05	3.46845e-05	1.26546e-05	8.06475e-06	4.85957e-05	4.17088e-05	3.76903e-05	6.76167e-05	0	2.15164e-05	0	0	0	0	6.97092e-05	7.42885e-05	4.09405e-05	0	0	0	0	1.38484e-05	2.37049e-05
0.001264	0.00137346	0.00118508	0.0010664	0.000949878	0.00291717	0.0029773	0.00316046	0.00162036	0.00200433	0.00167295	0.00165593	0.00192964	0.00153858	0.00131902	0.00131293	0.00172935	0.00126729	0.00127004	0.00118132	0.00126172	0.00123412	0.00206045	0.00172258	0.00173129	0.00159095	0.00154921	0.00140323	0.00162431	0.00150245	0.0015195	0.00130322	0.00118752	0.00109915	0.00170382	0.00168931	0.00147305	0.00129224	0.00125145	0.00118707	0.00088391	0.000956655	0.00106294	0.00110156	0.000893367	0.000786896	0.0015991	0.00157981	0.00147353
5.21528e-05	5.70942e-05	9.01851e-05	4.69201e-05	4.98933e-05	0	0	0	0.000212495	5.68216e-05	4.98874e-05	0	0	9.46332e-05	8.81574e-05	0.000100543	0.000117153	7.12766e-05	5.42506e-05	0.000113005	4.14959e-05	4.05371e-05	0	3.32035e-05	4.43225e-05	6.15109e-05	0.000119433	0.000133311	9.10731e-05	0.000103553	9.18684e-05	0	0	0	4.66921e-05	6.69134e-05	5.52381e-05	3.31197e-05	3.58064e-05	6.4063e-05	6.79074e-05	4.20506e-05	0.000101746	0	0	0	0.000222468	0.000201556	0.000231082
3.2735e-05	4.06618e-05	0.000151148	0.00014566	0.000127052	0	0	0	0	0	0	0	0	0.000158073	0.00019876	0.000202244	0.000118122	7.95306e-05	9.10369e-05	0	0	0	0	0	0	0.000413793	0.000346097	0.00049581	0.00110077	0.00106367	0.0010895	0	0	0	0.000878652	0.000798142	0.000796647	5.00295e-06	5.0278e-06	0	6.76476e-06	1.0577e-05	7.95716e-06	0	0	0	0	0	0
3.02055e-05	3.65775e-05	0	0	0	0	0	0	5.25307e-05	2.74402e-05	4.8385e-05	0	0	0	4.46798e-05	2.53662e-05	3.14862e-05	8.80424e-05	0.000118819	1.84365e-05	4.37478e-05	5.33656e-05	1.40636e-05	0	0	0	0	0	4.96728e-05	3.82519e-05	2.56656e-05	1.83759e-05	2.06653e-05	4.35588e-05	2.45354e-05	4.17427e-06	3.86426e-05	0.000110397	0.000124619	0.000106123	1.10816e-05	4.40969e-05	2.45614e-05	0	0	0	4.69587e-05	2.25583e-05	2.67938e-05
0	0	0	0	0	0	0	0	0	0	0	0	0	0	0	1.14312e-05	0	0	0	0	0	0	0	1.02709e-05	7.31614e-06	0	0	0	0	0	0	0	0	0	5.71311e-06	0	0	0	1.81969e-05	0	1.46198e-05	0	1.39601e-05	0	0	0	0	0	0
0.000511996	0.000461789	0.000180035	0.000146459	0.000159969	0	0	0	0	0	0	0	0	0.000179684	0.000196976	0.00018592	0.000575019	0.000502591	0.000501598	0.000895928	0.000832393	0.000954146	0	0	0	0.000412333	0.000423782	0.00033052	0.000216585	0.000205172	0.000245986	0	0	0	0.000172099	0.000157013	0.000188718	0.000216237	0.000218437	0.000206963	0.000523272	0.00058126	0.000635864	0	0	0	0	0	0
3.02954e-05	4.35002e-05	4.94076e-05	2.07246e-05	3.54919e-05	2.6221e-05	2.61437e-05	3.14315e-05	0	0	0	3.35723e-05	3.88617e-05	5.31008e-05	5.1471e-05	5.34772e-05	5.28042e-05	4.23982e-05	4.01924e-05	0	0	0	0	0	0	4.06552e-05	1.9869e-05	8.02072e-05	2.95599e-05	2.88719e-05	2.16173e-05	3.98888e-05	4.55409e-05	4.39739e-05	2.25264e-05	2.32992e-05	2.32364e-05	6.97266e-05	6.69499e-05	6.95053e-05	0	0	0	0	0	0	0	0	0
0.000173223	0.000104355	5.04717e-05	0	6.83517e-05	0	0	0	0	0	3.5951e-05	0	0	0.000111555	0.000118984	6.81864e-05	3.31455e-05	2.08727e-05	1.76438e-05	0.000162034	0.000104905	0.000103783	0.000113427	8.63212e-05	0.00013529	0.000184698	0.000227266	0.000179476	0.000115137	0.00015486	0.000103892	4.14408e-05	4.86688e-05	5.37077e-05	8.6515e-05	9.03788e-05	0.000118931	0	3.20889e-05	2.35654e-05	8.86857e-05	7.01525e-05	0.000119373	0	0	0	0.000154693	8.69437e-05	0.000150174
1.39432e-05	4.09512e-06	0	0	1.08355e-05	0	0	0	0	0	0	0	0	0	9.96804e-06	0	0	1.78733e-05	0	0	0	0	0	0	0	0	0	0	0	0	0	0	0	0	0	0	1.026e-05	1.46159e-05	1.8083e-05	2.23581e-05	0	0	0	0	0	0	0	0	0
0.00157243	0.00154569	0.00161151	0.00146553	0.00130679	0.00116537	0.0015205	0.00115344	0.0019498	0.0022532	0.00183453	0.00166217	0.00163383	0.00147866	0.00122669	0.00126763	0.00156533	0.00160234	0.00144439	0.001337	0.00143544	0.00128011	0.00166306	0.00164185	0.0013207	0.00140243	0.00122564	0.00155126	0.00169963	0.00181938	0.00170055	0.00138251	0.00148748	0.00128018	0.00154218	0.00173761	0.00152374	0.00128974	0.00136634	0.00139912	0.00179135	0.00180929	0.00183343	0.000615808	0.000656923	0.000628702	0.00147409	0.0015414	0.00163512
0.000713815	0.000512411	0.000360189	0.000514383	0.000692917	8.71235e-05	0	7.25512e-05	0.00133752	0.00142085	0.0012177	0.000191166	0.00011261	0.000684582	0.000728388	0.000784247	0.000264391	0.000530447	0.000557854	0.000524314	0.00020024	0.000242105	0.000660203	0.0007162	0.000520925	0.000723841	0.000850151	0.000713821	0.000593294	0.00068183	0.000488665	0.000302199	0.000317476	0.00021632	0.000449663	0.000384447	0.000448292	0.000344772	0.000322717	0.000389382	0.000512391	0.000362132	0.00074156	0.000108483	8.15772e-05	0.00011899	0.000547425	0.000628721	0.000562343
0.00109915	0.00133248	0.00152278	0.00173155	0.00210381	0.00150192	0.00181481	0.00174274	0.00219093	0.00181235	0.001909	0.00334617	0.00263616	0.00152867	0.00157137	0.0016278	0.00137202	0.00155378	0.00151913	0.00189836	0.00148504	0.00162229	0.00205053	0.00210525	0.00210531	0.00149757	0.00114367	0.00131675	0.00100373	0.00126031	0.00105086	0.00106588	0.00105574	0.0011502	0.00111357	0.00125186	0.00104223	0.00116777	0.00122471	0.00108161	0.00204804	0.00140044	0.0021339	0.00152084	0.0012721	0.00135156	0.00236648	0.00244927	0.00265361
9.40217e-05	0.000104819	0.000102166	8.98115e-05	9.33985e-05	0	0	0	8.93692e-05	8.00056e-05	7.71138e-05	6.72717e-05	7.18884e-05	9.83994e-05	0.000114904	9.89922e-05	0.000209322	0.00014265	0.000116409	0.000121145	8.63308e-05	8.4371e-05	0	0	0	7.03098e-05	6.11922e-05	7.39203e-05	0.000162266	0.000193277	0.000195888	3.65316e-05	4.3017e-05	1.82779e-05	0.000194549	0.000216572	0.000186017	0.000101666	7.86985e-05	8.39978e-05	5.7187e-05	5.69706e-05	4.86597e-05	0	0	0	0	0	0
0.000353746	0.000549728	0.000113993	0.000148244	0.00011456	4.96341e-05	4.10261e-05	3.63801e-05	0.000107047	0.000121264	0.000157038	1.40422e-05	8.38453e-06	0.000467886	0.000345019	0.000447517	0.000728107	0.000833724	0.000794627	0.000591393	0.000561038	0.000564693	0.000294497	0.000275445	0.000423893	0.000366094	0.000454745	0.000292339	0.000311288	0.000219814	0.000275858	0.000182888	0.000246901	0.000258529	0.000514764	0.000513364	0.000487462	0.000194319	0.000223716	0.000171413	0.000270667	0.00037727	0.000351148	0	8.42258e-07	4.88486e-06	5.00901e-05	6.00764e-05	8.09491e-05
0	4.62802e-05	0	0	9.18595e-05	0	0	0	0	0	0	0	0	0.0001121	0.000215718	0.000220789	3.09006e-05	0.000140092	0	1.41436e-05	0	0	0	0	0	0	0	0	0.000533277	0.000929776	0.000721377	0	0	0	0.000860299	0.000817257	0.00205821	0	0	0	0	0	0	0	0	0	0	0	0
6.79267e-05	0.000104471	0.00015002	9.42821e-05	0.000134901	0	0	0	0	0	0	0	2.45363e-06	0.000129958	0.000162961	0.000134728	0.000114291	0.000192843	0.000146196	7.56732e-05	8.60897e-05	0.0001084	3.23949e-05	0	0	7.52863e-05	0.000122718	8.04228e-05	5.91061e-05	3.54894e-05	5.7149e-05	1.1916e-05	2.28249e-05	2.95207e-05	0.000122972	9.38013e-05	8.42459e-05	0.000283388	0.000339865	0.000262332	0.000135972	0.000111738	0.000110798	0	0	0	1.86137e-06	0	0
0	0	0	0	0	0	0	0	0	0	0	0	0	0	0	0	0	0	0	0	0	0	0	0	0	0	0	0	0	0	0	0	0	0	0	0	0	0	0	0	0	0	0	0.000101798	0.000133162	9.11452e-05	0	0	0
0	0	0	0	0	0	0	0	0	0	0	0	0	0	0	0	0	0	0	0	0	0	0	0	0	0	0	0	0	0	0	0	0	0	0	0	0	0	0	0	0	0	0	0.000527681	0.000343141	0.000340561	0	0	0
0	0	1.83958e-06	0	0	0	4.48613e-06	0	0	0	0	0	0	2.40379e-06	3.61849e-06	1.51173e-06	0	0	0	0	0	0	0	0	0	1.9337e-06	1.22245e-06	0	0	0	0	0	0	0	0	0	0	0	0	0	0	0	0	0	9.31153e-06	6.26465e-06	0	0	0
0	0	0	0	0	0	0	0	2.68351e-05	0	0	1.82071e-05	2.20738e-05	0	0	0	0	0	0	0	0	0	0	0	3.31035e-06	0	0	0	0	0	0	0	0	0	0	3.24202e-05	0	0	0	0	5.62255e-06	0	0	0.000635371	0.00051602	0.00051192	0	0	0
0	0	0	0	0	0.000783061	0.000141483	0.00106358	0	0	0	0.000234519	0.000284598	0	0	0	0	0	0	0	0	0	0	0	0	0	0	0	0	0	0	0	0	0	0	0	0	0	0	0	0	0	0	0	0	0	0	0	0
0	0	0	0	0	0.00101176	0.00116606	0.000988712	1.68438e-05	0	0	0.000789112	0.000520099	0	0	0	0	0	0	0	0	0	0	0	0	0	0	0	0	0	0	0	0	0	0	0	0	0	0	0	0	0	0	0	0	0	0	0	0
3.1027e-06	2.43485e-06	1.8374e-06	9.32622e-07	1.37336e-06	1.46981e-06	0	0	1.91889e-06	1.15443e-06	1.38129e-06	5.33778e-06	5.77284e-06	1.73338e-06	1.98474e-06	1.60045e-06	0	6.8082e-07	1.15103e-06	8.75491e-07	1.01165e-06	8.38622e-07	0	0	1.35933e-06	0	1.68908e-06	1.64659e-06	0	1.36499e-06	0	1.19323e-06	9.65922e-07	9.4322e-07	1.18895e-06	1.05282e-06	2.1107e-06	1.025e-06	9.00055e-07	0	0	1.54599e-06	1.49885e-06	0	7.98565e-07	6.16873e-07	1.08636e-06	2.51511e-06	1.01524e-06
0	0	0	0	0	0	0	0	0	0	0	0	0	0	0	0	0	0	0	0	0	0	0	0	0	0	0	0	0	0	0	0	0	0	0	0	0	0	0	0	0	0	0	0.00068717	0.000572233	0.000562521	0	0	0
0	0	0	0	0	8.57023e-05	0.000126529	9.68239e-05	0	0	0	0.000295105	0.000304203	0	0	0	0	0	0	0	0	0	0	0	0	0	0	0	0	0	0	0	0	0	0	0	0	0	0	0	0	0	0	0.000318742	0.000289335	0.00028592	0	0	0
0	0	0	7.40633e-07	0	4.29928e-06	6.7585e-06	4.53734e-06	0	0	0	0	0	0	0	0	2.50796e-06	0	0	0	0	0	0	0	0	0	0	2.29392e-06	0	0	0	0	0	1.80554e-07	0	1.51837e-06	0	0	0	0	0	0	0	1.80294e-05	1.07451e-05	1.21588e-05	0	0	0
0	0	0	0	0	0	0	0	0	0	0	0	0	0	0	0	0	0	0	0	0	0	0	0	0	0	0	0	0	0	0	0	0	0	0	0	0	0	0	0	0	0	0	0.000261786	0.000252384	0.000221558	0	0	0
0	0	0	0	0	8.67601e-05	2.29093e-05	9.97868e-05	0	0	0	7.59037e-05	8.93517e-05	0	0	0	0	0	0	0	0	0	0	0	0	0	0	0	0	0	0	0	0	0	1.20311e-05	0	0	0	0	0	0	0	0	4.131e-05	0	0	0	0	0
0	0	0	0	0	0	0	0	0	0	0	0	0	0	0	0	0	0	0	0	0	0	0	0	0	0	0	0	0	0	0	0	0	0	0	0	0	0	0	0	0	0	0	4.04757e-05	3.23188e-05	0	0	0	0
0	1.72304e-06	0	0	0	0	0	0	0	0	0	0	0	0	0	0	0	0	0	0	0	0	0	0	0	0	0.000323746	1.14012e-05	4.19214e-06	0	0	0	0	0	0	0	0	0	0	0	0	0	0	0.00280354	0.00388969	0.00331854	0	0	0
0	0	0	0	0	0	0	0	0	0	0	0	0	0	0	0	0	0	0	0	0	0	0	0	0	0	0	0	0	0	0	0	0	0	0	0	0	0	0	0	0	0	0	4.23317e-05	4.63434e-05	3.00083e-05	0	0	0
0	0	0	0	0	0	0	0	0	0	0	0	0	0	0	0	0	0	0	0	0	0	0	0	0	0	0	0	0	0	0	0	0	0	0	0	0	0	0	0	0	0	0	0.0140246	0.0130807	0.0122158	0	0	0
0	2.90104e-06	6.42886e-05	6.90224e-05	4.29453e-05	7.64889e-05	9.14546e-05	9.07575e-05	0	0	0	7.00792e-05	5.64906e-05	0	0	4.71398e-05	5.04227e-06	4.09078e-05	4.29527e-05	3.29861e-05	2.87564e-05	2.36755e-05	4.1162e-05	2.7942e-05	0	0	0	2.96266e-05	3.2406e-05	0	4.60989e-05	3.60219e-05	4.0723e-05	3.70533e-05	3.01239e-05	3.32777e-05	3.76147e-05	2.20229e-06	4.61189e-05	4.79798e-05	2.85651e-05	3.7948e-05	3.55396e-05	0	0	0	3.86255e-05	3.32588e-05	0
0	0	0	0	0	0	0	0	0	0	0	0	0	0	0	0	0	0	0	0	0	0	0	0	0	0	0	0	0	0	0	0	0	0	0	0	0	0	0	0	0	0	0	0.000142345	0.000164163	0.000145429	0	0	0
7.29966e-05	6.34308e-05	0	4.91324e-05	0	0	0	0	0.000173786	0.000129195	0.000172253	0.000158011	0	0	6.10124e-05	0.000101021	0	0	0	0	0	0	0.000182701	0.000154165	0.000192976	8.74088e-05	0.000164171	0.000119298	0	0	5.78222e-05	0.000227919	0.000231227	0.000261333	5.18343e-05	6.08027e-05	6.567e-05	0	0	0	0	0	0	0.000130356	8.69289e-05	0.000101039	0.000132723	0.000219343	0.000189119
0.000872484	0.000777669	0.000824688	0.00089429	0.000866355	0.00340758	0.00373324	0.00328647	0.000774855	0.000854438	0.00110048	0.000852534	0.00159342	0.00110985	0.00112086	0.00106035	0.000974364	0.00131034	0.000773697	0.00110285	0.00140217	0.00118528	0.00104556	0.00130575	0.00126548	0.00101452	0.00103512	0.000936067	0.00134518	0.00123981	0.00117443	0.00108572	0.00122354	0.000897183	0.0014824	0.00143402	0.00106666	0.00098595	0.000895225	0.00100468	0.000941032	0.000856485	0.00112545	0.00316894	0.00331712	0.00315502	0.00101439	0.000952415	0.000806101
0	0	0	0	0	0	0	0	0	0	0	0.000224576	0.000396077	0	0	0	0	0	0	0	0	0	0	0	0	0	0	0	0	0	0	0	0	0	0	0	0	0	0	0	0	0	0	0.00148406	0.00143053	0.00122806	0	0	0
0	0	0	0	0	2.65693e-05	7.77756e-06	2.27865e-05	0	0	0	9.72906e-06	1.68686e-05	0	0	0	0	0	0	0	0	0	0	0	0	0	0	0	0	0	0	0	0	0	0	0	0	0	0	0	0	0	0	0	0	0	0	0	0
0.00166976	0.00195031	0.00117588	0.00108467	0.00151791	0.00287109	0.00109763	0.00161413	0.00190295	0.00146743	0.00175736	0.00267007	0.0026751	0.00187168	0.00190975	0.00192979	0.00130269	0.00140717	0.00220084	0.0017976	0.00158429	0.00253364	0.0010158	0.0020332	0.0024503	0.00176223	0.00220698	0.00172345	0.0020832	0.0022394	0.00246045	0.00129179	0.00136492	0.00145912	0.00153785	0.00206857	0.00273146	0.000966019	0.00124757	0.00146417	0.0018899	0.00143011	0.00190458	0.00156562	0.00208016	0.00242771	0.0017644	0.00234783	0.00203374
1.55197e-05	5.97932e-06	2.87781e-05	5.30514e-05	2.33578e-05	0	3.5594e-05	0.000115196	0	0	0	7.88194e-06	5.17115e-06	1.20719e-05	1.90887e-05	1.36356e-05	1.23303e-05	0	0	0	0	0	7.16564e-06	0	0	0	0	0	8.98473e-06	1.37844e-05	6.60799e-06	2.42996e-05	2.31414e-05	4.41152e-06	1.86539e-05	1.99672e-05	9.70838e-06	3.3072e-06	0	0	0	2.71778e-05	0	6.1425e-05	4.53899e-05	4.36662e-05	0	0	3.61755e-06
3.98028e-05	4.01806e-05	0	0	0	0	0	0	0	0	0	0	0	4.5941e-05	3.99234e-05	3.42776e-05	0	2.49675e-05	0	5.449e-05	4.03473e-05	0	0	0	0	2.75499e-05	3.87964e-05	4.16507e-05	2.66974e-05	0	0	0	0	0	0	1.7273e-05	3.5745e-05	1.41966e-05	0	0	3.82738e-05	3.59185e-05	4.89361e-05	0	0	0	0	0	0
0	0	0	0	0	0.00016581	0.00016976	0.000171704	0	0	0	0	0	0	0	0	0	0	0	0	0	0	0	0	0	0	0	0	0	0	0	0	0	0	0	0	0	0	0	0	0	0	0	0	0	0	0	0	0
0	2.27e-05	0	5.75492e-05	0	0.00740769	0.00679931	0.00746166	0	0	0	0	0	0	0	0	0	0	0	0	0	0	0	0	0	0	0	0	0	0	0	0	0	0	0	0	0	0	0	0	0	0	0	0.00289384	0.00293187	0.0025291	0	0	9.6945e-06
7.9432e-05	8.02087e-05	0.000210433	0.000205784	0.000134018	0	0	0	9.36535e-05	7.39884e-05	8.26709e-05	8.18434e-05	7.77538e-05	0.000108415	8.36553e-05	0.000103954	5.74638e-05	6.82603e-05	5.68553e-05	9.14136e-05	0.000103809	8.33368e-05	0.000144257	0.000143835	0.000168782	7.42134e-05	5.7334e-05	0.000107048	7.28434e-05	5.19881e-05	7.8355e-05	7.85577e-05	1.98297e-05	9.59701e-05	8.43191e-05	8.39891e-05	6.42412e-05	7.37002e-05	6.70034e-05	6.5422e-05	6.68859e-05	9.40814e-05	5.36549e-05	0	0	0	4.19076e-05	7.2622e-05	7.01849e-05
4.99255e-05	7.31693e-05	0.000200162	0.000197327	0.000120549	0.000225434	0.000221631	0.000208444	0.000232941	0.000379931	0.000117254	0.00032431	0.000142038	0.000180652	0.00016306	0.000160831	0.000116734	9.96105e-05	7.35084e-05	0.000170513	0.000258559	0.00020766	0.000141743	0.000173958	0.000205692	5.97638e-05	7.25626e-05	0.00010643	5.21676e-05	7.24853e-05	4.22203e-05	0.000160499	0.000260941	0.000150697	5.00527e-05	9.43353e-05	6.07413e-05	0.000181684	0.000145811	0.000158317	0.000124316	0.000147365	0.000126652	5.18123e-05	4.99117e-05	4.65777e-05	0.000177209	0.000170307	0.000208899
0	0	0	0	0	0	0	0	0.000220148	0.000201289	0.000224602	0	0	0	0	0	0	0	0	0	0	0	0	0	0	2.52659e-06	0	0	0	0	0	0	0	0	0	0	0	0	0	0	0	0	0	0	0	0	0	0	0
0	0	0	0	0	5.78502e-05	6.71768e-05	6.45276e-05	0	0	0	7.81087e-05	0.000106999	0	0	0	0	0	0	0	0	0	0	0	0	0	0	0	0	0	0	0	0	0	0	0	0	0	0	0	0	0	0	0	0	0	0	0	0
0	0	0	0	0	0	0	0	0	0	0	2.09179e-05	2.66391e-05	0	0	0	0	0	0	0	0	0	0	0	0	0	0	0	0	5.72184e-06	2.70985e-06	0	0	0	0	0	0	0	0	0	0	0	0	2.03255e-05	3.71472e-05	4.45401e-05	0	0	0
0	0	0	0	0	0	0	0	0	0	0	0	8.50436e-06	0	0	0	0	0	0	0	0	0	0	0	0	0	0	0	0	0	0	0	0	0	0	0	0	0	0	0	0	0	0	0.000470285	0.000457591	0.000376291	0	0	0
0	0	0	0	0	0	0	0	0	0	0	0	0	0	0	0	0	0	0	0	0	0	0	0	0	0	0	0	0	0	1.6341e-05	0	0	0	0	0	0	0	0	0	0	0	0	0.00045814	0.000587466	0.000654679	0	0	0
0	0	0	0	0	2.99916e-05	1.00925e-05	2.28849e-05	0	0	0	0	0	0	0	0	0	0	0	0	0	0	0	0	0	0	0	0	0	0	0	0	0	0	0	0	0	0	0	0	0	0	0	0	0	0	0	0	0
0	0	0	0	3.27232e-05	0	0	0	2.23717e-05	0	1.68158e-05	0	0	0	0	0	1.36691e-05	1.79331e-05	0	0	0	1.64326e-05	0	0	0	0	0	0	0	0	0	0	0	0	0	0	0	0	0	0	3.014e-05	0	1.38788e-05	0	0	0	0	2.72004e-05	1.62629e-05
0	1.39442e-06	0	0	0	0	0	0	0	0	0	9.81566e-06	3.32365e-05	0	0	0	2.11199e-06	0	0	0	0	0	0	0	0	0	0	0	0	0	0	8.46095e-06	9.65326e-06	0	0	0	0	0	0	0	0	5.60798e-06	0	0.0227953	0.022166	0.0221494	0	0	0
1.16639e-05	4.47222e-06	0	0	0	4.04683e-05	5.63784e-05	5.90993e-05	2.09625e-05	1.85805e-05	0	0	0	0	0	1.36732e-05	0	0	0	1.54409e-05	0	0	3.07985e-05	0	0	0	0	0	1.47098e-05	0	0	0	0	0	0	0	0	1.04142e-05	0	0	0	0	0	3.61591e-05	1.75672e-05	2.56177e-05	0	1.53145e-05	0
0	0	0	0	0	0	0	0	0	0	0	0	0	0	0	0	0	0	0	0	0	0	0	3.64894e-06	0	0	0	0	0	0	0	0	0	0	0	0	0	3.95871e-06	0	0	0	0	0	1.78694e-05	0	1.88709e-05	0	0	0
0.000370284	0.000257051	0.00024287	0.000103835	0.000336252	0.000440334	0.000677763	0.00102624	0.00044611	0.000545166	0.000625994	0.000507091	0.000652886	0.000394329	0.000304993	0.000361895	0.000787589	0.000705099	0.000778365	0.000300116	0.000361704	0.000231751	0.000497267	0.000305356	0.000337952	0.000440268	0.000512961	0.000293032	0.000509521	0.000509513	0.000619247	0.000414096	0.000442407	0.000432161	0.000535306	0.000378567	0.000612309	0.000381876	0.000526569	0.00044194	0.000363432	0.000473254	0.000427075	0.000921745	0.000807666	0.000942901	0.000356251	0.00056302	0.000409081
0	3.9236e-05	0	0	0	0	0	0	0	0	0	0	0	0	0	0	0	0	0	0	0	0	0	0	0	0	0	0	0	0	0	0	0	0	0	0	4.45906e-06	0	0	0	0	0	0	6.70775e-05	0	0.000131375	0	0	0
0	0	0	0	0	0	0	0	0	0	0	0	0	0	0	0	0	0	0	0	0	0	0	0	0	0	0	0	0	0	0	0	0	0	0	0	0	0	0	0	0	0	0	6.54406e-06	9.50656e-06	1.08572e-05	0	0	0
0	0	0	0	0	0	0	0	2.39993e-06	0	0	0	0	0	0	0	0	0	4.71096e-06	0	0	0	0	6.23759e-06	9.47864e-06	0	0	0	0	0	0	0	0	0	0	0	0	0	0	0	4.75067e-06	0	0	0	7.68612e-06	0	0	3.48997e-06	0
0	0	0	0	0	0.000178392	0.000208144	0.000233589	0	0	0	0	0	0	0	0	0	0	0	0	0	0	0	0	0	0	0	0	0	0	0	0	0	0	0	0	0	0	0	0	0	0	0	7.8269e-05	7.31179e-05	8.7363e-05	0	0	0
0	0	0	0	0	6.90711e-06	0	0	0	2.94972e-06	0	8.03538e-06	7.52267e-06	0	0	0	0	0	0	0	0	0	0	0	0	0	0	0	0	0	0	0	0	4.1479e-06	0	0	0	0	0	0	0	0	0	0	0	0	0	0	0
0	0	0	0	0	0	0	0	0	0	0	0	0	0	0	0	0	0	0	0	0	0	0	0	0	0	0	0	0	0	0	0	0	0	0	0	0	0	0	0	0	0	0	0.000525595	0.000516196	0.000484044	0	0	0
0	0	0	0	0	0	0	0	0	0	0	6.81354e-05	5.06508e-05	0	0	0	0	0	0	0	0	0	0	0	0	0	0	0	0	0	0	0	0	0	0	0	0	0	0	0	0	0	0	0	0	0	0	0	0
0	0	0	0	0	0	0	0	0	0	0	0	0	0	0	0	0	0	0	0	0	0	0	0	0	0	0	0	0	0	0	0	0	0	0	0	0	0	0	0	0	0	0	1.49697e-05	1.32743e-05	1.9666e-05	0	0	0
2.06965e-06	1.53997e-06	3.30921e-06	0	2.88963e-06	1.16178e-05	7.29928e-06	0	2.49695e-06	1.69906e-06	2.49603e-06	0	0	2.32029e-06	1.86443e-06	1.65501e-06	0	2.38712e-06	3.25846e-07	1.92559e-06	7.23004e-07	8.72055e-07	4.71345e-06	4.35824e-06	2.97924e-06	2.06157e-06	2.20048e-06	3.57888e-06	1.78017e-06	1.5916e-06	1.40394e-06	0	0	0	2.82893e-06	3.18171e-06	1.62958e-06	4.66269e-06	4.65303e-06	3.99191e-06	1.86458e-06	2.91233e-06	0	0	0	0	3.60118e-06	2.30674e-06	3.5876e-06
0	0	0	0	0	0.000124604	1.57114e-05	1.42143e-05	0	0	0	0	5.39122e-05	0	0	1.29035e-05	0	0	0	0	0	0	0	0	0	0	0	5.02587e-06	0	0	9.93005e-06	0	0	0	0	0	0	0	0	0	0	0	0	0.000145428	0.000148298	0.000130554	0	0	0
0.0019517	0.00185466	0.00107349	0.000989397	0.000987818	0.00623065	0.00635246	0.00484047	0.00359297	0.00339195	0.00336958	0.00370999	0.00425987	0.00139732	0.00184452	0.00197543	0.00248032	0.00271751	0.00228117	0.00278193	0.00276612	0.00266208	0.00240606	0.0019491	0.00247941	0.00261811	0.00235016	0.00180477	0.00250134	0.0025403	0.00254007	0.00223431	0.00170009	0.00208964	0.00254026	0.00247125	0.00248102	0.00134176	0.00145441	0.00113616	0.00196488	0.00201934	0.00209274	0.00347704	0.00308806	0.00339499	0.00203311	0.0027171	0.0025936
0	0	0	0	0	0	0	0	0	0	0	0	0	0	0	0	0	0	0	0	0	0	0	0	0	0	0	0	0	0	0	0	0	0	0	0	0	0	0	0	0	0	0	0	8.96529e-05	0	0	0	0
0.00283688	0.00316797	0.000829381	0.000238098	0.00106136	0.000329942	0.000421905	0.00121735	0.00159852	0.002082	0.00173166	0.00625628	0.00918764	0.00337005	0.00354183	0.00399001	2.79814e-05	0.00217589	0.00162423	0.00213194	0.00265677	0.00228916	0.00451709	0.00663593	0.00476201	0.00384927	0.00269239	0.00255606	0.0024343	0.00247879	0.00236107	0.00321254	0.00419738	0.00355165	0.00220335	0.00234685	0.00263411	0.0038496	0.00316283	0.00382227	0.00294077	0.000271752	0.00206378	0.0027481	0.00183184	0.0018454	0.00347168	0.00434948	0.00154852
0	0	0	0	0	0	0	0	0	0	0	5.12998e-06	0	0	0	0	0	0	0	2.89767e-06	0	0	0	0	0	0	1.79138e-06	0	0	0	0	0	0	0	0	0	0	0	0	0	0	0	0	1.94558e-05	1.22506e-05	2.7768e-05	0	0	0
0	1.95364e-05	0	0	0	0	0	0	0	0	0	0	0	0	0	0	0	0	0	0	0	0	0	0	0	0	0	0	0	0	0	0	0	1.05521e-05	0	0	0	0	0	0	0	0	0	0	0	0	0	0	0
0	0	0	0	0	0	0	0	2.2931e-05	0	0	0	0	0	0	0	0	0	0	0	0	0	0	0	0	0	0	0	0	0	0	0	0	0	0	0	0	0	0	0	0	0	0	0.000384296	0.000604337	0.000670371	0	0	0
0	0	0	0	0	0.00045301	0.000217288	0.00065645	0	0	0	0.00018886	0.000148341	0	0	0	0	0	0	0	0	0	0	0	0	0	0	0	0	0	0	9.64469e-05	9.50027e-05	8.08046e-05	0	0	0	0	0	0	0	0	0	0	0	2.94788e-05	0	0	0
0	0	0	0	0	0	0	0	0	0	0	0	0	0	0	0	0	0	0	0	0	0	0	0	0	0	0	0	0	0	0	0	0	0	0	0	0	0	0	0	0	0	0	0.000236713	0.000172606	0.00020313	0	0	0
0	0	0	0	0	3.57502e-05	0	0	0	0	0	0	0	0	0	0	0	0	0	0	0	0	0	0	0	0	0	0	0	0	0	0	0	0	0	0	0	0	0	0	0	0	0	0	0	0	0	0	0
0	0	0	0	0	0	1.12123e-05	0	1.72253e-05	1.46768e-05	1.26236e-05	0	0	0	0	0	0	0	0	0	0	0	0	7.60565e-06	4.44717e-06	0	0	0	0	0	0	0	0	0	0	6.39582e-06	0	0	0	0	0	0	0	0	0	0	0	0	0
0	0	0	0	0	0	0	0	0	0	0	0	0	0	0	0	0	0	0	0	0	0	0	0	0	0	0	0	0	0	0	0	0	0	0	0	0	0	0	0	0	0	0	2.84631e-05	2.80346e-05	2.29863e-05	0	0	0
5.80023e-06	6.21397e-06	0	9.75883e-06	6.75195e-06	2.55461e-05	2.01454e-05	2.97587e-05	6.34222e-06	3.3455e-06	5.79054e-06	9.4436e-06	1.25894e-05	7.06716e-06	9.58877e-06	7.96958e-06	9.24188e-06	6.17507e-06	5.74408e-06	8.89169e-06	5.88895e-06	5.9803e-06	1.29384e-05	1.10737e-05	9.93715e-06	0	2.84868e-06	0	0	5.13913e-06	0	1.13208e-05	1.38338e-05	1.32258e-05	6.23407e-06	4.4781e-06	3.76529e-06	7.62511e-06	6.8286e-06	7.76613e-06	8.77002e-06	8.94999e-06	9.89835e-06	0	0	0	8.8085e-06	8.51369e-06	1.02101e-05
0	3.57854e-05	0	7.88645e-05	0	0.00034621	0.000436598	0.000326956	0	0	0	0	0	0	0	0	0	0	0	0	0	0	0	0	0	0	1.40201e-05	0.000116332	0	0	0	0	0	0	7.08886e-06	0	0	0	0	0	0	0	0	5.39165e-05	7.26476e-05	5.63745e-05	0	0	0
0	0	0	0	0	0	0	0	0	0	0	0	0	0	0	0	0	0	0	0	0	0	0	0	0	0	0	0	0	0	0	0	0	0	0	0	0	0	0	0	2.8635e-05	1.87031e-05	3.17381e-05	0	0	0	0	0	0
0	0	0	0	0	0	0	0	0	0	0	0	0	0	0	0	0	0	0	0	0	0	0	0	0	0	0	0	0	0	0	0	0	0	0	0	0	0	0	0	0	0	0	6.22989e-05	0	4.78797e-05	0	0	0
0	0	0	0	0	0	0	0	0	0	0	0	0	0	0	0	0	0	0	0	0	0	0	0	0	0	0	0	0	0	0	0	0	0	0	0	0	0	0	0	0	0	0	3.73498e-05	2.92642e-05	3.88781e-05	0	0	0
0	0	0	0	7.63938e-07	0	0	0	0	0	0	0	0	0	0	0	0	0	0	0	0	0	0	0	0	0	0	0	0	0	0	0	0	4.12698e-05	0	0	1.14655e-06	0	0	0	0	0	0	0	0	0	0	0	0
0	0	0	0	0	0	0	0	0	0	0	3.2911e-05	2.93176e-05	0	0	0	0	0	0	0	0	0	0	0	0	0	0	0	0	0	0	0	0	0	0	0	0	0	0	0	0	0	0	0	0	0	0	0	0
0	0	0	0	0	3.51813e-06	4.09578e-06	4.17653e-06	0	0	0	0	0	0	0	0	0	0	0	0	0	0	0	0	0	0	0	0	0	0	0	0	0	0	0	0	0	0	0	0	0	0	0	0	0	0	0	0	0
0	0	0	0	0	7.04555e-05	1.38837e-05	9.96138e-05	0	0	0	3.07036e-05	0	0	0	0	0	1.88277e-06	1.51145e-06	0	0	0	4.2154e-06	0	0	0	0	0	1.63334e-06	1.10874e-06	1.58098e-06	0	0	1.91793e-05	1.07215e-06	0	0	0	0	0	2.11963e-06	0	0	0	0	0	0	0	1.60737e-05
0	0	0	0	0	0	0	0	0	0	0	0	0	0	0	0	0	0	0	0	0	0	0	0	0	0	0	0	0	0	0	0	0	0	0	0	0	0	0	0	0	0	0	0.000164762	0.000280458	0.000213044	0	0	0
0	1.21623e-05	0	0	0	0	0	0	0	0	0	0	2.81054e-05	0	0	0	0	0	0	0	0	0	0	0	0	3.38336e-05	0	0	0	3.18835e-05	0	0	0	0	3.77024e-05	1.19093e-05	2.829e-05	0	0	0	0	0	0	0.00440874	0.00485826	0.00462043	0	0	0
0	0	0	0	0	0	0	0	0	0	0	0	0	0	0	0	0	0	0	0	0	0	0	0	0	0	0	0	0	0	0	0	0	0	0	0	0	0	0	0	0	0	0	6.78616e-05	0.000111835	9.78598e-05	0	0	0
0	2.53537e-06	0	0	0	0.000188172	0.000322192	0.000256348	0	0	0	0.00013797	0.000101821	0	6.73266e-06	0	0	0	0	0	6.58311e-06	2.45834e-06	0	0	0	0	0	9.8931e-06	0	5.52462e-06	4.02928e-06	2.98056e-05	7.43885e-06	0	8.40766e-06	0	8.23876e-06	0	0	0	3.86634e-06	0	1.93971e-06	0	0	0	0	0	3.96765e-06
0	0	0	1.28186e-05	0	0	0	0	0	0	0	0.000120955	0.000119634	4.03511e-06	0	0	0	0	0	0	0	0	2.50672e-05	1.37913e-05	2.29006e-05	0	0	0	0	0	0	0	0	0	0	0	0	0	0	0	0	0	0	3.61802e-05	4.89149e-05	8.11746e-05	0	0	0
1.63598e-05	1.27483e-05	1.46218e-05	1.89882e-05	8.91247e-06	4.96817e-05	1.44251e-05	1.92188e-05	1.50224e-05	1.10432e-05	1.2158e-05	1.84149e-05	1.32834e-05	8.34578e-06	8.48811e-06	9.63835e-06	1.54938e-05	9.9181e-06	1.54965e-05	1.31472e-05	1.31415e-05	9.95442e-06	6.21303e-06	0	1.83362e-06	1.06449e-05	9.45131e-06	5.28108e-06	9.92087e-06	1.11073e-05	1.14241e-05	1.49354e-05	1.47085e-05	1.53401e-05	6.27471e-06	8.14465e-06	8.75797e-06	6.41923e-06	1.03797e-05	5.99676e-06	1.23192e-05	1.64244e-05	1.02159e-05	0	0	0	1.10976e-05	1.31517e-05	1.1366e-05
0	0	0	0	0	0	0	0	0	0	0	0	0	0	0	0	0	0	0	0	0	0	0	0	0	0	0	0	0	0	0	0	0	0	0	0	0	0	0	0	0	0	0	1.95039e-05	3.1672e-05	2.68667e-05	0	0	0
0	0	0	0	0	0	0	0	0	0	0	0	0	0	0	0	0	0	0	0	0	0	0	0	2.43959e-05	0	0	2.7224e-05	0	0	0	0	0	0	0	0	0	0	0	0	0	0	0	0	0	0	0	0	0
0	0	0	0	0	0	0	0	0	0	0	0	0	0	0	0	0	0	0	0	0	0	0	0	0	0	0	0	0	0	0	0	0	0	0	0	0	0	0	0	0	0	0	1.44702e-05	1.457e-05	1.65951e-05	0	0	0
1.58994e-05	0	0	0	0	1.5478e-05	0	0	1.62612e-05	0	1.907e-05	0	0	0	0	0	0	0	0	1.46474e-05	1.79339e-05	0	0	0	0	0	0	0	0	1.96555e-05	0	0	0	0	0	0	2.73003e-05	1.56507e-05	0	1.24579e-05	2.02468e-05	0	1.72377e-05	0	0	0	0	0	0
1.30348e-05	0	0	0	0	0	0	0	0	0	0	0	0	0	0	0	0	0	0	0	0	0	0	0	0	0	0	0	0	0	0	0	0	0	0	2.05704e-05	0	0	0	0	0	0	0	0.000124453	4.62824e-05	0.000123362	0	0	0
0	6.59691e-06	0	0	0	0	0	0	0	0	0	0	0	1.84377e-05	0	0	0	0	0	0	0	0	0	0	0	0	0	0	0	0	0	0.0003179	0.000280359	0	0	0	0	0	0	0	0	0	0	0.000101872	0.000131847	0.000102336	0	0	0
0	0	0	0	0	4.34601e-05	5.28385e-05	3.26066e-05	0	0	0	5.39591e-05	8.39525e-05	0	0	0	0	0	0	0	0	0	0	9.89644e-06	0	0	0	0	0	0	0	0	0	0	0	0	0	0	0	0	0	0	0	0	0	0	0	0	0
0.000347778	0.000199485	0.00268948	0.00234001	0.00173458	3.15751e-05	3.6953e-05	0	0.000537437	0.000511883	0.000552006	0.00141926	0.000743012	0.00126552	0.000926734	0.00101682	0.000732079	0.000355897	0.000292816	0.000203923	0.000312364	0.000296984	0.00183778	0.00190821	0.00193198	0.00103735	0.00101321	0.00132798	0.000478067	0.000440716	0.000562328	0.000537402	0.000672476	0.000681464	0.000620916	0.000671804	0.00052373	0.00183802	0.00155912	0.0021045	0.000690238	0.000619172	0.000813989	1.86139e-05	4.1828e-05	3.44311e-05	0.00061265	0.00025941	0.000293476
0	0	0	0	0	0.000386836	0.00040667	0.000674905	0	0	0	0.000256205	0.000126306	0	0	0	0	0	0	0	0	0	0	0	0	0	0	0	0	0	0	0	0	0	0	0	0	0	0	0	0	0	0	0.000857696	0.000664756	0.000712491	0	0	0
0	0	0	0	0	0	0	0	0	0	0	0	0	0	0	0	0	0	0	0	0	0	0	0	0	0	0	0	0	0	0	0	0	0	0	0	0	0	0	0	0	0	0	0	0	1.16254e-05	0	0	0
0	0	0	0	0	0.000413704	0.000452554	0.00037184	0	0	0	0	0	0	0	0	0	0	0	0	0	0	0	0	0	0	0	0	0	0	0	0	0	0	0	0	0	0	0	0	0	0	0	0	0.000126206	0.000132703	0	0	0
0	0	0	0	0	0	0	0	0	0	0	0	0	0	0	0	0	0	0	0	0	0	0	0	0	0	0	0	0	0	0	0	0	0	0	0	0	0	0	0	0	0	0	0.000231805	0.00027431	0.000217422	0	0	0
0	0	0	0	0	0	0	0	0	0	0	0	0	0	0	0	0	0	0	0	0	0	0	0	0	1.20402e-05	6.9249e-06	6.2255e-06	0	0	0	0	0	0	1.14523e-05	1.28056e-05	0	0	0	0	0	0	0	3.89734e-05	3.69097e-05	3.70175e-05	0	0	0
0	0	0	0	0	4.98655e-05	4.14884e-05	4.37081e-05	0	0	0	0	0	0	0	0	0	0	0	0	0	0	0	0	0	0	0	0	0	0	0	0	0	0	0	0	0	0	0	0	0	0	0	0	0	0	0	0	0
0	0	0	0	0	0	0	0	0	0	0	0	0	0	0	0	0	0	0	0	0	0	3.31053e-06	0	4.18674e-06	0	0	0	3.85357e-06	0	0	0	6.66707e-06	0	0	0	3.01846e-06	0	0	0	0	0	1.30072e-05	0.000115223	0.000103833	9.55165e-05	0	0	0
0	0	0	0	0	1.08423e-05	9.26408e-06	1.47373e-05	0	0	0	0	7.85744e-06	0	0	0	0	0	0	0	0	0	0	0	0	0	0	0	0	0	0	0	0	0	0	0	1.01016e-06	0	0	0	0	0	0	2.67444e-06	3.40862e-06	3.89424e-06	0	0	0
3.29442e-05	5.4712e-05	5.72947e-05	0	5.54338e-05	0	0	0	3.18429e-05	3.00989e-05	3.06769e-05	6.72411e-05	4.44567e-05	4.39418e-05	5.1672e-05	0	0	2.95797e-05	2.55214e-05	0	3.07575e-05	2.29595e-05	4.98558e-05	4.70648e-05	0	3.66349e-05	4.05412e-05	0	0	3.05255e-05	2.34409e-05	7.09932e-05	3.06295e-05	5.24001e-05	4.26971e-05	3.14542e-05	0	4.0103e-05	4.34355e-05	3.81403e-05	0	2.68503e-05	0	2.5497e-05	0	1.64374e-05	3.62874e-05	5.71837e-05	3.4064e-05
0	0	0	0	0	0	0	0	0	0	0	0	0	0	0	0	0	0	0	0	0	0	0	0	0	0	0	0	0	0	0	0	0	0	0	0	0	0	0	0	0	0	0	4.30023e-05	8.22081e-05	8.41167e-05	0	0	0
0	0	2.98854e-05	3.66156e-05	2.9449e-05	0	0	0	0	0	0	0	0	0	0	0	0	0	0	0	0	0	0	1.05568e-05	0	0	0	0	0	0	0	0	0	0	0	0	0	1.15317e-05	0	0	0	0	0	4.05892e-05	5.38412e-05	4.37998e-05	0	0	0
1.06335e-05	1.16833e-05	1.13577e-05	1.27803e-05	1.06095e-05	0	0	0	5.98616e-06	0	7.39374e-06	0	0	9.7938e-06	0	8.98662e-06	0	8.42408e-06	9.07743e-06	7.34884e-06	0	0	0	0	0	8.01531e-06	7.71285e-06	0	8.85736e-06	0	0	0	0	0	0	6.41341e-06	0	8.47186e-06	8.85651e-06	8.21661e-06	1.03923e-05	0	7.26213e-06	0	0	0	0	0	0
0	0	0	0	0	0	0	0	0	0	0	0.000222637	0.000315253	0	0	0	0	0	0	0	0	0	0	0	0	0	0	0	0	0	0	0.000112575	9.37195e-05	0.000137154	0	0	0	0	0	0	0	0	0	0.000237603	0.000185303	0.000267266	0	0	0
0	0	0	0	0	0	0	0	0	0	0	0	0	0	0	0	0.00010117	5.30363e-05	6.9472e-05	0	0	0	0	0	0	0	0	0	1.03461e-05	0	0	0	0	0	0	0	0	0.000107044	9.45769e-05	0.000132818	0	0	0	0	0	0	0	0	0
0	0	0	0	1.87204e-05	0	0	0	0	0	0	0	0	0	0	1.73224e-05	0	0	1.84844e-05	0	2.18067e-05	0	0	0	0	0	0	1.72329e-05	0	0	0	0	0	0	0	0	3.11275e-05	0	0	0	0	0	0	0.00118132	0.00147899	0.00128016	0	0	0
0.00180368	0.00200665	0.00338145	0.00350636	0.00349474	0.000857477	0.00127205	0.00166506	0.0027154	0.00264785	0.00292859	0.00396745	0.00423749	0.00232815	0.00267184	0.00251259	0.0012407	0.0020812	0.00164899	0.00274901	0.00290848	0.00214201	0.00157585	0.00286395	0.00193079	0.00199092	0.00216622	0.00185143	0.00219914	0.00186412	0.00199912	0.00231997	0.00299402	0.00308271	0.00188689	0.00197245	0.00190178	0.00382484	0.00415526	0.00463007	0.00297514	0.00269478	0.00217757	0.00132708	0.00110231	0.000964162	0.00270698	0.00364552	0.00356577
0	0	0	0	0	0	0	0	0	0	0	0	0	0	0	0	0	0	0	0	0	0	0	0	0	0	0	0	0	0	0	0	0	0	0	0	0	0	0	0	0	0	0	0	0	0	0	0	0
0	0	0	0	0	0	0	0	0	0	0	0	0	0	0	0	0	0	0	0	0	0	0	0	0	0	0	0	0	0	0	0	0	0	0	0	0	0	0	0	0	0	0	7.5452e-05	4.0096e-05	3.82745e-05	0	0	0
0	0	0	0	0	0	0	0	0	0	0	0	0	0	0	0	0	0	0	0	0	0	0	0	0	0	0	0	0	0	0	8.53e-05	0.000150737	0	0	0	0	0	0	0	0	0	0	0.000131277	0.000152758	0.000192926	0	0	0
0	0	0	0	0	9.82622e-05	0.000105535	0.000107425	0	0	0	8.97294e-05	9.19114e-05	0	0	0	0	0	0	0	0	0	0	0	0	0	0	0	0	0	0	0	0	0	0	0	0	0	0	0	0	0	0	0	0	0	0	0	0
5.64927e-06	2.78467e-06	4.70715e-06	0	3.90517e-06	6.22286e-06	0	0	1.02502e-05	2.00156e-05	0	0	0	6.56011e-06	0	0	0.000168168	0	5.04049e-06	1.15152e-05	5.01879e-06	6.71937e-06	7.05251e-06	2.19165e-05	1.71701e-05	1.38793e-05	4.6963e-06	6.96001e-06	1.39893e-05	1.27551e-05	6.51754e-06	1.61862e-05	1.5264e-05	0	4.55228e-06	3.28086e-06	0	1.13493e-05	2.19722e-05	2.39435e-05	1.59283e-05	1.85962e-05	4.52654e-06	0	0	0	0	5.79174e-06	4.71405e-06
0	0	0	0	0	0	0	0	0	0	0	0	0	0	0	0	0	0	0	0	0	0	0	0	0	0	0	0	0	0	0	0	0	0	0	0	0	0	0	0	0	0	0	0	0	0	0	0	0
0	0	2.5699e-05	1.39439e-05	0	0	0	0	0	0	0	0	0	2.63266e-06	0	0	0	0	0	0	0	0	0	0	0	0	0	0	0	0	0	0	0	0	0	0	0	0	0	0	0	0	0	0.000153383	0.000148591	0.000169106	0	0	7.96791e-06
0	0	0	0	0	0.000154561	0	0.000184218	0	0	0	0	0	0	0	0	0	0	0	0	0	0	0	0	0	0	0	0	0	0	0	0	0	0	0	0	0	0	0	0	0	0	0	2.82862e-05	0	3.45937e-05	0	0	0
0	0	0	0	0	0	0	5.58444e-05	0	0	0	0	0	0	0	0	0	0	0	0	0	0	0	0	0	0	0	0	0	0	0	0	0	0	0	0	0	0	0	0	0	0	0	0	0	6.69116e-06	0	0	0
0	0	0	0	0	0	0	0	0	0	0	0.000110523	0.000317911	0	0	0	0	0	0	0	0	0	0	0	0	0	0	0	0	0	0	0	0	0	0	0	0	0	0	0	0	0	0	0.000183486	0.000169973	0.000209069	0	0	0
0	0	0	0	0	0	0	0	0	0	0	0	0	0	0	0	0	0	0	0	0	0	0	0	0	0	0	0	0	0	0	0	0	0	0	0	0	0	0	0	0	0	0	9.47777e-05	7.52608e-05	9.35883e-05	0	0	0
0	0	0	1.04303e-05	0	0	0	0	2.04596e-05	2.1992e-05	1.93379e-05	0	0	1.18122e-05	0	0	2.18655e-05	1.79079e-05	6.02069e-06	0	0	0	2.98476e-05	0	1.98497e-05	0	0	0	0	8.32739e-06	7.87092e-06	2.58319e-05	2.55104e-05	2.35838e-05	1.93094e-05	1.34173e-05	1.40224e-05	2.22279e-05	1.85152e-05	1.46044e-05	1.95549e-05	0	1.99058e-05	0	0	0	1.89235e-05	2.42796e-05	1.89734e-05
0.000467497	0.000464386	0.000154183	0.000249869	0.00022498	0.000769281	0.000552101	0.000711419	0.000416281	0.000392356	0.000440352	0.000873172	0.00114434	0.00031069	0.000270909	0.000479	0.000659263	0.00038986	0.000652081	0.000408897	0.000381634	0.000351112	0.000561102	5.11526e-05	6.0486e-05	0.000221589	0.000305246	0.000178844	0.000414304	0.000410459	0.000618062	0.000560896	0.000378061	0.000230285	0.000345968	0.000450729	0.000600131	7.75548e-06	0.00043426	0.000372496	0.000548602	0.000732336	0.000684052	0.000833169	0.00116588	0.000933598	0.000546949	0.000468737	0.00032628
0	0	0	0	0	0	0	0	0	0	0	0	0	0	0	0	0	0	0	0	0	0	0	0	0	0	0	0	0	0	0	0	0	0	0	0	0	0	0	0	0	0	0	0.00048763	0	0	0	0	0
0	0	0	0	0	0.000642556	0.000558026	0.000672526	0	0	0	0.000213426	0.000215486	0	0	0	0	0	0	0	0	0	0	0	0	0	0	0	0	0	0	0	0	0	0	0	0	0	0	0	0	0	0	6.36084e-05	7.03666e-05	9.10567e-05	0	0	0
2.52596e-05	0	0	0	2.5315e-05	6.01454e-05	1.30438e-05	0	0	0	0	0.000260347	0.000368009	1.5207e-05	5.62707e-05	2.70333e-05	2.11314e-05	0	2.79433e-05	0	0	4.14855e-05	0	0	1.09906e-05	0	6.99613e-05	0	0	0	0	0	7.0493e-05	3.16094e-05	0	1.1345e-05	0	0	2.32617e-05	2.77874e-05	3.9268e-05	0	0.000114356	0.000594634	0.000512601	0.00061771	4.89537e-05	0	0
0	0	0	0	0	0	0	0	0	0	0	3.09131e-05	3.39568e-05	0	0	0	0	0	0	0	0	0	0	0	0	0	0	0	0	0	0	0	0	0	0	0	0	0	0	0	0	0	0	3.17131e-05	3.52467e-05	2.9577e-05	0	0	0
0	0	0	0	0	0	0	0	0	0	0	0	0	0	0	0	0	0	0	0	0	0	0	0	0	0	0	0	0	0	0	0	0	0	0	0	0	0	0	0	0	0	0	5.27813e-06	1.70086e-05	2.36542e-05	0	0	0
0.00401004	0.00510553	0.0036023	0.00321951	0.00308277	0.00881143	0.00783177	0.00823951	0.0051715	0.00520556	0.0050614	0.00921227	0.00911864	0.00404399	0.00360105	0.00425587	0.00596624	0.00463109	0.00480725	0.00492316	0.00459414	0.00493646	0.00505081	0.00477357	0.00492566	0.00506739	0.00494792	0.00472353	0.00515636	0.00526306	0.00501164	0.00403212	0.00346321	0.0035719	0.00520958	0.00525046	0.00511723	0.0032392	0.00338769	0.00359408	0.0042804	0.0040346	0.00344194	0.00604931	0.00624402	0.00617259	0.00516409	0.00484176	0.00476152
0.000278868	0.000297239	0.000206007	0.000167843	0.000210884	0.000378854	0.000274019	0.00050398	0.000527343	0.000755229	0.000509974	0.000729126	0.00105899	0.000208243	0.000193941	0.000188535	0.000947317	0.000926713	0.000731154	0.000304869	0.00022436	0.000238411	0.000491118	0.000492096	0.000338531	0.000683276	0.000520782	0.000741759	0.000727476	0.000796572	0.000570948	0.000277275	0.000297513	0.000442666	0.000804781	0.000623016	0.000441392	0.00028335	0.000363938	0.000263529	0.000316886	0.00041632	0.000299799	0.00303587	0.00202815	0.00278162	0.000275934	0.000345246	0.000372086
0	0	0	0	0	0.000156679	0.000159327	0.000232612	0	0	0	0.000148819	0.000123432	0	0	0	0	0	0	0	0	0	0	0	0	0	0	0	0	0	0	0.000156523	0.000125101	0.000252074	0	0	0	0	0	0	0	0	0	0.000431501	0.000381152	0.000471748	0	0	0
0	3.67014e-05	3.63976e-05	0	0	0	0	0	0	0	0	3.66881e-05	3.80015e-05	0	3.3549e-05	0	0	0	0	0	0	0	0	0	0	0.000139146	0.000142942	0	0	0	0	0.000282454	0.000231874	0.000222407	1.91645e-05	2.31924e-05	2.70226e-05	0	0	0	0	0	0	0	0	0	0	0	0
0	0	0	0	0	0	0	0	0	0	0	0	0	0	0	0	0	0	0	0	0	0	0	0	0	0	0	0	0	0	0	0	0	0	0	0	0	0	0	0	0	0	0	0.00127486	0.00105612	0.00109549	0	0	0
0	0	0	0	0	0	0	0	0	0	0	0	0	0	0	0	0	0	0	0	0	0	0	0	0	0	0	0	0	0	0	0	0	0	0	0	0	0	0	0	0	0	0	5.55296e-05	4.95746e-05	3.94269e-05	0	0	0
0	2.07692e-05	1.7549e-05	0	0	0	0	0	0	0	0	0	0	0	0	0	0	0	0	1.81159e-05	0	1.00263e-05	0	3.3601e-05	1.7481e-05	0	0	0	0	0	0	0	0	1.60679e-05	0	0	0	0	0	0	1.90802e-05	0	0	0	0	0	1.56444e-05	0	0
0	0	1.88338e-05	0	0	0	0	0	0	0	0	0	0	0	0	0	0	0	0	0	0	0	0	0	0	4.88289e-05	0	0	0	0	1.32767e-05	0	0	0	0	0	0	0	3.55321e-05	5.11038e-05	2.61183e-05	0	0	0.000720647	0.00086526	0.000770512	0	0	0
0	0	0	0	0	3.69789e-05	5.26637e-05	4.56725e-05	0	0	0	2.33032e-05	2.4119e-05	0	0	0	0	0	0	0	0	0	0	0	0	0	0	0	0	0	0	0	1.58774e-06	0	0	0	0	0	0	0	0	0	0	0.000162481	0.000108705	9.52573e-05	0	0	0
0	0	0	0.000109496	6.35632e-05	0	0	0	0	0	0	0	0	5.26793e-05	3.42309e-05	3.63301e-05	4.47003e-05	2.05562e-05	0	0	0	0	6.9421e-05	5.24812e-05	5.60159e-05	5.56907e-05	0	4.84906e-05	2.38102e-05	0	0	0	0	8.35488e-05	4.63886e-05	4.99323e-05	0	2.6597e-05	5.12734e-05	4.00379e-05	0	0	0	0	0	0	0	7.30124e-05	0
0	0	0	0	0	0	0	1.84226e-05	0	0	0	2.35378e-05	2.48417e-05	0	0	1.62463e-05	0	0	0	0	0	0	6.7899e-06	0	0	0	0	1.33555e-05	0	0	0	1.66513e-05	1.72259e-05	2.62657e-05	0	0	0	0	0	0	0	0	0	0	0	0	0	0	0
4.84019e-05	1.9802e-05	1.81006e-05	0	3.04476e-05	0	0	0	0	0	0	0	0	3.44034e-05	4.06506e-05	5.67267e-05	0	7.0537e-05	7.5084e-05	0	4.7517e-05	3.62633e-05	0	4.42737e-05	4.54093e-05	5.32235e-05	5.45543e-05	4.9983e-05	4.99153e-05	6.8916e-05	4.41435e-05	0	0	0	5.79012e-05	5.14081e-05	6.4559e-05	0	0	0	1.50531e-05	0	0	0	0	0	3.24005e-05	0	0
0	0	0	0	0	0	0	0	0	0	0	0	0	0	0	0	0	0	0	0	0	0	0	0	0	0	0	0	0	0	0	0	0	0	0	0	0	0	0	0	0	0	0	0.000122446	8.71007e-05	0.000109269	0	0	0
6.40162e-06	9.7906e-06	1.15709e-05	0	7.52812e-06	0	3.84344e-06	0	7.2431e-06	1.00818e-05	1.18167e-05	3.0513e-05	1.83723e-05	1.01129e-05	8.62153e-06	0	0	5.84777e-06	1.00646e-05	0	1.05279e-05	7.11863e-06	0	1.28459e-05	1.511e-05	9.62479e-06	1.58997e-05	1.96633e-05	0	9.44634e-06	1.04528e-05	0	7.42064e-06	1.09564e-05	1.69733e-05	1.32522e-05	1.03727e-05	1.54502e-05	2.00695e-05	1.68707e-05	6.8584e-06	1.6127e-05	9.97155e-06	0	4.75569e-06	0	1.07169e-05	0	8.99709e-06
0	0	0	0	0	0	0	0	0	0	0	0	0	0	0	0	0	0	0	0	0	0	0	0	0	0	0	0	0	0	0	0	0	0	0	0	0	0	0	0	0	0	0	2.38783e-05	1.87261e-05	2.08376e-05	0	0	0
0	0	0	0	0	0	0	0	0	0	0	0	0	0	0	0	0	0	0	7.57029e-05	9.38839e-05	9.26933e-05	0	0	0	0	0	0	0	0	0	0	0	0	0	0	0	0	0	0	8.42373e-05	0.000100277	9.28358e-05	2.95614e-05	0	0	0	0	0
0	0	0	0	0	0	0	3.98008e-05	0	0	0	3.87143e-05	4.45593e-05	0	0	0	0	0	0	0	0	0	0	0	0	0	0	0	0	0	0	0.000132964	3.51665e-05	4.88725e-05	0	0	0	0	0	0	0	0	0	4.56503e-05	6.18318e-05	7.67985e-05	0	0	0
0	0	0	0	0	0	0	0	0	0	0	0	0	0	0	0	0	0	0	0	0	0	0	0	0	0	0	0	0	0	0	0	0	0	0	0	0	0	0	0	0	0	0	0.000782584	0.000588526	0.000822851	0	0	0
0	0	0	0	0	0.00240426	0.00224546	0.00270294	0	0	0	9.8759e-06	0	0	0	0	0	0	0	0	0	0	0	0	0	0	0	0	0	0	0	0	0	0	0	0	0	0	0	0	0	0	0	0.000825169	0.000687502	0.000647115	0	0	0
0	0	0	0	0	0.000122975	0.000157394	0.000112867	0	0	0	0	0	0	0	0	0	0	0	0	0	0	0	0	0	0	0	0	0	0	0	0	0	0	0	0	0	0	0	0	0	0	0	4.14921e-05	5.42008e-05	4.78669e-05	0	0	0
0	0	0	0	0	0	3.82967e-05	3.1313e-05	0	0	0	1.98059e-05	3.80108e-05	0	0	0	0	0	0	0	0	0	0	0	0	0	0	0	0	0	0	0	0	0	0	0	0	0	0	0	0	0	0	0.000360112	0.000306671	0.0003859	0	0	0
0	0	0	1.40399e-05	0	9.42623e-06	1.09591e-05	1.17114e-05	0	0	0	0	0	0	0	0	0	0	0	0	0	0	0	0	0	0	0	0	0	0	0	0	0	0	0	0	0	0	0	5.24169e-06	0	0	0	3.00498e-05	2.92834e-05	2.74187e-05	0	4.55045e-06	0
5.91555e-05	8.26611e-05	6.77217e-05	0	8.4402e-05	0	0	0.000139588	5.54523e-05	0.000103566	0	0.000238414	8.68153e-05	0.000108161	0.000116895	0.000123072	0.000107956	9.56138e-05	7.49459e-05	0.000151648	8.41178e-05	5.75238e-05	5.57026e-05	0.000210109	0.000229394	4.55886e-05	0.000109195	0	6.02073e-05	0.000125575	9.99738e-05	0	7.65039e-05	0.000117613	0.000140368	6.22894e-05	0.000122557	0.000131663	0.000142879	0.000105628	0.000130057	0.000130017	0.000166055	0	0.000126002	7.86349e-06	7.53631e-05	0.000148283	9.67744e-05
0	0	0	0	0	0	0	0	0	0	0	0	0	0	0	0	0	0	0	0	0	0	0	0	0	0	0	0	0	0	0	0	0	0	0	0	6.0372e-06	0	0	0	0	0	0	6.94272e-05	5.95573e-05	5.94711e-05	0	0	0
5.67143e-05	8.96195e-05	0.000132827	0.000260357	8.90559e-05	0	0.000211606	0.000218883	0.000100209	0.000127986	0.000122854	0	0	7.80307e-05	7.49712e-05	8.36648e-05	8.60732e-05	8.10546e-05	7.54205e-05	5.27718e-05	1.36066e-05	8.2e-05	0.000110648	9.20068e-05	9.94111e-05	0.000138137	0.000110586	0.000210202	0.000174483	0.000137719	0.000147355	6.82887e-05	8.67165e-05	0.000100427	6.77424e-05	7.69986e-05	0.000108279	0	7.36311e-05	0.000101179	0.000143088	8.94128e-05	7.93261e-05	5.84919e-05	0	0	0.000168783	0.000122932	0.000111373
0	0	0	0	0	0	0	0	0	0	0	0	0	0	0	0	0	0	0	0	0	0	0	0	0	0	0	0	0	0	0	0	0	0	0	0	0	0	0	0	0	0	0	0	0	0	0	0	0
0	0	0	0	0	0	0	0	0	0	0	0	0	0	0	0	0	0	0	0	0	0	0	0	0	0	0	0	0	4.42783e-06	0	0	0	0	0	0	0	0	0	0	0	0	0	0.000323151	0.000425407	0.00030319	0	0	0
0	0	0	0	0	0	0	0	0	0	0	3.54573e-05	3.75166e-05	0	0	0	0	0	0	0	0	0	0	0	0	0	0	0	0	0	0	0	0	0	0	0	0	0	0	0	0	0	0	0	0	0	0	0	0
0	0	0	0	0	0	0	0	0	0	0	0	0	0	0	0	0	0	0	0	0	0	0	0	0	0	0	0	0	0	0	0	0	0	0	0	0	0	0	0	0	0	0	0.000523905	0.00107172	0.00102547	0	0	0
0	0	0	0	0	0	0	0	0	0	0	4.45176e-05	5.8197e-05	0	0	0	0	0	0	0	0	0	0	0	0	0	0	1.23527e-05	0	0	0	0	0	0	0	0	0	0	0	0	0	0	0	0	0	0	0	0	0
0	0	0	0	0	0.000300002	0.000287947	0.000322732	0	0	0	7.1863e-05	7.80615e-05	0	0	0	0	0	0	0	0	0	0	0	0	0	0	0	0	0	0	0	0	0	0	0	0	0	0	0	0	0	0	0	0	0	0	0	0
1.63117e-05	2.73476e-06	4.99263e-05	0	4.45048e-05	0	0	0	3.22256e-05	1.94869e-05	3.6235e-05	3.71705e-05	3.46166e-05	2.38511e-05	3.69525e-05	2.93806e-05	0	1.86353e-05	1.46062e-05	1.95431e-05	3.02512e-05	1.70546e-05	0	1.87908e-05	2.62188e-05	1.98543e-05	0	2.45379e-05	2.65488e-05	0	1.45969e-05	3.38386e-05	2.11163e-05	4.66335e-05	4.01801e-05	2.48563e-05	1.72464e-05	1.56275e-05	1.72809e-05	1.68299e-05	3.1335e-05	5.40034e-05	9.07439e-06	0	0	0	3.11769e-05	1.53821e-05	1.21664e-05
0	0	0	2.09302e-05	0	0	0	0	0	0	0	0	0	0	0	0	0	0	0	0	0	0	4.05165e-05	5.05347e-05	1.99996e-05	5.51557e-05	0	7.37585e-05	0	0	0	0	0	0	0	0	0	1.85307e-05	1.78812e-05	2.01768e-05	0	0	0	0	0	0	0	0	0
0	0	0	0	0	0	0	0	0	0	0	0	0	0	0	0	0	0	0	0	0	0	0	0	0	0	0	0	0	0	0	0	0	0	0	0	0	0	0	0	0	0	0	3.86962e-05	3.89338e-05	5.04114e-05	0	0	0
0.000128273	7.50107e-05	5.14905e-05	6.81835e-05	8.7784e-05	0.000125902	1.38696e-05	0	0	0	3.11486e-06	0	0	6.12027e-05	0.00019808	0	0	4.66247e-06	1.46507e-05	0	8.75069e-05	0	2.63531e-05	0.000209799	8.89005e-05	0	0.000175913	1.00584e-05	1.92151e-05	1.85374e-05	0	0	0	0	0.000181872	0.00013623	5.35488e-05	0.000206403	6.198e-05	0.000151005	9.92173e-05	9.33078e-05	6.47419e-05	0	0	0	7.66859e-05	6.45896e-05	6.73583e-05
0	0	0	0	0	7.91605e-05	8.93183e-05	9.54974e-05	0	0	0	8.15116e-05	6.1983e-05	0	0	0	0	0	0	0	0	0	0	0	0	0	0	0	0	0	0	0	0	0	0	0	0	0	0	0	0	0	0	1.67238e-05	2.34871e-05	2.36284e-05	0	0	0
0	0	0	0	0	0	0	0	0	0	0	0	0	0	0	0	0	0	0	0	0	0	0	0	0	0	0	0	0	0	0	0	0	0	0	0	0	0	0	0	0	0	0	0	0	0	0	0	0
0	0	0	0	1.22224e-05	0	0	0	0	1.68156e-05	0	2.04884e-05	0	0	0	1.23464e-05	0	9.5427e-06	0	0	0	0	1.30152e-05	1.06701e-05	0	1.03451e-05	1.14465e-05	0	0	0	1.05464e-05	0	0	0	0	0	6.03605e-06	0	9.46459e-06	9.2532e-06	0	1.01982e-05	0	3.21514e-05	1.3038e-05	2.47631e-05	0	7.98926e-06	1.19111e-05
0	0	0	0	0	0	0	0	0	0	0	0	0	0	0	0	0	0	0	0	0	0	0	0	0	0	0	0	0	0	0	0	0	0	0	0	0	0	0	0	0	0	0	0	0	3.65717e-05	0	0	0
0	4.13443e-06	0	1.0794e-05	4.20484e-06	7.42434e-06	0	6.37959e-06	4.7475e-06	0	0	0	0	7.54311e-06	0	0	1.11602e-05	0	0	1.12416e-05	0	0	0	0	0	0	0	0	0	3.81656e-06	1.42177e-05	0	0	0	0	0	0	0	0	0	0	0	0	0	0	4.49151e-06	0	0	0
0	0	0	0	0	0	0	0	3.26181e-05	0	4.0663e-05	0	0	0	2.45683e-06	0	0	3.37865e-05	0	2.66607e-05	0	0	0	3.39728e-05	3.02549e-05	0	0	2.58055e-05	1.58329e-05	1.60546e-05	0	0	0	0	5.02683e-06	0	2.6782e-05	1.23045e-05	0	0	0	0	0	0.000165242	0.000119636	8.87728e-05	0	2.91948e-05	2.96413e-05
0	0	2.01078e-05	2.04016e-05	1.24823e-05	0	0	0	0	2.76278e-06	0	1.42236e-05	4.38086e-06	5.04272e-06	3.21636e-06	0	0	4.62661e-06	0	3.66996e-06	2.21141e-06	0	0	0	0	0	0	0	8.48139e-06	0	0	7.5013e-06	0	7.7553e-06	1.34121e-05	1.1439e-05	5.78924e-06	2.05614e-05	2.82213e-05	1.89591e-05	1.10805e-05	9.67874e-06	6.76246e-06	0	0	0	0	0	0
0	0	0	0	0	0	0	0	0	0	0	0	0	0	0	0	0	0	0	0	0	0	0	0	0	0	0	0	0	0	0	0	0	0	0	0	0	0	0	0	0	0	0	0	0	3.01902e-05	0	0	0
0	0	0	0	0	0	0	0	0	0	0	0	0	0	0	0	0	0	0	0	0	0	0	0	0	0	0	0	0	0	0	0	0	0	0	0	0	0	0	0	0	0	0	2.34039e-05	2.05849e-05	1.93859e-05	0	0	0
0	0	0	0	0	0.00010414	0.000157802	0.000281136	0	0	0	0	0	0	0	0	0	0	0	0	0	0	0	0	0	0	0	0	0	0	0	0	0	0	0	0	0	0	0	0	0	0	0	0	0	0	0	0	0
0	0	0	0	0	0	0	0	0	0	0	0	0	0	0	0	0	0	0	0	0	0	0	0	0	0	0	0	0	0	0	0	0	0	0	0	0	0	0	0	0	0	0	5.6121e-06	5.23949e-06	4.39076e-06	0	0	0
0	0	0	0	0	1.16799e-05	1.03405e-05	1.29902e-05	0	0	0	5.93387e-06	0	0	1.68065e-05	5.43387e-06	0	0	7.97059e-06	0	0	3.26627e-06	0	0	0	0	0	9.44384e-06	1.04523e-05	0	0	0	0	0	6.2169e-06	0	0	0	0	0	0	0	0	8.97905e-06	1.35075e-05	3.20202e-06	1.01715e-05	0	0
0	0	0	0	0	0	0	0	0	0	0	0	0	0	0	0	0	0	0	0	0	0	0	0	0	0	0	0	0	0	0	0	0	0	0	0	0	0	0	0	0	0	0	0.000264091	0.00023821	0.0002232	0	0	0
0	3.17797e-06	0	0	2.27507e-06	0	0	0	0	0	0	0	0	0	0	0	0	1.57862e-06	0	0	0	0	0	0	1.22305e-06	1.84453e-06	0	0	0	2.01901e-06	0	0	0	0	0	0	0	2.2372e-06	0	0	0	0	1.8008e-06	1.06164e-05	1.30596e-05	1.2726e-05	0	2.24116e-06	0
0	0	0	0	0	0	2.25642e-05	1.89272e-05	0	0	0	0	0	2.74509e-06	0	0	0	0	0	0	0	0	0	0	0	0	0	0	0	4.72267e-06	0	0	0	0	0	0	0	0	0	0	0	0	0	4.07582e-06	0	0	0	4.28045e-06	0
0	0	0	0	0	0	0	0	3.33025e-05	2.77046e-05	1.84628e-05	0	0	0	0	0	0	0	0	0	0	0	0	0	0	0	0	0	0	0	0	0	0	0	0	0	0	0	0	0	0	0	0	4.87709e-05	3.49818e-05	2.99794e-05	0	0	0
0.000397098	0.000615274	0	0.000274891	0.000332286	0.00109185	0.00100937	0.00125	0.000576158	0.000744214	0.000613729	0.000272113	0.000349103	8.3369e-05	0.000393075	0.000145716	0.000131009	0.000169899	0.00032429	0.000298903	0.000391373	0.0003834	0.000119433	0.000121714	9.52307e-05	0.000272569	0.000343073	0.000334678	0.000422447	0.000247622	0.000580184	0.000824706	0.000505783	0.00060004	0.000211289	9.69688e-05	0.000168055	0.000336261	0.000430931	0.000702763	0	8.18909e-05	6.79275e-05	0.000321382	0.000479774	0.000461206	0.000245453	0.000311317	0.000250062
0.000268932	0.000203035	0.000239165	0.000199061	0	0.00044983	0.000548479	0.000438126	0.00029775	0.000521991	0.000410966	0.000235331	0.000285786	0	0.000186916	0.00018728	0.000454529	0.000363639	0.000261264	0.000334367	0.000202052	0.000351624	0.000580603	0.000472055	0.000278013	0.000270796	0	0.000301811	0.000356061	0.000295136	0.000366118	0.000165477	0.0002993	0.000129075	0.000210031	9.48693e-05	0.000148737	0.000201076	0.000346325	0.000197926	0.000516888	0.00048243	0.000263666	8.11546e-05	0.000462471	4.17831e-05	0.000202796	0.000127296	0
0	0	0	0	0	4.84746e-05	4.28563e-05	8.14219e-05	0	0	0	0	0	0	0	0	0	0	0	0	0	0	0	0	0	0	0	0	0	0	0	0	0	0	0	0	0	0	0	0	0	0	0	0	0	0	0	0	0
0	0	0	0.000102118	0	0	0	0	0	0	0	0	0	0	0	0	0	0	0	0	0	0	0	0	0	0	0	0	0	0	0	0	0	0	0	0	0	0	0	0	0	0	0	4.42537e-05	3.4176e-05	3.38855e-05	0	0	0
0	0	0	0	0	0	0	0	0	0	0	0.000320733	0.000295065	0	0	0	0	0	0	0	0	0	0	0	0	0	0	0	0	0	0	0	0	0	0	0	0	0	0	0	0	0	0	0	0	0	0	0	0
1.66511e-05	1.6405e-05	0	0	0	0	0	1.4564e-05	0	0	1.31265e-05	0	0	0	1.37686e-05	0	0	1.75446e-05	1.40599e-05	1.63755e-05	0	2.10055e-05	2.46034e-05	0	0	0	0	0	1.03523e-05	0	0	0	0	0	1.5429e-05	1.41327e-05	1.23798e-05	0	0	1.56079e-05	0	1.0376e-05	1.5403e-05	0	0	0	0	0	0
2.68576e-05	0	1.57468e-05	3.85832e-05	3.35112e-05	8.51874e-05	0.000121752	9.82296e-05	0	2.90213e-05	2.7107e-05	0	0	2.61181e-05	1.77811e-05	2.70666e-05	2.59161e-05	1.80928e-05	0	0	0	2.32657e-05	0	0	0	1.64465e-05	0	0	9.0765e-06	0	3.64962e-05	0	2.58712e-05	0	1.57161e-05	0	5.73426e-06	2.46359e-05	4.07548e-05	2.67345e-05	2.65025e-05	1.37267e-05	0	2.97066e-05	0	3.09225e-05	3.86692e-05	0	0
0	0	0	0	0	4.83058e-05	6.50277e-05	5.12198e-05	0	0	0	0	0	0	0	0	0	0	0	0	0	0	0	0	0	0	0	0	0	0	0	0	0	0	0	0	0	0	0	0	0	0	0	2.44597e-06	8.53045e-06	1.24846e-05	0	0	0
0	0	0	0	0	0	0	0	0	0	0	0	0	0	0	0	0	0	0	0	0	0	0	0	0	0	0	0	0	0	0	0	0	0	0	0	0	0	0	0	0	0	0	0.00117417	0.00100994	0.000962938	0	0	0
0	0	0	0	0	0	2.5008e-05	7.29946e-05	0	0	0	6.5775e-05	4.62354e-05	0	0.00013541	0	0	0	0.000155525	0	1.22132e-05	5.10613e-06	0	0	0	0	0	0	0	0	0	0	0	0	0	0	0	0	0	0	0	0	0	0	0	0	0	0	0
0	5.16163e-06	0	4.6915e-05	3.23431e-05	0	0	0	0	0	0	0	0	3.33667e-06	0	0	0	0	4.90237e-06	0	0	0	1.62199e-05	0	0	0	0	0	0.000176805	0.000166108	0	0	0	0	0	0.000253053	0	4.06025e-05	0	4.04438e-05	0	0	0	0	0	0	0	0	0
0	0	0.000175908	0.000144912	0.000120282	0	0	0	0	0	0	0	0	3.53694e-05	2.92902e-05	2.56156e-05	0	0	0	0	0	0	0.000104447	0.000124511	0.000102497	6.58006e-06	5.01479e-06	0	6.02292e-06	0	0	4.46813e-06	1.11092e-06	1.49529e-05	2.16756e-05	1.80764e-05	1.13643e-05	0	0	0	0	0	0	0	0	0	1.82982e-05	8.16394e-06	0
2.90322e-05	2.23188e-05	3.21968e-05	3.28266e-06	1.88098e-05	8.35066e-05	7.98482e-05	0.000105179	2.02928e-05	1.52987e-05	1.60621e-05	0	3.24438e-05	2.71377e-05	1.54162e-05	4.46187e-05	5.35672e-06	3.24418e-05	1.68729e-06	1.48727e-05	7.55374e-07	0	2.9482e-05	1.23962e-05	1.0302e-05	0	0	1.82125e-05	1.65471e-05	1.87732e-05	0	3.07214e-05	2.8509e-05	2.37975e-05	1.57653e-05	1.01908e-05	2.34482e-05	2.03407e-05	4.49717e-05	2.9528e-05	1.47802e-05	2.33881e-05	1.66335e-05	1.59268e-05	1.61016e-05	1.91059e-05	1.74163e-05	2.43945e-05	1.88724e-05
1.57708e-05	1.89063e-05	4.35973e-05	0	2.29972e-05	0	0	0	0	0	1.82169e-05	0	0	0	2.97652e-05	1.47853e-05	0	2.35108e-05	0	0	1.68193e-05	0	9.61206e-06	1.88537e-05	0	1.82954e-05	0	1.24855e-05	1.96014e-05	9.82652e-06	0	0	0	0	1.90885e-05	0	1.14015e-05	1.51769e-05	1.21626e-05	1.57363e-05	1.79768e-05	1.73738e-05	0	0	0	0	0	0	2.77759e-05
0	0	0	0	0	0	0	0	0	0	0	0	0	0	0	0	0	0	0	0	0	0	0	0	0	0	0	0	0	0	0	0	0	0	0	0	0	0	0	0	0	0	0	3.63386e-05	3.63222e-05	3.19075e-05	0	0	0
0	0	0	0	0	0	0	0	0	0	0	0	0	0	0	0	0	0	0	0	0	0	0	0	0	0	0	0	0	0	0	0	0	0	0	0	0	0	0	0	0	0	0	0.0026821	0.00225449	0.00247905	0	0	0
0	2.68164e-05	6.92592e-05	0.000126851	0	0	0	0	0	0	0	0	0	0.000137238	0	0	7.01658e-05	0	0.000153683	0	0	0	0	3.38108e-05	1.60175e-05	0	0	0.000104314	0	0	0	0	0	0	3.41281e-05	0	0	0	6.42683e-05	6.75512e-05	0.000117397	0.000125536	0	0	0	0	0.000109878	9.51918e-05	9.46141e-05
0	0	0	0	0	0	0	0	0	0	0	4.27008e-05	3.38869e-05	0	0	0	0	0	0	0	0	0	0	0	0	0	0	0	0	0	0	0	0	0	0	0	0	0	0	0	0	0	0	4.23026e-06	3.99001e-06	3.36521e-06	0	0	0
0	0	0	0	0	0	0	0	0	0	0	0	0	0	0	0	0	0	0	0	0	0	0	0	0	0	0	0	0	0	0	0	0	0	0	0	0	0	0	0	0	0	0	0	1.91515e-05	2.26e-05	0	0	0
0.00067285	0.000983003	0.00050447	0.000324799	0.000569122	0.00306081	0.00303106	0.0027787	0.0016953	0.00158916	0.00134858	0.00343301	0.0027089	0.00113375	0.00109248	0.00108813	0.00131009	0.00123283	0.000936766	0.000848617	0.000973975	0.000481124	0.00132866	0.00113207	0.00131919	0.00154069	0.0011558	0.00107833	0.00137181	0.00128812	0.0010679	0.000984708	0.00112742	0.00144287	0.00108466	0.00134427	0.00097227	0.00117579	0.00104617	0.00111699	0.000251492	0.000271879	0.000301519	0.00149367	0.00133341	0.00122167	0.0015378	0.00133443	0.00137672
0	0	0	0	0	0	0	0	0	0	0	0	0	0	0	0	0	0	0	0	0	0	0	0	0	0	0	0	0	0	0	0	0	0	0	0	0	0	0	0	0	0	0	9.22986e-05	0.000130314	0.000105067	0	0	0
0	0	0	0	0	0	0	0	0	0	0	0.00012529	0.000145369	0	0	0	0	0	0	0	0	0	0	0	0	0	0	0	0	0	0	0	0	0	0	0	0	0	0	0	0	0	0	0	2.83797e-05	2.32245e-05	0	0	0
0	0	0	0	0	0	0	0	0	0	0	0	0	0	0	0	0	0	0	0	0	0	0	0	0	0	0	0	0	0	0	0	0	0	0	0	0	0	0	0	0	0	0	0.000263693	0.000286028	0.000193022	0	0	0
5.83821e-06	0	0	0	0	0	0	0	0	0	0	0	0	0	0	0	0	0	0	8.25593e-06	0	0	0	0	5.41835e-06	0	0	0	0	0	0	0	0	0	0	0	0	0	0	0	0	0	0	0	0	0	0	0	0
0	0	0	0	0	0	0	3.8961e-05	0	0	0	0	0	0	0	0	0	0	0	0	0	0	0	0	0	0	0	0	0	0	0	0	0	0	0	0	0	0	0	0	0	0	0	4.72291e-05	6.24723e-05	4.27295e-05	0	0	0
0	0	0	0	0	0	0	0	0	0	0	5.08456e-05	4.66084e-05	0	0	0	0	0	0	0	0	0	0	0	0	0	0	0	0	0	0	0	0	0	0	0	0	0	0	0	0	0	0	0	0	0	0	0	0
0	0	0	0	0	0	0	0	0	0	0	0	0	0	0	0	0	0	0	0	0	0	0	0	0	0	0	0	0	0	0	0	0	0	0	0	0	0	0	0	0	0	0	7.22099e-05	5.30306e-05	6.24453e-05	0	0	0
0	0	0	0	0	0	0	0	4.74247e-06	0	2.43169e-06	5.4105e-05	5.36395e-05	0	0	0	0	0	0	0	0	3.13295e-06	0	0	0	0	0	0	0	0	0	0	0	0	0	0	0	0	0	0	0	0	0	5.93129e-05	5.84866e-05	6.29523e-05	0	0	0
0	0	0	0	0	0	0	0.000129783	0	0	0	0	0	0	0	0	0	0	0	0	0	0	0	0	0	0	0	0	0	0	0	0	0	0	0	0	0	0	0	0	0	0	0	0	3.8502e-05	0	0	0	0
0	0	0	0	0	0	0	0	0	0	0	0	0	0	0	0	0	0	0	0	0	0	0	0	0	0	0	0	0	0	0	0	0	0	0	0	0	0	0	0	0	0	0	0.000251939	0.000242769	0.000243656	0	0	0
0	3.56055e-06	0	0	0	0	0	0	2.27409e-05	1.88939e-05	0	0	0	0	0	0	0	0	0	0	0	0	0	0	0	0	0	0	0	0	0	0	0	0	2.50231e-05	1.7833e-05	0	0	0	0	0	0	0	5.84496e-05	4.42791e-05	3.53356e-05	0	0	2.38419e-05
0	0	0	0	0	0	0	0	0	0	0	1.50247e-05	2.80401e-05	0	0	0	0	0	0	0	0	0	0	0	0	0	0	0	0	0	0	0	0	0	0	0	0	0	0	0	0	0	0	0	0	0	0	0	0
0	0	0	0	0	0	0	0	0	0	0	0	0	0	0	0	0	0	0	0	0	0	0	0	0	0	0	0	0	0	0	0	0	0	0	0	0	0	0	0	0	0	0	3.0071e-05	2.33651e-05	2.33613e-05	0	0	0
0	0	0	0	0	0	0	0	1.25817e-05	0	1.30291e-05	0	0	0	0	0	0	0	0	0	0	0	0	0	0	0	0	0	0	0	0	0	0	0	0	0	0	0	0	0	0	0	0	0	0	0	0	0	0
0.000273551	0.000321811	6.55523e-05	0.000126987	0.00020811	0.000327519	0.000800459	0.000562625	0.000244568	0.000556269	0.000628161	0.000192258	0.000267906	8.48055e-05	0.000184629	0.000125119	8.40542e-05	0.000457011	0.000377103	0.000397485	0.00032825	0.000319729	0.000272197	0.000633036	0.000733875	0	0.00020436	0.000322819	0.00023046	8.00665e-05	5.32968e-05	0.000212843	0.000316488	0.000318353	0	0.000264668	0.000259336	0.00061518	0.000643149	0.000620682	0.000624342	0.000987801	0.000601083	0	0	0	0.000134812	0.000345756	0.000407827
0	0	0	0	0	0	0	0	0	0	0	0	0	0	0	0	0	0	0	0	0	0	0	0	0	0	0	0.000336896	0	0	0	0	0	0	0	0	0	0	0	0	0	0	0	0	0	0	0	0	0
0	0	6.0063e-05	6.28859e-05	5.98031e-05	0	0	0	0	0	0	0	0	8.07819e-05	0	0	0	0	0	0	0	0	0	0	0	0	0	3.35294e-06	0	0	0.00035438	0	0	0	0	0	0.000546044	0	0	0	0	0	0	0	0	0	1.63609e-06	0	1.65555e-06
0	0	0	0	0	0	0	0	0	0	0	0	2.36574e-05	0	0	0	0	0	0	0	0	0	0	0	0	0	0	0	0	0	0	0	0	0	0	0	0	0	0	0	0	0	0	0	0	0	0	0	0
0	0	0	0	0	0	0	4.31566e-06	6.24263e-06	5.28675e-06	5.74166e-06	0	0	0	0	4.56148e-06	0	0	0	0	0	0	0	0	0	0	5.67197e-06	6.86852e-06	5.61388e-06	3.81108e-06	0	0	0	0	0	0	0	0	0	0	6.49618e-06	7.31465e-06	0	7.40158e-06	8.29143e-06	8.06435e-06	0	0	0
2.68932e-05	2.32288e-05	1.8107e-05	4.70569e-05	3.51025e-05	9.56901e-05	0.000130999	8.57905e-05	4.48171e-05	6.04395e-05	4.19547e-05	8.88422e-05	6.69601e-05	4.14173e-05	3.77142e-05	1.24127e-05	3.54089e-05	0	0	4.83069e-05	3.56123e-05	4.58844e-05	4.30136e-05	0	0	0	0	0	2.96578e-05	3.47697e-05	0	0	0	0	2.15196e-05	2.58873e-05	3.26193e-05	1.54451e-05	0	0	4.42828e-05	3.46727e-05	5.67684e-05	5.04395e-05	4.89903e-05	4.11715e-05	5.01456e-05	3.11879e-05	2.60938e-05
0	0	0	0	0	0	0	0	0	0	0	0	0	0	0	0	0	0	0	0	0	0	0	0	0	0	0	0	0	0	0	0	0	0	0	0	0	0	0	0	0	0	0	3.05937e-05	4.84863e-05	6.19384e-05	0	0	0
0	0	0	0	0	0	0	0	0	0	0	0	0	0	0	0	0	0	0	0	0	0	0	0	0	0	0	0	0	0	0	4.93571e-06	6.44992e-06	6.32868e-06	0	0	0	0	0	0	0	0	0	2.06336e-05	2.21099e-05	7.38306e-06	0	0	0
0	7.88508e-06	1.28836e-05	0	9.71822e-06	0	0	0	0	0	0	2.82397e-05	0	0	0	0	0	0	0	0	0	0	0	5.09322e-06	2.66281e-06	0	0	0	0	2.7748e-06	0	0	2.72905e-06	0	0	5.92335e-06	0	0	6.49816e-06	9.21418e-06	0	0	0	0	0	0	0	9.1744e-06	0
0	0	0	0	0	0	0	0	0	0	0	0	0	0	0	0	0	0	0	0	0	0	0	0	0	0	0	0	0	0	0	0	0	0	0	0	0	0	0	0	0	0	0	1.8838e-05	2.11339e-05	0	0	0	0
0	0	0	0	0	0	0	0	0	0	0	1.29369e-05	1.12464e-05	0	0	0	0	0	0	0	0	0	0	0	0	0	0	1.61933e-05	0	0	0	0	0	0	0	0	0	0	0	0	0	0	0	0	0	0	0	0	0
0	0	0	0	0	6.55125e-05	6.72661e-05	0	0	0	0	0	0	0	0	0	0	0	0	0	0	0	0	0	0	0	0	0	0	0	0	0	0	0	0	0	0	0	0	0	0	0	0	0	5.43228e-05	5.71325e-05	0	0	0
0	0	0	0	0	0	0	0	0	0	0	0	0	0	0	0	0	0	0	0	0	0	0	0	0	0	0	0	0	0	0	0	0	0	0	0	0	0	0	0	0	0	0	0.000249718	0.000225577	0.000189465	0	0	0
0	0	0	2.70004e-05	0	0	0	0	0	0	0	1.36075e-05	0	0	0	0	0	0	0	0	0	6.94348e-06	0	0	0	0	0	0	0	0	0	0	0	0	0	0	0	0	0	0	0	0	0	0.00143995	0.00126877	0.00123923	0	0	0
0	0	0	0	0	0	0	0	5.06136e-05	5.0336e-05	5.07656e-05	0	0	0	0	0	0	0	0	0	0	0	0	0	0	0	0	0	0	0	0	0	0	0	0	0	0	0	0	0	0	0	0	9.17125e-06	2.15801e-05	2.62245e-05	0	0	0
6.63039e-05	0	0	0	0	5.56198e-05	5.51023e-05	8.56355e-05	0	8.43096e-05	0	7.17689e-05	6.11554e-05	0	0	0	0	0	0	0	0	0	0	3.42507e-05	0	0	0	0	0	0	0	0	0	0	0	4.88261e-05	5.87399e-05	0	0	0	0	0	0	0	0	0	0	0	0
0	0	0	0	0	0.000743949	0.000753651	0.000746202	0	0	0	0.000794501	0	0	0	0	0	0	0	0	0	0	0	0	0	0	0	0	0	0	0	0	0	0	0	0	0	0	0	0	0	0	0	0.000197127	0.000159841	0.000258736	0	0	0
0	0	0	0	0	0	0	0	0	0	0	0	0	0	0	0	0	0	0	0	0	0	0	0	0	0	0	0	0	0	0	0	0	0	0	0	0	0	0	0	0	0	0	0	0	0	0	0	0
0.000988095	0.00100374	0.000870854	0.00104847	0.000737258	0.000411173	0.000631235	0.000296837	0.00124369	0.001201	0.00150805	0	0.000458601	0.00142273	0.00118501	0.00129618	0.00134617	0.00118642	0.00116938	0.00160412	0.00118213	0.00151077	0.00174487	0.00109135	0.00156558	0.00127799	0.00121914	0.00102572	0.000985718	0.00111804	0.00120938	0.000296692	0.000248143	0.000317396	0.000933384	0.000886434	0.00107707	0.000899019	0.000838539	0.000816492	0.00153357	0.00151454	0.00161616	0.000757398	0.00128856	0.00137488	0.00130062	0.0012871	0.00108797
0	0	0	0	0	1.65988e-05	0	1.28114e-05	7.07421e-06	6.39114e-06	4.0107e-06	0	4.09295e-05	0	0	0	0	0	0	0	0	0	0	0	0	0	0	0	0	0	0	6.16088e-06	9.42131e-06	9.74612e-06	0	0	0	0	0	0	0	0	0	8.18675e-05	6.43568e-05	6.51959e-05	0	0	0
0	0	0	0	0	0	0	0	0	0	0	0	0	0	0	0	0	0	0	0	0	0	0	0	0	0	0	0	0	0	0	0	0	0	0	0	0	0	0	0	0	0	0	1.93104e-05	2.52945e-05	0	0	0	0
0	8.83367e-06	0	0	0	5.79216e-05	0	5.21786e-05	0	0	0	4.49012e-05	4.82846e-05	0	0	0	0	0	0	2.04009e-05	3.33831e-05	0	0	0	1.96863e-05	1.45965e-05	3.41537e-05	0	1.70915e-05	1.3146e-05	0	0	0	0	1.32837e-05	1.85351e-05	1.82953e-05	2.32219e-05	3.03474e-05	2.3685e-05	2.39902e-05	0	1.68599e-05	0	2.35433e-05	2.94273e-05	2.58422e-05	0	2.45465e-05
0	0	0	0	0	2.76163e-05	2.96167e-06	3.2563e-05	0	0	0	2.77644e-05	0	0	0	0	0	0	0	0	0	0	0	0	0	0	0	0	0	0	0	0	0	0	0	0	0	0	0	0	0	0	0	0	0	0	0	0	0
0	0	0	0	0	0	0	0	0	0	0	0	0	0	0	0	0	0	0	2.11003e-05	2.63363e-05	0	0	0	0	0	0	0	0	0	0	0	0	0	0	0	0	0	0	0	0	8.56552e-06	1.50399e-05	0	0	0	0	0	0
0.00181345	0.00144028	0.00157971	0.00173172	0.00200374	0.00466769	0.00373133	0.00365784	0.0026851	0.00206286	0.00346463	0.00317438	0.00377964	0.00196327	0.00291503	0.00159803	0.00218383	0.00195318	0.00174363	0.0022051	0.00313302	0.00213272	0.00186846	0.00364699	0.00291943	0.00196681	0.00418549	0.00303952	0.00215716	0.00242849	0.00175119	0.0025097	0.0016402	0.00347242	0.0037043	0.0030723	0.00183087	0.00261658	0.00183185	0.0023849	0.00158257	0.00172345	0.00134475	0.00285159	0.00312626	0.00238393	0.00246206	0.00162549	0.00220902
0	0	0	0	0	0	0	0	0	0	0	0	0	0	0	0	0	3.63975e-06	0	0	0	0	0	0	0	0	0	0	0	0	0	0	0	0	0	5.65702e-06	0	0	0	8.71027e-06	0	0	0	0	0	0	0	0	0
2.3071e-05	2.51262e-05	3.14517e-05	3.03015e-05	2.62334e-05	0	0	0	0	0	0	0	0	8.38941e-05	3.73062e-05	3.86274e-05	4.19542e-05	0	2.35801e-05	1.04011e-05	9.93323e-06	0	0	2.4534e-06	0	4.92718e-05	2.98501e-05	9.3083e-06	3.18924e-05	3.43704e-05	1.68957e-05	0	0	0	0	0	9.18679e-06	5.35231e-05	6.50593e-05	7.36622e-05	3.77849e-05	0	3.99056e-05	0	0	0	0	0	7.85949e-06
0	0	0	0	0	0	0	0	0	0	0	4.05828e-05	7.48374e-05	0	0	0	0	0	0	0	0	0	0	0	0	0	0	4.80239e-06	0	0	0	0	0	0	0	0	0	0	0	0	0	0	0	0	0	0	0	0	0
0	0	0	0	0	4.85416e-05	5.93559e-05	5.54443e-05	0	0	0	0	0	0	0	0	0	0	0	0	0	0	0	0	0	0	0	0	0	0	0	0	0	0	0	0	0	0	0	0	0	0	0	0	1.94629e-05	1.25359e-05	0	0	0
0	8.6394e-06	0	0	0	0.000193081	0.000267037	0.000265759	0	0	0	0.000116543	0	0	0	0	0	0	0	5.76576e-06	0	0	0	0	0	0	9.86277e-06	0	0	0	0	0	0	0	0	0	0	0	5.676e-06	6.98192e-06	0	0	0	0.000225176	0.000301438	0.000281558	0	0	0
0	0	0	0	0	0	0	0	0	0	0	0	0	0	0	0	0	0	0	0	0	0	0	0	0	0	0	0	0	0	0	0	0	0	0	0	0	0	0	0	0	0	0	4.02328e-05	3.01262e-05	0	0	0	0
0	0	0	0	0	0.000320359	0.000382291	0.000294354	0	0	0	0.000258982	0.000273478	0	0	0	0	0	0	0	0	0	0	0	0	0	0	0	0	0	0	0	0	0	0	0	0	0	0	0	0	0	0	0	0	0	0	0	0
0	0	0	0	0	0.000251026	0.000224393	8.57401e-06	0	0	0	0	2.0414e-05	3.64471e-06	0	0	0	0	0	2.9556e-06	0	3.42176e-06	0	3.82881e-06	0	2.92264e-06	0	0	1.98198e-06	0	0	0	0	0	0	1.41515e-06	1.84394e-06	0	0	0	0	6.11536e-06	0	0.000470681	0.00034611	0.000349461	0	0	4.79983e-06
0	0	0	0	0	0	0	0	0	0	0	0	0	0	0	0	0	0	0	0	0	0	0	0	0	0	0	0	0	0	0	0	0	0	0	0	0	0	0	0	0	0	0	0.00119949	0.00100512	0.000956549	0	0	0
0.000720635	0.00109871	0.000896788	0.000884856	0.000755688	0.00227035	0.00229941	0.00262613	0.00108732	0.00105928	0.00117786	0.00102096	0.00110918	0.000873515	0.000822905	0.00100009	0.000886746	0.000647305	0.000808516	0.00114001	0.00106442	0.00107688	0.00152849	0.00133274	0.00152853	0.00102334	0.000979886	0.00108115	0.000804175	0.000795236	0.00105811	0.00072657	0.00092758	0.000938412	0.00100332	0.000984252	0.00115199	0.000746215	0.000767785	0.000757559	0.00120835	0.00173886	0.00142445	0.00145468	0.00133155	0.00154487	0.00143738	0.00125377	0.00134538
0	0	0	0	0	0	0	0	0	0	0	0	0	0	0	0	0	0	0	0	0	0	0	0	0	0	0	0	0	0	0	0	0	0	0	0	1.06017e-05	0	0	0	0	0	0	0.000110975	5.84593e-05	0.00013064	0	0	0
1.80833e-05	1.07372e-05	0	0.000102535	5.36678e-06	2.23985e-05	2.50641e-05	2.4189e-05	1.05209e-05	2.87595e-05	0	2.52793e-05	3.28868e-05	0	0	1.33614e-05	1.21175e-05	3.03165e-06	1.03757e-05	1.00223e-05	0	1.23483e-05	2.43235e-05	4.26335e-05	0	0	0	2.93894e-05	0	0	0	1.0715e-05	0	0	0	0	8.51679e-05	5.74415e-05	0	0	0	0	0	0	6.54306e-06	8.89483e-06	0	0	0
1.37144e-05	0	0	0	1.30669e-05	0	0	0	1.71738e-05	1.82104e-05	1.74401e-05	0	0	7.85525e-06	7.45662e-06	0	0	8.05429e-06	0	1.0792e-05	9.05433e-06	1.18908e-05	0	1.61742e-05	1.23701e-05	0	1.54673e-05	0	1.01914e-05	1.06408e-05	0	0	0	0	1.10571e-05	1.09063e-05	9.46558e-06	0	1.12871e-05	4.16329e-06	0	1.69247e-05	1.21374e-05	0	0	0	2.07258e-05	0	0
0	0	0	0	0	4.76871e-06	1.66826e-06	5.77836e-06	0	0	0	2.95999e-05	1.95619e-05	0	0	0	0	0	0	0	0	0	0	0	0	0	0	0	0	0	0	0	0	0	0	0	0	0	0	0	0	0	0	9.85821e-06	1.17566e-05	1.988e-05	0	0	0
0.000105887	9.52415e-05	9.38611e-05	0	0.000137603	0.000221497	0.000121268	0.000124351	0.000166782	0.00019896	0.000162397	0.000311837	0.000345746	0.000127771	0.000140761	0.00014565	8.65848e-05	0.000131482	0.000141609	7.30155e-05	3.90451e-05	6.70602e-05	0.000130858	0.000204311	0.000203971	6.07407e-05	3.29216e-05	2.51879e-05	9.67845e-05	9.81905e-05	9.75164e-05	0.000160461	0.000164401	0.000126594	8.41881e-05	0.000107594	0.000101073	8.44052e-05	9.56982e-05	8.01904e-05	0.000111362	6.13043e-05	0.000130235	8.94156e-05	0.000114268	9.75701e-05	0.000154177	0.000118022	0.000121502
0	4.32691e-06	4.05573e-05	5.72824e-05	4.88885e-05	0	0	0	0	0	0	0	0	3.38429e-05	2.40884e-05	2.03483e-05	0	0	0	0	0	0	9.60254e-05	6.81456e-05	9.01062e-05	3.07677e-05	1.51625e-05	5.5198e-05	5.99806e-06	0	7.02204e-06	0	0	5.67111e-06	1.79467e-05	1.89605e-05	1.14321e-05	0.000116526	6.82437e-05	0.0001181	0	0	0	0	0	0	4.27049e-06	0	3.97647e-06
0	0	0	0	0	2.5823e-05	2.67674e-05	2.68214e-05	0	0	0	1.33887e-05	8.85707e-06	0	0	0	0	0	0	0	0	0	0	0	0	0	0	0	0	0	0	0	0	0	0	0	0	0	0	0	0	0	0	0	0	0	0	0	0
0	0	0	0	0	0	0	0	0	0	0	0	0	0	0	0	0	0	0	0	0	0	0	0	0	0	0	0	0	0	0	0	0	0	0	0	0	0	0	0	0	0	0	1.85867e-05	1.81258e-05	1.82915e-05	0	0	0
0	0	0	0	0	0.000343873	0.000383343	0.000583027	0	0	0	0.000671423	0.000374607	0	0	0	0	0	0	0	0	0	0	0	0	0	0	0	0	0	0	0	0	0	0	0	0	0	0	0	0	0	0	0.000334371	0.000365196	0.000401463	0	0	0
0	0	0	0	0	0	0	0	0	0	0	0	0	0	0	0	0	0	0	0	0	0	0	0	1.07923e-05	0	0.000204809	9.23021e-05	0	9.99586e-06	0	0	0	0	0	0	0	0	0	0	0	0	0	0	0	0	0	0	0
0	0	0	0	0	0	0	0	0	0	0	0.000155347	0.000160046	0	0	0	0	0	0	0	0	0	0	0	0	0	0	0	0	0	0	0	0	0	0	0	0	0	0	0	0	0	0	0	0	0	0	0	0
0	0	0	0	0	0	0	0	0	0	0	6.76553e-05	0	0	0	0	0	0	0	0	0	0	0	0	0	0	0	0	0	0	0	0	4.03588e-05	1.67256e-05	0	0	0	0	0	0	0	0	0	0	0	0	0	0	0
0	0	0	0	0	0	0	0	0	0	0	0	0	0	0	0	0	0	0	0	0	0	0	0	0	0	0	0	0	0	0	0	0	0	0	0	0	0	0	0	0	0	0	0.000271167	8.6762e-05	0.000135157	0	0	0
0	0	0	0	0	4.41307e-06	0	0	0	0	0	1.41053e-05	2.09303e-05	0	0	0	0	0	0	0	0	0	0	0	0	0	0	0	0	0	0	0	0	0	0	0	0	0	0	0	0	0	0	2.60625e-05	3.61183e-05	4.46866e-05	0	0	0
0	0	0	0	0	6.17635e-05	6.43071e-05	5.92831e-05	0	0	0	4.15736e-05	4.47901e-05	0	0	0	0	0	0	0	0	0	0	0	0	0	0	0	0	0	0	0	0	0	0	0	0	0	0	0	0	0	0	0	0	0	0	0	0
0	0	0	0	0	3.69335e-05	6.72789e-05	7.29045e-05	0	0	0	0.000129305	8.32065e-05	0	0	0	0	0	0	0	0	0	0	0	0	0	0	0	0	0	0	0	0	0	0	0	0	0	0	0	0	0	0	0.00204076	0.0015377	0.00154561	0	0	0
0	3.56889e-06	0	0	0	0	0	0	0	0	6.98978e-06	0	0	2.58606e-06	0	0	0	0	0	0	0	0	0	7.89653e-06	0	0	0	0	5.05686e-06	0	3.89126e-06	0	0	0	0	0	0	0	0	0	0	6.68068e-06	2.61769e-06	5.39033e-05	8.48053e-05	7.44744e-05	0	4.36786e-06	0
0	0	0	0	0	1.70723e-05	1.9215e-05	1.3931e-05	2.46482e-05	0	0	1.04598e-05	0	0	0	0	0	0	0	0	0	1.21934e-05	0	0	1.89073e-05	0	0	1.88686e-05	0	0	0	1.44413e-05	0	0	0	0	0	0	0	0	0	0	1.96456e-05	0	0	0	0	0	1.50801e-05
0	0	0	0	0	0	0	0	0	0	0	0	0	0	0	0	0	0	0	0	0	0	0	0	0	0	0	0	0	0	0	0	0	0	0	0	0	0	0	0	0	0	0	0	0	0	0	6.78906e-06	0
0	1.64527e-05	0	0	2.41602e-05	0	0	0	0	0	0	2.9094e-05	2.7392e-05	0	0	2.01972e-05	1.20141e-05	0	1.47184e-05	0	2.11888e-05	0	0	2.43215e-05	2.9821e-05	1.60575e-05	1.69865e-05	2.44363e-05	0	0	0	2.24796e-05	1.66634e-05	2.72216e-05	2.4557e-05	1.96947e-05	5.77979e-06	3.68495e-05	3.41659e-05	2.39036e-05	1.29315e-05	1.5854e-05	0	0	2.51324e-05	1.96901e-05	0	0	0
0	0	0	0	0	0	0	0	0	0	0	0	0	0	0	0	0	0	0	0	0	0	0	0	0	0	0	0	0	0	0	0	0	0	0	0	0	0	0	0	0	0	0	0	0	1.44236e-05	0	0	0
[truncated: 4,518 more rows]

## Sheet: Log(2) iBAQ in 3 valid values
Normalized Log(2) iBAQ intensities with 3 valied values in at least 1 group
[truncated: 4,352 more rows]

[truncated: 1 more sheets: Log(2)iBAQ_imputed_Signf(ANOVA)]
