# Supplementary material for: PhyloQuant approach provides insights into Trypanosoma cruzi evolution using a systems-wide mass spectrometry-based quantitative protein profile
Source: Commun Biol. 2021 Mar 11;4:324. doi: 10.1038/s42003-021-01762-6 (PMC7952728; doi:10.1038/s42003-021-01762-6)
Supplement: Supplementary file 7 — Supplementary Data 4 [file 42003_2021_1762_MOESM7_ESM.xlsx]

## Sheet: Suppl.Table 4_Synapomorphies
Supplementary Data 4: Synapomorphies mapped for T. cruzi clades and closely related trypanosome species based on PhyloQuant inferred from statistically significant LFQ intensities.
T: Protein IDs	T: Majority protein IDs	T: Fasta headers	Protein Number on LFQ_significant Matrix	TcI Synapomorphies	Tcbat Synapomorphies	TcI-Tcbat sister clade synapomorphies	TcIII synapomorphies	TcIV synapomorphies	TcV synapomorphies	TcVI synapomorphies	TcII (T. cruzi Esmeraldo)-TcV sister clade Synapomorphies	TcII (T. cruzi Y) - TcVI sister clade Synapomorphies	T. cruzi (DTUs) clade synapomorphies	T. c. marinkellei synapomorphies	T. dionisii synapomorphies	T. erneyi synapomorphies	T. rangeli synapomorphies
sp|Q4CUM2|MVP_TRYCC;tr|Q4CYD6|Q4CYD6_TRYCC	sp|Q4CUM2|MVP_TRYCC	>sp|Q4CUM2|MVP_TRYCC Major vault protein OS=Trypanosoma cruzi (strain CL Brener) OX=353153 GN=Tc00.1047053510353.10 PE=3 SV=1	0
sp|Q4DZ41|RS3A2_TRYCC;sp|Q4D2R9|RS3A1_TRYCC;tr|Q4CT90|Q4CT90_TRYCC	sp|Q4DZ41|RS3A2_TRYCC;sp|Q4D2R9|RS3A1_TRYCC;tr|Q4CT90|Q4CT90_TRYCC	>sp|Q4DZ41|RS3A2_TRYCC 40S ribosomal protein S3a-2 OS=Trypanosoma cruzi (strain CL Brener) OX=353153 GN=Tc00.1047053511001.9 PE=1 SV=1;>sp|Q4D2R9|RS3A1_TRYCC 40S ribosomal protein S3a-1 OS=Trypanosoma cruzi (strain CL Brener) OX=353153 GN=Tc00.104705350363	1							0,-1 --˃ 1
sp|Q4D4Y5|ECOT2_TRYCC	sp|Q4D4Y5|ECOT2_TRYCC	>sp|Q4D4Y5|ECOT2_TRYCC Ecotin-like protein 2 OS=Trypanosoma cruzi (strain CL Brener) OX=353153 GN=Tc00.1047053508533.40 PE=3 SV=1	2
sp|Q4DA80|PRCMA_TRYCC;tr|K2MYX7|K2MYX7_TRYCR	sp|Q4DA80|PRCMA_TRYCC	>sp|Q4DA80|PRCMA_TRYCC Proline racemase A OS=Trypanosoma cruzi (strain CL Brener) OX=353153 GN=PA45-A PE=1 SV=2	3
sp|Q4DJ07|PGFS_TRYCC	sp|Q4DJ07|PGFS_TRYCC	>sp|Q4DJ07|PGFS_TRYCC 9,11-endoperoxide prostaglandin H2 reductase OS=Trypanosoma cruzi (strain CL Brener) OX=353153 GN=Tc00.1047053511287.49 PE=1 SV=2	4						1 --˃ 0
sp|Q4DLT6|PURA1_TRYCC	sp|Q4DLT6|PURA1_TRYCC	>sp|Q4DLT6|PURA1_TRYCC Adenylosuccinate synthetase 1 OS=Trypanosoma cruzi (strain CL Brener) OX=353153 GN=Tc00.1047053509683.80 PE=3 SV=1	5
sp|Q4DLX3|COQ42_TRYCC	sp|Q4DLX3|COQ42_TRYCC	>sp|Q4DLX3|COQ42_TRYCC Ubiquinone biosynthesis protein COQ4 homolog 2, mitochondrial OS=Trypanosoma cruzi (strain CL Brener) OX=353153 GN=Tc00.1047053506753.170 PE=3 SV=1	6		1 --˃ -1		1 --˃ -1
sp|Q4DZP2|RL18_TRYCC;tr|V5BKK2|V5BKK2_TRYCR;tr|Q4DHK0|Q4DHK0_TRYCC;tr|Q4CSL2|Q4CSL2_TRYCC	sp|Q4DZP2|RL18_TRYCC;tr|V5BKK2|V5BKK2_TRYCR;tr|Q4DHK0|Q4DHK0_TRYCC;tr|Q4CSL2|Q4CSL2_TRYCC	>sp|Q4DZP2|RL18_TRYCC 60S ribosomal protein L18 OS=Trypanosoma cruzi (strain CL Brener) OX=353153 GN=RPL18 PE=1 SV=1;>tr|V5BKK2|V5BKK2_TRYCR 60S ribosomal protein L18 OS=Trypanosoma cruzi Dm28c OX=1416333 GN=TCDM_02887 PE=4 SV=1;>tr|Q4DHK0|Q4DHK0_TRYCC 60S	7
sp|Q4E097|IF61_TRYCC;tr|V5B9X2|V5B9X2_TRYCR;tr|K2MQ25|K2MQ25_TRYCR	sp|Q4E097|IF61_TRYCC;tr|V5B9X2|V5B9X2_TRYCR;tr|K2MQ25|K2MQ25_TRYCR	>sp|Q4E097|IF61_TRYCC Eukaryotic translation initiation factor 6 OS=Trypanosoma cruzi (strain CL Brener) OX=353153 GN=EIF6 PE=3 SV=2;>tr|V5B9X2|V5B9X2_TRYCR Eukaryotic translation initiation factor 6 OS=Trypanosoma cruzi Dm28c OX=1416333 GN=EIF6 PE=3 SV=1;	8		0 --˃ 1
tr|V5BLL4|V5BLL4_TRYCR;sp|Q4E162|IF4A_TRYCC;tr|Q4E0F6|Q4E0F6_TRYCC	tr|V5BLL4|V5BLL4_TRYCR;sp|Q4E162|IF4A_TRYCC;tr|Q4E0F6|Q4E0F6_TRYCC	>tr|V5BLL4|V5BLL4_TRYCR Eukaryotic initiation factor 4a OS=Trypanosoma cruzi Dm28c OX=1416333 GN=TCDM_06239 PE=3 SV=1;>sp|Q4E162|IF4A_TRYCC Probable eukaryotic initiation factor 4A OS=Trypanosoma cruzi (strain CL Brener) OX=353153 GN=Tc00.1047053511585.190	9
sp|Q4E657|PFKA_TRYCC	sp|Q4E657|PFKA_TRYCC	>sp|Q4E657|PFKA_TRYCC ATP-dependent 6-phosphofructokinase OS=Trypanosoma cruzi (strain CL Brener) OX=353153 GN=pfk PE=1 SV=1	10
sp|Q7Z1V1|CP51_TRYCC	sp|Q7Z1V1|CP51_TRYCC	>sp|Q7Z1V1|CP51_TRYCC Sterol 14-alpha demethylase OS=Trypanosoma cruzi (strain CL Brener) OX=353153 GN=CYP51 PE=1 SV=1	11
sp|Q868H8|PRCMB_TRYCC	sp|Q868H8|PRCMB_TRYCC	>sp|Q868H8|PRCMB_TRYCC Proline racemase B OS=Trypanosoma cruzi (strain CL Brener) OX=353153 GN=PA45-B PE=1 SV=1	12
sp|Q9GT49|TRYS_TRYCC	sp|Q9GT49|TRYS_TRYCC	>sp|Q9GT49|TRYS_TRYCC Trypanothione synthetase OS=Trypanosoma cruzi (strain CL Brener) OX=353153 GN=TRS PE=1 SV=1	13
tr|A0A061IRW6|A0A061IRW6_TRYRA	tr|A0A061IRW6|A0A061IRW6_TRYRA	>tr|A0A061IRW6|A0A061IRW6_TRYRA 40S ribosomal protein S3a OS=Trypanosoma rangeli SC58 OX=429131 GN=TRSC58_07060 PE=3 SV=1	14														0 --˃ 3
tr|A0A061IS20|A0A061IS20_TRYRA	tr|A0A061IS20|A0A061IS20_TRYRA	>tr|A0A061IS20|A0A061IS20_TRYRA Cytosolic malate dehydrogenase OS=Trypanosoma rangeli SC58 OX=429131 GN=TRSC58_06888 PE=3 SV=1	15														0 --˃ 3
tr|A0A061IS97|A0A061IS97_TRYRA;tr|A0A061ISM5|A0A061ISM5_TRYRA	tr|A0A061IS97|A0A061IS97_TRYRA	>tr|A0A061IS97|A0A061IS97_TRYRA 60S ribosomal protein L7 OS=Trypanosoma rangeli SC58 OX=429131 GN=TRSC58_02064 PE=4 SV=1	16			0 --˃ -1										0 --˃ 3
tr|A0A3R7JZL9|A0A3R7JZL9_TRYRA;tr|A0A061ISB9|A0A061ISB9_TRYRA;tr|A0A061J0Z7|A0A061J0Z7_TRYRA	tr|A0A3R7JZL9|A0A3R7JZL9_TRYRA;tr|A0A061ISB9|A0A061ISB9_TRYRA;tr|A0A061J0Z7|A0A061J0Z7_TRYRA	>tr|A0A3R7JZL9|A0A3R7JZL9_TRYRA 60S ribosomal protein L23 OS=Trypanosoma rangeli OX=5698 GN=TraAM80_08216 PE=3 SV=1;>tr|A0A061ISB9|A0A061ISB9_TRYRA 60S ribosomal protein L23 OS=Trypanosoma rangeli SC58 OX=429131 GN=TRSC58_06044 PE=3 SV=1;>tr|A0A061J0Z7|A0A	17														0 --˃ 4
tr|A0A061J5L7|A0A061J5L7_TRYRA;tr|A0A061ISG8|A0A061ISG8_TRYRA	tr|A0A061J5L7|A0A061J5L7_TRYRA;tr|A0A061ISG8|A0A061ISG8_TRYRA	>tr|A0A061J5L7|A0A061J5L7_TRYRA Glucose-regulated protein 78 OS=Trypanosoma rangeli SC58 OX=429131 GN=TRSC58_03733 PE=3 SV=1;>tr|A0A061ISG8|A0A061ISG8_TRYRA Glucose-regulated protein 78 OS=Trypanosoma rangeli SC58 OX=429131 GN=TRSC58_06990 PE=3 SV=1	18
tr|A0A061ISJ6|A0A061ISJ6_TRYRA	tr|A0A061ISJ6|A0A061ISJ6_TRYRA	>tr|A0A061ISJ6|A0A061ISJ6_TRYRA Clathrin heavy chain OS=Trypanosoma rangeli SC58 OX=429131 GN=TRSC58_06944 PE=3 SV=1	19
tr|A0A061ISL5|A0A061ISL5_TRYRA;tr|A0A061JCK8|A0A061JCK8_TRYRA	tr|A0A061ISL5|A0A061ISL5_TRYRA;tr|A0A061JCK8|A0A061JCK8_TRYRA	>tr|A0A061ISL5|A0A061ISL5_TRYRA Uncharacterized protein OS=Trypanosoma rangeli SC58 OX=429131 GN=TRSC58_06913 PE=4 SV=1;>tr|A0A061JCK8|A0A061JCK8_TRYRA Uncharacterized protein OS=Trypanosoma rangeli SC58 OX=429131 GN=TRSC58_00380 PE=4 SV=1	20
tr|A0A061ISU3|A0A061ISU3_TRYRA	tr|A0A061ISU3|A0A061ISU3_TRYRA	>tr|A0A061ISU3|A0A061ISU3_TRYRA D-isomer specific 2-hydroxyacid dehydrogenase-protein OS=Trypanosoma rangeli SC58 OX=429131 GN=TRSC58_05311 PE=4 SV=1	21
tr|A0A061IT19|A0A061IT19_TRYRA	tr|A0A061IT19|A0A061IT19_TRYRA	>tr|A0A061IT19|A0A061IT19_TRYRA Glutaredoxin OS=Trypanosoma rangeli SC58 OX=429131 GN=TRSC58_06228 PE=4 SV=1	22														0 --˃ 4
tr|A0A061IXV0|A0A061IXV0_TRYRA;tr|A0A061IT25|A0A061IT25_TRYRA	tr|A0A061IXV0|A0A061IXV0_TRYRA;tr|A0A061IT25|A0A061IT25_TRYRA	>tr|A0A061IXV0|A0A061IXV0_TRYRA Ribonucleoprotein p18, mitochondrial OS=Trypanosoma rangeli SC58 OX=429131 GN=TRSC58_05418 PE=4 SV=1;>tr|A0A061IT25|A0A061IT25_TRYRA Ribonucleoprotein p18, mitochondrial OS=Trypanosoma rangeli SC58 OX=429131 GN=TRSC58_06673	23														0 --˃ 3
tr|A0A3R7KFD5|A0A3R7KFD5_TRYRA;tr|A0A061ITD6|A0A061ITD6_TRYRA;tr|A0A061J8T2|A0A061J8T2_TRYRA	tr|A0A3R7KFD5|A0A3R7KFD5_TRYRA;tr|A0A061ITD6|A0A061ITD6_TRYRA;tr|A0A061J8T2|A0A061J8T2_TRYRA	>tr|A0A3R7KFD5|A0A3R7KFD5_TRYRA 60S ribosomal protein L27A/L29 OS=Trypanosoma rangeli OX=5698 GN=TraAM80_08218 PE=3 SV=1;>tr|A0A061ITD6|A0A061ITD6_TRYRA 60S ribosomal protein L27A/L29 OS=Trypanosoma rangeli SC58 OX=429131 GN=TRSC58_06050 PE=3 SV=1;>tr|A0A0	24							0 --˃ 1
tr|A0A061ITG8|A0A061ITG8_TRYRA;tr|A0A061IST7|A0A061IST7_TRYRA;tr|A0A3R7KRK6|A0A3R7KRK6_TRYRA;tr|A0A3R7N2C8|A0A3R7N2C8_TRYRA	tr|A0A061ITG8|A0A061ITG8_TRYRA;tr|A0A061IST7|A0A061IST7_TRYRA;tr|A0A3R7KRK6|A0A3R7KRK6_TRYRA	>tr|A0A061ITG8|A0A061ITG8_TRYRA 60S ribosomal protein L7a OS=Trypanosoma rangeli SC58 OX=429131 GN=TRSC58_03561 PE=3 SV=1;>tr|A0A061IST7|A0A061IST7_TRYRA 60S ribosomal protein L7a OS=Trypanosoma rangeli SC58 OX=429131 GN=TRSC58_06819 PE=3 SV=1;>tr|A0A3R7KR	25														0 --˃ 4
tr|Q4DTQ1|Q4DTQ1_TRYCC;tr|A0A3R7KLB3|A0A3R7KLB3_TRYRA;tr|A0A061ITM3|A0A061ITM3_TRYRA;tr|K2N4A7|K2N4A7_TRYCR;tr|A0A061IXD3|A0A061IXD3_TRYRA	tr|Q4DTQ1|Q4DTQ1_TRYCC;tr|A0A3R7KLB3|A0A3R7KLB3_TRYRA;tr|A0A061ITM3|A0A061ITM3_TRYRA;tr|K2N4A7|K2N4A7_TRYCR;tr|A0A061IXD3|A0A061IXD3_TRYRA	>tr|Q4DTQ1|Q4DTQ1_TRYCC 40S ribosomal protein S23, putative OS=Trypanosoma cruzi (strain CL Brener) OX=353153 GN=Tc00.1047053504181.20 PE=1 SV=1;>tr|A0A3R7KLB3|A0A3R7KLB3_TRYRA Putative 40S ribosomal protein S23 OS=Trypanosoma rangeli OX=5698 GN=TraAM80_01	26
tr|A0A061JAC6|A0A061JAC6_TRYRA;tr|A0A061ITR3|A0A061ITR3_TRYRA	tr|A0A061JAC6|A0A061JAC6_TRYRA;tr|A0A061ITR3|A0A061ITR3_TRYRA	>tr|A0A061JAC6|A0A061JAC6_TRYRA Histone H2B OS=Trypanosoma rangeli SC58 OX=429131 GN=TRSC58_00651 PE=3 SV=1;>tr|A0A061ITR3|A0A061ITR3_TRYRA Histone H2B OS=Trypanosoma rangeli SC58 OX=429131 GN=TRSC58_06963 PE=3 SV=1	27
tr|A0A061ITT8|A0A061ITT8_TRYRA;tr|A0A061JCC0|A0A061JCC0_TRYRA	tr|A0A061ITT8|A0A061ITT8_TRYRA;tr|A0A061JCC0|A0A061JCC0_TRYRA	>tr|A0A061ITT8|A0A061ITT8_TRYRA 3,2-trans-enoyl-CoA isomerase OS=Trypanosoma rangeli SC58 OX=429131 GN=TRSC58_06933 PE=3 SV=1;>tr|A0A061JCC0|A0A061JCC0_TRYRA 3,2-trans-enoyl-CoA isomerase OS=Trypanosoma rangeli SC58 OX=429131 GN=TRSC58_00230 PE=3 SV=1	28				1 --˃ 0						-1 --˃ 1
tr|A0A422N1A4|A0A422N1A4_TRYRA;tr|A0A061ITV3|A0A061ITV3_TRYRA;tr|A0A3R7JQP6|A0A3R7JQP6_TRYRA;tr|A0A3R7KF39|A0A3R7KF39_TRYRA	tr|A0A422N1A4|A0A422N1A4_TRYRA;tr|A0A061ITV3|A0A061ITV3_TRYRA;tr|A0A3R7JQP6|A0A3R7JQP6_TRYRA;tr|A0A3R7KF39|A0A3R7KF39_TRYRA	>tr|A0A422N1A4|A0A422N1A4_TRYRA Polyubiquitin (Fragment) OS=Trypanosoma rangeli OX=5698 GN=TraAM80_08382 PE=4 SV=1;>tr|A0A061ITV3|A0A061ITV3_TRYRA Uncharacterized protein OS=Trypanosoma rangeli SC58 OX=429131 GN=TRSC58_07107 PE=4 SV=1;>tr|A0A3R7JQP6|A0A3R7	29									1 --˃ 0
tr|A0A061ITW3|A0A061ITW3_TRYRA	tr|A0A061ITW3|A0A061ITW3_TRYRA	>tr|A0A061ITW3|A0A061ITW3_TRYRA Phosphotransferase OS=Trypanosoma rangeli SC58 OX=429131 GN=TRSC58_01864 PE=3 SV=1	30		0 --˃ 3
tr|A0A422NS83|A0A422NS83_TRYRA;tr|A0A3S5IQR0|A0A3S5IQR0_TRYRA;tr|A0A061J1D1|A0A061J1D1_TRYRA;tr|A0A061IUF8|A0A061IUF8_TRYRA;tr|A0A061ISC6|A0A061ISC6_TRYRA	tr|A0A422NS83|A0A422NS83_TRYRA;tr|A0A3S5IQR0|A0A3S5IQR0_TRYRA;tr|A0A061J1D1|A0A061J1D1_TRYRA;tr|A0A061IUF8|A0A061IUF8_TRYRA	>tr|A0A422NS83|A0A422NS83_TRYRA 60S ribosomal protein L13a OS=Trypanosoma rangeli OX=5698 GN=TraAM80_02927 PE=3 SV=1;>tr|A0A3S5IQR0|A0A3S5IQR0_TRYRA Large subunit ribosomal protein L13Ae OS=Trypanosoma rangeli OX=5698 GN=TraAM80_06758 PE=3 SV=1;>tr|A0A061J	31														0 --˃ 3
tr|A0A422P4M7|A0A422P4M7_TRYRA;tr|A0A061IUI6|A0A061IUI6_TRYRA	tr|A0A422P4M7|A0A422P4M7_TRYRA;tr|A0A061IUI6|A0A061IUI6_TRYRA	>tr|A0A422P4M7|A0A422P4M7_TRYRA P28 protein OS=Trypanosoma rangeli OX=5698 GN=TraAM80_00205 PE=4 SV=1;>tr|A0A061IUI6|A0A061IUI6_TRYRA HpcH_HpaI domain-containing protein OS=Trypanosoma rangeli SC58 OX=429131 GN=TRSC58_06014 PE=4 SV=1	32
tr|A0A061IUP0|A0A061IUP0_TRYRA;tr|A0A061IW29|A0A061IW29_TRYRA;tr|A0A061J0P3|A0A061J0P3_TRYRA	tr|A0A061IUP0|A0A061IUP0_TRYRA;tr|A0A061IW29|A0A061IW29_TRYRA	>tr|A0A061IUP0|A0A061IUP0_TRYRA Tyrosine aminotransferase OS=Trypanosoma rangeli SC58 OX=429131 GN=TRSC58_02148 PE=3 SV=1;>tr|A0A061IW29|A0A061IW29_TRYRA Tyrosine aminotransferase OS=Trypanosoma rangeli SC58 OX=429131 GN=TRSC58_07139 PE=3 SV=1	33														0 --˃ 4
tr|A0A3R7M146|A0A3R7M146_TRYRA;tr|A0A061IUX3|A0A061IUX3_TRYRA	tr|A0A3R7M146|A0A3R7M146_TRYRA;tr|A0A061IUX3|A0A061IUX3_TRYRA	>tr|A0A3R7M146|A0A3R7M146_TRYRA Ribosomal protein L15 OS=Trypanosoma rangeli OX=5698 GN=TraAM80_03482 PE=3 SV=1;>tr|A0A061IUX3|A0A061IUX3_TRYRA Ribosomal protein L15 OS=Trypanosoma rangeli SC58 OX=429131 GN=TRSC58_02622 PE=3 SV=1	34							0,-1 --˃ 1							0 --˃ 2
tr|A0A061IVN5|A0A061IVN5_TRYRA	tr|A0A061IVN5|A0A061IVN5_TRYRA	>tr|A0A061IVN5|A0A061IVN5_TRYRA ADP-ribosylation factor 3 OS=Trypanosoma rangeli SC58 OX=429131 GN=TRSC58_06196 PE=3 SV=1	35														1,-1 --˃ 3
tr|A0A061IVZ7|A0A061IVZ7_TRYRA;tr|A0A061IU72|A0A061IU72_TRYRA;tr|A0A061IY70|A0A061IY70_TRYRA	tr|A0A061IVZ7|A0A061IVZ7_TRYRA;tr|A0A061IU72|A0A061IU72_TRYRA	>tr|A0A061IVZ7|A0A061IVZ7_TRYRA Glutamamyl carboxypeptidase OS=Trypanosoma rangeli SC58 OX=429131 GN=TRSC58_06296 PE=4 SV=1;>tr|A0A061IU72|A0A061IU72_TRYRA Glutamamyl carboxypeptidase (Fragment) OS=Trypanosoma rangeli SC58 OX=429131 GN=TRSC58_06786 PE=4 SV	36
tr|Q4E078|Q4E078_TRYCC;tr|A0A3R7KJR7|A0A3R7KJR7_TRYRA;tr|A0A061IW35|A0A061IW35_TRYRA;tr|A0A061IUM9|A0A061IUM9_TRYRA	tr|Q4E078|Q4E078_TRYCC;tr|A0A3R7KJR7|A0A3R7KJR7_TRYRA;tr|A0A061IW35|A0A061IW35_TRYRA;tr|A0A061IUM9|A0A061IUM9_TRYRA	>tr|Q4E078|Q4E078_TRYCC Ribosomal protein L24, putative OS=Trypanosoma cruzi (strain CL Brener) OX=353153 GN=Tc00.1047053503611.20 PE=1 SV=1;>tr|A0A3R7KJR7|A0A3R7KJR7_TRYRA Ribosomal protein L24 OS=Trypanosoma rangeli OX=5698 GN=TraAM80_02453 PE=4 SV=1;>tr	37		0 --˃ 1					0 --˃ 1				0 --˃ -1
tr|Q4CSZ2|Q4CSZ2_TRYCC;tr|A0A061IWB1|A0A061IWB1_TRYRA;tr|A0A422MXP5|A0A422MXP5_TRYRA;tr|Q4D137|Q4D137_TRYCC;tr|A0A422MQ47|A0A422MQ47_TRYRA;tr|Q4D139|Q4D139_TRYCC;tr|Q4D2S5|Q4D2S5_TRYCC;tr|V5D2K6|V5D2K6_TRYCR	tr|Q4CSZ2|Q4CSZ2_TRYCC;tr|A0A061IWB1|A0A061IWB1_TRYRA;tr|A0A422MXP5|A0A422MXP5_TRYRA;tr|Q4D137|Q4D137_TRYCC;tr|A0A422MQ47|A0A422MQ47_TRYRA;tr|Q4D139|Q4D139_TRYCC;tr|Q4D2S5|Q4D2S5_TRYCC	>tr|Q4CSZ2|Q4CSZ2_TRYCC Calmodulin OS=Trypanosoma cruzi (strain CL Brener) OX=353153 GN=Tc00.1047053506391.10 PE=3 SV=1;>tr|A0A061IWB1|A0A061IWB1_TRYRA Calmodulin OS=Trypanosoma rangeli SC58 OX=429131 GN=TRSC58_00122 PE=3 SV=1;>tr|A0A422MXP5|A0A422MXP5_TRY	38												0 --˃ 1
tr|A0A422NRH9|A0A422NRH9_TRYRA;tr|A0A061IWJ5|A0A061IWJ5_TRYRA;tr|A0A3R7R3S3|A0A3R7R3S3_TRYRA;tr|A0A061IS26|A0A061IS26_TRYRA	tr|A0A422NRH9|A0A422NRH9_TRYRA;tr|A0A061IWJ5|A0A061IWJ5_TRYRA;tr|A0A3R7R3S3|A0A3R7R3S3_TRYRA;tr|A0A061IS26|A0A061IS26_TRYRA	>tr|A0A422NRH9|A0A422NRH9_TRYRA 40S ribosomal protein S5 OS=Trypanosoma rangeli OX=5698 GN=TraAM80_03004 PE=3 SV=1;>tr|A0A061IWJ5|A0A061IWJ5_TRYRA 40S ribosomal protein S5 OS=Trypanosoma rangeli SC58 OX=429131 GN=TRSC58_04802 PE=3 SV=1;>tr|A0A3R7R3S3|A0A3R	39
tr|A0A422NE39|A0A422NE39_TRYRA;tr|A0A061IWQ1|A0A061IWQ1_TRYRA	tr|A0A422NE39|A0A422NE39_TRYRA;tr|A0A061IWQ1|A0A061IWQ1_TRYRA	>tr|A0A422NE39|A0A422NE39_TRYRA Uncharacterized protein OS=Trypanosoma rangeli OX=5698 GN=TraAM80_05564 PE=4 SV=1;>tr|A0A061IWQ1|A0A061IWQ1_TRYRA Uncharacterized protein OS=Trypanosoma rangeli SC58 OX=429131 GN=TRSC58_05248 PE=4 SV=1	40					0 --˃ 1
tr|A0A422NF40|A0A422NF40_TRYRA;tr|A0A061IWZ9|A0A061IWZ9_TRYRA	tr|A0A422NF40|A0A422NF40_TRYRA;tr|A0A061IWZ9|A0A061IWZ9_TRYRA	>tr|A0A422NF40|A0A422NF40_TRYRA Putative elongation factor OS=Trypanosoma rangeli OX=5698 GN=TraAM80_05427 PE=4 SV=1;>tr|A0A061IWZ9|A0A061IWZ9_TRYRA Elongation factor OS=Trypanosoma rangeli SC58 OX=429131 GN=TRSC58_05906 PE=4 SV=1	41														-1 --˃ 3
tr|A0A061IX25|A0A061IX25_TRYRA	tr|A0A061IX25|A0A061IX25_TRYRA	>tr|A0A061IX25|A0A061IX25_TRYRA Uncharacterized protein OS=Trypanosoma rangeli SC58 OX=429131 GN=TRSC58_05886 PE=4 SV=1	42
tr|A0A422NUH7|A0A422NUH7_TRYRA;tr|A0A061J8A6|A0A061J8A6_TRYRA;tr|A0A061IY20|A0A061IY20_TRYRA;REV__tr|A0A061IXU0|A0A061IXU0_TRYRA	tr|A0A422NUH7|A0A422NUH7_TRYRA;tr|A0A061J8A6|A0A061J8A6_TRYRA;tr|A0A061IY20|A0A061IY20_TRYRA	>tr|A0A422NUH7|A0A422NUH7_TRYRA Histone H2A OS=Trypanosoma rangeli OX=5698 GN=TraAM80_02531 PE=3 SV=1;>tr|A0A061J8A6|A0A061J8A6_TRYRA Histone H2A OS=Trypanosoma rangeli SC58 OX=429131 GN=TRSC58_00976 PE=3 SV=1;>tr|A0A061IY20|A0A061IY20_TRYRA Histone H2A OS	43														0 --˃ 4
tr|A0A422MSW3|A0A422MSW3_TRYRA;tr|A0A061IY23|A0A061IY23_TRYRA	tr|A0A422MSW3|A0A422MSW3_TRYRA;tr|A0A061IY23|A0A061IY23_TRYRA	>tr|A0A422MSW3|A0A422MSW3_TRYRA Putative methyltransferase OS=Trypanosoma rangeli OX=5698 GN=TraAM80_09864 PE=4 SV=1;>tr|A0A061IY23|A0A061IY23_TRYRA Methyltransf_12 domain-containing protein OS=Trypanosoma rangeli SC58 OX=429131 GN=TRSC58_04267 PE=4 SV=1	44														0 --˃ 2
tr|A0A061IY28|A0A061IY28_TRYRA;tr|A0A061J517|A0A061J517_TRYRA;tr|A0A061IZQ3|A0A061IZQ3_TRYRA;tr|A0A422P1U5|A0A422P1U5_TRYRA	tr|A0A061IY28|A0A061IY28_TRYRA;tr|A0A061J517|A0A061J517_TRYRA;tr|A0A061IZQ3|A0A061IZQ3_TRYRA;tr|A0A422P1U5|A0A422P1U5_TRYRA	>tr|A0A061IY28|A0A061IY28_TRYRA Citrate synthase OS=Trypanosoma rangeli SC58 OX=429131 GN=TRSC58_06387 PE=3 SV=1;>tr|A0A061J517|A0A061J517_TRYRA Citrate synthase OS=Trypanosoma rangeli SC58 OX=429131 GN=TRSC58_02309 PE=3 SV=1;>tr|A0A061IZQ3|A0A061IZQ3_TRYR	45
tr|A0A061IZ67|A0A061IZ67_TRYRA;tr|A0A061J0R7|A0A061J0R7_TRYRA;tr|V5AN49|V5AN49_TRYCR	tr|A0A061IZ67|A0A061IZ67_TRYRA;tr|A0A061J0R7|A0A061J0R7_TRYRA;tr|V5AN49|V5AN49_TRYCR	>tr|A0A061IZ67|A0A061IZ67_TRYRA Tubulin beta (Fragment) OS=Trypanosoma rangeli SC58 OX=429131 GN=TRSC58_05991 PE=4 SV=1;>tr|A0A061J0R7|A0A061J0R7_TRYRA Tubulin_C domain-containing protein OS=Trypanosoma rangeli SC58 OX=429131 GN=TRSC58_03289 PE=4 SV=1;>tr|	46								0 --˃ 1
tr|A0A061IZ91|A0A061IZ91_TRYRA;tr|A0A3R7KSG8|A0A3R7KSG8_TRYRA;tr|A0A3R7LCZ3|A0A3R7LCZ3_TRYRA;tr|A0A061IUD3|A0A061IUD3_TRYRA	tr|A0A061IZ91|A0A061IZ91_TRYRA;tr|A0A3R7KSG8|A0A3R7KSG8_TRYRA;tr|A0A3R7LCZ3|A0A3R7LCZ3_TRYRA;tr|A0A061IUD3|A0A061IUD3_TRYRA	>tr|A0A061IZ91|A0A061IZ91_TRYRA 40S ribosomal protein S3 OS=Trypanosoma rangeli SC58 OX=429131 GN=TRSC58_05151 PE=4 SV=1;>tr|A0A3R7KSG8|A0A3R7KSG8_TRYRA 40S ribosomal protein S3 (Fragment) OS=Trypanosoma rangeli OX=5698 GN=TraAM80_07568 PE=4 SV=1;>tr|A0A3R	47														0 --˃ 4
tr|A0A061IZK4|A0A061IZK4_TRYRA;tr|A0A3R7MKU3|A0A3R7MKU3_TRYRA	tr|A0A061IZK4|A0A061IZK4_TRYRA;tr|A0A3R7MKU3|A0A3R7MKU3_TRYRA	>tr|A0A061IZK4|A0A061IZK4_TRYRA Uncharacterized protein OS=Trypanosoma rangeli SC58 OX=429131 GN=TRSC58_04996 PE=4 SV=1;>tr|A0A3R7MKU3|A0A3R7MKU3_TRYRA Uncharacterized protein OS=Trypanosoma rangeli OX=5698 GN=TraAM80_05225 PE=4 SV=1	48														0 --˃ 2
tr|A0A061J038|A0A061J038_TRYRA	tr|A0A061J038|A0A061J038_TRYRA	>tr|A0A061J038|A0A061J038_TRYRA Solute carrier family 25 (Mitochondrial phosphate transporter), member 3 OS=Trypanosoma rangeli SC58 OX=429131 GN=TRSC58_05696 PE=3 SV=1	49												0 --˃ -1
tr|A0A3R7NRL2|A0A3R7NRL2_TRYRA;tr|A0A061J063|A0A061J063_TRYRA;tr|A0A061IWA8|A0A061IWA8_TRYRA;tr|A0A3R7MIP1|A0A3R7MIP1_TRYRA	tr|A0A3R7NRL2|A0A3R7NRL2_TRYRA;tr|A0A061J063|A0A061J063_TRYRA;tr|A0A061IWA8|A0A061IWA8_TRYRA	>tr|A0A3R7NRL2|A0A3R7NRL2_TRYRA 40S ribosomal protein S14 OS=Trypanosoma rangeli OX=5698 GN=TraAM80_03831 PE=3 SV=1;>tr|A0A061J063|A0A061J063_TRYRA 40S ribosomal protein S14 OS=Trypanosoma rangeli SC58 OX=429131 GN=TRSC58_03959 PE=3 SV=1;>tr|A0A061IWA8|A0A	50
tr|V5BSX5|V5BSX5_TRYCR;tr|Q4E4N7|Q4E4N7_TRYCC;tr|A0A061J078|A0A061J078_TRYRA	tr|V5BSX5|V5BSX5_TRYCR;tr|Q4E4N7|Q4E4N7_TRYCC;tr|A0A061J078|A0A061J078_TRYRA	>tr|V5BSX5|V5BSX5_TRYCR Dynein light chain OS=Trypanosoma cruzi Dm28c OX=1416333 GN=TCDM_13942 PE=3 SV=1;>tr|Q4E4N7|Q4E4N7_TRYCC Dynein light chain OS=Trypanosoma cruzi (strain CL Brener) OX=353153 GN=Tc00.1047053506925.104 PE=3 SV=1;>tr|A0A061J078|A0A061J	51
tr|A0A422NJ66|A0A422NJ66_TRYRA;tr|A0A061J0A8|A0A061J0A8_TRYRA	tr|A0A422NJ66|A0A422NJ66_TRYRA;tr|A0A061J0A8|A0A061J0A8_TRYRA	>tr|A0A422NJ66|A0A422NJ66_TRYRA Tubulin-specific chaperone OS=Trypanosoma rangeli OX=5698 GN=TraAM80_04535 PE=4 SV=1;>tr|A0A061J0A8|A0A061J0A8_TRYRA Tubulin-specific chaperone OS=Trypanosoma rangeli SC58 OX=429131 GN=TRSC58_03448 PE=4 SV=1	52										0,1 --˃ -1
tr|A0A061J0C3|A0A061J0C3_TRYRA	tr|A0A061J0C3|A0A061J0C3_TRYRA	>tr|A0A061J0C3|A0A061J0C3_TRYRA Adenosylhomocysteinase OS=Trypanosoma rangeli SC58 OX=429131 GN=TRSC58_04758 PE=3 SV=1	53
tr|A0A422NIQ5|A0A422NIQ5_TRYRA;tr|A0A061J0H0|A0A061J0H0_TRYRA	tr|A0A422NIQ5|A0A422NIQ5_TRYRA;tr|A0A061J0H0|A0A061J0H0_TRYRA	>tr|A0A422NIQ5|A0A422NIQ5_TRYRA Prefoldin subunit 3 OS=Trypanosoma rangeli OX=5698 GN=TraAM80_04561 PE=3 SV=1;>tr|A0A061J0H0|A0A061J0H0_TRYRA Prefoldin subunit 3 OS=Trypanosoma rangeli SC58 OX=429131 GN=TRSC58_05535 PE=3 SV=1	54														0 --˃ 3
tr|A0A422NBD4|A0A422NBD4_TRYRA;tr|A0A061J0K3|A0A061J0K3_TRYRA	tr|A0A422NBD4|A0A422NBD4_TRYRA;tr|A0A061J0K3|A0A061J0K3_TRYRA	>tr|A0A422NBD4|A0A422NBD4_TRYRA Ribose 5-phosphate isomerase OS=Trypanosoma rangeli OX=5698 GN=TraAM80_06148 PE=4 SV=1;>tr|A0A061J0K3|A0A061J0K3_TRYRA Ribose 5-phosphate isomerase OS=Trypanosoma rangeli SC58 OX=429131 GN=TRSC58_04687 PE=4 SV=1	55	0 --˃ -1				0 --˃ -1
tr|A0A3S5ISF6|A0A3S5ISF6_TRYRA;tr|A0A061J0U0|A0A061J0U0_TRYRA	tr|A0A3S5ISF6|A0A3S5ISF6_TRYRA;tr|A0A061J0U0|A0A061J0U0_TRYRA	>tr|A0A3S5ISF6|A0A3S5ISF6_TRYRA Ribosomal protein L27 OS=Trypanosoma rangeli OX=5698 GN=TraAM80_01205 PE=4 SV=1;>tr|A0A061J0U0|A0A061J0U0_TRYRA Ribosomal protein L27 OS=Trypanosoma rangeli SC58 OX=429131 GN=TRSC58_03269 PE=4 SV=1	56
tr|A0A061J0Y5|A0A061J0Y5_TRYRA	tr|A0A061J0Y5|A0A061J0Y5_TRYRA	>tr|A0A061J0Y5|A0A061J0Y5_TRYRA Cytochrome c oxidase subunit 10 OS=Trypanosoma rangeli SC58 OX=429131 GN=TRSC58_04506 PE=4 SV=1	57
tr|A0A061J118|A0A061J118_TRYRA	tr|A0A061J118|A0A061J118_TRYRA	>tr|A0A061J118|A0A061J118_TRYRA Cystathione gamma lyase OS=Trypanosoma rangeli SC58 OX=429131 GN=TRSC58_03680 PE=3 SV=1	58														0 --˃ 4
tr|Q4DW38|Q4DW38_TRYCC;tr|A0A3R7MID6|A0A3R7MID6_TRYRA;tr|A0A061J184|A0A061J184_TRYRA	tr|Q4DW38|Q4DW38_TRYCC;tr|A0A3R7MID6|A0A3R7MID6_TRYRA;tr|A0A061J184|A0A061J184_TRYRA	>tr|Q4DW38|Q4DW38_TRYCC 40S ribosomal protein S24 OS=Trypanosoma cruzi (strain CL Brener) OX=353153 GN=Tc00.1047053507681.150 PE=1 SV=1;>tr|A0A3R7MID6|A0A3R7MID6_TRYRA 40S ribosomal protein S24 OS=Trypanosoma rangeli OX=5698 GN=TraAM80_03907 PE=3 SV=1;>tr|	59
tr|A0A3R7N3R9|A0A3R7N3R9_TRYRA;tr|A0A061J196|A0A061J196_TRYRA	tr|A0A3R7N3R9|A0A3R7N3R9_TRYRA;tr|A0A061J196|A0A061J196_TRYRA	>tr|A0A3R7N3R9|A0A3R7N3R9_TRYRA 60S ribosomal protein L35 OS=Trypanosoma rangeli OX=5698 GN=TraAM80_00368 PE=3 SV=1;>tr|A0A061J196|A0A061J196_TRYRA 60S ribosomal protein L35 OS=Trypanosoma rangeli SC58 OX=429131 GN=TRSC58_04395 PE=3 SV=1	60														0 --˃ 4
tr|A0A061J237|A0A061J237_TRYRA	tr|A0A061J237|A0A061J237_TRYRA	>tr|A0A061J237|A0A061J237_TRYRA ACB domain-containing protein OS=Trypanosoma rangeli SC58 OX=429131 GN=TRSC58_03313 PE=4 SV=1	61
tr|A0A061J498|A0A061J498_TRYRA;tr|A0A061J290|A0A061J290_TRYRA;tr|A0A061J244|A0A061J244_TRYRA;tr|A0A3R7L0V7|A0A3R7L0V7_TRYRA	tr|A0A061J498|A0A061J498_TRYRA;tr|A0A061J290|A0A061J290_TRYRA;tr|A0A061J244|A0A061J244_TRYRA	>tr|A0A061J498|A0A061J498_TRYRA Plasma membrane ATPase OS=Trypanosoma rangeli SC58 OX=429131 GN=TRSC58_01997 PE=3 SV=1;>tr|A0A061J290|A0A061J290_TRYRA Plasma membrane ATPase OS=Trypanosoma rangeli SC58 OX=429131 GN=TRSC58_02759 PE=3 SV=1;>tr|A0A061J244|A0A	62														0 --˃ 3
tr|A0A061J2P1|A0A061J2P1_TRYRA	tr|A0A061J2P1|A0A061J2P1_TRYRA	>tr|A0A061J2P1|A0A061J2P1_TRYRA Nascent polypeptide associated complex subunit OS=Trypanosoma rangeli SC58 OX=429131 GN=TRSC58_02578 PE=4 SV=1	63														0 --˃ 4
tr|A0A061J2Q1|A0A061J2Q1_TRYRA	tr|A0A061J2Q1|A0A061J2Q1_TRYRA	>tr|A0A061J2Q1|A0A061J2Q1_TRYRA Peroxiredoxin OS=Trypanosoma rangeli SC58 OX=429131 GN=TRSC58_02563 PE=3 SV=1	64					0 --˃ -1
tr|A0A422NSS3|A0A422NSS3_TRYRA;tr|A0A061J2S8|A0A061J2S8_TRYRA	tr|A0A422NSS3|A0A422NSS3_TRYRA;tr|A0A061J2S8|A0A061J2S8_TRYRA	>tr|A0A422NSS3|A0A422NSS3_TRYRA Vesicule-associated membrane protein OS=Trypanosoma rangeli OX=5698 GN=TraAM80_02727 PE=4 SV=1;>tr|A0A061J2S8|A0A061J2S8_TRYRA Vesicule-associated membrane protein OS=Trypanosoma rangeli SC58 OX=429131 GN=TRSC58_03856 PE=4 S	65
tr|A0A3S5ISD1|A0A3S5ISD1_TRYRA;tr|A0A061J2U1|A0A061J2U1_TRYRA	tr|A0A3S5ISD1|A0A3S5ISD1_TRYRA;tr|A0A061J2U1|A0A061J2U1_TRYRA	>tr|A0A3S5ISD1|A0A3S5ISD1_TRYRA Programmed cell death protein 5 OS=Trypanosoma rangeli OX=5698 GN=TraAM80_01381 PE=4 SV=1;>tr|A0A061J2U1|A0A061J2U1_TRYRA Uncharacterized protein OS=Trypanosoma rangeli SC58 OX=429131 GN=TRSC58_02518 PE=4 SV=1	66	0 --˃ -1													0 --˃ 3
tr|A0A061J2Y6|A0A061J2Y6_TRYRA	tr|A0A061J2Y6|A0A061J2Y6_TRYRA	>tr|A0A061J2Y6|A0A061J2Y6_TRYRA Ribonucleoside-diphosphate reductase OS=Trypanosoma rangeli SC58 OX=429131 GN=TRSC58_03619 PE=3 SV=1	67														0 --˃ 2
tr|A0A3R7M160|A0A3R7M160_TRYRA;tr|A0A061J399|A0A061J399_TRYRA;tr|A0A422N8T9|A0A422N8T9_TRYRA;tr|A0A061J1C8|A0A061J1C8_TRYRA	tr|A0A3R7M160|A0A3R7M160_TRYRA;tr|A0A061J399|A0A061J399_TRYRA;tr|A0A422N8T9|A0A422N8T9_TRYRA;tr|A0A061J1C8|A0A061J1C8_TRYRA	>tr|A0A3R7M160|A0A3R7M160_TRYRA Large subunit ribosomal protein L32e OS=Trypanosoma rangeli OX=5698 GN=TraAM80_03501 PE=4 SV=1;>tr|A0A061J399|A0A061J399_TRYRA Large subunit ribosomal protein L32e OS=Trypanosoma rangeli SC58 OX=429131 GN=TRSC58_02361 PE=4 S	68
tr|A0A061J3T6|A0A061J3T6_TRYRA	tr|A0A061J3T6|A0A061J3T6_TRYRA	>tr|A0A061J3T6|A0A061J3T6_TRYRA ATP-dependent RNA helicase OS=Trypanosoma rangeli SC58 OX=429131 GN=TRSC58_02748 PE=3 SV=1	69													1 --˃ 3
tr|A0A061J4T2|A0A061J4T2_TRYRA	tr|A0A061J4T2|A0A061J4T2_TRYRA	>tr|A0A061J4T2|A0A061J4T2_TRYRA 14-3-3 protein OS=Trypanosoma rangeli SC58 OX=429131 GN=TRSC58_02934 PE=3 SV=1	70														0 --˃ 3
tr|A0A3S5IQH1|A0A3S5IQH1_TRYRA;tr|Q4CY73|Q4CY73_TRYCC;tr|A0A061J4Z6|A0A061J4Z6_TRYRA;tr|Q4CZE9|Q4CZE9_TRYCC	tr|A0A3S5IQH1|A0A3S5IQH1_TRYRA;tr|Q4CY73|Q4CY73_TRYCC;tr|A0A061J4Z6|A0A061J4Z6_TRYRA	>tr|A0A3S5IQH1|A0A3S5IQH1_TRYRA Histone H2A OS=Trypanosoma rangeli OX=5698 GN=TraAM80_07776 PE=3 SV=1;>tr|Q4CY73|Q4CY73_TRYCC Histone H2A OS=Trypanosoma cruzi (strain CL Brener) OX=353153 GN=Tc00.1047053511323.40 PE=3 SV=1;>tr|A0A061J4Z6|A0A061J4Z6_TRYRA H	71
tr|V5BQL3|V5BQL3_TRYCR;tr|Q4D5N8|Q4D5N8_TRYCC;tr|A0A061J558|A0A061J558_TRYRA	tr|V5BQL3|V5BQL3_TRYCR;tr|Q4D5N8|Q4D5N8_TRYCC;tr|A0A061J558|A0A061J558_TRYRA	>tr|V5BQL3|V5BQL3_TRYCR Nucleolar RNA-binding protein OS=Trypanosoma cruzi Dm28c OX=1416333 GN=TCDM_13837 PE=4 SV=1;>tr|Q4D5N8|Q4D5N8_TRYCC Nucleolar RNA-binding protein, putative OS=Trypanosoma cruzi (strain CL Brener) OX=353153 GN=Tc00.1047053503891.54 P	72										-1 --˃ 1
tr|V5B8G5|V5B8G5_TRYCR;tr|Q4D7L6|Q4D7L6_TRYCC;tr|Q4CTY6|Q4CTY6_TRYCC;tr|K2NPL0|K2NPL0_TRYCR;tr|A0A3R7KQR6|A0A3R7KQR6_TRYRA;tr|A0A061J5B9|A0A061J5B9_TRYRA	tr|V5B8G5|V5B8G5_TRYCR;tr|Q4D7L6|Q4D7L6_TRYCC;tr|Q4CTY6|Q4CTY6_TRYCC;tr|K2NPL0|K2NPL0_TRYCR;tr|A0A3R7KQR6|A0A3R7KQR6_TRYRA;tr|A0A061J5B9|A0A061J5B9_TRYRA	>tr|V5B8G5|V5B8G5_TRYCR Serine/threonine-protein phosphatase OS=Trypanosoma cruzi Dm28c OX=1416333 GN=TCDM_08109 PE=3 SV=1;>tr|Q4D7L6|Q4D7L6_TRYCC Serine/threonine-protein phosphatase OS=Trypanosoma cruzi (strain CL Brener) OX=353153 GN=Tc00.1047053509453.	73
tr|A0A061J5G4|A0A061J5G4_TRYRA	tr|A0A061J5G4|A0A061J5G4_TRYRA	>tr|A0A061J5G4|A0A061J5G4_TRYRA 40S ribosomal protein S27 OS=Trypanosoma rangeli SC58 OX=429131 GN=TRSC58_02886 PE=3 SV=1	74														0 --˃ 3
tr|A0A061J5U3|A0A061J5U3_TRYRA	tr|A0A061J5U3|A0A061J5U3_TRYRA	>tr|A0A061J5U3|A0A061J5U3_TRYRA Eukaryotic translation initiation factor 5 OS=Trypanosoma rangeli SC58 OX=429131 GN=TRSC58_03642 PE=4 SV=1	75														-1 --˃ 2
tr|A0A3R7KCT1|A0A3R7KCT1_TRYRA;tr|A0A061J5Y3|A0A061J5Y3_TRYRA;tr|A0A061IS36|A0A061IS36_TRYRA	tr|A0A3R7KCT1|A0A3R7KCT1_TRYRA;tr|A0A061J5Y3|A0A061J5Y3_TRYRA;tr|A0A061IS36|A0A061IS36_TRYRA	>tr|A0A3R7KCT1|A0A3R7KCT1_TRYRA Large subunit ribosomal protein L10Ae OS=Trypanosoma rangeli OX=5698 GN=TraAM80_04514 PE=4 SV=1;>tr|A0A061J5Y3|A0A061J5Y3_TRYRA Large subunit ribosomal protein L10Ae OS=Trypanosoma rangeli SC58 OX=429131 GN=TRSC58_01417 PE=4	76														0 --˃ 4
tr|A0A061J677|A0A061J677_TRYRA;tr|Q4D7C8|Q4D7C8_TRYCC;tr|Q4CXV6|Q4CXV6_TRYCC;tr|Q4D7C9|Q4D7C9_TRYCC;tr|Q4CXV7|Q4CXV7_TRYCC;tr|A0A3R7MBA4|A0A3R7MBA4_TRYRA	tr|A0A061J677|A0A061J677_TRYRA;tr|Q4D7C8|Q4D7C8_TRYCC;tr|Q4CXV6|Q4CXV6_TRYCC;tr|Q4D7C9|Q4D7C9_TRYCC;tr|Q4CXV7|Q4CXV7_TRYCC;tr|A0A3R7MBA4|A0A3R7MBA4_TRYRA	>tr|A0A061J677|A0A061J677_TRYRA 40S ribosomal protein S33 OS=Trypanosoma rangeli SC58 OX=429131 GN=TRSC58_02430 PE=3 SV=1;>tr|Q4D7C8|Q4D7C8_TRYCC 40S ribosomal protein S33, putative OS=Trypanosoma cruzi (strain CL Brener) OX=353153 GN=Tc00.1047053511237.60	77
tr|A0A061J6A3|A0A061J6A3_TRYRA	tr|A0A061J6A3|A0A061J6A3_TRYRA	>tr|A0A061J6A3|A0A061J6A3_TRYRA Ubiquitin-conjugating enzyme OS=Trypanosoma rangeli SC58 OX=429131 GN=TRSC58_02646 PE=4 SV=1	78				0 --˃ -1										0 --˃ 3
tr|A0A3R7P1P7|A0A3R7P1P7_TRYRA;tr|A0A061J6P9|A0A061J6P9_TRYRA	tr|A0A3R7P1P7|A0A3R7P1P7_TRYRA;tr|A0A061J6P9|A0A061J6P9_TRYRA	>tr|A0A3R7P1P7|A0A3R7P1P7_TRYRA Putative eukaryotic translation initiation factor 3 subunit 7-like protein OS=Trypanosoma rangeli OX=5698 GN=TraAM80_00947 PE=3 SV=1;>tr|A0A061J6P9|A0A061J6P9_TRYRA Eukaryotic translation initiation factor 3 subunit 7-like p	79														0 --˃ 3
tr|A0A061J6S3|A0A061J6S3_TRYRA	tr|A0A061J6S3|A0A061J6S3_TRYRA	>tr|A0A061J6S3|A0A061J6S3_TRYRA HMG_CoA_synt_N domain-containing protein OS=Trypanosoma rangeli SC58 OX=429131 GN=TRSC58_01161 PE=4 SV=1	80														0 --˃ 3
tr|Q4DR74|Q4DR74_TRYCC;tr|Q4DA68|Q4DA68_TRYCC;tr|A0A422ND00|A0A422ND00_TRYRA;tr|A0A061J7K3|A0A061J7K3_TRYRA	tr|Q4DR74|Q4DR74_TRYCC;tr|Q4DA68|Q4DA68_TRYCC;tr|A0A422ND00|A0A422ND00_TRYRA;tr|A0A061J7K3|A0A061J7K3_TRYRA	>tr|Q4DR74|Q4DR74_TRYCC Uncharacterized protein OS=Trypanosoma cruzi (strain CL Brener) OX=353153 GN=Tc00.1047053504033.80 PE=4 SV=1;>tr|Q4DA68|Q4DA68_TRYCC Uncharacterized protein OS=Trypanosoma cruzi (strain CL Brener) OX=353153 GN=Tc00.1047053510339.80	81
tr|A0A3R7KST0|A0A3R7KST0_TRYRA;tr|A0A061J8C2|A0A061J8C2_TRYRA	tr|A0A3R7KST0|A0A3R7KST0_TRYRA;tr|A0A061J8C2|A0A061J8C2_TRYRA	>tr|A0A3R7KST0|A0A3R7KST0_TRYRA Mitochondrial RNA binding protein 1 OS=Trypanosoma rangeli OX=5698 GN=TraAM80_07468 PE=4 SV=1;>tr|A0A061J8C2|A0A061J8C2_TRYRA Mitochondrial RNA binding protein 1 OS=Trypanosoma rangeli SC58 OX=429131 GN=TRSC58_01711 PE=4 SV=	82														0 --˃ 3
tr|A0A422MSR7|A0A422MSR7_TRYRA;tr|A0A061J8D8|A0A061J8D8_TRYRA;tr|A0A061J0U6|A0A061J0U6_TRYRA	tr|A0A422MSR7|A0A422MSR7_TRYRA;tr|A0A061J8D8|A0A061J8D8_TRYRA	>tr|A0A422MSR7|A0A422MSR7_TRYRA Large subunit ribosomal protein L11e OS=Trypanosoma rangeli OX=5698 GN=TraAM80_09888 PE=3 SV=1;>tr|A0A061J8D8|A0A061J8D8_TRYRA Large subunit ribosomal protein L11e OS=Trypanosoma rangeli SC58 OX=429131 GN=TRSC58_01100 PE=3 S	83														0 --˃ 4
tr|Q4DXW6|Q4DXW6_TRYCC;tr|A0A061J8V2|A0A061J8V2_TRYRA	tr|Q4DXW6|Q4DXW6_TRYCC;tr|A0A061J8V2|A0A061J8V2_TRYRA	>tr|Q4DXW6|Q4DXW6_TRYCC Ribosomal protein L37 OS=Trypanosoma cruzi (strain CL Brener) OX=353153 GN=Tc00.1047053506885.14 PE=1 SV=1;>tr|A0A061J8V2|A0A061J8V2_TRYRA Ribosomal protein L37 OS=Trypanosoma rangeli SC58 OX=429131 GN=TRSC58_02574 PE=3 SV=1	84										-2 --˃ 0,1				-2 --˃ 1
tr|A0A061J8V3|A0A061J8V3_TRYRA	tr|A0A061J8V3|A0A061J8V3_TRYRA	>tr|A0A061J8V3|A0A061J8V3_TRYRA Alkyl-dihydroxyacetone phosphate synthase OS=Trypanosoma rangeli SC58 OX=429131 GN=TRSC58_00912 PE=4 SV=1	85														0 --˃ 3
tr|A0A3R7KW77|A0A3R7KW77_TRYRA;tr|A0A061J9N5|A0A061J9N5_TRYRA	tr|A0A3R7KW77|A0A3R7KW77_TRYRA;tr|A0A061J9N5|A0A061J9N5_TRYRA	>tr|A0A3R7KW77|A0A3R7KW77_TRYRA Mitochondrial RNA-binding protein 2 OS=Trypanosoma rangeli OX=5698 GN=TraAM80_01296 PE=4 SV=1;>tr|A0A061J9N5|A0A061J9N5_TRYRA Mitochondrial RNA-binding protein 2 OS=Trypanosoma rangeli SC58 OX=429131 GN=TRSC58_00100 PE=4 SV=	86
tr|A0A422NK82|A0A422NK82_TRYRA;tr|A0A061J9W5|A0A061J9W5_TRYRA	tr|A0A422NK82|A0A422NK82_TRYRA;tr|A0A061J9W5|A0A061J9W5_TRYRA	>tr|A0A422NK82|A0A422NK82_TRYRA Polyadenylate-binding protein OS=Trypanosoma rangeli OX=5698 GN=TraAM80_04262 PE=3 SV=1;>tr|A0A061J9W5|A0A061J9W5_TRYRA Polyadenylate-binding protein OS=Trypanosoma rangeli SC58 OX=429131 GN=TRSC58_00554 PE=3 SV=1	87														0 --˃ 4
tr|A0A061JAA7|A0A061JAA7_TRYRA	tr|A0A061JAA7|A0A061JAA7_TRYRA	>tr|A0A061JAA7|A0A061JAA7_TRYRA 40S ribosomal protein S26 OS=Trypanosoma rangeli SC58 OX=429131 GN=TRSC58_00968 PE=3 SV=1	88														0 --˃ 3
tr|A0A3R7NIE4|A0A3R7NIE4_TRYRA;tr|A0A061JAD4|A0A061JAD4_TRYRA;tr|A0A061IY32|A0A061IY32_TRYRA;tr|V5C1F5|V5C1F5_TRYCR;tr|Q4CXX2|Q4CXX2_TRYCC;tr|Q4CP93|Q4CP93_TRYCC	tr|A0A3R7NIE4|A0A3R7NIE4_TRYRA;tr|A0A061JAD4|A0A061JAD4_TRYRA;tr|A0A061IY32|A0A061IY32_TRYRA;tr|V5C1F5|V5C1F5_TRYCR;tr|Q4CXX2|Q4CXX2_TRYCC;tr|Q4CP93|Q4CP93_TRYCC	>tr|A0A3R7NIE4|A0A3R7NIE4_TRYRA 40S ribosomal protein S15a OS=Trypanosoma rangeli OX=5698 GN=TraAM80_02983 PE=3 SV=1;>tr|A0A061JAD4|A0A061JAD4_TRYRA 40S ribosomal protein S15a OS=Trypanosoma rangeli SC58 OX=429131 GN=TRSC58_00937 PE=3 SV=1;>tr|A0A061IY32|A	89
tr|A0A061JAR1|A0A061JAR1_TRYRA;tr|A0A061J3H2|A0A061J3H2_TRYRA;tr|A0A061J6K2|A0A061J6K2_TRYRA	tr|A0A061JAR1|A0A061JAR1_TRYRA;tr|A0A061J3H2|A0A061J3H2_TRYRA;tr|A0A061J6K2|A0A061J6K2_TRYRA	>tr|A0A061JAR1|A0A061JAR1_TRYRA Molecular chaperone HtpG OS=Trypanosoma rangeli SC58 OX=429131 GN=TRSC58_00251 PE=3 SV=1;>tr|A0A061J3H2|A0A061J3H2_TRYRA Molecular chaperone HtpG OS=Trypanosoma rangeli SC58 OX=429131 GN=TRSC58_04450 PE=4 SV=1;>tr|A0A061J6K2	90
tr|A0A061JAS7|A0A061JAS7_TRYRA;tr|A0A422N0I7|A0A422N0I7_TRYRA	tr|A0A061JAS7|A0A061JAS7_TRYRA	>tr|A0A061JAS7|A0A061JAS7_TRYRA Fructose-bisphosphate aldolase OS=Trypanosoma rangeli SC58 OX=429131 GN=TRSC58_00236 PE=3 SV=1	91
tr|A0A061JBQ6|A0A061JBQ6_TRYRA	tr|A0A061JBQ6|A0A061JBQ6_TRYRA	>tr|A0A061JBQ6|A0A061JBQ6_TRYRA 60S ribosomal protein L5 OS=Trypanosoma rangeli SC58 OX=429131 GN=TRSC58_01381 PE=3 SV=1	92														0 --˃ 4
tr|A0A061JBT6|A0A061JBT6_TRYRA;tr|A0A422NEN7|A0A422NEN7_TRYRA	tr|A0A061JBT6|A0A061JBT6_TRYRA;tr|A0A422NEN7|A0A422NEN7_TRYRA	>tr|A0A061JBT6|A0A061JBT6_TRYRA RuvB-like helicase OS=Trypanosoma rangeli SC58 OX=429131 GN=TRSC58_00700 PE=3 SV=1;>tr|A0A422NEN7|A0A422NEN7_TRYRA RuvB-like helicase OS=Trypanosoma rangeli OX=5698 GN=TraAM80_05445 PE=3 SV=1	93														0,-1 --˃ 3
tr|A0A061JCX5|A0A061JCX5_TRYRA	tr|A0A061JCX5|A0A061JCX5_TRYRA	>tr|A0A061JCX5|A0A061JCX5_TRYRA Eukaryotic translation initiation factor 6 OS=Trypanosoma rangeli SC58 OX=429131 GN=EIF6 PE=3 SV=1	94													2,3 --˃ -1
tr|A0A061JD43|A0A061JD43_TRYRA;tr|A0A061J6R5|A0A061J6R5_TRYRA	tr|A0A061JD43|A0A061JD43_TRYRA;tr|A0A061J6R5|A0A061J6R5_TRYRA	>tr|A0A061JD43|A0A061JD43_TRYRA Actin OS=Trypanosoma rangeli SC58 OX=429131 GN=TRSC58_00036 PE=3 SV=1;>tr|A0A061J6R5|A0A061J6R5_TRYRA Actin (Fragment) OS=Trypanosoma rangeli SC58 OX=429131 GN=TRSC58_02434 PE=3 SV=1	95
tr|A0A061JEJ7|A0A061JEJ7_TRYRA	tr|A0A061JEJ7|A0A061JEJ7_TRYRA	>tr|A0A061JEJ7|A0A061JEJ7_TRYRA 60S ribosomal protein L39 OS=Trypanosoma rangeli SC58 OX=429131 GN=TRSC58_00253 PE=3 SV=1	96
tr|A0A3R7JSV8|A0A3R7JSV8_TRYRA;tr|A0A3R7KJP6|A0A3R7KJP6_TRYRA	tr|A0A3R7JSV8|A0A3R7JSV8_TRYRA	>tr|A0A3R7JSV8|A0A3R7JSV8_TRYRA Fructose-bisphosphate aldolase OS=Trypanosoma rangeli OX=5698 GN=TraAM80_10498 PE=3 SV=1	97														1 --˃ 3
tr|A0A3R7JTL0|A0A3R7JTL0_TRYRA;tr|A0A422MPD2|A0A422MPD2_TRYRA	tr|A0A3R7JTL0|A0A3R7JTL0_TRYRA	>tr|A0A3R7JTL0|A0A3R7JTL0_TRYRA Acetyl-coenzyme A synthetase OS=Trypanosoma rangeli OX=5698 GN=TraAM80_10324 PE=3 SV=1	98														0 --˃ 3
tr|A0A3R7JTQ6|A0A3R7JTQ6_TRYRA	tr|A0A3R7JTQ6|A0A3R7JTQ6_TRYRA	>tr|A0A3R7JTQ6|A0A3R7JTQ6_TRYRA Tyrosine aminotransferase OS=Trypanosoma rangeli OX=5698 GN=TraAM80_10283 PE=4 SV=1	99														0 --˃ 4
tr|A0A3R7JXC4|A0A3R7JXC4_TRYRA;tr|A0A061IVB6|A0A061IVB6_TRYRA;tr|A0A422MUQ1|A0A422MUQ1_TRYRA	tr|A0A3R7JXC4|A0A3R7JXC4_TRYRA	>tr|A0A3R7JXC4|A0A3R7JXC4_TRYRA Glucose-6-phosphate 1-dehydrogenase OS=Trypanosoma rangeli OX=5698 GN=TraAM80_09564 PE=3 SV=1	100					0 --˃ -1									0 --˃ 3
tr|A0A3R7JXS6|A0A3R7JXS6_TRYRA	tr|A0A3R7JXS6|A0A3R7JXS6_TRYRA	>tr|A0A3R7JXS6|A0A3R7JXS6_TRYRA Mitochondrial processing peptidase alpha subunit OS=Trypanosoma rangeli OX=5698 GN=TraAM80_08695 PE=4 SV=1	101			0 --˃ -1									0 --˃ 3		0 --˃ 2
tr|A0A3R7JY16|A0A3R7JY16_TRYRA;tr|A0A061JCT4|A0A061JCT4_TRYRA	tr|A0A3R7JY16|A0A3R7JY16_TRYRA;tr|A0A061JCT4|A0A061JCT4_TRYRA	>tr|A0A3R7JY16|A0A3R7JY16_TRYRA Uncharacterized protein OS=Trypanosoma rangeli OX=5698 GN=TraAM80_08630 PE=4 SV=1;>tr|A0A061JCT4|A0A061JCT4_TRYRA Uncharacterized protein OS=Trypanosoma rangeli SC58 OX=429131 GN=TRSC58_01197 PE=4 SV=1	102
tr|A0A3R7JY84|A0A3R7JY84_TRYRA;tr|A0A061J5C5|A0A061J5C5_TRYRA	tr|A0A3R7JY84|A0A3R7JY84_TRYRA;tr|A0A061J5C5|A0A061J5C5_TRYRA	>tr|A0A3R7JY84|A0A3R7JY84_TRYRA Aminopeptidase OS=Trypanosoma rangeli OX=5698 GN=TraAM80_08607 PE=4 SV=1;>tr|A0A061J5C5|A0A061J5C5_TRYRA Aminopeptidase OS=Trypanosoma rangeli SC58 OX=429131 GN=TRSC58_02928 PE=4 SV=1	103
tr|A0A3R7JYX9|A0A3R7JYX9_TRYRA;tr|A0A061IYG1|A0A061IYG1_TRYRA	tr|A0A3R7JYX9|A0A3R7JYX9_TRYRA;tr|A0A061IYG1|A0A061IYG1_TRYRA	>tr|A0A3R7JYX9|A0A3R7JYX9_TRYRA Translation initiation factor OS=Trypanosoma rangeli OX=5698 GN=TraAM80_08407 PE=4 SV=1;>tr|A0A061IYG1|A0A061IYG1_TRYRA Translation initiation factor OS=Trypanosoma rangeli SC58 OX=429131 GN=TRSC58_05217 PE=4 SV=1	104										-1 --˃ 0				-1 --˃ 3
tr|A0A3R7JZB4|A0A3R7JZB4_TRYRA	tr|A0A3R7JZB4|A0A3R7JZB4_TRYRA	>tr|A0A3R7JZB4|A0A3R7JZB4_TRYRA Nucleic acid binding protein Tc38 OS=Trypanosoma rangeli OX=5698 GN=TraAM80_08269 PE=4 SV=1	105														-1 --˃ 3
tr|A0A3R7JZY0|A0A3R7JZY0_TRYRA;tr|A0A061JBP9|A0A061JBP9_TRYRA	tr|A0A3R7JZY0|A0A3R7JZY0_TRYRA	>tr|A0A3R7JZY0|A0A3R7JZY0_TRYRA Uncharacterized protein OS=Trypanosoma rangeli OX=5698 GN=TraAM80_08185 PE=4 SV=1	106														0 --˃ 3
tr|A0A3R7JZZ7|A0A3R7JZZ7_TRYRA	tr|A0A3R7JZZ7|A0A3R7JZZ7_TRYRA	>tr|A0A3R7JZZ7|A0A3R7JZZ7_TRYRA NADH-cytochrome b5 reductase OS=Trypanosoma rangeli OX=5698 GN=TraAM80_08924 PE=3 SV=1	107
tr|A0A3R7K1F1|A0A3R7K1F1_TRYRA;tr|A0A061IU71|A0A061IU71_TRYRA	tr|A0A3R7K1F1|A0A3R7K1F1_TRYRA	>tr|A0A3R7K1F1|A0A3R7K1F1_TRYRA Uncharacterized protein OS=Trypanosoma rangeli OX=5698 GN=TraAM80_08510 PE=4 SV=1	108
tr|A0A3R7K1R9|A0A3R7K1R9_TRYRA;tr|A0A061JA66|A0A061JA66_TRYRA;tr|A0A061J0K0|A0A061J0K0_TRYRA	tr|A0A3R7K1R9|A0A3R7K1R9_TRYRA	>tr|A0A3R7K1R9|A0A3R7K1R9_TRYRA Aminopeptidase OS=Trypanosoma rangeli OX=5698 GN=TraAM80_08430 PE=3 SV=1	109														0 --˃ 3
tr|A0A3R7K1T3|A0A3R7K1T3_TRYRA	tr|A0A3R7K1T3|A0A3R7K1T3_TRYRA	>tr|A0A3R7K1T3|A0A3R7K1T3_TRYRA Putative glycosomal phosphoenolpyruvate carboxykinase (Fragment) OS=Trypanosoma rangeli OX=5698 GN=TraAM80_07699 PE=4 SV=1	110
tr|A0A3R7K419|A0A3R7K419_TRYRA	tr|A0A3R7K419|A0A3R7K419_TRYRA	>tr|A0A3R7K419|A0A3R7K419_TRYRA Uncharacterized protein OS=Trypanosoma rangeli OX=5698 GN=TraAM80_07038 PE=4 SV=1	111														0,-1 --˃ 2
tr|A0A3R7K4Y6|A0A3R7K4Y6_TRYRA	tr|A0A3R7K4Y6|A0A3R7K4Y6_TRYRA	>tr|A0A3R7K4Y6|A0A3R7K4Y6_TRYRA Succinate dehydrogenase [ubiquinone] flavoprotein subunit, mitochondrial OS=Trypanosoma rangeli OX=5698 GN=TraAM80_06848 PE=3 SV=1	112
tr|A0A3R7K553|A0A3R7K553_TRYRA	tr|A0A3R7K553|A0A3R7K553_TRYRA	>tr|A0A3R7K553|A0A3R7K553_TRYRA 4SNc-Tudor domain protein OS=Trypanosoma rangeli OX=5698 GN=TraAM80_06789 PE=4 SV=1	113														0 --˃ 3
tr|A0A3R7K6K7|A0A3R7K6K7_TRYRA;tr|A0A061IYH7|A0A061IYH7_TRYRA;tr|A0A061IUU4|A0A061IUU4_TRYRA	tr|A0A3R7K6K7|A0A3R7K6K7_TRYRA;tr|A0A061IYH7|A0A061IYH7_TRYRA;tr|A0A061IUU4|A0A061IUU4_TRYRA	>tr|A0A3R7K6K7|A0A3R7K6K7_TRYRA Peroxiredoxin OS=Trypanosoma rangeli OX=5698 GN=TraAM80_07393 PE=3 SV=1;>tr|A0A061IYH7|A0A061IYH7_TRYRA Peroxiredoxin OS=Trypanosoma rangeli SC58 OX=429131 GN=TRSC58_04568 PE=3 SV=1;>tr|A0A061IUU4|A0A061IUU4_TRYRA Mitochondr	114											0 --˃ -1			0 --˃ 3
tr|A0A3R7K726|A0A3R7K726_TRYRA	tr|A0A3R7K726|A0A3R7K726_TRYRA	>tr|A0A3R7K726|A0A3R7K726_TRYRA Putative aspartyl aminopeptidase, putative,metallo-peptidase, clan MH, family M20 OS=Trypanosoma rangeli OX=5698 GN=TraAM80_10367 PE=3 SV=1	115					0 --˃ -1
tr|A0A3R7K7G7|A0A3R7K7G7_TRYRA;tr|A0A061J3V6|A0A061J3V6_TRYRA;tr|A0A061IUS0|A0A061IUS0_TRYRA	tr|A0A3R7K7G7|A0A3R7K7G7_TRYRA	>tr|A0A3R7K7G7|A0A3R7K7G7_TRYRA Branched-chain amino acid aminotransferase OS=Trypanosoma rangeli OX=5698 GN=TraAM80_07139 PE=4 SV=1	116														0 --˃ 4
tr|A0A3R7K844|A0A3R7K844_TRYRA;tr|A0A3R7MCH5|A0A3R7MCH5_TRYRA	tr|A0A3R7K844|A0A3R7K844_TRYRA;tr|A0A3R7MCH5|A0A3R7MCH5_TRYRA	>tr|A0A3R7K844|A0A3R7K844_TRYRA Solute carrier family 25 (Mitochondrial adenine nucleotide translocator), member 4/5/6/31 OS=Trypanosoma rangeli OX=5698 GN=TraAM80_05835 PE=3 SV=1;>tr|A0A3R7MCH5|A0A3R7MCH5_TRYRA Solute carrier family 25 (Mitochondrial aden	117												0 --˃ -1		0 --˃ 4
tr|A0A3R7K888|A0A3R7K888_TRYRA	tr|A0A3R7K888|A0A3R7K888_TRYRA	>tr|A0A3R7K888|A0A3R7K888_TRYRA Dihydrolipoamide acetyltransferase OS=Trypanosoma rangeli OX=5698 GN=TraAM80_05815 PE=4 SV=1	118														0 --˃ 3
tr|A0A3R7K8Y0|A0A3R7K8Y0_TRYRA	tr|A0A3R7K8Y0|A0A3R7K8Y0_TRYRA	>tr|A0A3R7K8Y0|A0A3R7K8Y0_TRYRA 40S ribosomal protein S6 OS=Trypanosoma rangeli OX=5698 GN=TraAM80_06723 PE=3 SV=1	119														0 --˃ 3
tr|A0A3R7K986|A0A3R7K986_TRYRA;tr|A0A3R7NBR7|A0A3R7NBR7_TRYRA;tr|A0A061J6W2|A0A061J6W2_TRYRA;tr|A0A061IRZ3|A0A061IRZ3_TRYRA	tr|A0A3R7K986|A0A3R7K986_TRYRA;tr|A0A3R7NBR7|A0A3R7NBR7_TRYRA	>tr|A0A3R7K986|A0A3R7K986_TRYRA Solute carrier family 30 (Zinc transporter), member 2 OS=Trypanosoma rangeli OX=5698 GN=TraAM80_09950 PE=4 SV=1;>tr|A0A3R7NBR7|A0A3R7NBR7_TRYRA Solute carrier family 30 (Zinc transporter), member 2 OS=Trypanosoma rangeli OX=	120		0 --˃ -1												0 --˃ 2
tr|A0A3R7K9N6|A0A3R7K9N6_TRYRA	tr|A0A3R7K9N6|A0A3R7K9N6_TRYRA	>tr|A0A3R7K9N6|A0A3R7K9N6_TRYRA Acetyl-CoA C-acetyltransferase OS=Trypanosoma rangeli OX=5698 GN=TraAM80_05419 PE=3 SV=1	121
tr|A0A3R7KAD6|A0A3R7KAD6_TRYRA	tr|A0A3R7KAD6|A0A3R7KAD6_TRYRA	>tr|A0A3R7KAD6|A0A3R7KAD6_TRYRA Uncharacterized protein OS=Trypanosoma rangeli OX=5698 GN=TraAM80_06291 PE=4 SV=1	122
tr|A0A3R7KAP5|A0A3R7KAP5_TRYRA;tr|A0A061J3F1|A0A061J3F1_TRYRA;tr|A0A3R7LGL6|A0A3R7LGL6_TRYRA	tr|A0A3R7KAP5|A0A3R7KAP5_TRYRA;tr|A0A061J3F1|A0A061J3F1_TRYRA	>tr|A0A3R7KAP5|A0A3R7KAP5_TRYRA Putative glycerate kinase OS=Trypanosoma rangeli OX=5698 GN=TraAM80_09585 PE=4 SV=1;>tr|A0A061J3F1|A0A061J3F1_TRYRA Uncharacterized protein OS=Trypanosoma rangeli SC58 OX=429131 GN=TRSC58_02868 PE=4 SV=1	123														0 --˃ 4
tr|A0A3R7KCI7|A0A3R7KCI7_TRYRA;tr|A0A061IWJ7|A0A061IWJ7_TRYRA;tr|A0A061J6Y4|A0A061J6Y4_TRYRA	tr|A0A3R7KCI7|A0A3R7KCI7_TRYRA	>tr|A0A3R7KCI7|A0A3R7KCI7_TRYRA Putative fatty acyl CoA syntetase 1 OS=Trypanosoma rangeli OX=5698 GN=TraAM80_09141 PE=4 SV=1	124														0,-1 --˃ 3
tr|A0A3R7R9F5|A0A3R7R9F5_TRYRA;tr|A0A3R7KCU5|A0A3R7KCU5_TRYRA;tr|A0A3R7M880|A0A3R7M880_TRYRA;tr|A0A061J1V1|A0A061J1V1_TRYRA	tr|A0A3R7R9F5|A0A3R7R9F5_TRYRA;tr|A0A3R7KCU5|A0A3R7KCU5_TRYRA;tr|A0A3R7M880|A0A3R7M880_TRYRA	>tr|A0A3R7R9F5|A0A3R7R9F5_TRYRA 40S ribosomal protein S15 OS=Trypanosoma rangeli OX=5698 GN=TraAM80_08849 PE=3 SV=1;>tr|A0A3R7KCU5|A0A3R7KCU5_TRYRA 40S ribosomal protein S15 OS=Trypanosoma rangeli OX=5698 GN=TraAM80_09059 PE=3 SV=1;>tr|A0A3R7M880|A0A3R7M88	125
tr|A0A3R7KD90|A0A3R7KD90_TRYRA;tr|A0A061J740|A0A061J740_TRYRA	tr|A0A3R7KD90|A0A3R7KD90_TRYRA	>tr|A0A3R7KD90|A0A3R7KD90_TRYRA Putative tricarboxylate carrier OS=Trypanosoma rangeli OX=5698 GN=TraAM80_05286 PE=4 SV=1	126														0 --˃ 4
tr|A0A3R7KDB9|A0A3R7KDB9_TRYRA;tr|A0A061J453|A0A061J453_TRYRA;tr|A0A061IX04|A0A061IX04_TRYRA;tr|A0A061J1Z2|A0A061J1Z2_TRYRA;tr|A0A422MYA9|A0A422MYA9_TRYRA;tr|A0A3R7LJT9|A0A3R7LJT9_TRYRA	tr|A0A3R7KDB9|A0A3R7KDB9_TRYRA;tr|A0A061J453|A0A061J453_TRYRA;tr|A0A061IX04|A0A061IX04_TRYRA	>tr|A0A3R7KDB9|A0A3R7KDB9_TRYRA Paraflagellar rod protein 2C OS=Trypanosoma rangeli OX=5698 GN=TraAM80_08906 PE=4 SV=1;>tr|A0A061J453|A0A061J453_TRYRA 69 kDa paraflagellar rod protein OS=Trypanosoma rangeli SC58 OX=429131 GN=TRSC58_02042 PE=4 SV=1;>tr|A0A0	127
tr|A0A3R7KEN1|A0A3R7KEN1_TRYRA	tr|A0A3R7KEN1|A0A3R7KEN1_TRYRA	>tr|A0A3R7KEN1|A0A3R7KEN1_TRYRA Putative small glutamine-rich tetratricopeptide repeat protein OS=Trypanosoma rangeli OX=5698 GN=TraAM80_03896 PE=4 SV=1	128														0 --˃ 3
tr|A0A3R7KES2|A0A3R7KES2_TRYRA;tr|A0A061IUW1|A0A061IUW1_TRYRA;tr|A0A061J2E7|A0A061J2E7_TRYRA;tr|A0A061ITA9|A0A061ITA9_TRYRA;tr|A0A061J1I3|A0A061J1I3_TRYRA	tr|A0A3R7KES2|A0A3R7KES2_TRYRA;tr|A0A061IUW1|A0A061IUW1_TRYRA;tr|A0A061J2E7|A0A061J2E7_TRYRA	>tr|A0A3R7KES2|A0A3R7KES2_TRYRA Glyceraldehyde-3-phosphate dehydrogenase OS=Trypanosoma rangeli OX=5698 GN=TraAM80_08458 PE=3 SV=1;>tr|A0A061IUW1|A0A061IUW1_TRYRA Glyceraldehyde-3-phosphate dehydrogenase OS=Trypanosoma rangeli SC58 OX=429131 GN=TRSC58_0482	129												0 --˃ 1		0 --˃ 3
tr|A0A3R7KF21|A0A3R7KF21_TRYRA;tr|A0A061J094|A0A061J094_TRYRA	tr|A0A3R7KF21|A0A3R7KF21_TRYRA;tr|A0A061J094|A0A061J094_TRYRA	>tr|A0A3R7KF21|A0A3R7KF21_TRYRA Glutamate dehydrogenase OS=Trypanosoma rangeli OX=5698 GN=TraAM80_08326 PE=4 SV=1;>tr|A0A061J094|A0A061J094_TRYRA Glutamate dehydrogenase OS=Trypanosoma rangeli SC58 OX=429131 GN=TRSC58_05631 PE=4 SV=1	130
tr|A0A3R7KFA1|A0A3R7KFA1_TRYRA	tr|A0A3R7KFA1|A0A3R7KFA1_TRYRA	>tr|A0A3R7KFA1|A0A3R7KFA1_TRYRA Putative pyruvate dehydrogenase E1 component alpha subunit OS=Trypanosoma rangeli OX=5698 GN=TraAM80_04652 PE=4 SV=1	131											0 --˃ -1
tr|A0A3R7KGC5|A0A3R7KGC5_TRYRA	tr|A0A3R7KGC5|A0A3R7KGC5_TRYRA	>tr|A0A3R7KGC5|A0A3R7KGC5_TRYRA Putative NADH dehydrogenase OS=Trypanosoma rangeli OX=5698 GN=TraAM80_04296 PE=4 SV=1	132			0 --˃ -1											0 --˃ 3
tr|A0A3R7KGN9|A0A3R7KGN9_TRYRA	tr|A0A3R7KGN9|A0A3R7KGN9_TRYRA	>tr|A0A3R7KGN9|A0A3R7KGN9_TRYRA Uncharacterized protein OS=Trypanosoma rangeli OX=5698 GN=TraAM80_03448 PE=4 SV=1	133														0 --˃ 3
tr|A0A3R7KI30|A0A3R7KI30_TRYRA	tr|A0A3R7KI30|A0A3R7KI30_TRYRA	>tr|A0A3R7KI30|A0A3R7KI30_TRYRA WD_REPEATS_REGION domain-containing protein OS=Trypanosoma rangeli OX=5698 GN=TraAM80_02987 PE=4 SV=1	134														0 --˃ 3
tr|A0A3R7KIF6|A0A3R7KIF6_TRYRA;tr|A0A061ITH8|A0A061ITH8_TRYRA	tr|A0A3R7KIF6|A0A3R7KIF6_TRYRA;tr|A0A061ITH8|A0A061ITH8_TRYRA	>tr|A0A3R7KIF6|A0A3R7KIF6_TRYRA Ribosomal protein S19 OS=Trypanosoma rangeli OX=5698 GN=TraAM80_02815 PE=4 SV=1;>tr|A0A061ITH8|A0A061ITH8_TRYRA Small subunit ribosomal protein S19e OS=Trypanosoma rangeli SC58 OX=429131 GN=TRSC58_05990 PE=4 SV=1	135
tr|A0A3R7KIS2|A0A3R7KIS2_TRYRA	tr|A0A3R7KIS2|A0A3R7KIS2_TRYRA	>tr|A0A3R7KIS2|A0A3R7KIS2_TRYRA Uncharacterized protein OS=Trypanosoma rangeli OX=5698 GN=TraAM80_02872 PE=4 SV=1	136														0 --˃ 3
tr|A0A3R7KJ42|A0A3R7KJ42_TRYRA;tr|A0A061IZR7|A0A061IZR7_TRYRA	tr|A0A3R7KJ42|A0A3R7KJ42_TRYRA;tr|A0A061IZR7|A0A061IZR7_TRYRA	>tr|A0A3R7KJ42|A0A3R7KJ42_TRYRA Putative phosphomannomutase-like protein OS=Trypanosoma rangeli OX=5698 GN=TraAM80_02694 PE=3 SV=1;>tr|A0A061IZR7|A0A061IZR7_TRYRA Phosphomannomutase-like protein OS=Trypanosoma rangeli SC58 OX=429131 GN=TRSC58_03666 PE=3 SV	137														0 --˃ 4
tr|A0A3R7KK46|A0A3R7KK46_TRYRA;tr|A0A3S5IRP9|A0A3S5IRP9_TRYRA	tr|A0A3R7KK46|A0A3R7KK46_TRYRA	>tr|A0A3R7KK46|A0A3R7KK46_TRYRA Pyruvate, phosphate dikinase OS=Trypanosoma rangeli OX=5698 GN=TraAM80_03000 PE=3 SV=1	138
tr|A0A3R7KKJ0|A0A3R7KKJ0_TRYRA;tr|A0A061J143|A0A061J143_TRYRA	tr|A0A3R7KKJ0|A0A3R7KKJ0_TRYRA	>tr|A0A3R7KKJ0|A0A3R7KKJ0_TRYRA Hydrolase OS=Trypanosoma rangeli OX=5698 GN=TraAM80_02793 PE=4 SV=1	139														0,-1 --˃ 2
tr|A0A3R7KKM2|A0A3R7KKM2_TRYRA;tr|A0A3R7LMR0|A0A3R7LMR0_TRYRA;tr|A0A422NS95|A0A422NS95_TRYRA;tr|A0A422N3I1|A0A422N3I1_TRYRA	tr|A0A3R7KKM2|A0A3R7KKM2_TRYRA;tr|A0A3R7LMR0|A0A3R7LMR0_TRYRA;tr|A0A422NS95|A0A422NS95_TRYRA;tr|A0A422N3I1|A0A422N3I1_TRYRA	>tr|A0A3R7KKM2|A0A3R7KKM2_TRYRA Putative ribonucleoprotein p18, mitochondrial OS=Trypanosoma rangeli OX=5698 GN=TraAM80_02939 PE=4 SV=1;>tr|A0A3R7LMR0|A0A3R7LMR0_TRYRA Ribonucleoprotein p18 OS=Trypanosoma rangeli OX=5698 GN=TraAM80_07860 PE=4 SV=1;>tr|A0A4	140
tr|A0A3R7KLM1|A0A3R7KLM1_TRYRA;tr|A0A061JBV3|A0A061JBV3_TRYRA	tr|A0A3R7KLM1|A0A3R7KLM1_TRYRA;tr|A0A061JBV3|A0A061JBV3_TRYRA	>tr|A0A3R7KLM1|A0A3R7KLM1_TRYRA 40S ribosomal protein S8 OS=Trypanosoma rangeli OX=5698 GN=TraAM80_01954 PE=3 SV=1;>tr|A0A061JBV3|A0A061JBV3_TRYRA 40S ribosomal protein S8 OS=Trypanosoma rangeli SC58 OX=429131 GN=TRSC58_00396 PE=3 SV=1	141														0 --˃ 4
tr|A0A3R7KLW0|A0A3R7KLW0_TRYRA	tr|A0A3R7KLW0|A0A3R7KLW0_TRYRA	>tr|A0A3R7KLW0|A0A3R7KLW0_TRYRA Malic enzyme OS=Trypanosoma rangeli OX=5698 GN=TraAM80_09510 PE=3 SV=1	142		0 --˃ -1
tr|A0A3R7KM92|A0A3R7KM92_TRYRA	tr|A0A3R7KM92|A0A3R7KM92_TRYRA	>tr|A0A3R7KM92|A0A3R7KM92_TRYRA Uncharacterized protein OS=Trypanosoma rangeli OX=5698 GN=TraAM80_01620 PE=4 SV=1	143		-1 --˃ 0												1 --˃ 3
tr|A0A3R7KMU0|A0A3R7KMU0_TRYRA;tr|A0A3R7MNW1|A0A3R7MNW1_TRYRA;tr|A0A061IU91|A0A061IU91_TRYRA	tr|A0A3R7KMU0|A0A3R7KMU0_TRYRA;tr|A0A3R7MNW1|A0A3R7MNW1_TRYRA;tr|A0A061IU91|A0A061IU91_TRYRA	>tr|A0A3R7KMU0|A0A3R7KMU0_TRYRA 40S ribosomal protein S18 OS=Trypanosoma rangeli OX=5698 GN=TraAM80_09196 PE=3 SV=1;>tr|A0A3R7MNW1|A0A3R7MNW1_TRYRA 40S ribosomal protein S18 (Fragment) OS=Trypanosoma rangeli OX=5698 GN=TraAM80_02473 PE=3 SV=1;>tr|A0A061IU9	144
tr|A0A3R7KNR3|A0A3R7KNR3_TRYRA;tr|A0A061IVY6|A0A061IVY6_TRYRA	tr|A0A3R7KNR3|A0A3R7KNR3_TRYRA	>tr|A0A3R7KNR3|A0A3R7KNR3_TRYRA Putative tyrosyl-tRNA synthetase OS=Trypanosoma rangeli OX=5698 GN=TraAM80_08852 PE=4 SV=1	145														0 --˃ 3
tr|A0A3R7KPL2|A0A3R7KPL2_TRYRA	tr|A0A3R7KPL2|A0A3R7KPL2_TRYRA	>tr|A0A3R7KPL2|A0A3R7KPL2_TRYRA Putative NRBD1 (Fragment) OS=Trypanosoma rangeli OX=5698 GN=TraAM80_08522 PE=4 SV=1	146
tr|A0A3R7KPX0|A0A3R7KPX0_TRYRA	tr|A0A3R7KPX0|A0A3R7KPX0_TRYRA	>tr|A0A3R7KPX0|A0A3R7KPX0_TRYRA AA_TRNA_LIGASE_II domain-containing protein OS=Trypanosoma rangeli OX=5698 GN=TraAM80_01036 PE=3 SV=1	147														0 --˃ 3
tr|A0A3R7KPX3|A0A3R7KPX3_TRYRA;tr|A0A061IYP6|A0A061IYP6_TRYRA	tr|A0A3R7KPX3|A0A3R7KPX3_TRYRA	>tr|A0A3R7KPX3|A0A3R7KPX3_TRYRA Calreticulin OS=Trypanosoma rangeli OX=5698 GN=TraAM80_03452 PE=3 SV=1	148
tr|A0A3R7KQ83|A0A3R7KQ83_TRYRA;tr|A0A061J103|A0A061J103_TRYRA	tr|A0A3R7KQ83|A0A3R7KQ83_TRYRA;tr|A0A061J103|A0A061J103_TRYRA	>tr|A0A3R7KQ83|A0A3R7KQ83_TRYRA Lipoprotein, type 6 OS=Trypanosoma rangeli OX=5698 GN=TraAM80_03353 PE=4 SV=1;>tr|A0A061J103|A0A061J103_TRYRA Uncharacterized protein OS=Trypanosoma rangeli SC58 OX=429131 GN=TRSC58_05341 PE=4 SV=1	149														0 --˃ 3
tr|A0A3R7KQY4|A0A3R7KQY4_TRYRA;tr|A0A061J090|A0A061J090_TRYRA	tr|A0A3R7KQY4|A0A3R7KQY4_TRYRA;tr|A0A061J090|A0A061J090_TRYRA	>tr|A0A3R7KQY4|A0A3R7KQY4_TRYRA Putative eukaryotic translation initiation factor 3 (eIF-3) interacting protein OS=Trypanosoma rangeli OX=5698 GN=TraAM80_00708 PE=4 SV=1;>tr|A0A061J090|A0A061J090_TRYRA Eukaryotic translation initiation factor 3 (EIF-3) int	150
tr|A0A3R7KR31|A0A3R7KR31_TRYRA;tr|A0A3R7LKV1|A0A3R7LKV1_TRYRA	tr|A0A3R7KR31|A0A3R7KR31_TRYRA;tr|A0A3R7LKV1|A0A3R7LKV1_TRYRA	>tr|A0A3R7KR31|A0A3R7KR31_TRYRA Large subunit ribosomal protein L6e OS=Trypanosoma rangeli OX=5698 GN=TraAM80_00644 PE=4 SV=1;>tr|A0A3R7LKV1|A0A3R7LKV1_TRYRA Large subunit ribosomal protein L6e OS=Trypanosoma rangeli OX=5698 GN=TraAM80_08325 PE=4 SV=1	151														0 --˃ 4
tr|A0A3R7KRI5|A0A3R7KRI5_TRYRA	tr|A0A3R7KRI5|A0A3R7KRI5_TRYRA	>tr|A0A3R7KRI5|A0A3R7KRI5_TRYRA Nucleosome assembly protein OS=Trypanosoma rangeli OX=5698 GN=TraAM80_00465 PE=3 SV=1	152														0 --˃ 3
tr|A0A3R7KRK2|A0A3R7KRK2_TRYRA;tr|A0A061IYX5|A0A061IYX5_TRYRA	tr|A0A3R7KRK2|A0A3R7KRK2_TRYRA	>tr|A0A3R7KRK2|A0A3R7KRK2_TRYRA UDP-sugar pyrophosphorylase OS=Trypanosoma rangeli OX=5698 GN=TraAM80_02803 PE=4 SV=1	153
tr|A0A3R7KSH5|A0A3R7KSH5_TRYRA;tr|A0A061IU17|A0A061IU17_TRYRA;tr|A0A061IS82|A0A061IS82_TRYRA	tr|A0A3R7KSH5|A0A3R7KSH5_TRYRA;tr|A0A061IU17|A0A061IU17_TRYRA	>tr|A0A3R7KSH5|A0A3R7KSH5_TRYRA Small subunit ribosomal protein S11e OS=Trypanosoma rangeli OX=5698 GN=TraAM80_02548 PE=3 SV=1;>tr|A0A061IU17|A0A061IU17_TRYRA Small subunit ribosomal protein S11e OS=Trypanosoma rangeli SC58 OX=429131 GN=TRSC58_06998 PE=3 S	154							0 --˃ 1
tr|A0A3R7KSZ4|A0A3R7KSZ4_TRYRA;tr|A0A061IWS0|A0A061IWS0_TRYRA;tr|A0A061ITD2|A0A061ITD2_TRYRA	tr|A0A3R7KSZ4|A0A3R7KSZ4_TRYRA	>tr|A0A3R7KSZ4|A0A3R7KSZ4_TRYRA Succinyl-diaminopimelate desuccinylase-like protein OS=Trypanosoma rangeli OX=5698 GN=TraAM80_00075 PE=4 SV=1	155														0 --˃ 4
tr|A0A3R7KTU4|A0A3R7KTU4_TRYRA	tr|A0A3R7KTU4|A0A3R7KTU4_TRYRA	>tr|A0A3R7KTU4|A0A3R7KTU4_TRYRA Putative prolyl oligopeptidase, putative,serine peptidase clan SC, family S9A OS=Trypanosoma rangeli OX=5698 GN=TraAM80_02064 PE=4 SV=1	156														0 --˃ 3
tr|A0A3R7KUN3|A0A3R7KUN3_TRYRA	tr|A0A3R7KUN3|A0A3R7KUN3_TRYRA	>tr|A0A3R7KUN3|A0A3R7KUN3_TRYRA Proteasome subunit alpha type OS=Trypanosoma rangeli OX=5698 GN=TraAM80_01830 PE=3 SV=1	157														0 --˃ 3
tr|A0A3R7KUQ1|A0A3R7KUQ1_TRYRA	tr|A0A3R7KUQ1|A0A3R7KUQ1_TRYRA	>tr|A0A3R7KUQ1|A0A3R7KUQ1_TRYRA Viral A-type inclusion protein OS=Trypanosoma rangeli OX=5698 GN=TraAM80_06858 PE=4 SV=1	158														0 --˃ 3
tr|A0A3R7KUR5|A0A3R7KUR5_TRYRA;tr|A0A061IZS2|A0A061IZS2_TRYRA	tr|A0A3R7KUR5|A0A3R7KUR5_TRYRA;tr|A0A061IZS2|A0A061IZS2_TRYRA	>tr|A0A3R7KUR5|A0A3R7KUR5_TRYRA RRM domain-containing protein OS=Trypanosoma rangeli OX=5698 GN=TraAM80_01721 PE=4 SV=1;>tr|A0A061IZS2|A0A061IZS2_TRYRA RRM domain-containing protein OS=Trypanosoma rangeli SC58 OX=429131 GN=TRSC58_03661 PE=4 SV=1	159
tr|A0A3R7KV77|A0A3R7KV77_TRYRA;tr|A0A3R7M7D1|A0A3R7M7D1_TRYRA;tr|A0A061JA00|A0A061JA00_TRYRA;tr|A0A061J190|A0A061J190_TRYRA;tr|A0A3R7KMI4|A0A3R7KMI4_TRYRA	tr|A0A3R7KV77|A0A3R7KV77_TRYRA;tr|A0A3R7M7D1|A0A3R7M7D1_TRYRA;tr|A0A061JA00|A0A061JA00_TRYRA;tr|A0A061J190|A0A061J190_TRYRA	>tr|A0A3R7KV77|A0A3R7KV77_TRYRA 40S ribosomal protein S7 OS=Trypanosoma rangeli OX=5698 GN=TraAM80_01566 PE=3 SV=1;>tr|A0A3R7M7D1|A0A3R7M7D1_TRYRA 40S ribosomal protein S7 OS=Trypanosoma rangeli OX=5698 GN=TraAM80_01565 PE=3 SV=1;>tr|A0A061JA00|A0A061JA00_	160
tr|A0A3R7KVC2|A0A3R7KVC2_TRYRA	tr|A0A3R7KVC2|A0A3R7KVC2_TRYRA	>tr|A0A3R7KVC2|A0A3R7KVC2_TRYRA 40S ribosomal protein S12 OS=Trypanosoma rangeli OX=5698 GN=TraAM80_06631 PE=3 SV=1	161														0 --˃ 4
tr|A0A3R7KVW5|A0A3R7KVW5_TRYRA;tr|A0A061J1Y6|A0A061J1Y6_TRYRA	tr|A0A3R7KVW5|A0A3R7KVW5_TRYRA	>tr|A0A3R7KVW5|A0A3R7KVW5_TRYRA DnaJ chaperone protein OS=Trypanosoma rangeli OX=5698 GN=TraAM80_06434 PE=4 SV=1	162														0 --˃ 3
tr|A0A3R7KWA9|A0A3R7KWA9_TRYRA	tr|A0A3R7KWA9|A0A3R7KWA9_TRYRA	>tr|A0A3R7KWA9|A0A3R7KWA9_TRYRA Putative N-acetylglucosamine-6-phosphate deacetylase-like protein OS=Trypanosoma rangeli OX=5698 GN=TraAM80_06236 PE=4 SV=1	163
tr|A0A3R7KWL0|A0A3R7KWL0_TRYRA	tr|A0A3R7KWL0|A0A3R7KWL0_TRYRA	>tr|A0A3R7KWL0|A0A3R7KWL0_TRYRA Putative heat shock protein OS=Trypanosoma rangeli OX=5698 GN=TraAM80_01083 PE=3 SV=1	164									0 --˃ -1					0 --˃ 3
tr|A0A3R7KWN7|A0A3R7KWN7_TRYRA	tr|A0A3R7KWN7|A0A3R7KWN7_TRYRA	>tr|A0A3R7KWN7|A0A3R7KWN7_TRYRA Dihydrolipoamide acetyltransferase OS=Trypanosoma rangeli OX=5698 GN=TraAM80_06142 PE=4 SV=1	165
tr|A0A3R7KY91|A0A3R7KY91_TRYRA	tr|A0A3R7KY91|A0A3R7KY91_TRYRA	>tr|A0A3R7KY91|A0A3R7KY91_TRYRA Dihydrolipoyl dehydrogenase OS=Trypanosoma rangeli OX=5698 GN=TraAM80_00492 PE=3 SV=1	166
tr|A0A3R7KYG2|A0A3R7KYG2_TRYRA;tr|A0A061J915|A0A061J915_TRYRA	tr|A0A3R7KYG2|A0A3R7KYG2_TRYRA;tr|A0A061J915|A0A061J915_TRYRA	>tr|A0A3R7KYG2|A0A3R7KYG2_TRYRA Uncharacterized protein OS=Trypanosoma rangeli OX=5698 GN=TraAM80_05516 PE=4 SV=1;>tr|A0A061J915|A0A061J915_TRYRA Uncharacterized protein OS=Trypanosoma rangeli SC58 OX=429131 GN=TRSC58_02493 PE=4 SV=1	167														0 --˃ 3
tr|A0A3R7KYJ2|A0A3R7KYJ2_TRYRA	tr|A0A3R7KYJ2|A0A3R7KYJ2_TRYRA	>tr|A0A3R7KYJ2|A0A3R7KYJ2_TRYRA Linear amidine hydrolase OS=Trypanosoma rangeli OX=5698 GN=TraAM80_05448 PE=4 SV=1	168														1 --˃ 3
tr|A0A3R7KZ57|A0A3R7KZ57_TRYRA;tr|A0A061IXV2|A0A061IXV2_TRYRA	tr|A0A3R7KZ57|A0A3R7KZ57_TRYRA	>tr|A0A3R7KZ57|A0A3R7KZ57_TRYRA T-complex protein 1 subunit beta OS=Trypanosoma rangeli OX=5698 GN=TraAM80_05200 PE=3 SV=1	169
tr|A0A3R7L0X2|A0A3R7L0X2_TRYRA	tr|A0A3R7L0X2|A0A3R7L0X2_TRYRA	>tr|A0A3R7L0X2|A0A3R7L0X2_TRYRA Putative heat shock protein OS=Trypanosoma rangeli OX=5698 GN=TraAM80_04653 PE=4 SV=1	170												0 --˃ 1		0 --˃ 3
tr|A0A3R7L110|A0A3R7L110_TRYRA;tr|A0A061JAB9|A0A061JAB9_TRYRA	tr|A0A3R7L110|A0A3R7L110_TRYRA;tr|A0A061JAB9|A0A061JAB9_TRYRA	>tr|A0A3R7L110|A0A3R7L110_TRYRA Glucokinase 1 OS=Trypanosoma rangeli OX=5698 GN=TraAM80_04611 PE=4 SV=1;>tr|A0A061JAB9|A0A061JAB9_TRYRA Glucokinase 1 OS=Trypanosoma rangeli SC58 OX=429131 GN=TRSC58_00392 PE=4 SV=1	171														0 --˃ 3
tr|A0A3R7L2D0|A0A3R7L2D0_TRYRA;tr|A0A061J6J5|A0A061J6J5_TRYRA	tr|A0A3R7L2D0|A0A3R7L2D0_TRYRA;tr|A0A061J6J5|A0A061J6J5_TRYRA	>tr|A0A3R7L2D0|A0A3R7L2D0_TRYRA Carnitine/choline acetyltransferase OS=Trypanosoma rangeli OX=5698 GN=TraAM80_04131 PE=4 SV=1;>tr|A0A061J6J5|A0A061J6J5_TRYRA Carnitine/choline acetyltransferase OS=Trypanosoma rangeli SC58 OX=429131 GN=TRSC58_01783 PE=4 SV=	172														0 --˃ 4
tr|A0A3R7L2X6|A0A3R7L2X6_TRYRA;tr|A0A422MYB1|A0A422MYB1_TRYRA;tr|A0A422MYF8|A0A422MYF8_TRYRA	tr|A0A3R7L2X6|A0A3R7L2X6_TRYRA;tr|A0A422MYB1|A0A422MYB1_TRYRA	>tr|A0A3R7L2X6|A0A3R7L2X6_TRYRA ADP-ribosylation factor 1 (Fragment) OS=Trypanosoma rangeli OX=5698 GN=TraAM80_04027 PE=3 SV=1;>tr|A0A422MYB1|A0A422MYB1_TRYRA ADP-ribosylation factor 1 OS=Trypanosoma rangeli OX=5698 GN=TraAM80_08999 PE=3 SV=1	173
tr|A0A3R7L374|A0A3R7L374_TRYRA;tr|A0A061JBC0|A0A061JBC0_TRYRA	tr|A0A3R7L374|A0A3R7L374_TRYRA	>tr|A0A3R7L374|A0A3R7L374_TRYRA Quinone oxidoreductase OS=Trypanosoma rangeli OX=5698 GN=TraAM80_03631 PE=4 SV=1	174														-1 --˃ 3
tr|A0A3R7L3D6|A0A3R7L3D6_TRYRA;tr|A0A422N0V5|A0A422N0V5_TRYRA;tr|A0A3R7MAG4|A0A3R7MAG4_TRYRA;tr|A0A061JDZ0|A0A061JDZ0_TRYRA	tr|A0A3R7L3D6|A0A3R7L3D6_TRYRA;tr|A0A422N0V5|A0A422N0V5_TRYRA;tr|A0A3R7MAG4|A0A3R7MAG4_TRYRA	>tr|A0A3R7L3D6|A0A3R7L3D6_TRYRA Nucleoside 2-deoxyribosyltransferase (Fragment) OS=Trypanosoma rangeli OX=5698 GN=TraAM80_03689 PE=4 SV=1;>tr|A0A422N0V5|A0A422N0V5_TRYRA Nucleoside 2-deoxyribosyltransferase (Fragment) OS=Trypanosoma rangeli OX=5698 GN=TraA	175
tr|A0A3R7L466|A0A3R7L466_TRYRA	tr|A0A3R7L466|A0A3R7L466_TRYRA	>tr|A0A3R7L466|A0A3R7L466_TRYRA Alba domain-containing protein OS=Trypanosoma rangeli OX=5698 GN=TraAM80_03526 PE=4 SV=1	176														0 --˃ 3
tr|A0A3R7L7E7|A0A3R7L7E7_TRYRA	tr|A0A3R7L7E7|A0A3R7L7E7_TRYRA	>tr|A0A3R7L7E7|A0A3R7L7E7_TRYRA Cathepsin L-like protein (Fragment) OS=Trypanosoma rangeli OX=5698 GN=TraAM80_02524 PE=3 SV=1	177
tr|A0A3R7L7K6|A0A3R7L7K6_TRYRA;tr|A0A061IZ17|A0A061IZ17_TRYRA	tr|A0A3R7L7K6|A0A3R7L7K6_TRYRA	>tr|A0A3R7L7K6|A0A3R7L7K6_TRYRA Peptidylprolyl isomerase OS=Trypanosoma rangeli OX=5698 GN=TraAM80_02341 PE=4 SV=1	178												0 --˃ 2
tr|A0A3R7L858|A0A3R7L858_TRYRA;tr|A0A061IY36|A0A061IY36_TRYRA;tr|A0A061J3S7|A0A061J3S7_TRYRA;tr|A0A061J826|A0A061J826_TRYRA	tr|A0A3R7L858|A0A3R7L858_TRYRA	>tr|A0A3R7L858|A0A3R7L858_TRYRA Protein disulfide-isomerase OS=Trypanosoma rangeli OX=5698 GN=TraAM80_02093 PE=3 SV=1	179
tr|A0A3R7L9S7|A0A3R7L9S7_TRYRA	tr|A0A3R7L9S7|A0A3R7L9S7_TRYRA	>tr|A0A3R7L9S7|A0A3R7L9S7_TRYRA Hydroxymethylglutaryl-CoA synthase OS=Trypanosoma rangeli OX=5698 GN=TraAM80_01949 PE=4 SV=1	180
tr|A0A3R7LAJ1|A0A3R7LAJ1_TRYRA	tr|A0A3R7LAJ1|A0A3R7LAJ1_TRYRA	>tr|A0A3R7LAJ1|A0A3R7LAJ1_TRYRA BSD domain-containing protein OS=Trypanosoma rangeli OX=5698 GN=TraAM80_01603 PE=4 SV=1	181		0 --˃ 1												-1 --˃ 3
tr|A0A3R7LBN6|A0A3R7LBN6_TRYRA;tr|A0A061J3A5|A0A061J3A5_TRYRA	tr|A0A3R7LBN6|A0A3R7LBN6_TRYRA	>tr|A0A3R7LBN6|A0A3R7LBN6_TRYRA Succinyl-CoA:3-ketoacid-coenzyme A transferase OS=Trypanosoma rangeli OX=5698 GN=TraAM80_01089 PE=3 SV=1	182											0 --˃ 2
tr|A0A3R7LBR4|A0A3R7LBR4_TRYRA	tr|A0A3R7LBR4|A0A3R7LBR4_TRYRA	>tr|A0A3R7LBR4|A0A3R7LBR4_TRYRA Ribosomal protein L35A OS=Trypanosoma rangeli OX=5698 GN=TraAM80_01105 PE=3 SV=1	183
tr|A0A3R7LCK2|A0A3R7LCK2_TRYRA;tr|A0A061IX00|A0A061IX00_TRYRA	tr|A0A3R7LCK2|A0A3R7LCK2_TRYRA	>tr|A0A3R7LCK2|A0A3R7LCK2_TRYRA Alcohol dehydrogenase OS=Trypanosoma rangeli OX=5698 GN=TraAM80_00759 PE=4 SV=1	184														0 --˃ 4
tr|A0A3R7LCV9|A0A3R7LCV9_TRYRA	tr|A0A3R7LCV9|A0A3R7LCV9_TRYRA	>tr|A0A3R7LCV9|A0A3R7LCV9_TRYRA Peptidylprolyl isomerase OS=Trypanosoma rangeli OX=5698 GN=TraAM80_00710 PE=4 SV=1	185														0 --˃ 3
tr|A0A3R7LEF5|A0A3R7LEF5_TRYRA;tr|A0A061ISY8|A0A061ISY8_TRYRA;tr|A0A422MXR5|A0A422MXR5_TRYRA;tr|A0A3R7JTD0|A0A3R7JTD0_TRYRA;tr|A0A061ISL0|A0A061ISL0_TRYRA;tr|A0A061J5S6|A0A061J5S6_TRYRA	tr|A0A3R7LEF5|A0A3R7LEF5_TRYRA	>tr|A0A3R7LEF5|A0A3R7LEF5_TRYRA Putative elongation factor 1-gamma (EF-1-gamma) OS=Trypanosoma rangeli OX=5698 GN=TraAM80_10147 PE=4 SV=1	186					0 --˃ -1
tr|A0A3R7LEH1|A0A3R7LEH1_TRYRA;tr|A0A061IWX3|A0A061IWX3_TRYRA	tr|A0A3R7LEH1|A0A3R7LEH1_TRYRA	>tr|A0A3R7LEH1|A0A3R7LEH1_TRYRA Importin subunit alpha OS=Trypanosoma rangeli OX=5698 GN=TraAM80_00132 PE=3 SV=1	187						0 --˃ -1
tr|A0A3R7LH00|A0A3R7LH00_TRYRA;tr|A0A061IZI6|A0A061IZI6_TRYRA;tr|A0A3R7N3B5|A0A3R7N3B5_TRYRA	tr|A0A3R7LH00|A0A3R7LH00_TRYRA;tr|A0A061IZI6|A0A061IZI6_TRYRA	>tr|A0A3R7LH00|A0A3R7LH00_TRYRA Chaperonin HSP60, mitochondrial OS=Trypanosoma rangeli OX=5698 GN=TraAM80_09522 PE=3 SV=1;>tr|A0A061IZI6|A0A061IZI6_TRYRA Chaperonin GroEL OS=Trypanosoma rangeli SC58 OX=429131 GN=TRSC58_04835 PE=3 SV=1	188														1 --˃ 3
tr|A0A3R7LIW3|A0A3R7LIW3_TRYRA	tr|A0A3R7LIW3|A0A3R7LIW3_TRYRA	>tr|A0A3R7LIW3|A0A3R7LIW3_TRYRA Alanine aminotransferase OS=Trypanosoma rangeli OX=5698 GN=TraAM80_08957 PE=4 SV=1	189		0 --˃ -1
tr|A0A3R7LIZ6|A0A3R7LIZ6_TRYRA	tr|A0A3R7LIZ6|A0A3R7LIZ6_TRYRA	>tr|A0A3R7LIZ6|A0A3R7LIZ6_TRYRA Heat shock cognate 70 OS=Trypanosoma rangeli OX=5698 GN=TraAM80_08973 PE=3 SV=1	190					1 --˃ -1						1 --˃ -1		1 --˃ 0
tr|A0A3R7LKM0|A0A3R7LKM0_TRYRA	tr|A0A3R7LKM0|A0A3R7LKM0_TRYRA	>tr|A0A3R7LKM0|A0A3R7LKM0_TRYRA 101 kDa heat shock protein OS=Trypanosoma rangeli OX=5698 GN=TraAM80_08395 PE=3 SV=1	191						0 --˃ -1
tr|A0A3R7LLR7|A0A3R7LLR7_TRYRA;tr|A0A061J3G4|A0A061J3G4_TRYRA	tr|A0A3R7LLR7|A0A3R7LLR7_TRYRA;tr|A0A061J3G4|A0A061J3G4_TRYRA	>tr|A0A3R7LLR7|A0A3R7LLR7_TRYRA Lysophospholipase OS=Trypanosoma rangeli OX=5698 GN=TraAM80_08082 PE=4 SV=1;>tr|A0A061J3G4|A0A061J3G4_TRYRA Lysophospholipase OS=Trypanosoma rangeli SC58 OX=429131 GN=TRSC58_02858 PE=4 SV=1	192														0 --˃ 3
tr|A0A3R7LNW3|A0A3R7LNW3_TRYRA;tr|A0A061ISJ2|A0A061ISJ2_TRYRA;tr|A0A061IXC7|A0A061IXC7_TRYRA;tr|A0A061J856|A0A061J856_TRYRA	tr|A0A3R7LNW3|A0A3R7LNW3_TRYRA	>tr|A0A3R7LNW3|A0A3R7LNW3_TRYRA Putative aspartyl-tRNA synthetase OS=Trypanosoma rangeli OX=5698 GN=TraAM80_07494 PE=3 SV=1	193														0 --˃ 3
tr|A0A3R7LQ31|A0A3R7LQ31_TRYRA	tr|A0A3R7LQ31|A0A3R7LQ31_TRYRA	>tr|A0A3R7LQ31|A0A3R7LQ31_TRYRA RNA-binding protein OS=Trypanosoma rangeli OX=5698 GN=TraAM80_07133 PE=4 SV=1	194														0 --˃ 3
tr|A0A3R7LR32|A0A3R7LR32_TRYRA	tr|A0A3R7LR32|A0A3R7LR32_TRYRA	>tr|A0A3R7LR32|A0A3R7LR32_TRYRA Uncharacterized protein OS=Trypanosoma rangeli OX=5698 GN=TraAM80_06905 PE=4 SV=1	195			0 --˃ -1
tr|A0A3R7LX62|A0A3R7LX62_TRYRA	tr|A0A3R7LX62|A0A3R7LX62_TRYRA	>tr|A0A3R7LX62|A0A3R7LX62_TRYRA Group II trans-sialidase superfamily OS=Trypanosoma rangeli OX=5698 GN=TraAM80_10356 PE=4 SV=1	196
tr|A0A3R7LYC7|A0A3R7LYC7_TRYRA	tr|A0A3R7LYC7|A0A3R7LYC7_TRYRA	>tr|A0A3R7LYC7|A0A3R7LYC7_TRYRA Putative trypanothione synthetase OS=Trypanosoma rangeli OX=5698 GN=TraAM80_04363 PE=4 SV=1	197
tr|A0A3R7M0B2|A0A3R7M0B2_TRYRA;tr|A0A061J347|A0A061J347_TRYRA	tr|A0A3R7M0B2|A0A3R7M0B2_TRYRA	>tr|A0A3R7M0B2|A0A3R7M0B2_TRYRA Putative nucleosome assembly protein OS=Trypanosoma rangeli OX=5698 GN=TraAM80_09533 PE=3 SV=1	198														0,-1 --˃ 3
tr|A0A3R7M124|A0A3R7M124_TRYRA;tr|A0A061JDS5|A0A061JDS5_TRYRA	tr|A0A3R7M124|A0A3R7M124_TRYRA	>tr|A0A3R7M124|A0A3R7M124_TRYRA Uncharacterized protein OS=Trypanosoma rangeli OX=5698 GN=TraAM80_09364 PE=4 SV=1	199														0 --˃ 3
tr|A0A3R7M2D7|A0A3R7M2D7_TRYRA;tr|A0A422MQF2|A0A422MQF2_TRYRA;tr|A0A3R7JQ78|A0A3R7JQ78_TRYRA	tr|A0A3R7M2D7|A0A3R7M2D7_TRYRA	>tr|A0A3R7M2D7|A0A3R7M2D7_TRYRA Retrotransposon hot spot (RHS) protein (Fragment) OS=Trypanosoma rangeli OX=5698 GN=TraAM80_10532 PE=4 SV=1	200
tr|A0A3R7M2T7|A0A3R7M2T7_TRYRA	tr|A0A3R7M2T7|A0A3R7M2T7_TRYRA	>tr|A0A3R7M2T7|A0A3R7M2T7_TRYRA Activated protein kinase C receptor OS=Trypanosoma rangeli OX=5698 GN=TraAM80_08833 PE=4 SV=1	201														0 --˃ 4
tr|A0A3R7M2X2|A0A3R7M2X2_TRYRA;tr|A0A422NRH0|A0A422NRH0_TRYRA;tr|A0A061J3R0|A0A061J3R0_TRYRA;tr|A0A061J2N2|A0A061J2N2_TRYRA	tr|A0A3R7M2X2|A0A3R7M2X2_TRYRA;tr|A0A422NRH0|A0A422NRH0_TRYRA;tr|A0A061J3R0|A0A061J3R0_TRYRA;tr|A0A061J2N2|A0A061J2N2_TRYRA	>tr|A0A3R7M2X2|A0A3R7M2X2_TRYRA Large subunit ribosomal protein L28e OS=Trypanosoma rangeli OX=5698 GN=TraAM80_02990 PE=4 SV=1;>tr|A0A422NRH0|A0A422NRH0_TRYRA Large subunit ribosomal protein L28e (Fragment) OS=Trypanosoma rangeli OX=5698 GN=TraAM80_02989 P	202														1 --˃ 2
tr|A0A3R7M4U0|A0A3R7M4U0_TRYRA	tr|A0A3R7M4U0|A0A3R7M4U0_TRYRA	>tr|A0A3R7M4U0|A0A3R7M4U0_TRYRA LisH domain-containing protein (Fragment) OS=Trypanosoma rangeli OX=5698 GN=TraAM80_02426 PE=4 SV=1	203														0 --˃ 3
tr|A0A3R7M4U1|A0A3R7M4U1_TRYRA;tr|A0A061J0V3|A0A061J0V3_TRYRA	tr|A0A3R7M4U1|A0A3R7M4U1_TRYRA	>tr|A0A3R7M4U1|A0A3R7M4U1_TRYRA Uncharacterized protein OS=Trypanosoma rangeli OX=5698 GN=TraAM80_09951 PE=4 SV=1	204										-1 --˃ 0				-1 --˃ 4
tr|A0A3R7M519|A0A3R7M519_TRYRA	tr|A0A3R7M519|A0A3R7M519_TRYRA	>tr|A0A3R7M519|A0A3R7M519_TRYRA Malate dehydrogenase OS=Trypanosoma rangeli OX=5698 GN=TraAM80_08173 PE=4 SV=1	205								0 --˃ -1						0 --˃ 4
tr|A0A3R7M5B1|A0A3R7M5B1_TRYRA	tr|A0A3R7M5B1|A0A3R7M5B1_TRYRA	>tr|A0A3R7M5B1|A0A3R7M5B1_TRYRA Pyrroline-5-carboxylate reductase OS=Trypanosoma rangeli OX=5698 GN=TraAM80_08020 PE=3 SV=1	206														0 --˃ 3
tr|A0A3R7M694|A0A3R7M694_TRYRA;tr|A0A3R7KGX3|A0A3R7KGX3_TRYRA;tr|A0A3R7JSQ3|A0A3R7JSQ3_TRYRA;tr|A0A3R7LF77|A0A3R7LF77_TRYRA;tr|A0A422MTL1|A0A422MTL1_TRYRA	tr|A0A3R7M694|A0A3R7M694_TRYRA	>tr|A0A3R7M694|A0A3R7M694_TRYRA Retrotransposon hot spot protein (RHS) OS=Trypanosoma rangeli OX=5698 GN=TraAM80_09572 PE=4 SV=1	207														0 --˃ 3
tr|A0A3R7M6C6|A0A3R7M6C6_TRYRA	tr|A0A3R7M6C6|A0A3R7M6C6_TRYRA	>tr|A0A3R7M6C6|A0A3R7M6C6_TRYRA Transketolase OS=Trypanosoma rangeli OX=5698 GN=TraAM80_01955 PE=3 SV=1	208
tr|A0A3R7M6M8|A0A3R7M6M8_TRYRA	tr|A0A3R7M6M8|A0A3R7M6M8_TRYRA	>tr|A0A3R7M6M8|A0A3R7M6M8_TRYRA Eukaryotic translation initiation factor 5A (Fragment) OS=Trypanosoma rangeli OX=5698 GN=TraAM80_01796 PE=3 SV=1	209											0 --˃ 1
tr|A0A3R7M7K2|A0A3R7M7K2_TRYRA	tr|A0A3R7M7K2|A0A3R7M7K2_TRYRA	>tr|A0A3R7M7K2|A0A3R7M7K2_TRYRA Uncharacterized protein OS=Trypanosoma rangeli OX=5698 GN=TraAM80_09242 PE=4 SV=1	210														-1 --˃ 3
tr|A0A3R7M7N4|A0A3R7M7N4_TRYRA	tr|A0A3R7M7N4|A0A3R7M7N4_TRYRA	>tr|A0A3R7M7N4|A0A3R7M7N4_TRYRA Uracil phosphoribosyltransferase OS=Trypanosoma rangeli OX=5698 GN=TraAM80_07299 PE=4 SV=1	211
tr|A0A3R7M7Z1|A0A3R7M7Z1_TRYRA	tr|A0A3R7M7Z1|A0A3R7M7Z1_TRYRA	>tr|A0A3R7M7Z1|A0A3R7M7Z1_TRYRA Putative sugar phosphatase OS=Trypanosoma rangeli OX=5698 GN=TraAM80_01418 PE=4 SV=1	212														0 --˃ 3
tr|A0A3R7M8L1|A0A3R7M8L1_TRYRA;tr|A0A061IZL3|A0A061IZL3_TRYRA	tr|A0A3R7M8L1|A0A3R7M8L1_TRYRA	>tr|A0A3R7M8L1|A0A3R7M8L1_TRYRA Mevalonate kinase OS=Trypanosoma rangeli OX=5698 GN=TraAM80_01157 PE=3 SV=1	213
tr|A0A3R7M8Q8|A0A3R7M8Q8_TRYRA;tr|A0A3R7NEE4|A0A3R7NEE4_TRYRA;tr|A0A422MUQ2|A0A422MUQ2_TRYRA	tr|A0A3R7M8Q8|A0A3R7M8Q8_TRYRA	>tr|A0A3R7M8Q8|A0A3R7M8Q8_TRYRA Group II trans-sialidase superfamily OS=Trypanosoma rangeli OX=5698 GN=TraAM80_07018 PE=4 SV=1	214														0 --˃ 4
tr|A0A422N8E8|A0A422N8E8_TRYRA;tr|A0A3R7M9A3|A0A3R7M9A3_TRYRA;tr|A0A3R7M3B3|A0A3R7M3B3_TRYRA	tr|A0A422N8E8|A0A422N8E8_TRYRA;tr|A0A3R7M9A3|A0A3R7M9A3_TRYRA	>tr|A0A422N8E8|A0A422N8E8_TRYRA Alba domain-containing protein (Fragment) OS=Trypanosoma rangeli OX=5698 GN=TraAM80_06866 PE=4 SV=1;>tr|A0A3R7M9A3|A0A3R7M9A3_TRYRA Alba domain-containing protein OS=Trypanosoma rangeli OX=5698 GN=TraAM80_06864 PE=4 SV=1	215
tr|A0A3R7M9L0|A0A3R7M9L0_TRYRA	tr|A0A3R7M9L0|A0A3R7M9L0_TRYRA	>tr|A0A3R7M9L0|A0A3R7M9L0_TRYRA Cell division control protein 48-like protein E OS=Trypanosoma rangeli OX=5698 GN=TraAM80_08653 PE=4 SV=1	216							1 --˃ 0			-1 --˃ 1
tr|A0A3R7MAP9|A0A3R7MAP9_TRYRA	tr|A0A3R7MAP9|A0A3R7MAP9_TRYRA	>tr|A0A3R7MAP9|A0A3R7MAP9_TRYRA Cysteine peptidase inhibitor OS=Trypanosoma rangeli OX=5698 GN=TraAM80_08297 PE=4 SV=1	217
tr|A0A3R7MAR4|A0A3R7MAR4_TRYRA	tr|A0A3R7MAR4|A0A3R7MAR4_TRYRA	>tr|A0A3R7MAR4|A0A3R7MAR4_TRYRA Obg-like ATPase 1 OS=Trypanosoma rangeli OX=5698 GN=TraAM80_06392 PE=3 SV=1	218
tr|A0A3R7MB04|A0A3R7MB04_TRYRA;tr|A0A061J6A5|A0A061J6A5_TRYRA	tr|A0A3R7MB04|A0A3R7MB04_TRYRA;tr|A0A061J6A5|A0A061J6A5_TRYRA	>tr|A0A3R7MB04|A0A3R7MB04_TRYRA Calpain-like cysteine peptidase OS=Trypanosoma rangeli OX=5698 GN=TraAM80_08231 PE=4 SV=1;>tr|A0A061J6A5|A0A061J6A5_TRYRA Calpain-like cysteine peptidase OS=Trypanosoma rangeli SC58 OX=429131 GN=TRSC58_03454 PE=4 SV=1	219														0 --˃ 4
tr|A0A3R7MC08|A0A3R7MC08_TRYRA;tr|A0A061J2F5|A0A061J2F5_TRYRA	tr|A0A3R7MC08|A0A3R7MC08_TRYRA;tr|A0A061J2F5|A0A061J2F5_TRYRA	>tr|A0A3R7MC08|A0A3R7MC08_TRYRA Putative phenylalanyl-tRNA synthetase OS=Trypanosoma rangeli OX=5698 GN=TraAM80_05960 PE=4 SV=1;>tr|A0A061J2F5|A0A061J2F5_TRYRA Phenylalanyl-tRNA synthetase OS=Trypanosoma rangeli SC58 OX=429131 GN=TRSC58_03792 PE=4 SV=1	220
tr|A0A3R7MCK0|A0A3R7MCK0_TRYRA	tr|A0A3R7MCK0|A0A3R7MCK0_TRYRA	>tr|A0A3R7MCK0|A0A3R7MCK0_TRYRA SAM domain-containing protein OS=Trypanosoma rangeli OX=5698 GN=TraAM80_05934 PE=4 SV=1	221
tr|A0A3R7MD07|A0A3R7MD07_TRYRA	tr|A0A3R7MD07|A0A3R7MD07_TRYRA	>tr|A0A3R7MD07|A0A3R7MD07_TRYRA Uncharacterized protein (Fragment) OS=Trypanosoma rangeli OX=5698 GN=TraAM80_05619 PE=4 SV=1	222														0 --˃ 3
tr|A0A3R7MD20|A0A3R7MD20_TRYRA;tr|A0A061J1X9|A0A061J1X9_TRYRA	tr|A0A3R7MD20|A0A3R7MD20_TRYRA;tr|A0A061J1X9|A0A061J1X9_TRYRA	>tr|A0A3R7MD20|A0A3R7MD20_TRYRA NADH-cytochrome B5 reductase OS=Trypanosoma rangeli OX=5698 GN=TraAM80_07647 PE=4 SV=1;>tr|A0A061J1X9|A0A061J1X9_TRYRA NADH-cytochrome B5 reductase OS=Trypanosoma rangeli SC58 OX=429131 GN=TRSC58_03364 PE=4 SV=1	223														0 --˃ 3
tr|A0A3R7MDA1|A0A3R7MDA1_TRYRA;tr|A0A061J8M2|A0A061J8M2_TRYRA	tr|A0A3R7MDA1|A0A3R7MDA1_TRYRA	>tr|A0A3R7MDA1|A0A3R7MDA1_TRYRA Fumarylpyruvate hydrolase OS=Trypanosoma rangeli OX=5698 GN=TraAM80_05791 PE=4 SV=1	224														0 --˃ 3
tr|A0A3R7MEC2|A0A3R7MEC2_TRYRA;tr|A0A061J6X5|A0A061J6X5_TRYRA	tr|A0A3R7MEC2|A0A3R7MEC2_TRYRA;tr|A0A061J6X5|A0A061J6X5_TRYRA	>tr|A0A3R7MEC2|A0A3R7MEC2_TRYRA Dihydrolipoamide acetyltransferase component of pyruvate dehydrogenase complex OS=Trypanosoma rangeli OX=5698 GN=TraAM80_07289 PE=3 SV=1;>tr|A0A061J6X5|A0A061J6X5_TRYRA Dihydrolipoamide acetyltransferase component of pyruvat	225
tr|A0A3R7MEE6|A0A3R7MEE6_TRYRA	tr|A0A3R7MEE6|A0A3R7MEE6_TRYRA	>tr|A0A3R7MEE6|A0A3R7MEE6_TRYRA Putative arginyl-tRNA synthetase OS=Trypanosoma rangeli OX=5698 GN=TraAM80_05209 PE=3 SV=1	226			-1 --˃ 0									-1 --˃ 2	-1 --˃ 3
tr|A0A422N6H8|A0A422N6H8_TRYRA;tr|A0A3R7MEJ6|A0A3R7MEJ6_TRYRA;tr|A0A3R7N6L6|A0A3R7N6L6_TRYRA	tr|A0A422N6H8|A0A422N6H8_TRYRA;tr|A0A3R7MEJ6|A0A3R7MEJ6_TRYRA;tr|A0A3R7N6L6|A0A3R7N6L6_TRYRA	>tr|A0A422N6H8|A0A422N6H8_TRYRA Uncharacterized protein OS=Trypanosoma rangeli OX=5698 GN=TraAM80_07237 PE=4 SV=1;>tr|A0A3R7MEJ6|A0A3R7MEJ6_TRYRA Uncharacterized protein OS=Trypanosoma rangeli OX=5698 GN=TraAM80_07238 PE=4 SV=1;>tr|A0A3R7N6L6|A0A3R7N6L6_TR	227														0 --˃ 3
tr|A0A3R7MEJ9|A0A3R7MEJ9_TRYRA;tr|A0A061IX22|A0A061IX22_TRYRA	tr|A0A3R7MEJ9|A0A3R7MEJ9_TRYRA;tr|A0A061IX22|A0A061IX22_TRYRA	>tr|A0A3R7MEJ9|A0A3R7MEJ9_TRYRA Putative imidazolonepropionase OS=Trypanosoma rangeli OX=5698 GN=TraAM80_05260 PE=4 SV=1;>tr|A0A061IX22|A0A061IX22_TRYRA Imidazolonepropionase OS=Trypanosoma rangeli SC58 OX=429131 GN=TRSC58_05082 PE=4 SV=1	228														0 --˃ 3
tr|A0A3R7MEL1|A0A3R7MEL1_TRYRA;tr|A0A422NG37|A0A422NG37_TRYRA	tr|A0A3R7MEL1|A0A3R7MEL1_TRYRA	>tr|A0A3R7MEL1|A0A3R7MEL1_TRYRA Cytosolic malate dehydrogenase OS=Trypanosoma rangeli OX=5698 GN=TraAM80_05176 PE=3 SV=1	229														0 --˃ 4
tr|A0A3R7MEV0|A0A3R7MEV0_TRYRA;tr|A0A061J7K5|A0A061J7K5_TRYRA	tr|A0A3R7MEV0|A0A3R7MEV0_TRYRA;tr|A0A061J7K5|A0A061J7K5_TRYRA	>tr|A0A3R7MEV0|A0A3R7MEV0_TRYRA Putative mitochondrial processing peptidase alpha subunit OS=Trypanosoma rangeli OX=5698 GN=TraAM80_05150 PE=4 SV=1;>tr|A0A061J7K5|A0A061J7K5_TRYRA Mitochondrial processing peptidase alpha subunit OS=Trypanosoma rangeli SC58	230
tr|A0A3R7MF58|A0A3R7MF58_TRYRA	tr|A0A3R7MF58|A0A3R7MF58_TRYRA	>tr|A0A3R7MF58|A0A3R7MF58_TRYRA Ribosomal protein L19-like protein (Fragment) OS=Trypanosoma rangeli OX=5698 GN=TraAM80_05039 PE=3 SV=1	231
tr|A0A3R7MFB6|A0A3R7MFB6_TRYRA	tr|A0A3R7MFB6|A0A3R7MFB6_TRYRA	>tr|A0A3R7MFB6|A0A3R7MFB6_TRYRA Putative cytosolic leucyl aminopeptidase, putative,metallo-peptidase, Clan MF, Family M17 OS=Trypanosoma rangeli OX=5698 GN=TraAM80_07009 PE=4 SV=1	232														-1 --˃ 3
tr|A0A3R7MFG6|A0A3R7MFG6_TRYRA;tr|A0A3S5IQP5|A0A3S5IQP5_TRYRA	tr|A0A3R7MFG6|A0A3R7MFG6_TRYRA	>tr|A0A3R7MFG6|A0A3R7MFG6_TRYRA Phosphoglycerate kinase OS=Trypanosoma rangeli OX=5698 GN=TraAM80_06917 PE=3 SV=1	233														0 --˃ 4
tr|A0A3R7MFW4|A0A3R7MFW4_TRYRA	tr|A0A3R7MFW4|A0A3R7MFW4_TRYRA	>tr|A0A3R7MFW4|A0A3R7MFW4_TRYRA Karyopherin beta OS=Trypanosoma rangeli OX=5698 GN=TraAM80_06771 PE=4 SV=1	234						0 --˃ -2					0 --˃ 1
tr|A0A3R7MG26|A0A3R7MG26_TRYRA	tr|A0A3R7MG26|A0A3R7MG26_TRYRA	>tr|A0A3R7MG26|A0A3R7MG26_TRYRA Putative proteasome activator protein pa26 OS=Trypanosoma rangeli OX=5698 GN=TraAM80_04762 PE=4 SV=1	235														0 --˃ 3
tr|A0A3R7MGA8|A0A3R7MGA8_TRYRA;tr|A0A061J8P3|A0A061J8P3_TRYRA	tr|A0A3R7MGA8|A0A3R7MGA8_TRYRA;tr|A0A061J8P3|A0A061J8P3_TRYRA	>tr|A0A3R7MGA8|A0A3R7MGA8_TRYRA Uncharacterized protein OS=Trypanosoma rangeli OX=5698 GN=TraAM80_06660 PE=4 SV=1;>tr|A0A061J8P3|A0A061J8P3_TRYRA Uncharacterized protein OS=Trypanosoma rangeli SC58 OX=429131 GN=TRSC58_00439 PE=4 SV=1	236						0 --˃ -1								0 --˃ 3
tr|A0A3R7MGP1|A0A3R7MGP1_TRYRA;tr|A0A061IYE1|A0A061IYE1_TRYRA	tr|A0A3R7MGP1|A0A3R7MGP1_TRYRA;tr|A0A061IYE1|A0A061IYE1_TRYRA	>tr|A0A3R7MGP1|A0A3R7MGP1_TRYRA Uncharacterized protein OS=Trypanosoma rangeli OX=5698 GN=TraAM80_06529 PE=4 SV=1;>tr|A0A061IYE1|A0A061IYE1_TRYRA Uncharacterized protein OS=Trypanosoma rangeli SC58 OX=429131 GN=TRSC58_04138 PE=4 SV=1	237														0 --˃ 3
tr|A0A3R7MH76|A0A3R7MH76_TRYRA	tr|A0A3R7MH76|A0A3R7MH76_TRYRA	>tr|A0A3R7MH76|A0A3R7MH76_TRYRA Phosphoglyceromutase OS=Trypanosoma rangeli OX=5698 GN=TraAM80_04348 PE=4 SV=1	238
tr|A0A3R7MIL3|A0A3R7MIL3_TRYRA	tr|A0A3R7MIL3|A0A3R7MIL3_TRYRA	>tr|A0A3R7MIL3|A0A3R7MIL3_TRYRA Uncharacterized protein (Fragment) OS=Trypanosoma rangeli OX=5698 GN=TraAM80_03866 PE=4 SV=1	239														0 --˃ 3
tr|A0A3R7MIQ4|A0A3R7MIQ4_TRYRA	tr|A0A3R7MIQ4|A0A3R7MIQ4_TRYRA	>tr|A0A3R7MIQ4|A0A3R7MIQ4_TRYRA Viral life cyclerelated protein OS=Trypanosoma rangeli OX=5698 GN=TraAM80_03848 PE=4 SV=1	240
tr|A0A3R7MIT1|A0A3R7MIT1_TRYRA;tr|A0A061JBS3|A0A061JBS3_TRYRA	tr|A0A3R7MIT1|A0A3R7MIT1_TRYRA;tr|A0A061JBS3|A0A061JBS3_TRYRA	>tr|A0A3R7MIT1|A0A3R7MIT1_TRYRA Proteasome subunit alpha type OS=Trypanosoma rangeli OX=5698 GN=TraAM80_05865 PE=3 SV=1;>tr|A0A061JBS3|A0A061JBS3_TRYRA Proteasome subunit alpha type OS=Trypanosoma rangeli SC58 OX=429131 GN=TRSC58_00710 PE=3 SV=1	241				0 --˃ -1
tr|A0A3R7MLL0|A0A3R7MLL0_TRYRA	tr|A0A3R7MLL0|A0A3R7MLL0_TRYRA	>tr|A0A3R7MLL0|A0A3R7MLL0_TRYRA Eukaryotic release factor 3 OS=Trypanosoma rangeli OX=5698 GN=TraAM80_02986 PE=4 SV=1	242														0 --˃ 3
tr|A0A3R7MLS5|A0A3R7MLS5_TRYRA;tr|A0A061J6T8|A0A061J6T8_TRYRA;tr|A0A061IVT6|A0A061IVT6_TRYRA	tr|A0A3R7MLS5|A0A3R7MLS5_TRYRA;tr|A0A061J6T8|A0A061J6T8_TRYRA;tr|A0A061IVT6|A0A061IVT6_TRYRA	>tr|A0A3R7MLS5|A0A3R7MLS5_TRYRA Ribosomal protein L36 OS=Trypanosoma rangeli OX=5698 GN=TraAM80_03483 PE=4 SV=1;>tr|A0A061J6T8|A0A061J6T8_TRYRA Ribosomal protein L36 OS=Trypanosoma rangeli SC58 OX=429131 GN=TRSC58_03270 PE=4 SV=1;>tr|A0A061IVT6|A0A061IVT6_	243										-1 --˃ 0
tr|A0A3R7MMF8|A0A3R7MMF8_TRYRA	tr|A0A3R7MMF8|A0A3R7MMF8_TRYRA	>tr|A0A3R7MMF8|A0A3R7MMF8_TRYRA Putative coiled-coil domain-containing protein 104 OS=Trypanosoma rangeli OX=5698 GN=TraAM80_04720 PE=4 SV=1	244											0 --˃ 1			0 --˃ 3
tr|A0A3R7MMR6|A0A3R7MMR6_TRYRA;tr|A0A061JAP9|A0A061JAP9_TRYRA	tr|A0A3R7MMR6|A0A3R7MMR6_TRYRA;tr|A0A061JAP9|A0A061JAP9_TRYRA	>tr|A0A3R7MMR6|A0A3R7MMR6_TRYRA Pumilio protein 2 OS=Trypanosoma rangeli OX=5698 GN=TraAM80_04648 PE=4 SV=1;>tr|A0A061JAP9|A0A061JAP9_TRYRA Pumilio/PUF RNA binding protein 2 OS=Trypanosoma rangeli SC58 OX=429131 GN=TRSC58_01907 PE=4 SV=1	245												0 --˃ -1		0 --˃ 3
tr|A0A3R7MP42|A0A3R7MP42_TRYRA	tr|A0A3R7MP42|A0A3R7MP42_TRYRA	>tr|A0A3R7MP42|A0A3R7MP42_TRYRA Small subunit ribosomal protein S17e OS=Trypanosoma rangeli OX=5698 GN=TraAM80_04240 PE=3 SV=1	246														0 --˃ 3
tr|A0A3R7MPJ5|A0A3R7MPJ5_TRYRA;tr|A0A061IV32|A0A061IV32_TRYRA	tr|A0A3R7MPJ5|A0A3R7MPJ5_TRYRA;tr|A0A061IV32|A0A061IV32_TRYRA	>tr|A0A3R7MPJ5|A0A3R7MPJ5_TRYRA Inosine-5-monophosphate dehydrogenase OS=Trypanosoma rangeli OX=5698 GN=TraAM80_02344 PE=3 SV=1;>tr|A0A061IV32|A0A061IV32_TRYRA Inosine-5-monophosphate dehydrogenase OS=Trypanosoma rangeli SC58 OX=429131 GN=TRSC58_05816 PE	247											0 --˃ -1			0 --˃ 3
tr|A0A3R7MPK5|A0A3R7MPK5_TRYRA;tr|A0A061J9I2|A0A061J9I2_TRYRA	tr|A0A3R7MPK5|A0A3R7MPK5_TRYRA;tr|A0A061J9I2|A0A061J9I2_TRYRA	>tr|A0A3R7MPK5|A0A3R7MPK5_TRYRA Putative mitochondrial RNA binding complex 1 subunit OS=Trypanosoma rangeli OX=5698 GN=TraAM80_04080 PE=4 SV=1;>tr|A0A061J9I2|A0A061J9I2_TRYRA Uncharacterized protein OS=Trypanosoma rangeli SC58 OX=429131 GN=TRSC58_01259 PE=	248
tr|A0A3R7MQS1|A0A3R7MQS1_TRYRA	tr|A0A3R7MQS1|A0A3R7MQS1_TRYRA	>tr|A0A3R7MQS1|A0A3R7MQS1_TRYRA Carboxypeptidase OS=Trypanosoma rangeli OX=5698 GN=TraAM80_01905 PE=3 SV=1	249
tr|A0A3R7MTN3|A0A3R7MTN3_TRYRA	tr|A0A3R7MTN3|A0A3R7MTN3_TRYRA	>tr|A0A3R7MTN3|A0A3R7MTN3_TRYRA Phosphoglycerate kinase OS=Trypanosoma rangeli OX=5698 GN=TraAM80_10404 PE=3 SV=1	250														0 --˃ 3
tr|A0A3R7MTU6|A0A3R7MTU6_TRYRA;tr|A0A061J0V6|A0A061J0V6_TRYRA	tr|A0A3R7MTU6|A0A3R7MTU6_TRYRA	>tr|A0A3R7MTU6|A0A3R7MTU6_TRYRA UDP-glucose 4-epimerase OS=Trypanosoma rangeli OX=5698 GN=TraAM80_01095 PE=3 SV=1	251														0 --˃ 3
tr|A0A3R7MU74|A0A3R7MU74_TRYRA	tr|A0A3R7MU74|A0A3R7MU74_TRYRA	>tr|A0A3R7MU74|A0A3R7MU74_TRYRA Putative kinesin OS=Trypanosoma rangeli OX=5698 GN=TraAM80_00951 PE=3 SV=1	252	0 --˃ -1													0 --˃ 3
tr|A0A3R7MUT8|A0A3R7MUT8_TRYRA;tr|A0A061ITH6|A0A061ITH6_TRYRA	tr|A0A3R7MUT8|A0A3R7MUT8_TRYRA;tr|A0A061ITH6|A0A061ITH6_TRYRA	>tr|A0A3R7MUT8|A0A3R7MUT8_TRYRA Uncharacterized protein OS=Trypanosoma rangeli OX=5698 GN=TraAM80_02732 PE=4 SV=1;>tr|A0A061ITH6|A0A061ITH6_TRYRA Uncharacterized protein OS=Trypanosoma rangeli SC58 OX=429131 GN=TRSC58_04125 PE=4 SV=1	253														0 --˃ 2
tr|A0A3R7MV02|A0A3R7MV02_TRYRA;tr|A0A061IWG9|A0A061IWG9_TRYRA;tr|A0A061IW67|A0A061IW67_TRYRA	tr|A0A3R7MV02|A0A3R7MV02_TRYRA;tr|A0A061IWG9|A0A061IWG9_TRYRA	>tr|A0A3R7MV02|A0A3R7MV02_TRYRA Putative 2-amino-3-ketobutyrate coenzyme A ligase OS=Trypanosoma rangeli OX=5698 GN=TraAM80_10107 PE=3 SV=1;>tr|A0A061IWG9|A0A061IWG9_TRYRA 2-amino-3-ketobutyrate coenzyme A ligase OS=Trypanosoma rangeli SC58 OX=429131 GN=TR	254		0 --˃ 1												0 --˃ 3
tr|A0A3R7MWK0|A0A3R7MWK0_TRYRA	tr|A0A3R7MWK0|A0A3R7MWK0_TRYRA	>tr|A0A3R7MWK0|A0A3R7MWK0_TRYRA Gim5A protein OS=Trypanosoma rangeli OX=5698 GN=TraAM80_09822 PE=4 SV=1	255														0 --˃ 4
tr|A0A3R7MXH0|A0A3R7MXH0_TRYRA	tr|A0A3R7MXH0|A0A3R7MXH0_TRYRA	>tr|A0A3R7MXH0|A0A3R7MXH0_TRYRA Prolyl oligopeptidase OS=Trypanosoma rangeli OX=5698 GN=TraAM80_02065 PE=4 SV=1	256
tr|A0A3R7MXK0|A0A3R7MXK0_TRYRA	tr|A0A3R7MXK0|A0A3R7MXK0_TRYRA	>tr|A0A3R7MXK0|A0A3R7MXK0_TRYRA Putative dynamin-like protein OS=Trypanosoma rangeli OX=5698 GN=TraAM80_09604 PE=4 SV=1	257														0 --˃ 3
tr|A0A3R7N023|A0A3R7N023_TRYRA;tr|A0A422NFE6|A0A422NFE6_TRYRA	tr|A0A3R7N023|A0A3R7N023_TRYRA	>tr|A0A3R7N023|A0A3R7N023_TRYRA Putative fatty acyl CoA syntetase 1 OS=Trypanosoma rangeli OX=5698 GN=TraAM80_09143 PE=4 SV=1	258														0 --˃ 3
tr|A0A3R7N130|A0A3R7N130_TRYRA	tr|A0A3R7N130|A0A3R7N130_TRYRA	>tr|A0A3R7N130|A0A3R7N130_TRYRA Putative aminopeptidase, putative,metallo-peptidase, Clan MF, Family M17 OS=Trypanosoma rangeli OX=5698 GN=TraAM80_01064 PE=4 SV=1	259														0 --˃ 3
tr|A0A3R7N172|A0A3R7N172_TRYRA;tr|A0A061IYC2|A0A061IYC2_TRYRA	tr|A0A3R7N172|A0A3R7N172_TRYRA;tr|A0A061IYC2|A0A061IYC2_TRYRA	>tr|A0A3R7N172|A0A3R7N172_TRYRA Uncharacterized protein OS=Trypanosoma rangeli OX=5698 GN=TraAM80_08824 PE=4 SV=1;>tr|A0A061IYC2|A0A061IYC2_TRYRA Uncharacterized protein OS=Trypanosoma rangeli SC58 OX=429131 GN=TRSC58_04633 PE=4 SV=1	260												0 --˃ -1		0 --˃ 4
tr|A0A3R7R9T1|A0A3R7R9T1_TRYRA;tr|A0A3R7N1H9|A0A3R7N1H9_TRYRA	tr|A0A3R7R9T1|A0A3R7R9T1_TRYRA;tr|A0A3R7N1H9|A0A3R7N1H9_TRYRA	>tr|A0A3R7R9T1|A0A3R7R9T1_TRYRA Amino acid transporter OS=Trypanosoma rangeli OX=5698 GN=TraAM80_08857 PE=4 SV=1;>tr|A0A3R7N1H9|A0A3R7N1H9_TRYRA Putative amino acid transporter OS=Trypanosoma rangeli OX=5698 GN=TraAM80_08856 PE=4 SV=1	261
tr|A0A3R7N1J6|A0A3R7N1J6_TRYRA;tr|A0A061IW64|A0A061IW64_TRYRA	tr|A0A3R7N1J6|A0A3R7N1J6_TRYRA	>tr|A0A3R7N1J6|A0A3R7N1J6_TRYRA Putative RNA-binding protein OS=Trypanosoma rangeli OX=5698 GN=TraAM80_00955 PE=4 SV=1	262
tr|A0A3R7N205|A0A3R7N205_TRYRA;tr|A0A061J5K0|A0A061J5K0_TRYRA	tr|A0A3R7N205|A0A3R7N205_TRYRA;tr|A0A061J5K0|A0A061J5K0_TRYRA	>tr|A0A3R7N205|A0A3R7N205_TRYRA T-complex protein 1 subunit epsilon OS=Trypanosoma rangeli OX=5698 GN=TraAM80_00879 PE=3 SV=1;>tr|A0A061J5K0|A0A061J5K0_TRYRA Chaperonin containing T-complex protein OS=Trypanosoma rangeli SC58 OX=429131 GN=TRSC58_03738 PE=3	263														0 --˃ 3
tr|A0A3R7N2H4|A0A3R7N2H4_TRYRA;tr|K2NPK1|K2NPK1_TRYCR	tr|A0A3R7N2H4|A0A3R7N2H4_TRYRA;tr|K2NPK1|K2NPK1_TRYCR	>tr|A0A3R7N2H4|A0A3R7N2H4_TRYRA GTP-binding nuclear protein OS=Trypanosoma rangeli OX=5698 GN=TraAM80_00753 PE=3 SV=1;>tr|K2NPK1|K2NPK1_TRYCR GTP-binding nuclear protein OS=Trypanosoma cruzi marinkellei OX=85056 GN=MOQ_005390 PE=3 SV=1	264														0 --˃ 3
tr|A0A3R7N2Y9|A0A3R7N2Y9_TRYRA;tr|A0A061IWH6|A0A061IWH6_TRYRA;tr|A0A061J4F4|A0A061J4F4_TRYRA	tr|A0A3R7N2Y9|A0A3R7N2Y9_TRYRA	>tr|A0A3R7N2Y9|A0A3R7N2Y9_TRYRA Putative galactokinase-like protein OS=Trypanosoma rangeli OX=5698 GN=TraAM80_00565 PE=4 SV=1	265														0 --˃ 4
tr|A0A3R7N322|A0A3R7N322_TRYRA	tr|A0A3R7N322|A0A3R7N322_TRYRA	>tr|A0A3R7N322|A0A3R7N322_TRYRA Putative ATP-dependent RNA helicase OS=Trypanosoma rangeli OX=5698 GN=TraAM80_08267 PE=3 SV=1	266						0 --˃ -1
tr|A0A3R7N3G7|A0A3R7N3G7_TRYRA;tr|A0A061IXT0|A0A061IXT0_TRYRA	tr|A0A3R7N3G7|A0A3R7N3G7_TRYRA	>tr|A0A3R7N3G7|A0A3R7N3G7_TRYRA Proline dehydrogenase OS=Trypanosoma rangeli OX=5698 GN=TraAM80_08158 PE=3 SV=1	267														0 --˃ 3
tr|A0A3R7N4H2|A0A3R7N4H2_TRYRA	tr|A0A3R7N4H2|A0A3R7N4H2_TRYRA	>tr|A0A3R7N4H2|A0A3R7N4H2_TRYRA Succinate--CoA ligase [ADP-forming] subunit alpha, mitochondrial OS=Trypanosoma rangeli OX=5698 GN=TraAM80_00187 PE=3 SV=1	268														0,-1 --˃ 3
tr|A0A3R7N8A8|A0A3R7N8A8_TRYRA;tr|A0A061J3S5|A0A061J3S5_TRYRA	tr|A0A3R7N8A8|A0A3R7N8A8_TRYRA	>tr|A0A3R7N8A8|A0A3R7N8A8_TRYRA Uncharacterized protein OS=Trypanosoma rangeli OX=5698 GN=TraAM80_06633 PE=4 SV=1	269		0 --˃ 1				0 --˃ -1
tr|A0A3R7N8T2|A0A3R7N8T2_TRYRA;tr|A0A061J7V2|A0A061J7V2_TRYRA	tr|A0A3R7N8T2|A0A3R7N8T2_TRYRA;tr|A0A061J7V2|A0A061J7V2_TRYRA	>tr|A0A3R7N8T2|A0A3R7N8T2_TRYRA Cation-transporting ATPase OS=Trypanosoma rangeli OX=5698 GN=TraAM80_06486 PE=3 SV=1;>tr|A0A061J7V2|A0A061J7V2_TRYRA Cation-transporting ATPase OS=Trypanosoma rangeli SC58 OX=429131 GN=TRSC58_02105 PE=3 SV=1	270
tr|A0A3R7N955|A0A3R7N955_TRYRA	tr|A0A3R7N955|A0A3R7N955_TRYRA	>tr|A0A3R7N955|A0A3R7N955_TRYRA Hsc70-interacting protein OS=Trypanosoma rangeli OX=5698 GN=TraAM80_08534 PE=4 SV=1	271														0 --˃ 4
tr|A0A3R7N9A0|A0A3R7N9A0_TRYRA;tr|A0A061J327|A0A061J327_TRYRA	tr|A0A3R7N9A0|A0A3R7N9A0_TRYRA	>tr|A0A3R7N9A0|A0A3R7N9A0_TRYRA Flagellar associated protein OS=Trypanosoma rangeli OX=5698 GN=TraAM80_08507 PE=4 SV=1	272														0 --˃ 4
tr|A0A3R7N9H0|A0A3R7N9H0_TRYRA;tr|A0A061J8J0|A0A061J8J0_TRYRA	tr|A0A3R7N9H0|A0A3R7N9H0_TRYRA;tr|A0A061J8J0|A0A061J8J0_TRYRA	>tr|A0A3R7N9H0|A0A3R7N9H0_TRYRA ATP-dependent 6-phosphofructokinase OS=Trypanosoma rangeli OX=5698 GN=pfk PE=3 SV=1;>tr|A0A061J8J0|A0A061J8J0_TRYRA ATP-dependent 6-phosphofructokinase OS=Trypanosoma rangeli SC58 OX=429131 GN=pfk PE=3 SV=1	273
tr|A0A3R7NAH9|A0A3R7NAH9_TRYRA	tr|A0A3R7NAH9|A0A3R7NAH9_TRYRA	>tr|A0A3R7NAH9|A0A3R7NAH9_TRYRA Putative polyadenylate-binding protein 1 OS=Trypanosoma rangeli OX=5698 GN=TraAM80_05948 PE=4 SV=1	274											0 --˃ -1			0 --˃ 3
tr|A0A3R7NB37|A0A3R7NB37_TRYRA	tr|A0A3R7NB37|A0A3R7NB37_TRYRA	>tr|A0A3R7NB37|A0A3R7NB37_TRYRA Lysine--tRNA ligase OS=Trypanosoma rangeli OX=5698 GN=TraAM80_05716 PE=3 SV=1	275
tr|A0A3R7NB58|A0A3R7NB58_TRYRA;tr|A0A061J4G2|A0A061J4G2_TRYRA	tr|A0A3R7NB58|A0A3R7NB58_TRYRA	>tr|A0A3R7NB58|A0A3R7NB58_TRYRA Trypanothione reductase OS=Trypanosoma rangeli OX=5698 GN=TraAM80_05733 PE=3 SV=1	276														1 --˃ 3
tr|A0A3R7NBF6|A0A3R7NBF6_TRYRA;tr|A0A061J3P4|A0A061J3P4_TRYRA	tr|A0A3R7NBF6|A0A3R7NBF6_TRYRA;tr|A0A061J3P4|A0A061J3P4_TRYRA	>tr|A0A3R7NBF6|A0A3R7NBF6_TRYRA Putative cytochrome c oxidase subunit IV OS=Trypanosoma rangeli OX=5698 GN=TraAM80_07892 PE=4 SV=1;>tr|A0A061J3P4|A0A061J3P4_TRYRA Cytochrome C oxidase subunit IV OS=Trypanosoma rangeli SC58 OX=429131 GN=TRSC58_03337 PE=4 SV	277
tr|A0A3R7NC46|A0A3R7NC46_TRYRA;tr|A0A061J6C1|A0A061J6C1_TRYRA;tr|A0A061ITN1|A0A061ITN1_TRYRA;tr|A0A061J6R1|A0A061J6R1_TRYRA	tr|A0A3R7NC46|A0A3R7NC46_TRYRA	>tr|A0A3R7NC46|A0A3R7NC46_TRYRA Acetyl-CoA carboxylase OS=Trypanosoma rangeli OX=5698 GN=TraAM80_05358 PE=4 SV=1	278												0 --˃ -1		0 --˃ 4
tr|A0A3R7NCZ3|A0A3R7NCZ3_TRYRA;tr|A0A061JD84|A0A061JD84_TRYRA;tr|A0A061J2E1|A0A061J2E1_TRYRA	tr|A0A3R7NCZ3|A0A3R7NCZ3_TRYRA	>tr|A0A3R7NCZ3|A0A3R7NCZ3_TRYRA ANK_REP_REGION domain-containing protein OS=Trypanosoma rangeli OX=5698 GN=TraAM80_07377 PE=4 SV=1	279														0 --˃ 3
tr|A0A3R7NEP8|A0A3R7NEP8_TRYRA;tr|A0A061ISK8|A0A061ISK8_TRYRA;tr|A0A061IS13|A0A061IS13_TRYRA;tr|A0A061ISP2|A0A061ISP2_TRYRA	tr|A0A3R7NEP8|A0A3R7NEP8_TRYRA;tr|A0A061ISK8|A0A061ISK8_TRYRA;tr|A0A061IS13|A0A061IS13_TRYRA	>tr|A0A3R7NEP8|A0A3R7NEP8_TRYRA Glyceraldehyde-3-phosphate dehydrogenase OS=Trypanosoma rangeli OX=5698 GN=TraAM80_04606 PE=3 SV=1;>tr|A0A061ISK8|A0A061ISK8_TRYRA Glyceraldehyde-3-phosphate dehydrogenase OS=Trypanosoma rangeli SC58 OX=429131 GN=TRSC58_0645	280
tr|A0A3R7NF04|A0A3R7NF04_TRYRA	tr|A0A3R7NF04|A0A3R7NF04_TRYRA	>tr|A0A3R7NF04|A0A3R7NF04_TRYRA Kinetoplast DNA-associated protein OS=Trypanosoma rangeli OX=5698 GN=TraAM80_04440 PE=4 SV=1	281
tr|A0A3R7NGJ3|A0A3R7NGJ3_TRYRA;tr|A0A3R7MAI9|A0A3R7MAI9_TRYRA	tr|A0A3R7NGJ3|A0A3R7NGJ3_TRYRA;tr|A0A3R7MAI9|A0A3R7MAI9_TRYRA	>tr|A0A3R7NGJ3|A0A3R7NGJ3_TRYRA 60S acidic ribosomal protein P2 OS=Trypanosoma rangeli OX=5698 GN=TraAM80_06446 PE=3 SV=1;>tr|A0A3R7MAI9|A0A3R7MAI9_TRYRA 60S acidic ribosomal protein P2 OS=Trypanosoma rangeli OX=5698 GN=TraAM80_06447 PE=3 SV=1	282											0 --˃ 1	0 --˃ 3		0 --˃ 2
tr|A0A3R7NH08|A0A3R7NH08_TRYRA;tr|A0A061IUA0|A0A061IUA0_TRYRA;tr|A0A061J507|A0A061J507_TRYRA	tr|A0A3R7NH08|A0A3R7NH08_TRYRA;tr|A0A061IUA0|A0A061IUA0_TRYRA;tr|A0A061J507|A0A061J507_TRYRA	>tr|A0A3R7NH08|A0A3R7NH08_TRYRA Putative translation initiation factor OS=Trypanosoma rangeli OX=5698 GN=TraAM80_06297 PE=4 SV=1;>tr|A0A061IUA0|A0A061IUA0_TRYRA Translation initiation factor OS=Trypanosoma rangeli SC58 OX=429131 GN=TRSC58_06124 PE=4 SV=1;>	283														0 --˃ 3
tr|A0A3R7NHC0|A0A3R7NHC0_TRYRA;tr|A0A3R7KWC0|A0A3R7KWC0_TRYRA	tr|A0A3R7NHC0|A0A3R7NHC0_TRYRA	>tr|A0A3R7NHC0|A0A3R7NHC0_TRYRA Elongation factor 2 OS=Trypanosoma rangeli OX=5698 GN=TraAM80_06254 PE=4 SV=1	284
tr|A0A3R7NHU1|A0A3R7NHU1_TRYRA	tr|A0A3R7NHU1|A0A3R7NHU1_TRYRA	>tr|A0A3R7NHU1|A0A3R7NHU1_TRYRA LA RNA binding protein OS=Trypanosoma rangeli OX=5698 GN=TraAM80_06143 PE=4 SV=1	285														0 --˃ 3
tr|A0A3R7NIB1|A0A3R7NIB1_TRYRA;tr|A0A061J397|A0A061J397_TRYRA;tr|A0A061JE30|A0A061JE30_TRYRA	tr|A0A3R7NIB1|A0A3R7NIB1_TRYRA;tr|A0A061J397|A0A061J397_TRYRA;tr|A0A061JE30|A0A061JE30_TRYRA	>tr|A0A3R7NIB1|A0A3R7NIB1_TRYRA 60S ribosomal protein L30 OS=Trypanosoma rangeli OX=5698 GN=TraAM80_03785 PE=4 SV=1;>tr|A0A061J397|A0A061J397_TRYRA 60S ribosomal protein L30 OS=Trypanosoma rangeli SC58 OX=429131 GN=TRSC58_03486 PE=4 SV=1;>tr|A0A061JE30|A0A	286				0 --˃ -1						2 --˃ 0
tr|A0A3R7NK96|A0A3R7NK96_TRYRA	tr|A0A3R7NK96|A0A3R7NK96_TRYRA	>tr|A0A3R7NK96|A0A3R7NK96_TRYRA Putative 60S acidic ribosomal protein P2 OS=Trypanosoma rangeli OX=5698 GN=TraAM80_03192 PE=3 SV=1	287														0 --˃ 3
tr|A0A3R7NL41|A0A3R7NL41_TRYRA	tr|A0A3R7NL41|A0A3R7NL41_TRYRA	>tr|A0A3R7NL41|A0A3R7NL41_TRYRA Uncharacterized protein OS=Trypanosoma rangeli OX=5698 GN=TraAM80_02996 PE=4 SV=1	288		0 --˃ -1												0,-1 --˃ 3
tr|A0A3R7NLD9|A0A3R7NLD9_TRYRA;tr|A0A061JBR4|A0A061JBR4_TRYRA	tr|A0A3R7NLD9|A0A3R7NLD9_TRYRA	>tr|A0A3R7NLD9|A0A3R7NLD9_TRYRA Putative nucleolar protein OS=Trypanosoma rangeli OX=5698 GN=TraAM80_03042 PE=4 SV=1	289														0 --˃ 3
tr|A0A3R7NM04|A0A3R7NM04_TRYRA	tr|A0A3R7NM04|A0A3R7NM04_TRYRA	>tr|A0A3R7NM04|A0A3R7NM04_TRYRA Uncharacterized protein OS=Trypanosoma rangeli OX=5698 GN=TraAM80_02734 PE=4 SV=1	290														0 --˃ 2
tr|A0A3R7NMP1|A0A3R7NMP1_TRYRA	tr|A0A3R7NMP1|A0A3R7NMP1_TRYRA	>tr|A0A3R7NMP1|A0A3R7NMP1_TRYRA Ribokinase OS=Trypanosoma rangeli OX=5698 GN=TraAM80_02578 PE=3 SV=1	291												0 --˃ -1		0 --˃ 3
tr|A0A3R7NMR3|A0A3R7NMR3_TRYRA	tr|A0A3R7NMR3|A0A3R7NMR3_TRYRA	>tr|A0A3R7NMR3|A0A3R7NMR3_TRYRA Peptidyl-prolyl cis-trans isomerase OS=Trypanosoma rangeli OX=5698 GN=TraAM80_02595 PE=3 SV=1	292
tr|A0A3R7NPN5|A0A3R7NPN5_TRYRA;tr|A0A061J767|A0A061J767_TRYRA	tr|A0A3R7NPN5|A0A3R7NPN5_TRYRA;tr|A0A061J767|A0A061J767_TRYRA	>tr|A0A3R7NPN5|A0A3R7NPN5_TRYRA Histidine ammonia-lyase OS=Trypanosoma rangeli OX=5698 GN=TraAM80_02066 PE=3 SV=1;>tr|A0A061J767|A0A061J767_TRYRA Histidine ammonia-lyase OS=Trypanosoma rangeli SC58 OX=429131 GN=TRSC58_01548 PE=3 SV=1	293														0 --˃ 3
tr|A0A3R7NRL8|A0A3R7NRL8_TRYRA	tr|A0A3R7NRL8|A0A3R7NRL8_TRYRA	>tr|A0A3R7NRL8|A0A3R7NRL8_TRYRA Uncharacterized protein OS=Trypanosoma rangeli OX=5698 GN=TraAM80_01469 PE=3 SV=1	294
tr|A0A3R7NRY9|A0A3R7NRY9_TRYRA	tr|A0A3R7NRY9|A0A3R7NRY9_TRYRA	>tr|A0A3R7NRY9|A0A3R7NRY9_TRYRA Stress-response A/B barrel domain-containing protein OS=Trypanosoma rangeli OX=5698 GN=TraAM80_03692 PE=4 SV=1	295
tr|A0A3R7NS66|A0A3R7NS66_TRYRA;tr|A0A061IXV5|A0A061IXV5_TRYRA	tr|A0A3R7NS66|A0A3R7NS66_TRYRA	>tr|A0A3R7NS66|A0A3R7NS66_TRYRA Asparagine synthetase A OS=Trypanosoma rangeli OX=5698 GN=TraAM80_03801 PE=4 SV=1	296														0 --˃ 3
tr|A0A3R7NSA7|A0A3R7NSA7_TRYRA;tr|A0A061J698|A0A061J698_TRYRA	tr|A0A3R7NSA7|A0A3R7NSA7_TRYRA	>tr|A0A3R7NSA7|A0A3R7NSA7_TRYRA GRAM domain-containing protein OS=Trypanosoma rangeli OX=5698 GN=TraAM80_03728 PE=4 SV=1	297
tr|A0A3R7NSQ3|A0A3R7NSQ3_TRYRA	tr|A0A3R7NSQ3|A0A3R7NSQ3_TRYRA	>tr|A0A3R7NSQ3|A0A3R7NSQ3_TRYRA Elongation of fatty acids protein OS=Trypanosoma rangeli OX=5698 GN=TraAM80_03578 PE=3 SV=1	298
tr|A0A3R7NTG2|A0A3R7NTG2_TRYRA	tr|A0A3R7NTG2|A0A3R7NTG2_TRYRA	>tr|A0A3R7NTG2|A0A3R7NTG2_TRYRA Uncharacterized protein OS=Trypanosoma rangeli OX=5698 GN=TraAM80_01016 PE=4 SV=1	299														-1 --˃ 3
tr|A0A3R7NTW6|A0A3R7NTW6_TRYRA	tr|A0A3R7NTW6|A0A3R7NTW6_TRYRA	>tr|A0A3R7NTW6|A0A3R7NTW6_TRYRA 40S ribosomal protein S26 OS=Trypanosoma rangeli OX=5698 GN=TraAM80_00810 PE=3 SV=1	300														0 --˃ 3
tr|A0A3R7NV25|A0A3R7NV25_TRYRA	tr|A0A3R7NV25|A0A3R7NV25_TRYRA	>tr|A0A3R7NV25|A0A3R7NV25_TRYRA Isocitrate dehydrogenase [NADP] OS=Trypanosoma rangeli OX=5698 GN=TraAM80_03033 PE=3 SV=1	301														0 --˃ 3
tr|A0A3R7NVM0|A0A3R7NVM0_TRYRA;tr|A0A061J0A9|A0A061J0A9_TRYRA	tr|A0A3R7NVM0|A0A3R7NVM0_TRYRA	>tr|A0A3R7NVM0|A0A3R7NVM0_TRYRA Uncharacterized protein OS=Trypanosoma rangeli OX=5698 GN=TraAM80_02744 PE=4 SV=1	302														0 --˃ 3
tr|A0A3R7NX89|A0A3R7NX89_TRYRA	tr|A0A3R7NX89|A0A3R7NX89_TRYRA	>tr|A0A3R7NX89|A0A3R7NX89_TRYRA Cofilin/actin depolymerizing factor OS=Trypanosoma rangeli OX=5698 GN=TraAM80_02396 PE=3 SV=1	303									0 --˃ -1
tr|A0A3R7P0W8|A0A3R7P0W8_TRYRA	tr|A0A3R7P0W8|A0A3R7P0W8_TRYRA	>tr|A0A3R7P0W8|A0A3R7P0W8_TRYRA Paraflagellar rod component OS=Trypanosoma rangeli OX=5698 GN=TraAM80_01272 PE=4 SV=1	304
tr|A0A3R7P1H1|A0A3R7P1H1_TRYRA	tr|A0A3R7P1H1|A0A3R7P1H1_TRYRA	>tr|A0A3R7P1H1|A0A3R7P1H1_TRYRA Putative asparaginyl-tRNA synthetase OS=Trypanosoma rangeli OX=5698 GN=TraAM80_01123 PE=4 SV=1	305												0 --˃ -1
tr|A0A3R7P2I7|A0A3R7P2I7_TRYRA;tr|A0A061IS17|A0A061IS17_TRYRA;tr|A0A061J6B8|A0A061J6B8_TRYRA	tr|A0A3R7P2I7|A0A3R7P2I7_TRYRA	>tr|A0A3R7P2I7|A0A3R7P2I7_TRYRA ATP synthase subunit beta OS=Trypanosoma rangeli OX=5698 GN=TraAM80_00723 PE=3 SV=1	306
tr|A0A422MQ21|A0A422MQ21_TRYRA;tr|A0A3R7R341|A0A3R7R341_TRYRA	tr|A0A422MQ21|A0A422MQ21_TRYRA;tr|A0A3R7R341|A0A3R7R341_TRYRA	>tr|A0A422MQ21|A0A422MQ21_TRYRA Tyrosine aminotransferase (Fragment) OS=Trypanosoma rangeli OX=5698 GN=TraAM80_10284 PE=4 SV=1;>tr|A0A3R7R341|A0A3R7R341_TRYRA Tyrosine aminotransferase OS=Trypanosoma rangeli OX=5698 GN=TraAM80_10282 PE=4 SV=1	307
tr|A0A3R7R3B5|A0A3R7R3B5_TRYRA	tr|A0A3R7R3B5|A0A3R7R3B5_TRYRA	>tr|A0A3R7R3B5|A0A3R7R3B5_TRYRA Putative cystathione gamma lyase OS=Trypanosoma rangeli OX=5698 GN=TraAM80_10255 PE=3 SV=1	308														0 --˃ 3
tr|A0A3R7R443|A0A3R7R443_TRYRA;tr|A0A3R7KKN8|A0A3R7KKN8_TRYRA;tr|A0A3R7N415|A0A3R7N415_TRYRA	tr|A0A3R7R443|A0A3R7R443_TRYRA;tr|A0A3R7KKN8|A0A3R7KKN8_TRYRA;tr|A0A3R7N415|A0A3R7N415_TRYRA	>tr|A0A3R7R443|A0A3R7R443_TRYRA Pyruvate transporter 0 OS=Trypanosoma rangeli OX=5698 GN=TraAM80_10105 PE=4 SV=1;>tr|A0A3R7KKN8|A0A3R7KKN8_TRYRA Pyruvate transporter 0 OS=Trypanosoma rangeli OX=5698 GN=TraAM80_09831 PE=4 SV=1;>tr|A0A3R7N415|A0A3R7N415_TRYR	309
tr|A0A3R7R703|A0A3R7R703_TRYRA;tr|A0A061IZE8|A0A061IZE8_TRYRA	tr|A0A3R7R703|A0A3R7R703_TRYRA	>tr|A0A3R7R703|A0A3R7R703_TRYRA Uncharacterized protein OS=Trypanosoma rangeli OX=5698 GN=TraAM80_09516 PE=4 SV=1	310					0 --˃ 1
tr|A0A3R7R8B8|A0A3R7R8B8_TRYRA;tr|A0A3R7MZQ5|A0A3R7MZQ5_TRYRA;tr|A0A061JA65|A0A061JA65_TRYRA;tr|A0A3R7NE06|A0A3R7NE06_TRYRA	tr|A0A3R7R8B8|A0A3R7R8B8_TRYRA;tr|A0A3R7MZQ5|A0A3R7MZQ5_TRYRA;tr|A0A061JA65|A0A061JA65_TRYRA;tr|A0A3R7NE06|A0A3R7NE06_TRYRA	>tr|A0A3R7R8B8|A0A3R7R8B8_TRYRA Large subunit ribosomal protein L31e OS=Trypanosoma rangeli OX=5698 GN=TraAM80_09189 PE=4 SV=1;>tr|A0A3R7MZQ5|A0A3R7MZQ5_TRYRA Large subunit ribosomal protein L31e OS=Trypanosoma rangeli OX=5698 GN=TraAM80_09188 PE=4 SV=1;>t	311					0 --˃ -1
tr|A0A3R7R8D5|A0A3R7R8D5_TRYRA;tr|A0A3R7KE45|A0A3R7KE45_TRYRA	tr|A0A3R7R8D5|A0A3R7R8D5_TRYRA;tr|A0A3R7KE45|A0A3R7KE45_TRYRA	>tr|A0A3R7R8D5|A0A3R7R8D5_TRYRA Putative glutamine synthetase OS=Trypanosoma rangeli OX=5698 GN=TraAM80_09238 PE=3 SV=1;>tr|A0A3R7KE45|A0A3R7KE45_TRYRA Putative glutamine synthetase (Fragment) OS=Trypanosoma rangeli OX=5698 GN=TraAM80_05035 PE=4 SV=1	312														-1 --˃ 3
tr|A0A3R7RAV9|A0A3R7RAV9_TRYRA	tr|A0A3R7RAV9|A0A3R7RAV9_TRYRA	>tr|A0A3R7RAV9|A0A3R7RAV9_TRYRA 40S ribosomal protein S4 OS=Trypanosoma rangeli OX=5698 GN=TraAM80_08427 PE=3 SV=1	313														0 --˃ 4
tr|A0A3R7RBS2|A0A3R7RBS2_TRYRA;tr|A0A061J2N1|A0A061J2N1_TRYRA	tr|A0A3R7RBS2|A0A3R7RBS2_TRYRA;tr|A0A061J2N1|A0A061J2N1_TRYRA	>tr|A0A3R7RBS2|A0A3R7RBS2_TRYRA T-complex protein 1 subunit eta OS=Trypanosoma rangeli OX=5698 GN=TraAM80_08209 PE=3 SV=1;>tr|A0A061J2N1|A0A061J2N1_TRYRA T-complex protein 1 subunit eta OS=Trypanosoma rangeli SC58 OX=429131 GN=TRSC58_04762 PE=3 SV=1	314
tr|A0A3R7RC31|A0A3R7RC31_TRYRA	tr|A0A3R7RC31|A0A3R7RC31_TRYRA	>tr|A0A3R7RC31|A0A3R7RC31_TRYRA Peptidyl-prolyl cis-trans isomerase OS=Trypanosoma rangeli OX=5698 GN=TraAM80_08143 PE=3 SV=1	315														0,-1 --˃ 3
tr|A0A3R7RCG9|A0A3R7RCG9_TRYRA	tr|A0A3R7RCG9|A0A3R7RCG9_TRYRA	>tr|A0A3R7RCG9|A0A3R7RCG9_TRYRA Putative splicing factor TSR1 OS=Trypanosoma rangeli OX=5698 GN=TraAM80_08039 PE=4 SV=1	316												0 --˃ 2		0 --˃ 3
tr|A0A3R7RCW5|A0A3R7RCW5_TRYRA;tr|A0A061IRW1|A0A061IRW1_TRYRA	tr|A0A3R7RCW5|A0A3R7RCW5_TRYRA	>tr|A0A3R7RCW5|A0A3R7RCW5_TRYRA Putative dipeptidyl-peptidase 8-like serine peptidase OS=Trypanosoma rangeli OX=5698 GN=TraAM80_07881 PE=3 SV=1	317		-1 --˃ 0												-1 --˃ 3
tr|A0A3R7RD37|A0A3R7RD37_TRYRA	tr|A0A3R7RD37|A0A3R7RD37_TRYRA	>tr|A0A3R7RD37|A0A3R7RD37_TRYRA Uncharacterized protein (Fragment) OS=Trypanosoma rangeli OX=5698 GN=TraAM80_07799 PE=4 SV=1	318														0 --˃ 4
tr|A0A3R7RD86|A0A3R7RD86_TRYRA;tr|A0A061J0A2|A0A061J0A2_TRYRA	tr|A0A3R7RD86|A0A3R7RD86_TRYRA	>tr|A0A3R7RD86|A0A3R7RD86_TRYRA Putative kinesin (Fragment) OS=Trypanosoma rangeli OX=5698 GN=TraAM80_07720 PE=3 SV=1	319					0 --˃ 1
tr|A0A3R7RDB6|A0A3R7RDB6_TRYRA;tr|A0A422NG13|A0A422NG13_TRYRA;tr|A0A061IW26|A0A061IW26_TRYRA	tr|A0A3R7RDB6|A0A3R7RDB6_TRYRA;tr|A0A422NG13|A0A422NG13_TRYRA;tr|A0A061IW26|A0A061IW26_TRYRA	>tr|A0A3R7RDB6|A0A3R7RDB6_TRYRA 40S ribosomal protein L14 OS=Trypanosoma rangeli OX=5698 GN=TraAM80_07677 PE=4 SV=1;>tr|A0A422NG13|A0A422NG13_TRYRA 40S ribosomal protein L14 OS=Trypanosoma rangeli OX=5698 GN=TraAM80_05179 PE=4 SV=1;>tr|A0A061IW26|A0A061IW2	320														-1 --˃ 3
tr|A0A422N2X9|A0A422N2X9_TRYRA;tr|A0A3R7RE25|A0A3R7RE25_TRYRA;tr|A0A061ITB7|A0A061ITB7_TRYRA;tr|A0A3R7NZ63|A0A3R7NZ63_TRYRA	tr|A0A422N2X9|A0A422N2X9_TRYRA;tr|A0A3R7RE25|A0A3R7RE25_TRYRA;tr|A0A061ITB7|A0A061ITB7_TRYRA;tr|A0A3R7NZ63|A0A3R7NZ63_TRYRA	>tr|A0A422N2X9|A0A422N2X9_TRYRA Large subunit ribosomal protein L21e (Fragment) OS=Trypanosoma rangeli OX=5698 GN=TraAM80_07979 PE=4 SV=1;>tr|A0A3R7RE25|A0A3R7RE25_TRYRA Large subunit ribosomal protein L21e OS=Trypanosoma rangeli OX=5698 GN=TraAM80_01791 P	321						0 --˃ -1	0 --˃ 1
tr|A0A3R7REF5|A0A3R7REF5_TRYRA	tr|A0A3R7REF5|A0A3R7REF5_TRYRA	>tr|A0A3R7REF5|A0A3R7REF5_TRYRA Uncharacterized protein OS=Trypanosoma rangeli OX=5698 GN=TraAM80_07273 PE=4 SV=1	322														0,1,-1 --˃ 2
tr|A0A3R7RF21|A0A3R7RF21_TRYRA;tr|A0A061J7P3|A0A061J7P3_TRYRA;tr|A0A061JCD4|A0A061JCD4_TRYRA	tr|A0A3R7RF21|A0A3R7RF21_TRYRA;tr|A0A061J7P3|A0A061J7P3_TRYRA;tr|A0A061JCD4|A0A061JCD4_TRYRA	>tr|A0A3R7RF21|A0A3R7RF21_TRYRA ATOM69 protein OS=Trypanosoma rangeli OX=5698 GN=ATOM69 PE=4 SV=1;>tr|A0A061J7P3|A0A061J7P3_TRYRA Uncharacterized protein OS=Trypanosoma rangeli SC58 OX=429131 GN=TRSC58_01899 PE=4 SV=1;>tr|A0A061JCD4|A0A061JCD4_TRYRA CS dom	323
tr|A0A3R7RG15|A0A3R7RG15_TRYRA	tr|A0A3R7RG15|A0A3R7RG15_TRYRA	>tr|A0A3R7RG15|A0A3R7RG15_TRYRA Orotidine-5-phosphate decarboxylase/orotate phosphoribosyltransferase OS=Trypanosoma rangeli OX=5698 GN=TraAM80_06664 PE=3 SV=1	324
tr|A0A3R7RGB1|A0A3R7RGB1_TRYRA;tr|A0A061J8D5|A0A061J8D5_TRYRA	tr|A0A3R7RGB1|A0A3R7RGB1_TRYRA;tr|A0A061J8D5|A0A061J8D5_TRYRA	>tr|A0A3R7RGB1|A0A3R7RGB1_TRYRA Spermidine synthase OS=Trypanosoma rangeli OX=5698 GN=TraAM80_06597 PE=3 SV=1;>tr|A0A061J8D5|A0A061J8D5_TRYRA Spermidine synthase OS=Trypanosoma rangeli SC58 OX=429131 GN=TRSC58_01873 PE=3 SV=1	325						0 --˃ -1				-1 --˃ 0
tr|A0A3R7RI88|A0A3R7RI88_TRYRA;tr|A0A061JA13|A0A061JA13_TRYRA	tr|A0A3R7RI88|A0A3R7RI88_TRYRA;tr|A0A061JA13|A0A061JA13_TRYRA	>tr|A0A3R7RI88|A0A3R7RI88_TRYRA Peptidyl-prolyl cis-trans isomerase OS=Trypanosoma rangeli OX=5698 GN=TraAM80_05983 PE=3 SV=1;>tr|A0A061JA13|A0A061JA13_TRYRA Peptidyl-prolyl cis-trans isomerase OS=Trypanosoma rangeli SC58 OX=429131 GN=TRSC58_01079 PE=3 SV=	326
tr|A0A3R7RIN5|A0A3R7RIN5_TRYRA	tr|A0A3R7RIN5|A0A3R7RIN5_TRYRA	>tr|A0A3R7RIN5|A0A3R7RIN5_TRYRA Protein kinase domain-containing protein OS=Trypanosoma rangeli OX=5698 GN=TraAM80_05927 PE=3 SV=1	327
tr|A0A3R7RKL4|A0A3R7RKL4_TRYRA	tr|A0A3R7RKL4|A0A3R7RKL4_TRYRA	>tr|A0A3R7RKL4|A0A3R7RKL4_TRYRA Adenosylhomocysteinase OS=Trypanosoma rangeli OX=5698 GN=TraAM80_04203 PE=3 SV=1	328
tr|A0A3R7RLS1|A0A3R7RLS1_TRYRA;tr|A0A061J150|A0A061J150_TRYRA	tr|A0A3R7RLS1|A0A3R7RLS1_TRYRA;tr|A0A061J150|A0A061J150_TRYRA	>tr|A0A3R7RLS1|A0A3R7RLS1_TRYRA S-adenosylmethionine synthase OS=Trypanosoma rangeli OX=5698 GN=TraAM80_03839 PE=3 SV=1;>tr|A0A061J150|A0A061J150_TRYRA S-adenosylmethionine synthase OS=Trypanosoma rangeli SC58 OX=429131 GN=TRSC58_04280 PE=3 SV=1	329														0,2 --˃ 3
tr|A0A3R7RQZ2|A0A3R7RQZ2_TRYRA;tr|A0A061J886|A0A061J886_TRYRA;tr|A0A061J3Y2|A0A061J3Y2_TRYRA	tr|A0A3R7RQZ2|A0A3R7RQZ2_TRYRA;tr|A0A061J886|A0A061J886_TRYRA;tr|A0A061J3Y2|A0A061J3Y2_TRYRA	>tr|A0A3R7RQZ2|A0A3R7RQZ2_TRYRA Nucleoside diphosphate kinase OS=Trypanosoma rangeli OX=5698 GN=TraAM80_01240 PE=3 SV=1;>tr|A0A061J886|A0A061J886_TRYRA Nucleoside diphosphate kinase OS=Trypanosoma rangeli SC58 OX=429131 GN=TRSC58_01180 PE=3 SV=1;>tr|A0A061	330														0 --˃ 4
tr|A0A3R7RRK4|A0A3R7RRK4_TRYRA;tr|A0A061J2B7|A0A061J2B7_TRYRA	tr|A0A3R7RRK4|A0A3R7RRK4_TRYRA	>tr|A0A3R7RRK4|A0A3R7RRK4_TRYRA Uncharacterized protein OS=Trypanosoma rangeli OX=5698 GN=TraAM80_01017 PE=4 SV=1	331
tr|A0A3R7RS99|A0A3R7RS99_TRYRA;tr|A0A061J4M7|A0A061J4M7_TRYRA	tr|A0A3R7RS99|A0A3R7RS99_TRYRA;tr|A0A061J4M7|A0A061J4M7_TRYRA	>tr|A0A3R7RS99|A0A3R7RS99_TRYRA Putative xylulokinase OS=Trypanosoma rangeli OX=5698 GN=TraAM80_00707 PE=3 SV=1;>tr|A0A061J4M7|A0A061J4M7_TRYRA Xylulokinase OS=Trypanosoma rangeli SC58 OX=429131 GN=TRSC58_04038 PE=3 SV=1	332														0,-1 --˃ 2
tr|A0A3R7RTF6|A0A3R7RTF6_TRYRA;tr|A0A061J9B6|A0A061J9B6_TRYRA	tr|A0A3R7RTF6|A0A3R7RTF6_TRYRA;tr|A0A061J9B6|A0A061J9B6_TRYRA	>tr|A0A3R7RTF6|A0A3R7RTF6_TRYRA Chaperonin TCP20 OS=Trypanosoma rangeli OX=5698 GN=TraAM80_00274 PE=3 SV=1;>tr|A0A061J9B6|A0A061J9B6_TRYRA Chaperonin TCP20 OS=Trypanosoma rangeli SC58 OX=429131 GN=TRSC58_01581 PE=3 SV=1	333														0 --˃ 3
tr|A0A3S5IQT9|A0A3S5IQT9_TRYRA;tr|A0A061IUC9|A0A061IUC9_TRYRA;tr|Q4DI49|Q4DI49_TRYCC	tr|A0A3S5IQT9|A0A3S5IQT9_TRYRA;tr|A0A061IUC9|A0A061IUC9_TRYRA;tr|Q4DI49|Q4DI49_TRYCC	>tr|A0A3S5IQT9|A0A3S5IQT9_TRYRA 60S ribosomal protein L23a (Fragment) OS=Trypanosoma rangeli OX=5698 GN=TraAM80_06461 PE=3 SV=1;>tr|A0A061IUC9|A0A061IUC9_TRYRA 60S ribosomal protein L23a OS=Trypanosoma rangeli SC58 OX=429131 GN=TRSC58_06697 PE=3 SV=1;>tr|Q	334
tr|A0A3S5IQU0|A0A3S5IQU0_TRYRA;tr|A0A061JCM7|A0A061JCM7_TRYRA	tr|A0A3S5IQU0|A0A3S5IQU0_TRYRA;tr|A0A061JCM7|A0A061JCM7_TRYRA	>tr|A0A3S5IQU0|A0A3S5IQU0_TRYRA Glucose-6-phosphate isomerase OS=Trypanosoma rangeli OX=5698 GN=TraAM80_06468 PE=3 SV=1;>tr|A0A061JCM7|A0A061JCM7_TRYRA Glucose-6-phosphate isomerase OS=Trypanosoma rangeli SC58 OX=429131 GN=TRSC58_01227 PE=3 SV=1	335
tr|A0A3S5IQX3|A0A3S5IQX3_TRYRA;tr|A0A061J7W8|A0A061J7W8_TRYRA	tr|A0A3S5IQX3|A0A3S5IQX3_TRYRA;tr|A0A061J7W8|A0A061J7W8_TRYRA	>tr|A0A3S5IQX3|A0A3S5IQX3_TRYRA Prefoldin subunit 4 OS=Trypanosoma rangeli OX=5698 GN=TraAM80_06193 PE=3 SV=1;>tr|A0A061J7W8|A0A061J7W8_TRYRA Prefoldin subunit 4 OS=Trypanosoma rangeli SC58 OX=429131 GN=TRSC58_02085 PE=3 SV=1	336														0 --˃ 3
tr|A0A3S5IQZ6|A0A3S5IQZ6_TRYRA;tr|A0A061IYJ5|A0A061IYJ5_TRYRA	tr|A0A3S5IQZ6|A0A3S5IQZ6_TRYRA;tr|A0A061IYJ5|A0A061IYJ5_TRYRA	>tr|A0A3S5IQZ6|A0A3S5IQZ6_TRYRA Transaldolase OS=Trypanosoma rangeli OX=5698 GN=TraAM80_05762 PE=4 SV=1;>tr|A0A061IYJ5|A0A061IYJ5_TRYRA Transaldolase OS=Trypanosoma rangeli SC58 OX=429131 GN=TRSC58_04548 PE=3 SV=1	337												0 --˃ 1
tr|A0A3S5IR72|A0A3S5IR72_TRYRA;tr|A0A061J589|A0A061J589_TRYRA	tr|A0A3S5IR72|A0A3S5IR72_TRYRA	>tr|A0A3S5IR72|A0A3S5IR72_TRYRA Peptidylprolyl isomerase OS=Trypanosoma rangeli OX=5698 GN=TraAM80_05064 PE=4 SV=1	338
tr|A0A3S5IRI8|A0A3S5IRI8_TRYRA;tr|A0A422NNC7|A0A422NNC7_TRYRA	tr|A0A3S5IRI8|A0A3S5IRI8_TRYRA	>tr|A0A3S5IRI8|A0A3S5IRI8_TRYRA Paraflagellar rod protein 2C OS=Trypanosoma rangeli OX=5698 GN=TraAM80_03591 PE=4 SV=1	339														0 --˃ 4
tr|A0A3S5IRI9|A0A3S5IRI9_TRYRA;tr|A0A061IWM0|A0A061IWM0_TRYRA	tr|A0A3S5IRI9|A0A3S5IRI9_TRYRA;tr|A0A061IWM0|A0A061IWM0_TRYRA	>tr|A0A3S5IRI9|A0A3S5IRI9_TRYRA Fumarate hydratase OS=Trypanosoma rangeli OX=5698 GN=TraAM80_03615 PE=4 SV=1;>tr|A0A061IWM0|A0A061IWM0_TRYRA Fumarate hydratase OS=Trypanosoma rangeli SC58 OX=429131 GN=TRSC58_06047 PE=4 SV=1	340
tr|A0A3S5IRL5|A0A3S5IRL5_TRYRA	tr|A0A3S5IRL5|A0A3S5IRL5_TRYRA	>tr|A0A3S5IRL5|A0A3S5IRL5_TRYRA Plasma membrane ATPase OS=Trypanosoma rangeli OX=5698 GN=TraAM80_03439 PE=3 SV=1	341														0 --˃ 3
tr|A0A3S5IRQ9|A0A3S5IRQ9_TRYRA;tr|A0A061JES7|A0A061JES7_TRYRA	tr|A0A3S5IRQ9|A0A3S5IRQ9_TRYRA;tr|A0A061JES7|A0A061JES7_TRYRA	>tr|A0A3S5IRQ9|A0A3S5IRQ9_TRYRA RNA-binding protein OS=Trypanosoma rangeli OX=5698 GN=TraAM80_02824 PE=4 SV=1;>tr|A0A061JES7|A0A061JES7_TRYRA RRM domain-containing protein OS=Trypanosoma rangeli SC58 OX=429131 GN=TRSC58_00126 PE=4 SV=1	342
tr|A0A3S5IRR7|A0A3S5IRR7_TRYRA	tr|A0A3S5IRR7|A0A3S5IRR7_TRYRA	>tr|A0A3S5IRR7|A0A3S5IRR7_TRYRA Uncharacterized protein OS=Trypanosoma rangeli OX=5698 GN=TraAM80_02865 PE=4 SV=1	343										-1 --˃ 0				-1 --˃ 3
tr|A0A3S5IRU3|A0A3S5IRU3_TRYRA	tr|A0A3S5IRU3|A0A3S5IRU3_TRYRA	>tr|A0A3S5IRU3|A0A3S5IRU3_TRYRA Superoxide dismutase OS=Trypanosoma rangeli OX=5698 GN=TraAM80_02496 PE=3 SV=1	344														0 --˃ 3
tr|A0A3S5IRU6|A0A3S5IRU6_TRYRA	tr|A0A3S5IRU6|A0A3S5IRU6_TRYRA	>tr|A0A3S5IRU6|A0A3S5IRU6_TRYRA 40S ribosomal protein S10 OS=Trypanosoma rangeli OX=5698 GN=TraAM80_02466 PE=4 SV=1	345														0 --˃ 3
tr|A0A3S5IS68|A0A3S5IS68_TRYRA	tr|A0A3S5IS68|A0A3S5IS68_TRYRA	>tr|A0A3S5IS68|A0A3S5IS68_TRYRA Adenosine 5-monophosphoramidase OS=Trypanosoma rangeli OX=5698 GN=TraAM80_01837 PE=4 SV=1	346
tr|A0A3S5IS75|A0A3S5IS75_TRYRA;tr|A0A061J5M1|A0A061J5M1_TRYRA	tr|A0A3S5IS75|A0A3S5IS75_TRYRA;tr|A0A061J5M1|A0A061J5M1_TRYRA	>tr|A0A3S5IS75|A0A3S5IS75_TRYRA Proteasome endopeptidase complex OS=Trypanosoma rangeli OX=5698 GN=TraAM80_01750 PE=3 SV=1;>tr|A0A061J5M1|A0A061J5M1_TRYRA Proteasome endopeptidase complex OS=Trypanosoma rangeli SC58 OX=429131 GN=TRSC58_01523 PE=3 SV=1	347		0 --˃ -1												0 --˃ 2
tr|A0A3S5ISB8|A0A3S5ISB8_TRYRA	tr|A0A3S5ISB8|A0A3S5ISB8_TRYRA	>tr|A0A3S5ISB8|A0A3S5ISB8_TRYRA Glucosamine-6-phosphate isomerase OS=Trypanosoma rangeli OX=5698 GN=TraAM80_01471 PE=3 SV=1	348					0 --˃ -1
tr|A0A3S5ISG2|A0A3S5ISG2_TRYRA;tr|A0A061IU18|A0A061IU18_TRYRA;tr|A0A061IXD7|A0A061IXD7_TRYRA	tr|A0A3S5ISG2|A0A3S5ISG2_TRYRA;tr|A0A061IU18|A0A061IU18_TRYRA;tr|A0A061IXD7|A0A061IXD7_TRYRA	>tr|A0A3S5ISG2|A0A3S5ISG2_TRYRA Cytoskeleton-associated protein CAP5.5 OS=Trypanosoma rangeli OX=5698 GN=TraAM80_01172 PE=3 SV=1;>tr|A0A061IU18|A0A061IU18_TRYRA Cytoskeleton-associated protein CAP5.5 OS=Trypanosoma rangeli SC58 OX=429131 GN=TRSC58_06262 PE	349
tr|A0A3S5ISL9|A0A3S5ISL9_TRYRA;tr|A0A061J3C0|A0A061J3C0_TRYRA;tr|A0A061J829|A0A061J829_TRYRA	tr|A0A3S5ISL9|A0A3S5ISL9_TRYRA	>tr|A0A3S5ISL9|A0A3S5ISL9_TRYRA Enoyl-CoA hydratase/isomerase family protein OS=Trypanosoma rangeli OX=5698 GN=TraAM80_00530 PE=4 SV=1	350
tr|A0A422MNQ4|A0A422MNQ4_TRYRA;tr|A0A061ITD5|A0A061ITD5_TRYRA	tr|A0A422MNQ4|A0A422MNQ4_TRYRA	>tr|A0A422MNQ4|A0A422MNQ4_TRYRA Hexose transporter (Fragment) OS=Trypanosoma rangeli OX=5698 GN=TraAM80_10555 PE=3 SV=1	351
tr|A0A422MP54|A0A422MP54_TRYRA	tr|A0A422MP54|A0A422MP54_TRYRA	>tr|A0A422MP54|A0A422MP54_TRYRA Lysine decarboxylase-like protein OS=Trypanosoma rangeli OX=5698 GN=TraAM80_10451 PE=4 SV=1	352														0 --˃ 3
tr|A0A422MQ05|A0A422MQ05_TRYRA;tr|A0A422N0N8|A0A422N0N8_TRYRA	tr|A0A422MQ05|A0A422MQ05_TRYRA	>tr|A0A422MQ05|A0A422MQ05_TRYRA Heat shock protein 70 OS=Trypanosoma rangeli OX=5698 GN=TraAM80_10285 PE=3 SV=1	353														0 --˃ 4
tr|A0A422MQ19|A0A422MQ19_TRYRA;tr|A0A422NAE5|A0A422NAE5_TRYRA	tr|A0A422MQ19|A0A422MQ19_TRYRA;tr|A0A422NAE5|A0A422NAE5_TRYRA	>tr|A0A422MQ19|A0A422MQ19_TRYRA Trans-sialidase (Fragment) OS=Trypanosoma rangeli OX=5698 GN=TraAM80_10355 PE=4 SV=1;>tr|A0A422NAE5|A0A422NAE5_TRYRA Putative group II trans-sialidase OS=Trypanosoma rangeli OX=5698 GN=TraAM80_06397 PE=4 SV=1	354	0 --˃ -1							0 --˃ 1
tr|A0A422MR06|A0A422MR06_TRYRA	tr|A0A422MR06|A0A422MR06_TRYRA	>tr|A0A422MR06|A0A422MR06_TRYRA N-acylglucosamine 2-epimerase OS=Trypanosoma rangeli OX=5698 GN=TraAM80_10157 PE=4 SV=1	355														0 --˃ 4
tr|A0A422MRM4|A0A422MRM4_TRYRA;tr|A0A422MR30|A0A422MR30_TRYRA	tr|A0A422MRM4|A0A422MRM4_TRYRA	>tr|A0A422MRM4|A0A422MRM4_TRYRA Retrotransposon hot spot (RHS) protein OS=Trypanosoma rangeli OX=5698 GN=TraAM80_10074 PE=4 SV=1	356														0 --˃ 3
tr|A0A422MS16|A0A422MS16_TRYRA	tr|A0A422MS16|A0A422MS16_TRYRA	>tr|A0A422MS16|A0A422MS16_TRYRA Putative glycosomal phosphoenolpyruvate carboxykinase OS=Trypanosoma rangeli OX=5698 GN=TraAM80_10037 PE=3 SV=1	357										1 --˃ 0				1 --˃ 3
tr|A0A422MS17|A0A422MS17_TRYRA	tr|A0A422MS17|A0A422MS17_TRYRA	>tr|A0A422MS17|A0A422MS17_TRYRA D-isomer specific 2-hydroxyacid dehydrogenase-protein OS=Trypanosoma rangeli OX=5698 GN=TraAM80_10005 PE=4 SV=1	358														0 --˃ 4
tr|A0A422MS54|A0A422MS54_TRYRA;tr|A0A422MS45|A0A422MS45_TRYRA;tr|A0A3R7MNZ9|A0A3R7MNZ9_TRYRA	tr|A0A422MS54|A0A422MS54_TRYRA;tr|A0A422MS45|A0A422MS45_TRYRA	>tr|A0A422MS54|A0A422MS54_TRYRA D-isomer specific 2-hydroxyacid dehydrogenase-protein (Fragment) OS=Trypanosoma rangeli OX=5698 GN=TraAM80_10003 PE=4 SV=1;>tr|A0A422MS45|A0A422MS45_TRYRA D-isomer specific 2-hydroxyacid dehydrogenase-protein (Fragment) OS=T	359														0 --˃ 4
tr|A0A422MSY8|A0A422MSY8_TRYRA;tr|A0A422MSZ3|A0A422MSZ3_TRYRA;tr|A0A3R7MWC6|A0A3R7MWC6_TRYRA;tr|A0A3R7JUG2|A0A3R7JUG2_TRYRA	tr|A0A422MSY8|A0A422MSY8_TRYRA;tr|A0A422MSZ3|A0A422MSZ3_TRYRA;tr|A0A3R7MWC6|A0A3R7MWC6_TRYRA;tr|A0A3R7JUG2|A0A3R7JUG2_TRYRA	>tr|A0A422MSY8|A0A422MSY8_TRYRA Calpain-like cysteine peptidase (Fragment) OS=Trypanosoma rangeli OX=5698 GN=TraAM80_09890 PE=4 SV=1;>tr|A0A422MSZ3|A0A422MSZ3_TRYRA Calpain-like cysteine peptidase (Fragment) OS=Trypanosoma rangeli OX=5698 GN=TraAM80_09891	360
tr|A0A422MT09|A0A422MT09_TRYRA	tr|A0A422MT09|A0A422MT09_TRYRA	>tr|A0A422MT09|A0A422MT09_TRYRA Putative regulatory subunit of protein kinase a-like protein OS=Trypanosoma rangeli OX=5698 GN=TraAM80_09842 PE=4 SV=1	361														0 --˃ 3
tr|A0A422MT64|A0A422MT64_TRYRA;tr|K2MT69|K2MT69_TRYCR;tr|A0A3R7M8R8|A0A3R7M8R8_TRYRA;tr|K2MMU9|K2MMU9_TRYCR;tr|A0A422MRW0|A0A422MRW0_TRYRA;tr|A0A422MTG2|A0A422MTG2_TRYRA;tr|A0A3R7KDA7|A0A3R7KDA7_TRYRA;tr|A0A3R7MUR4|A0A3R7MUR4_TRYRA;tr|A0A061ITB3|A0A061ITB3_TRYRA;tr|A0A422MTF4|A0A422MTF4_TRYRA;tr|V5B990|V5B990_TRYCR;tr|V5AZ79|V5AZ79_TRYCR;tr|A0A422MNT9|A0A422MNT9_TRYRA;tr|A0A3R7K6N7|A0A3R7K6N7_TRY…	tr|A0A422MT64|A0A422MT64_TRYRA	>tr|A0A422MT64|A0A422MT64_TRYRA Trans-sialidase OS=Trypanosoma rangeli OX=5698 GN=TraAM80_09819 PE=4 SV=1	362
tr|A0A422MTH4|A0A422MTH4_TRYRA;tr|A0A061IYE2|A0A061IYE2_TRYRA	tr|A0A422MTH4|A0A422MTH4_TRYRA;tr|A0A061IYE2|A0A061IYE2_TRYRA	>tr|A0A422MTH4|A0A422MTH4_TRYRA Putative eukaryotic translation initiation factor 2 subunit OS=Trypanosoma rangeli OX=5698 GN=TraAM80_09755 PE=4 SV=1;>tr|A0A061IYE2|A0A061IYE2_TRYRA Eukaryotic translation initiation factor 2 subunit OS=Trypanosoma rangeli	363														0,-1 --˃ 2
tr|A0A422MTS8|A0A422MTS8_TRYRA;tr|A0A3R7N8U1|A0A3R7N8U1_TRYRA	tr|A0A422MTS8|A0A422MTS8_TRYRA;tr|A0A3R7N8U1|A0A3R7N8U1_TRYRA	>tr|A0A422MTS8|A0A422MTS8_TRYRA Ribosomal protein S20 (Fragment) OS=Trypanosoma rangeli OX=5698 GN=TraAM80_09730 PE=4 SV=1;>tr|A0A3R7N8U1|A0A3R7N8U1_TRYRA Ribosomal protein S20 (Fragment) OS=Trypanosoma rangeli OX=5698 GN=TraAM80_08632 PE=4 SV=1	364														0 --˃ 3
tr|A0A422MUB5|A0A422MUB5_TRYRA	tr|A0A422MUB5|A0A422MUB5_TRYRA	>tr|A0A422MUB5|A0A422MUB5_TRYRA Metallo-peptidase, Clan MA(E), Family M3 OS=Trypanosoma rangeli OX=5698 GN=TraAM80_09597 PE=3 SV=1	365														0 --˃ 4
tr|A0A422MUB7|A0A422MUB7_TRYRA;tr|A0A422NYZ4|A0A422NYZ4_TRYRA	tr|A0A422MUB7|A0A422MUB7_TRYRA	>tr|A0A422MUB7|A0A422MUB7_TRYRA Putative seryl-tRNA synthetase OS=Trypanosoma rangeli OX=5698 GN=TraAM80_09629 PE=4 SV=1	366												-1 --˃ -2		-1 --˃ 2
tr|A0A422MUR9|A0A422MUR9_TRYRA;tr|A0A3R7R6G2|A0A3R7R6G2_TRYRA;tr|A0A422MPD8|A0A422MPD8_TRYRA;tr|A0A3R7MXD8|A0A3R7MXD8_TRYRA	tr|A0A422MUR9|A0A422MUR9_TRYRA	>tr|A0A422MUR9|A0A422MUR9_TRYRA Glutamate dehydrogenase OS=Trypanosoma rangeli OX=5698 GN=TraAM80_09587 PE=3 SV=1	367														1 --˃ 3
tr|A0A422MVX7|A0A422MVX7_TRYRA;tr|A0A061J757|A0A061J757_TRYRA	tr|A0A422MVX7|A0A422MVX7_TRYRA	>tr|A0A422MVX7|A0A422MVX7_TRYRA CAD protein isoform X4 OS=Trypanosoma rangeli OX=5698 GN=TraAM80_09350 PE=3 SV=1	368
tr|A0A422MW99|A0A422MW99_TRYRA;tr|A0A3R7JUS0|A0A3R7JUS0_TRYRA;tr|K2MQN4|K2MQN4_TRYCR;tr|K2NGI7|K2NGI7_TRYCR	tr|A0A422MW99|A0A422MW99_TRYRA	>tr|A0A422MW99|A0A422MW99_TRYRA Leishmanolysin-like peptidase OS=Trypanosoma rangeli OX=5698 GN=TraAM80_09332 PE=3 SV=1	369
tr|A0A422MWM4|A0A422MWM4_TRYRA	tr|A0A422MWM4|A0A422MWM4_TRYRA	>tr|A0A422MWM4|A0A422MWM4_TRYRA Universal minicircle sequence binding protein (UMSBP) (Fragment) OS=Trypanosoma rangeli OX=5698 GN=TraAM80_09224 PE=4 SV=1	370														1 --˃ 3
tr|A0A422MX14|A0A422MX14_TRYRA;tr|A0A061J0V5|A0A061J0V5_TRYRA;tr|A0A061IWL4|A0A061IWL4_TRYRA;tr|A0A061ITF1|A0A061ITF1_TRYRA	tr|A0A422MX14|A0A422MX14_TRYRA;tr|A0A061J0V5|A0A061J0V5_TRYRA;tr|A0A061IWL4|A0A061IWL4_TRYRA;tr|A0A061ITF1|A0A061ITF1_TRYRA	>tr|A0A422MX14|A0A422MX14_TRYRA Oligosaccharyl transferase-like protein OS=Trypanosoma rangeli OX=5698 GN=TraAM80_09163 PE=4 SV=1;>tr|A0A061J0V5|A0A061J0V5_TRYRA Oligosaccharyl transferase subunit OS=Trypanosoma rangeli SC58 OX=429131 GN=TRSC58_04551 PE=4	371
tr|A0A422MX33|A0A422MX33_TRYRA	tr|A0A422MX33|A0A422MX33_TRYRA	>tr|A0A422MX33|A0A422MX33_TRYRA Uncharacterized protein OS=Trypanosoma rangeli OX=5698 GN=TraAM80_09150 PE=4 SV=1	372
tr|A0A422MX37|A0A422MX37_TRYRA	tr|A0A422MX37|A0A422MX37_TRYRA	>tr|A0A422MX37|A0A422MX37_TRYRA NADH-dependent fumarate reductase-like protein (Fragment) OS=Trypanosoma rangeli OX=5698 GN=TraAM80_09167 PE=4 SV=1	373	-1 --˃ 1,2				-1 --˃ 0
tr|A0A422MX52|A0A422MX52_TRYRA	tr|A0A422MX52|A0A422MX52_TRYRA	>tr|A0A422MX52|A0A422MX52_TRYRA Putative NADH-dependent fumarate reductase OS=Trypanosoma rangeli OX=5698 GN=TraAM80_09166 PE=4 SV=1	374														0 --˃ 4
tr|A0A422MX56|A0A422MX56_TRYRA	tr|A0A422MX56|A0A422MX56_TRYRA	>tr|A0A422MX56|A0A422MX56_TRYRA Haloacid dehalogenase-like hydrolase OS=Trypanosoma rangeli OX=5698 GN=TraAM80_09147 PE=4 SV=1	375											0 --˃ -1
tr|A0A422MY22|A0A422MY22_TRYRA	tr|A0A422MY22|A0A422MY22_TRYRA	>tr|A0A422MY22|A0A422MY22_TRYRA Actin OS=Trypanosoma rangeli OX=5698 GN=TraAM80_09046 PE=3 SV=1	376
tr|A0A422MY32|A0A422MY32_TRYRA;tr|A0A061IUH0|A0A061IUH0_TRYRA	tr|A0A422MY32|A0A422MY32_TRYRA;tr|A0A061IUH0|A0A061IUH0_TRYRA	>tr|A0A422MY32|A0A422MY32_TRYRA ATP-dependent DEAD/H RNA helicase OS=Trypanosoma rangeli OX=5698 GN=TraAM80_08939 PE=4 SV=1;>tr|A0A061IUH0|A0A061IUH0_TRYRA Uncharacterized protein OS=Trypanosoma rangeli SC58 OX=429131 GN=TRSC58_05559 PE=4 SV=1	377														0 --˃ 3
tr|V5BEW0|V5BEW0_TRYCR;tr|Q4CWE9|Q4CWE9_TRYCC;tr|A0A422MY47|A0A422MY47_TRYRA;tr|Q4D0J9|Q4D0J9_TRYCC;tr|Q4CZH3|Q4CZH3_TRYCC;tr|A0A061J1Y4|A0A061J1Y4_TRYRA;tr|A0A422MY58|A0A422MY58_TRYRA	tr|V5BEW0|V5BEW0_TRYCR;tr|Q4CWE9|Q4CWE9_TRYCC;tr|A0A422MY47|A0A422MY47_TRYRA;tr|Q4D0J9|Q4D0J9_TRYCC;tr|Q4CZH3|Q4CZH3_TRYCC;tr|A0A061J1Y4|A0A061J1Y4_TRYRA;tr|A0A422MY58|A0A422MY58_TRYRA	>tr|V5BEW0|V5BEW0_TRYCR Histone H3 OS=Trypanosoma cruzi Dm28c OX=1416333 GN=TCDM_14033 PE=3 SV=1;>tr|Q4CWE9|Q4CWE9_TRYCC Histone H3, putative OS=Trypanosoma cruzi (strain CL Brener) OX=353153 GN=Tc00.1047053505931.50 PE=3 SV=1;>tr|A0A422MY47|A0A422MY47_TRY	378													0 --˃ 2
tr|A0A422MYR2|A0A422MYR2_TRYRA;tr|A0A061IXQ2|A0A061IXQ2_TRYRA	tr|A0A422MYR2|A0A422MYR2_TRYRA;tr|A0A061IXQ2|A0A061IXQ2_TRYRA	>tr|A0A422MYR2|A0A422MYR2_TRYRA Cytochrome b5-like OS=Trypanosoma rangeli OX=5698 GN=TraAM80_08802 PE=3 SV=1;>tr|A0A061IXQ2|A0A061IXQ2_TRYRA Cytochrome b5 heme-binding domain-containing protein OS=Trypanosoma rangeli SC58 OX=429131 GN=TRSC58_06526 PE=3 SV=	379														0 --˃ 3
tr|A0A422MZ70|A0A422MZ70_TRYRA;tr|A0A061IT70|A0A061IT70_TRYRA	tr|A0A422MZ70|A0A422MZ70_TRYRA	>tr|A0A422MZ70|A0A422MZ70_TRYRA Appr-1-p processing domain-containing protein OS=Trypanosoma rangeli OX=5698 GN=TraAM80_08719 PE=4 SV=1	380											0 --˃ 1			0 --˃ 3
tr|A0A422MZ74|A0A422MZ74_TRYRA;tr|A0A061IXU6|A0A061IXU6_TRYRA;tr|A0A061J9Y0|A0A061J9Y0_TRYRA;tr|A0A061J2I4|A0A061J2I4_TRYRA;tr|A0A422MZ22|A0A422MZ22_TRYRA	tr|A0A422MZ74|A0A422MZ74_TRYRA	>tr|A0A422MZ74|A0A422MZ74_TRYRA Heat Shock Protein 70 OS=Trypanosoma rangeli OX=5698 GN=TraAM80_08740 PE=3 SV=1	381
tr|A0A422MZD2|A0A422MZD2_TRYRA;tr|A0A061J5I9|A0A061J5I9_TRYRA	tr|A0A422MZD2|A0A422MZD2_TRYRA;tr|A0A061J5I9|A0A061J5I9_TRYRA	>tr|A0A422MZD2|A0A422MZD2_TRYRA Nascent polypeptide-associated complex subunit beta OS=Trypanosoma rangeli OX=5698 GN=TraAM80_08728 PE=3 SV=1;>tr|A0A061J5I9|A0A061J5I9_TRYRA Nascent polypeptide-associated complex subunit beta OS=Trypanosoma rangeli SC58 OX	382								0 --˃ -1
tr|A0A422MZN2|A0A422MZN2_TRYRA;tr|A0A061IXE4|A0A061IXE4_TRYRA	tr|A0A422MZN2|A0A422MZN2_TRYRA	>tr|A0A422MZN2|A0A422MZN2_TRYRA NTF2 domain-containing protein OS=Trypanosoma rangeli OX=5698 GN=TraAM80_08641 PE=4 SV=1	383														0 --˃ 3
tr|A0A422MZW3|A0A422MZW3_TRYRA	tr|A0A422MZW3|A0A422MZW3_TRYRA	>tr|A0A422MZW3|A0A422MZW3_TRYRA Putative ribosomal protein L1a OS=Trypanosoma rangeli OX=5698 GN=TraAM80_08558 PE=4 SV=1	384		-1 --˃ 1												-1 --˃ 3
tr|A0A422MZX8|A0A422MZX8_TRYRA;tr|A0A061IWT4|A0A061IWT4_TRYRA	tr|A0A422MZX8|A0A422MZX8_TRYRA	>tr|A0A422MZX8|A0A422MZX8_TRYRA Tryparedoxin OS=Trypanosoma rangeli OX=5698 GN=TraAM80_08563 PE=4 SV=1	385														0 --˃ 4
tr|A0A422N031|A0A422N031_TRYRA;tr|A0A3R7M676|A0A3R7M676_TRYRA;tr|A0A061IT05|A0A061IT05_TRYRA;tr|A0A3R7K1A8|A0A3R7K1A8_TRYRA	tr|A0A422N031|A0A422N031_TRYRA	>tr|A0A422N031|A0A422N031_TRYRA IgE-dependent histamine-releasing factor OS=Trypanosoma rangeli OX=5698 GN=TraAM80_08566 PE=3 SV=1	386														0 --˃ 3
tr|A0A422N0C2|A0A422N0C2_TRYRA	tr|A0A422N0C2|A0A422N0C2_TRYRA	>tr|A0A422N0C2|A0A422N0C2_TRYRA Putative X-pro, dipeptidyl-peptidase,serine peptidase,Clan SC, family S15 OS=Trypanosoma rangeli OX=5698 GN=TraAM80_08537 PE=4 SV=1	387														0 --˃ 2
tr|A0A422N0G0|A0A422N0G0_TRYRA	tr|A0A422N0G0|A0A422N0G0_TRYRA	>tr|A0A422N0G0|A0A422N0G0_TRYRA Uncharacterized protein OS=Trypanosoma rangeli OX=5698 GN=TraAM80_08495 PE=4 SV=1	388														0 --˃ 2
tr|A0A422N0S7|A0A422N0S7_TRYRA;tr|A0A422N0S6|A0A422N0S6_TRYRA;tr|A0A061J734|A0A061J734_TRYRA;tr|A0A3R7RAX6|A0A3R7RAX6_TRYRA	tr|A0A422N0S7|A0A422N0S7_TRYRA;tr|A0A422N0S6|A0A422N0S6_TRYRA;tr|A0A061J734|A0A061J734_TRYRA	>tr|A0A422N0S7|A0A422N0S7_TRYRA 60S ribosomal protein L13 OS=Trypanosoma rangeli OX=5698 GN=TraAM80_08436 PE=3 SV=1;>tr|A0A422N0S6|A0A422N0S6_TRYRA 60S ribosomal protein L13 OS=Trypanosoma rangeli OX=5698 GN=TraAM80_08435 PE=3 SV=1;>tr|A0A061J734|A0A061J73	389							-1 --˃ 1			1 --˃ -1				0 --˃ 2
tr|A0A422N115|A0A422N115_TRYRA;tr|A0A061IUQ7|A0A061IUQ7_TRYRA;tr|A0A061ITY1|A0A061ITY1_TRYRA	tr|A0A422N115|A0A422N115_TRYRA;tr|A0A061IUQ7|A0A061IUQ7_TRYRA	>tr|A0A422N115|A0A422N115_TRYRA Aldose 1-epimerase OS=Trypanosoma rangeli OX=5698 GN=TraAM80_08357 PE=4 SV=1;>tr|A0A061IUQ7|A0A061IUQ7_TRYRA Aldose 1-epimerase-like protein OS=Trypanosoma rangeli SC58 OX=429131 GN=TRSC58_05451 PE=4 SV=1	390														-1 --˃ 3
tr|A0A422N119|A0A422N119_TRYRA;tr|A0A061J520|A0A061J520_TRYRA	tr|A0A422N119|A0A422N119_TRYRA;tr|A0A061J520|A0A061J520_TRYRA	>tr|A0A422N119|A0A422N119_TRYRA 2-hydroxy-3-oxopropionate reductase OS=Trypanosoma rangeli OX=5698 GN=TraAM80_08333 PE=4 SV=1;>tr|A0A061J520|A0A061J520_TRYRA 2-hydroxy-3-oxopropionate reductase OS=Trypanosoma rangeli SC58 OX=429131 GN=TRSC58_02847 PE=4 SV=	391
tr|A0A422N179|A0A422N179_TRYRA;tr|A0A422NRB2|A0A422NRB2_TRYRA	tr|A0A422N179|A0A422N179_TRYRA;tr|A0A422NRB2|A0A422NRB2_TRYRA	>tr|A0A422N179|A0A422N179_TRYRA Tryparedoxin peroxidase (Fragment) OS=Trypanosoma rangeli OX=5698 GN=TraAM80_08329 PE=4 SV=1;>tr|A0A422NRB2|A0A422NRB2_TRYRA Peroxiredoxin OS=Trypanosoma rangeli OX=5698 GN=TraAM80_03026 PE=3 SV=1	392														0 --˃ 4
tr|A0A422N1B0|A0A422N1B0_TRYRA;tr|A0A061JD91|A0A061JD91_TRYRA	tr|A0A422N1B0|A0A422N1B0_TRYRA;tr|A0A061JD91|A0A061JD91_TRYRA	>tr|A0A422N1B0|A0A422N1B0_TRYRA Deoxyribose-phosphate aldolase OS=Trypanosoma rangeli OX=5698 GN=TraAM80_08283 PE=3 SV=1;>tr|A0A061JD91|A0A061JD91_TRYRA Deoxyribose-phosphate aldolase OS=Trypanosoma rangeli SC58 OX=429131 GN=TRSC58_00152 PE=3 SV=1	393
tr|A0A422N1E2|A0A422N1E2_TRYRA;tr|A0A422N1D1|A0A422N1D1_TRYRA;tr|A0A061IXI5|A0A061IXI5_TRYRA;tr|A0A422N1F4|A0A422N1F4_TRYRA	tr|A0A422N1E2|A0A422N1E2_TRYRA;tr|A0A422N1D1|A0A422N1D1_TRYRA;tr|A0A061IXI5|A0A061IXI5_TRYRA;tr|A0A422N1F4|A0A422N1F4_TRYRA	>tr|A0A422N1E2|A0A422N1E2_TRYRA 40S ribosomal protein S2 OS=Trypanosoma rangeli OX=5698 GN=TraAM80_08280 PE=3 SV=1;>tr|A0A422N1D1|A0A422N1D1_TRYRA 40S ribosomal protein S2 (Fragment) OS=Trypanosoma rangeli OX=5698 GN=TraAM80_08268 PE=3 SV=1;>tr|A0A061IXI5|	394														0 --˃ 4
tr|A0A422N1G0|A0A422N1G0_TRYRA	tr|A0A422N1G0|A0A422N1G0_TRYRA	>tr|A0A422N1G0|A0A422N1G0_TRYRA Prostaglandin F synthase OS=Trypanosoma rangeli OX=5698 GN=TraAM80_08277 PE=4 SV=1	395		1 --˃ -2										1 --˃ -1	1 --˃ -2
tr|A0A422N1T2|A0A422N1T2_TRYRA	tr|A0A422N1T2|A0A422N1T2_TRYRA	>tr|A0A422N1T2|A0A422N1T2_TRYRA Putative 1,2-Dihydroxy-3-keto-5-methylthiopentene dioxygenase OS=Trypanosoma rangeli OX=5698 GN=TraAM80_08223 PE=4 SV=1	396														0 --˃ 3
tr|A0A422N1U9|A0A422N1U9_TRYRA;tr|A0A061J3Q2|A0A061J3Q2_TRYRA	tr|A0A422N1U9|A0A422N1U9_TRYRA;tr|A0A061J3Q2|A0A061J3Q2_TRYRA	>tr|A0A422N1U9|A0A422N1U9_TRYRA Putative isovaleryl-coA dehydrogenase OS=Trypanosoma rangeli OX=5698 GN=TraAM80_08221 PE=3 SV=1;>tr|A0A061J3Q2|A0A061J3Q2_TRYRA Isovaleryl-coA dehydrogenase OS=Trypanosoma rangeli SC58 OX=429131 GN=TRSC58_04369 PE=3 SV=1	397						0 --˃ -1								0 --˃ 3
tr|A0A422N2J2|A0A422N2J2_TRYRA	tr|A0A422N2J2|A0A422N2J2_TRYRA	>tr|A0A422N2J2|A0A422N2J2_TRYRA Enolase OS=Trypanosoma rangeli OX=5698 GN=TraAM80_08122 PE=3 SV=1	398														1 --˃ 3
tr|A0A422N2J8|A0A422N2J8_TRYRA;tr|A0A061IV99|A0A061IV99_TRYRA	tr|A0A422N2J8|A0A422N2J8_TRYRA	>tr|A0A422N2J8|A0A422N2J8_TRYRA Protein disulfide isomerase OS=Trypanosoma rangeli OX=5698 GN=TraAM80_08069 PE=3 SV=1	399
tr|A0A422N2S4|A0A422N2S4_TRYRA;tr|A0A061IVI1|A0A061IVI1_TRYRA;tr|A0A061IWN6|A0A061IWN6_TRYRA;tr|A0A422N2R6|A0A422N2R6_TRYRA;tr|A0A3R7K0L5|A0A3R7K0L5_TRYRA	tr|A0A422N2S4|A0A422N2S4_TRYRA;tr|A0A061IVI1|A0A061IVI1_TRYRA	>tr|A0A422N2S4|A0A422N2S4_TRYRA ATPase alpha subunit OS=Trypanosoma rangeli OX=5698 GN=TraAM80_08059 PE=4 SV=1;>tr|A0A061IVI1|A0A061IVI1_TRYRA ATP synthase alpha chain, mitochondrial OS=Trypanosoma rangeli SC58 OX=429131 GN=TRSC58_06429 PE=4 SV=1	400														0 --˃ 3
tr|A0A422N2V0|A0A422N2V0_TRYRA	tr|A0A422N2V0|A0A422N2V0_TRYRA	>tr|A0A422N2V0|A0A422N2V0_TRYRA Uncharacterized protein OS=Trypanosoma rangeli OX=5698 GN=TraAM80_08054 PE=4 SV=1	401
tr|A0A422N351|A0A422N351_TRYRA;tr|A0A061J2R0|A0A061J2R0_TRYRA	tr|A0A422N351|A0A422N351_TRYRA	>tr|A0A422N351|A0A422N351_TRYRA Electron transfer flavoprotein subunit alpha OS=Trypanosoma rangeli OX=5698 GN=TraAM80_07988 PE=3 SV=1	402														0 --˃ 2
tr|A0A422N3F9|A0A422N3F9_TRYRA;tr|A0A061JDH9|A0A061JDH9_TRYRA	tr|A0A422N3F9|A0A422N3F9_TRYRA;tr|A0A061JDH9|A0A061JDH9_TRYRA	>tr|A0A422N3F9|A0A422N3F9_TRYRA Methyltransferase OS=Trypanosoma rangeli OX=5698 GN=TraAM80_07877 PE=3 SV=1;>tr|A0A061JDH9|A0A061JDH9_TRYRA Methyltransferase OS=Trypanosoma rangeli SC58 OX=429131 GN=TRSC58_00832 PE=3 SV=1	403														0 --˃ 3
tr|A0A422N3G9|A0A422N3G9_TRYRA;tr|A0A061JAA3|A0A061JAA3_TRYRA	tr|A0A422N3G9|A0A422N3G9_TRYRA	>tr|A0A422N3G9|A0A422N3G9_TRYRA Cytoplasmic l-asparaginase i-like protein OS=Trypanosoma rangeli OX=5698 GN=TraAM80_07851 PE=4 SV=1	404										1 --˃ 0		1 --˃ -1		1 --˃ 3
tr|A0A422N3N7|A0A422N3N7_TRYRA;tr|A0A061IWY6|A0A061IWY6_TRYRA	tr|A0A422N3N7|A0A422N3N7_TRYRA;tr|A0A061IWY6|A0A061IWY6_TRYRA	>tr|A0A422N3N7|A0A422N3N7_TRYRA Hypoxanthine-guanine phosphoribosyltransferase OS=Trypanosoma rangeli OX=5698 GN=TraAM80_07801 PE=4 SV=1;>tr|A0A061IWY6|A0A061IWY6_TRYRA Hypoxanthine-guanine phosphoribosyltransferase OS=Trypanosoma rangeli SC58 OX=429131 GN	405										-1 --˃ 0				-1 --˃ 3
tr|A0A422N418|A0A422N418_TRYRA	tr|A0A422N418|A0A422N418_TRYRA	>tr|A0A422N418|A0A422N418_TRYRA 3,2-trans-enoyl-CoA isomerase OS=Trypanosoma rangeli OX=5698 GN=TraAM80_07749 PE=3 SV=1	406														0 --˃ 3
tr|A0A422N4A4|A0A422N4A4_TRYRA	tr|A0A422N4A4|A0A422N4A4_TRYRA	>tr|A0A422N4A4|A0A422N4A4_TRYRA I/6 autoantigen OS=Trypanosoma rangeli OX=5698 GN=TraAM80_07684 PE=4 SV=1	407										1 --˃ -1				1 --˃ 3
tr|A0A422N4J9|A0A422N4J9_TRYRA	tr|A0A422N4J9|A0A422N4J9_TRYRA	>tr|A0A422N4J9|A0A422N4J9_TRYRA Uncharacterized protein OS=Trypanosoma rangeli OX=5698 GN=TraAM80_07654 PE=4 SV=1	408	0 --˃ -1													0 --˃ 3
tr|A0A422N4U4|A0A422N4U4_TRYRA	tr|A0A422N4U4|A0A422N4U4_TRYRA	>tr|A0A422N4U4|A0A422N4U4_TRYRA Inosine-5-monophosphate dehydrogenase OS=Trypanosoma rangeli OX=5698 GN=TraAM80_07630 PE=3 SV=1	409
tr|A0A422N4Y2|A0A422N4Y2_TRYRA	tr|A0A422N4Y2|A0A422N4Y2_TRYRA	>tr|A0A422N4Y2|A0A422N4Y2_TRYRA Putative arginine kinase OS=Trypanosoma rangeli OX=5698 GN=TraAM80_07562 PE=3 SV=1	410
tr|A0A422N5J6|A0A422N5J6_TRYRA;tr|A0A061IY73|A0A061IY73_TRYRA	tr|A0A422N5J6|A0A422N5J6_TRYRA;tr|A0A061IY73|A0A061IY73_TRYRA	>tr|A0A422N5J6|A0A422N5J6_TRYRA Putative cysteinyl-tRNA synthetase OS=Trypanosoma rangeli OX=5698 GN=TraAM80_07430 PE=3 SV=1;>tr|A0A061IY73|A0A061IY73_TRYRA Cysteinyl-tRNA synthetase OS=Trypanosoma rangeli SC58 OX=429131 GN=TRSC58_04704 PE=3 SV=1	411
tr|A0A422N5Q1|A0A422N5Q1_TRYRA	tr|A0A422N5Q1|A0A422N5Q1_TRYRA	>tr|A0A422N5Q1|A0A422N5Q1_TRYRA Uncharacterized protein OS=Trypanosoma rangeli OX=5698 GN=TraAM80_07388 PE=4 SV=1	412
tr|A0A422N5Z2|A0A422N5Z2_TRYRA	tr|A0A422N5Z2|A0A422N5Z2_TRYRA	>tr|A0A422N5Z2|A0A422N5Z2_TRYRA p21 antigen protein OS=Trypanosoma rangeli OX=5698 GN=TraAM80_07368 PE=4 SV=1	413														0 --˃ 3
tr|A0A422N6C7|A0A422N6C7_TRYRA;tr|A0A3R7MEE9|A0A3R7MEE9_TRYRA	tr|A0A422N6C7|A0A422N6C7_TRYRA;tr|A0A3R7MEE9|A0A3R7MEE9_TRYRA	>tr|A0A422N6C7|A0A422N6C7_TRYRA 60S ribosomal protein L10 OS=Trypanosoma rangeli OX=5698 GN=TraAM80_07284 PE=4 SV=1;>tr|A0A3R7MEE9|A0A3R7MEE9_TRYRA 60S ribosomal protein L10 OS=Trypanosoma rangeli OX=5698 GN=TraAM80_07283 PE=4 SV=1	414														0 --˃ 4
tr|A0A422N6U8|A0A422N6U8_TRYRA;tr|A0A061J2T0|A0A061J2T0_TRYRA;tr|A0A061IW22|A0A061IW22_TRYRA	tr|A0A422N6U8|A0A422N6U8_TRYRA;tr|A0A061J2T0|A0A061J2T0_TRYRA	>tr|A0A422N6U8|A0A422N6U8_TRYRA Cystathionine beta-synthase,cysteine synthase,serine sulfhydrylase OS=Trypanosoma rangeli OX=5698 GN=TraAM80_07174 PE=4 SV=1;>tr|A0A061J2T0|A0A061J2T0_TRYRA Cystathionine beta-synthase OS=Trypanosoma rangeli SC58 OX=429131 G	415												0 --˃ -1		0 --˃ 3
tr|A0A422N7N0|A0A422N7N0_TRYRA;tr|A0A422N7H8|A0A422N7H8_TRYRA	tr|A0A422N7N0|A0A422N7N0_TRYRA	>tr|A0A422N7N0|A0A422N7N0_TRYRA Putative methionyl-tRNA synthetase OS=Trypanosoma rangeli OX=5698 GN=TraAM80_07103 PE=3 SV=1	416														0 --˃ 3
tr|A0A422N7P1|A0A422N7P1_TRYRA;tr|A0A061ITZ1|A0A061ITZ1_TRYRA	tr|A0A422N7P1|A0A422N7P1_TRYRA;tr|A0A061ITZ1|A0A061ITZ1_TRYRA	>tr|A0A422N7P1|A0A422N7P1_TRYRA 2-oxoisovalerate dehydrogenase beta subunit, mitochondrial OS=Trypanosoma rangeli OX=5698 GN=TraAM80_07006 PE=4 SV=1;>tr|A0A061ITZ1|A0A061ITZ1_TRYRA 2-oxoisovalerate dehydrogenase beta subunit, mitochondrial OS=Trypanosoma r	417														0 --˃ 3
tr|A0A422N7W7|A0A422N7W7_TRYRA;tr|A0A422N7W3|A0A422N7W3_TRYRA	tr|A0A422N7W7|A0A422N7W7_TRYRA;tr|A0A422N7W3|A0A422N7W3_TRYRA	>tr|A0A422N7W7|A0A422N7W7_TRYRA Vesicle-associated membrane protein OS=Trypanosoma rangeli OX=5698 GN=TraAM80_06961 PE=4 SV=1;>tr|A0A422N7W3|A0A422N7W3_TRYRA Putative vesicle-associated membrane protein OS=Trypanosoma rangeli OX=5698 GN=TraAM80_06960 PE=4	418									1 --˃ 0	-1 --˃ 1
tr|A0A422N899|A0A422N899_TRYRA;tr|A0A3R7K3J4|A0A3R7K3J4_TRYRA;tr|A0A061J0U1|A0A061J0U1_TRYRA	tr|A0A422N899|A0A422N899_TRYRA;tr|A0A3R7K3J4|A0A3R7K3J4_TRYRA;tr|A0A061J0U1|A0A061J0U1_TRYRA	>tr|A0A422N899|A0A422N899_TRYRA 60S ribosomal protein L12 OS=Trypanosoma rangeli OX=5698 GN=TraAM80_06893 PE=3 SV=1;>tr|A0A3R7K3J4|A0A3R7K3J4_TRYRA 60S ribosomal protein L12 (Fragment) OS=Trypanosoma rangeli OX=5698 GN=TraAM80_07204 PE=4 SV=1;>tr|A0A061J0U	419
tr|A0A422N8N9|A0A422N8N9_TRYRA	tr|A0A422N8N9|A0A422N8N9_TRYRA	>tr|A0A422N8N9|A0A422N8N9_TRYRA 25 kDa translation elongation factor 1-beta OS=Trypanosoma rangeli OX=5698 GN=TraAM80_06760 PE=3 SV=1	420
tr|A0A422N8U2|A0A422N8U2_TRYRA	tr|A0A422N8U2|A0A422N8U2_TRYRA	>tr|A0A422N8U2|A0A422N8U2_TRYRA Proteasome subunit alpha type OS=Trypanosoma rangeli OX=5698 GN=TraAM80_06714 PE=3 SV=1	421
tr|A0A422N9H1|A0A422N9H1_TRYRA;tr|A0A422N8W4|A0A422N8W4_TRYRA;tr|A0A3R7KWM8|A0A3R7KWM8_TRYRA;tr|A0A061J257|A0A061J257_TRYRA;tr|A0A061J043|A0A061J043_TRYRA	tr|A0A422N9H1|A0A422N9H1_TRYRA;tr|A0A422N8W4|A0A422N8W4_TRYRA;tr|A0A3R7KWM8|A0A3R7KWM8_TRYRA;tr|A0A061J257|A0A061J257_TRYRA	>tr|A0A422N9H1|A0A422N9H1_TRYRA Large subunit ribosomal protein L18Ae (Fragment) OS=Trypanosoma rangeli OX=5698 GN=TraAM80_06576 PE=3 SV=1;>tr|A0A422N8W4|A0A422N8W4_TRYRA Large subunit ribosomal protein L18Ae OS=Trypanosoma rangeli OX=5698 GN=TraAM80_06708	422
tr|A0A422N9F6|A0A422N9F6_TRYRA	tr|A0A422N9F6|A0A422N9F6_TRYRA	>tr|A0A422N9F6|A0A422N9F6_TRYRA Glycosomal membrane protein OS=Trypanosoma rangeli OX=5698 GN=TraAM80_06609 PE=4 SV=1	423							0 --˃ -1
tr|A0A422N9H3|A0A422N9H3_TRYRA;tr|A0A061JBK2|A0A061JBK2_TRYRA	tr|A0A422N9H3|A0A422N9H3_TRYRA	>tr|A0A422N9H3|A0A422N9H3_TRYRA Thioredoxin domain-containing protein OS=Trypanosoma rangeli OX=5698 GN=TraAM80_06563 PE=4 SV=1	424														0 --˃ 3
tr|A0A422N9I3|A0A422N9I3_TRYRA	tr|A0A422N9I3|A0A422N9I3_TRYRA	>tr|A0A422N9I3|A0A422N9I3_TRYRA 40S ribosomal protein S3a (Fragment) OS=Trypanosoma rangeli OX=5698 GN=TraAM80_06587 PE=4 SV=1	425
tr|A0A422N9K9|A0A422N9K9_TRYRA	tr|A0A422N9K9|A0A422N9K9_TRYRA	>tr|A0A422N9K9|A0A422N9K9_TRYRA Putative threonyl-tRNA synthetase OS=Trypanosoma rangeli OX=5698 GN=TraAM80_06571 PE=3 SV=1	426														0 --˃ 4
tr|A0A422N9N5|A0A422N9N5_TRYRA;tr|A0A061IXM3|A0A061IXM3_TRYRA	tr|A0A422N9N5|A0A422N9N5_TRYRA	>tr|A0A422N9N5|A0A422N9N5_TRYRA Metallo-peptidase, Clan ME, Family M16 OS=Trypanosoma rangeli OX=5698 GN=TraAM80_06567 PE=4 SV=1	427	1 --˃ -1										1 --˃ -1
tr|A0A422N9T4|A0A422N9T4_TRYRA	tr|A0A422N9T4|A0A422N9T4_TRYRA	>tr|A0A422N9T4|A0A422N9T4_TRYRA Uncharacterized protein OS=Trypanosoma rangeli OX=5698 GN=TraAM80_06543 PE=4 SV=1	428														0 --˃ 3
tr|A0A422NA85|A0A422NA85_TRYRA;tr|A0A061J4X9|A0A061J4X9_TRYRA	tr|A0A422NA85|A0A422NA85_TRYRA	>tr|A0A422NA85|A0A422NA85_TRYRA NIPSNAP domain-containing protein OS=Trypanosoma rangeli OX=5698 GN=TraAM80_06441 PE=4 SV=1	429		0 --˃ 1												0 --˃ 3
tr|A0A422NAE2|A0A422NAE2_TRYRA;tr|A0A061ITN5|A0A061ITN5_TRYRA	tr|A0A422NAE2|A0A422NAE2_TRYRA	>tr|A0A422NAE2|A0A422NAE2_TRYRA Glycerol dehydrogenase OS=Trypanosoma rangeli OX=5698 GN=TraAM80_06429 PE=4 SV=1	430														0 --˃ 4
tr|A0A422NAZ4|A0A422NAZ4_TRYRA	tr|A0A422NAZ4|A0A422NAZ4_TRYRA	>tr|A0A422NAZ4|A0A422NAZ4_TRYRA ATP-dependent Clp protease subunit, heat shock protein 78 (HSP78) OS=Trypanosoma rangeli OX=5698 GN=TraAM80_06307 PE=4 SV=1	431
tr|A0A422NB01|A0A422NB01_TRYRA	tr|A0A422NB01|A0A422NB01_TRYRA	>tr|A0A422NB01|A0A422NB01_TRYRA Stress-inducible protein STI1-like OS=Trypanosoma rangeli OX=5698 GN=TraAM80_06240 PE=4 SV=1	432														0 --˃ 3
tr|A0A422NB75|A0A422NB75_TRYRA;tr|A0A061J074|A0A061J074_TRYRA	tr|A0A422NB75|A0A422NB75_TRYRA	>tr|A0A422NB75|A0A422NB75_TRYRA DUF3456 domain-containing protein OS=Trypanosoma rangeli OX=5698 GN=TraAM80_06179 PE=4 SV=1	433
tr|A0A422NBD9|A0A422NBD9_TRYRA	tr|A0A422NBD9|A0A422NBD9_TRYRA	>tr|A0A422NBD9|A0A422NBD9_TRYRA Leucine rich OS=Trypanosoma rangeli OX=5698 GN=TraAM80_06152 PE=4 SV=1	434														0 --˃ 3
tr|A0A422NBS6|A0A422NBS6_TRYRA;tr|A0A3S5IQX0|A0A3S5IQX0_TRYRA	tr|A0A422NBS6|A0A422NBS6_TRYRA	>tr|A0A422NBS6|A0A422NBS6_TRYRA Prostaglandin f synthase OS=Trypanosoma rangeli OX=5698 GN=TraAM80_06105 PE=4 SV=1	435														0 --˃ 4
tr|A0A422NBV9|A0A422NBV9_TRYRA	tr|A0A422NBV9|A0A422NBV9_TRYRA	>tr|A0A422NBV9|A0A422NBV9_TRYRA Putative phosphatase 2C OS=Trypanosoma rangeli OX=5698 GN=TraAM80_06189 PE=3 SV=1	436														0 --˃ 3
tr|A0A422NCL5|A0A422NCL5_TRYRA;tr|A0A061J247|A0A061J247_TRYRA	tr|A0A422NCL5|A0A422NCL5_TRYRA;tr|A0A061J247|A0A061J247_TRYRA	>tr|A0A422NCL5|A0A422NCL5_TRYRA NAD(P)-dependent oxidoreductase OS=Trypanosoma rangeli OX=5698 GN=TraAM80_05891 PE=3 SV=1;>tr|A0A061J247|A0A061J247_TRYRA NAD(P)-dependent oxidoreductase OS=Trypanosoma rangeli SC58 OX=429131 GN=TRSC58_03303 PE=3 SV=1	437						0 --˃ -1
tr|A0A422NCM9|A0A422NCM9_TRYRA;tr|A0A061J1F9|A0A061J1F9_TRYRA	tr|A0A422NCM9|A0A422NCM9_TRYRA;tr|A0A061J1F9|A0A061J1F9_TRYRA	>tr|A0A422NCM9|A0A422NCM9_TRYRA Clathrin heavy chain OS=Trypanosoma rangeli OX=5698 GN=TraAM80_05864 PE=3 SV=1;>tr|A0A061J1F9|A0A061J1F9_TRYRA Uncharacterized protein OS=Trypanosoma rangeli SC58 OX=429131 GN=TRSC58_03513 PE=4 SV=1	438														0 --˃ 3
tr|A0A422NCU3|A0A422NCU3_TRYRA;tr|A0A061J7L3|A0A061J7L3_TRYRA	tr|A0A422NCU3|A0A422NCU3_TRYRA;tr|A0A061J7L3|A0A061J7L3_TRYRA	>tr|A0A422NCU3|A0A422NCU3_TRYRA Protein kinase OS=Trypanosoma rangeli OX=5698 GN=TraAM80_05841 PE=3 SV=1;>tr|A0A061J7L3|A0A061J7L3_TRYRA Protein kinase OS=Trypanosoma rangeli SC58 OX=429131 GN=TRSC58_01385 PE=3 SV=1	439					-1 --˃ 0
tr|A0A422NCW7|A0A422NCW7_TRYRA;tr|A0A061J7X5|A0A061J7X5_TRYRA	tr|A0A422NCW7|A0A422NCW7_TRYRA;tr|A0A061J7X5|A0A061J7X5_TRYRA	>tr|A0A422NCW7|A0A422NCW7_TRYRA Putative aminopeptidase, putative,metallo-peptidase, Clan MG, Family M24 OS=Trypanosoma rangeli OX=5698 GN=TraAM80_05840 PE=4 SV=1;>tr|A0A061J7X5|A0A061J7X5_TRYRA Aminopeptidase OS=Trypanosoma rangeli SC58 OX=429131 GN=TRSC5	440														0 --˃ 3
tr|A0A422ND97|A0A422ND97_TRYRA	tr|A0A422ND97|A0A422ND97_TRYRA	>tr|A0A422ND97|A0A422ND97_TRYRA Protein tyrosine phosphatase-like protein OS=Trypanosoma rangeli OX=5698 GN=TraAM80_05810 PE=4 SV=1	441														0 --˃ 3
tr|A0A422NDC5|A0A422NDC5_TRYRA;tr|A0A061IU95|A0A061IU95_TRYRA	tr|A0A422NDC5|A0A422NDC5_TRYRA;tr|A0A061IU95|A0A061IU95_TRYRA	>tr|A0A422NDC5|A0A422NDC5_TRYRA Cytochrome c OS=Trypanosoma rangeli OX=5698 GN=TraAM80_05644 PE=3 SV=1;>tr|A0A061IU95|A0A061IU95_TRYRA Cytochrome c OS=Trypanosoma rangeli SC58 OX=429131 GN=TRSC58_02906 PE=3 SV=1	442
tr|A0A422NDH7|A0A422NDH7_TRYRA;tr|A0A061JBB0|A0A061JBB0_TRYRA	tr|A0A422NDH7|A0A422NDH7_TRYRA	>tr|A0A422NDH7|A0A422NDH7_TRYRA Prefoldin OS=Trypanosoma rangeli OX=5698 GN=TraAM80_05612 PE=4 SV=1	443														0 --˃ 3
tr|A0A422NDT3|A0A422NDT3_TRYRA;tr|A0A422NN26|A0A422NN26_TRYRA;tr|A0A3R7KFR4|A0A3R7KFR4_TRYRA;tr|A0A422MTE4|A0A422MTE4_TRYRA	tr|A0A422NDT3|A0A422NDT3_TRYRA	>tr|A0A422NDT3|A0A422NDT3_TRYRA Leishmanolysin-like peptidase OS=Trypanosoma rangeli OX=5698 GN=TraAM80_05593 PE=3 SV=1	444														0 --˃ 3
tr|A0A422NDW8|A0A422NDW8_TRYRA;tr|A0A3R7NJN4|A0A3R7NJN4_TRYRA;tr|A0A3R7MD18|A0A3R7MD18_TRYRA	tr|A0A422NDW8|A0A422NDW8_TRYRA;tr|A0A3R7NJN4|A0A3R7NJN4_TRYRA;tr|A0A3R7MD18|A0A3R7MD18_TRYRA	>tr|A0A422NDW8|A0A422NDW8_TRYRA Histone H2B OS=Trypanosoma rangeli OX=5698 GN=TraAM80_05742 PE=3 SV=1;>tr|A0A3R7NJN4|A0A3R7NJN4_TRYRA Histone H2B OS=Trypanosoma rangeli OX=5698 GN=TraAM80_05740 PE=3 SV=1;>tr|A0A3R7MD18|A0A3R7MD18_TRYRA Histone H2B (Fragmen	445														-1 --˃ 1
tr|A0A422NDY6|A0A422NDY6_TRYRA	tr|A0A422NDY6|A0A422NDY6_TRYRA	>tr|A0A422NDY6|A0A422NDY6_TRYRA Putative chaperone DNAJ protein OS=Trypanosoma rangeli OX=5698 GN=TraAM80_05692 PE=3 SV=1	446														2 --˃ 3
tr|A0A422NED3|A0A422NED3_TRYRA	tr|A0A422NED3|A0A422NED3_TRYRA	>tr|A0A422NED3|A0A422NED3_TRYRA Vacuolar H+-pyrophosphatase OS=Trypanosoma rangeli OX=5698 GN=TraAM80_05550 PE=3 SV=1	447												0 --˃ 2		0 --˃ 3
tr|A0A422NEH6|A0A422NEH6_TRYRA;tr|A0A061JBI5|A0A061JBI5_TRYRA	tr|A0A422NEH6|A0A422NEH6_TRYRA	>tr|A0A422NEH6|A0A422NEH6_TRYRA Deoxyhypusine synthase OS=Trypanosoma rangeli OX=5698 GN=TraAM80_05517 PE=4 SV=1	448														0 --˃ 3
tr|A0A422NEK1|A0A422NEK1_TRYRA	tr|A0A422NEK1|A0A422NEK1_TRYRA	>tr|A0A422NEK1|A0A422NEK1_TRYRA Putative GTP-binding protein OS=Trypanosoma rangeli OX=5698 GN=TraAM80_05490 PE=3 SV=1	449								0 --˃ -1						0 --˃ 3
tr|A0A422NEK9|A0A422NEK9_TRYRA;tr|A0A061JCB9|A0A061JCB9_TRYRA	tr|A0A422NEK9|A0A422NEK9_TRYRA;tr|A0A061JCB9|A0A061JCB9_TRYRA	>tr|A0A422NEK9|A0A422NEK9_TRYRA Aminopeptidase OS=Trypanosoma rangeli OX=5698 GN=TraAM80_05487 PE=3 SV=1;>tr|A0A061JCB9|A0A061JCB9_TRYRA Aminopeptidase OS=Trypanosoma rangeli SC58 OX=429131 GN=TRSC58_01327 PE=3 SV=1	450														0 --˃ 3
tr|A0A422NEP9|A0A422NEP9_TRYRA;tr|A0A061JCB6|A0A061JCB6_TRYRA	tr|A0A422NEP9|A0A422NEP9_TRYRA;tr|A0A061JCB6|A0A061JCB6_TRYRA	>tr|A0A422NEP9|A0A422NEP9_TRYRA Glucose-6-phosphate 1-epimerase OS=Trypanosoma rangeli OX=5698 GN=TraAM80_05455 PE=3 SV=1;>tr|A0A061JCB6|A0A061JCB6_TRYRA Glucose-6-phosphate 1-epimerase OS=Trypanosoma rangeli SC58 OX=429131 GN=TRSC58_00235 PE=3 SV=1	451			0 --˃ -1
tr|A0A422NET9|A0A422NET9_TRYRA	tr|A0A422NET9|A0A422NET9_TRYRA	>tr|A0A422NET9|A0A422NET9_TRYRA Eukaryotic initiation factor 2 alpha subunit OS=Trypanosoma rangeli OX=5698 GN=TraAM80_05363 PE=4 SV=1	452														0 --˃ 3
tr|A0A422NEX0|A0A422NEX0_TRYRA	tr|A0A422NEX0|A0A422NEX0_TRYRA	>tr|A0A422NEX0|A0A422NEX0_TRYRA Inosine-adenosine-guanosine-nucleoside hydrolase OS=Trypanosoma rangeli OX=5698 GN=TraAM80_05370 PE=4 SV=1	453														0 --˃ 3
tr|A0A422NF17|A0A422NF17_TRYRA	tr|A0A422NF17|A0A422NF17_TRYRA	>tr|A0A422NF17|A0A422NF17_TRYRA Uncharacterized protein OS=Trypanosoma rangeli OX=5698 GN=TraAM80_05423 PE=4 SV=1	454							0 --˃ -1							0 --˃ 3
tr|A0A422NF38|A0A422NF38_TRYRA	tr|A0A422NF38|A0A422NF38_TRYRA	>tr|A0A422NF38|A0A422NF38_TRYRA Oxidoreductase OS=Trypanosoma rangeli OX=5698 GN=TraAM80_05333 PE=4 SV=1	455														0 --˃ 3
tr|A0A422NFC9|A0A422NFC9_TRYRA	tr|A0A422NFC9|A0A422NFC9_TRYRA	>tr|A0A422NFC9|A0A422NFC9_TRYRA Uncharacterized protein OS=Trypanosoma rangeli OX=5698 GN=TraAM80_05300 PE=4 SV=1	456
tr|A0A422NFF5|A0A422NFF5_TRYRA	tr|A0A422NFF5|A0A422NFF5_TRYRA	>tr|A0A422NFF5|A0A422NFF5_TRYRA Putative fatty acyl CoA syntetase 1 OS=Trypanosoma rangeli OX=5698 GN=TraAM80_05295 PE=4 SV=1	457
tr|A0A422NFI0|A0A422NFI0_TRYRA;tr|A0A061J374|A0A061J374_TRYRA	tr|A0A422NFI0|A0A422NFI0_TRYRA	>tr|A0A422NFI0|A0A422NFI0_TRYRA Putative deoxyhypusine synthase OS=Trypanosoma rangeli OX=5698 GN=TraAM80_05277 PE=4 SV=1	458		0 --˃ 1								-1 --˃ 0				-1 --˃ 3
tr|A0A422NFN2|A0A422NFN2_TRYRA	tr|A0A422NFN2|A0A422NFN2_TRYRA	>tr|A0A422NFN2|A0A422NFN2_TRYRA Uncharacterized protein (Fragment) OS=Trypanosoma rangeli OX=5698 GN=TraAM80_05404 PE=4 SV=1	459														0 --˃ 4
tr|A0A422NFN8|A0A422NFN8_TRYRA	tr|A0A422NFN8|A0A422NFN8_TRYRA	>tr|A0A422NFN8|A0A422NFN8_TRYRA Uncharacterized protein OS=Trypanosoma rangeli OX=5698 GN=TraAM80_05207 PE=4 SV=1	460
tr|A0A422NFR1|A0A422NFR1_TRYRA;tr|A0A422NFQ1|A0A422NFQ1_TRYRA;tr|A0A061J7F0|A0A061J7F0_TRYRA;tr|A0A061ITB8|A0A061ITB8_TRYRA	tr|A0A422NFR1|A0A422NFR1_TRYRA;tr|A0A422NFQ1|A0A422NFQ1_TRYRA	>tr|A0A422NFR1|A0A422NFR1_TRYRA 60S acidic ribosomal protein P0 OS=Trypanosoma rangeli OX=5698 GN=TraAM80_05216 PE=3 SV=1;>tr|A0A422NFQ1|A0A422NFQ1_TRYRA Large subunit ribosomal protein LP0 OS=Trypanosoma rangeli OX=5698 GN=TraAM80_05215 PE=4 SV=1	461														0 --˃ 3
tr|A0A422NFX1|A0A422NFX1_TRYRA	tr|A0A422NFX1|A0A422NFX1_TRYRA	>tr|A0A422NFX1|A0A422NFX1_TRYRA Stress-induced protein sti1 OS=Trypanosoma rangeli OX=5698 GN=TraAM80_05241 PE=4 SV=1	462
tr|A0A422NFX4|A0A422NFX4_TRYRA;tr|A0A061IYG3|A0A061IYG3_TRYRA	tr|A0A422NFX4|A0A422NFX4_TRYRA;tr|A0A061IYG3|A0A061IYG3_TRYRA	>tr|A0A422NFX4|A0A422NFX4_TRYRA Uncharacterized protein OS=Trypanosoma rangeli OX=5698 GN=TraAM80_05250 PE=4 SV=1;>tr|A0A061IYG3|A0A061IYG3_TRYRA Uncharacterized protein OS=Trypanosoma rangeli SC58 OX=429131 GN=TRSC58_05212 PE=4 SV=1	463														0 --˃ 3
tr|A0A422NFX7|A0A422NFX7_TRYRA	tr|A0A422NFX7|A0A422NFX7_TRYRA	>tr|A0A422NFX7|A0A422NFX7_TRYRA Uncharacterized protein OS=Trypanosoma rangeli OX=5698 GN=TraAM80_05242 PE=4 SV=1	464														0 --˃ 3
tr|A0A422NGA2|A0A422NGA2_TRYRA;tr|A0A061J8G9|A0A061J8G9_TRYRA	tr|A0A422NGA2|A0A422NGA2_TRYRA	>tr|A0A422NGA2|A0A422NGA2_TRYRA Thiol transferase Tc52 OS=Trypanosoma rangeli OX=5698 GN=TraAM80_05123 PE=3 SV=1	465														0 --˃ 4
tr|A0A422NGF5|A0A422NGF5_TRYRA	tr|A0A422NGF5|A0A422NGF5_TRYRA	>tr|A0A422NGF5|A0A422NGF5_TRYRA Ubiquitin-like protein OS=Trypanosoma rangeli OX=5698 GN=TraAM80_05136 PE=4 SV=1	466
tr|A0A422NGI4|A0A422NGI4_TRYRA	tr|A0A422NGI4|A0A422NGI4_TRYRA	>tr|A0A422NGI4|A0A422NGI4_TRYRA Pyruvate dehydrogenase E1 component subunit beta OS=Trypanosoma rangeli OX=5698 GN=TraAM80_05081 PE=4 SV=1	467														0 --˃ 4
tr|A0A422NGL0|A0A422NGL0_TRYRA	tr|A0A422NGL0|A0A422NGL0_TRYRA	>tr|A0A422NGL0|A0A422NGL0_TRYRA Nucleoside phosphorylase OS=Trypanosoma rangeli OX=5698 GN=TraAM80_05003 PE=4 SV=1	468														0 --˃ 4
tr|A0A422NGL4|A0A422NGL4_TRYRA;tr|A0A061J1D4|A0A061J1D4_TRYRA	tr|A0A422NGL4|A0A422NGL4_TRYRA;tr|A0A061J1D4|A0A061J1D4_TRYRA	>tr|A0A422NGL4|A0A422NGL4_TRYRA 3-oxo-5-alpha-steroid 4-dehydrogenase OS=Trypanosoma rangeli OX=5698 GN=TraAM80_05086 PE=4 SV=1;>tr|A0A061J1D4|A0A061J1D4_TRYRA 3-oxo-5-alpha-steroid 4-dehydrogenase OS=Trypanosoma rangeli SC58 OX=429131 GN=TRSC58_04203 PE=4	469														0 --˃ 3
tr|A0A422NGM0|A0A422NGM0_TRYRA;tr|A0A061J3B7|A0A061J3B7_TRYRA	tr|A0A422NGM0|A0A422NGM0_TRYRA;tr|A0A061J3B7|A0A061J3B7_TRYRA	>tr|A0A422NGM0|A0A422NGM0_TRYRA Putative ataxin-2 isoform X1 OS=Trypanosoma rangeli OX=5698 GN=TraAM80_05014 PE=4 SV=1;>tr|A0A061J3B7|A0A061J3B7_TRYRA LsmAD domain-containing protein OS=Trypanosoma rangeli SC58 OX=429131 GN=TRSC58_03461 PE=4 SV=1	470														0 --˃ 3
tr|A0A422NHF2|A0A422NHF2_TRYRA;tr|A0A422NMA2|A0A422NMA2_TRYRA;tr|A0A061IY11|A0A061IY11_TRYRA	tr|A0A422NHF2|A0A422NHF2_TRYRA;tr|A0A422NMA2|A0A422NMA2_TRYRA	>tr|A0A422NHF2|A0A422NHF2_TRYRA Mercaptopyruvate sulfurtransferase OS=Trypanosoma rangeli OX=5698 GN=TraAM80_05034 PE=4 SV=1;>tr|A0A422NMA2|A0A422NMA2_TRYRA Mercaptopyruvate sulfurtransferase (Fragment) OS=Trypanosoma rangeli OX=5698 GN=TraAM80_03952 PE=4	471														0 --˃ 4
tr|A0A422NHQ4|A0A422NHQ4_TRYRA	tr|A0A422NHQ4|A0A422NHQ4_TRYRA	>tr|A0A422NHQ4|A0A422NHQ4_TRYRA Heat shock protein 90 OS=Trypanosoma rangeli OX=5698 GN=TraAM80_04835 PE=3 SV=1	472
tr|A0A422NI78|A0A422NI78_TRYRA	tr|A0A422NI78|A0A422NI78_TRYRA	>tr|A0A422NI78|A0A422NI78_TRYRA Putative aspartate aminotransferase OS=Trypanosoma rangeli OX=5698 GN=TraAM80_04755 PE=4 SV=1	473														0 --˃ 4
tr|A0A422NIA0|A0A422NIA0_TRYRA	tr|A0A422NIA0|A0A422NIA0_TRYRA	>tr|A0A422NIA0|A0A422NIA0_TRYRA NADH-dependent fumarate reductase-like protein OS=Trypanosoma rangeli OX=5698 GN=TraAM80_04754 PE=4 SV=1	474
tr|A0A422NIJ1|A0A422NIJ1_TRYRA	tr|A0A422NIJ1|A0A422NIJ1_TRYRA	>tr|A0A422NIJ1|A0A422NIJ1_TRYRA Elongation factor 1-alpha OS=Trypanosoma rangeli OX=5698 GN=TraAM80_04577 PE=3 SV=1	475														0 --˃ 4
tr|A0A422NIL0|A0A422NIL0_TRYRA;tr|A0A422NIK1|A0A422NIK1_TRYRA	tr|A0A422NIL0|A0A422NIL0_TRYRA	>tr|A0A422NIL0|A0A422NIL0_TRYRA Phosphotransferase OS=Trypanosoma rangeli OX=5698 GN=TraAM80_04586 PE=3 SV=1	476														-2 --˃ 3
tr|A0A422NJ32|A0A422NJ32_TRYRA;tr|A0A061J8U4|A0A061J8U4_TRYRA	tr|A0A422NJ32|A0A422NJ32_TRYRA;tr|A0A061J8U4|A0A061J8U4_TRYRA	>tr|A0A422NJ32|A0A422NJ32_TRYRA RNA-binding protein OS=Trypanosoma rangeli OX=5698 GN=TraAM80_04521 PE=4 SV=1;>tr|A0A061J8U4|A0A061J8U4_TRYRA RNA-binding protein OS=Trypanosoma rangeli SC58 OX=429131 GN=TRSC58_01751 PE=4 SV=1	477
tr|A0A422NJG3|A0A422NJG3_TRYRA;tr|A0A061J4X4|A0A061J4X4_TRYRA	tr|A0A422NJG3|A0A422NJG3_TRYRA	>tr|A0A422NJG3|A0A422NJG3_TRYRA Short-chain dehydrogenase OS=Trypanosoma rangeli OX=5698 GN=TraAM80_04433 PE=4 SV=1	478														0 --˃ 4
tr|A0A422NJG5|A0A422NJG5_TRYRA;tr|A0A061JB50|A0A061JB50_TRYRA	tr|A0A422NJG5|A0A422NJG5_TRYRA;tr|A0A061JB50|A0A061JB50_TRYRA	>tr|A0A422NJG5|A0A422NJG5_TRYRA Pyridoxal phosphate homeostasis protein OS=Trypanosoma rangeli OX=5698 GN=TraAM80_04424 PE=3 SV=1;>tr|A0A061JB50|A0A061JB50_TRYRA Pyridoxal phosphate homeostasis protein OS=Trypanosoma rangeli SC58 OX=429131 GN=TRSC58_00905	479														0 --˃ 3
tr|A0A422NJL4|A0A422NJL4_TRYRA;tr|A0A061J1H9|A0A061J1H9_TRYRA	tr|A0A422NJL4|A0A422NJL4_TRYRA;tr|A0A061J1H9|A0A061J1H9_TRYRA	>tr|A0A422NJL4|A0A422NJL4_TRYRA Homocysteine S-methyltransferase OS=Trypanosoma rangeli OX=5698 GN=TraAM80_04410 PE=4 SV=1;>tr|A0A061J1H9|A0A061J1H9_TRYRA Homocysteine S-methyltransferase OS=Trypanosoma rangeli SC58 OX=429131 GN=TRSC58_05205 PE=4 SV=1	480
tr|A0A422NJS7|A0A422NJS7_TRYRA	tr|A0A422NJS7|A0A422NJS7_TRYRA	>tr|A0A422NJS7|A0A422NJS7_TRYRA NUP-1 protein OS=Trypanosoma rangeli OX=5698 GN=TraAM80_04368 PE=4 SV=1	481														0 --˃ 3
tr|A0A422NK32|A0A422NK32_TRYRA	tr|A0A422NK32|A0A422NK32_TRYRA	>tr|A0A422NK32|A0A422NK32_TRYRA CTP synthase OS=Trypanosoma rangeli OX=5698 GN=TraAM80_04411 PE=3 SV=1	482
tr|A0A422NKC3|A0A422NKC3_TRYRA	tr|A0A422NKC3|A0A422NKC3_TRYRA	>tr|A0A422NKC3|A0A422NKC3_TRYRA Prostaglandin F2alpha synthase OS=Trypanosoma rangeli OX=5698 GN=TraAM80_04253 PE=4 SV=1	483
tr|A0A422NKL2|A0A422NKL2_TRYRA	tr|A0A422NKL2|A0A422NKL2_TRYRA	>tr|A0A422NKL2|A0A422NKL2_TRYRA 14-3-3 protein OS=Trypanosoma rangeli OX=5698 GN=TraAM80_04194 PE=3 SV=1	484														0 --˃ 3
tr|A0A422NKQ1|A0A422NKQ1_TRYRA	tr|A0A422NKQ1|A0A422NKQ1_TRYRA	>tr|A0A422NKQ1|A0A422NKQ1_TRYRA Phosphoenolpyruvate mutase OS=Trypanosoma rangeli OX=5698 GN=TraAM80_04195 PE=4 SV=1	485														-1 --˃ 3
tr|A0A422NKQ7|A0A422NKQ7_TRYRA;tr|A0A061J2H4|A0A061J2H4_TRYRA	tr|A0A422NKQ7|A0A422NKQ7_TRYRA;tr|A0A061J2H4|A0A061J2H4_TRYRA	>tr|A0A422NKQ7|A0A422NKQ7_TRYRA Eukaryotic translation initiation factor 3 subunit I OS=Trypanosoma rangeli OX=5698 GN=TraAM80_04207 PE=3 SV=1;>tr|A0A061J2H4|A0A061J2H4_TRYRA Eukaryotic translation initiation factor 3 subunit I OS=Trypanosoma rangeli SC58	486														0,1,-1 --˃ 3
tr|A0A422NL14|A0A422NL14_TRYRA;tr|A0A061JAU2|A0A061JAU2_TRYRA	tr|A0A422NL14|A0A422NL14_TRYRA;tr|A0A061JAU2|A0A061JAU2_TRYRA	>tr|A0A422NL14|A0A422NL14_TRYRA Uncharacterized protein OS=Trypanosoma rangeli OX=5698 GN=TraAM80_04071 PE=4 SV=1;>tr|A0A061JAU2|A0A061JAU2_TRYRA Uncharacterized protein OS=Trypanosoma rangeli SC58 OX=429131 GN=TRSC58_01045 PE=4 SV=1	487													0 --˃ 3
tr|A0A422NLD0|A0A422NLD0_TRYRA	tr|A0A422NLD0|A0A422NLD0_TRYRA	>tr|A0A422NLD0|A0A422NLD0_TRYRA Adenylosuccinate synthetase OS=Trypanosoma rangeli OX=5698 GN=TraAM80_04141 PE=3 SV=1	488														0,-1 --˃ 3
tr|A0A422NLI7|A0A422NLI7_TRYRA	tr|A0A422NLI7|A0A422NLI7_TRYRA	>tr|A0A422NLI7|A0A422NLI7_TRYRA Leucine--tRNA ligase OS=Trypanosoma rangeli OX=5698 GN=TraAM80_04151 PE=3 SV=1	489														0,1,-1 --˃ 3
tr|A0A422NLY0|A0A422NLY0_TRYRA;tr|A0A061JB73|A0A061JB73_TRYRA	tr|A0A422NLY0|A0A422NLY0_TRYRA	>tr|A0A422NLY0|A0A422NLY0_TRYRA Metallo-peptidase, Clan MG, Family M24 OS=Trypanosoma rangeli OX=5698 GN=TraAM80_04012 PE=3 SV=1	490											0 --˃ -1			0 --˃ 4
tr|A0A422NLY2|A0A422NLY2_TRYRA	tr|A0A422NLY2|A0A422NLY2_TRYRA	>tr|A0A422NLY2|A0A422NLY2_TRYRA Succinate--CoA ligase [ADP-forming] subunit beta, mitochondrial OS=Trypanosoma rangeli OX=5698 GN=TraAM80_03919 PE=3 SV=1	491												0 --˃ 1		0 --˃ 4
tr|A0A422NM05|A0A422NM05_TRYRA	tr|A0A422NM05|A0A422NM05_TRYRA	>tr|A0A422NM05|A0A422NM05_TRYRA Fibrillarin OS=Trypanosoma rangeli OX=5698 GN=TraAM80_03930 PE=3 SV=1	492														0 --˃ 3
tr|A0A422NMD1|A0A422NMD1_TRYRA;tr|A0A061J381|A0A061J381_TRYRA	tr|A0A422NMD1|A0A422NMD1_TRYRA;tr|A0A061J381|A0A061J381_TRYRA	>tr|A0A422NMD1|A0A422NMD1_TRYRA Putative kinesin-like protein OS=Trypanosoma rangeli OX=5698 GN=TraAM80_03855 PE=3 SV=1;>tr|A0A061J381|A0A061J381_TRYRA Kinesin-like protein OS=Trypanosoma rangeli SC58 OX=429131 GN=TRSC58_02382 PE=3 SV=1	493														-1 --˃ 3
tr|A0A422NMD4|A0A422NMD4_TRYRA	tr|A0A422NMD4|A0A422NMD4_TRYRA	>tr|A0A422NMD4|A0A422NMD4_TRYRA Uncharacterized protein OS=Trypanosoma rangeli OX=5698 GN=TraAM80_03821 PE=4 SV=1	494														0 --˃ 3
tr|A0A422NMP7|A0A422NMP7_TRYRA	tr|A0A422NMP7|A0A422NMP7_TRYRA	>tr|A0A422NMP7|A0A422NMP7_TRYRA Diagnostic antigen OS=Trypanosoma rangeli OX=5698 GN=TraAM80_03693 PE=4 SV=1	495														0 --˃ 4
tr|A0A422NMV1|A0A422NMV1_TRYRA;tr|A0A061J3N9|A0A061J3N9_TRYRA	tr|A0A422NMV1|A0A422NMV1_TRYRA;tr|A0A061J3N9|A0A061J3N9_TRYRA	>tr|A0A422NMV1|A0A422NMV1_TRYRA Glycosomal malate dehydrogenase OS=Trypanosoma rangeli OX=5698 GN=TraAM80_03651 PE=3 SV=1;>tr|A0A061J3N9|A0A061J3N9_TRYRA Glycosomal malate dehydrogenase OS=Trypanosoma rangeli SC58 OX=429131 GN=TRSC58_03342 PE=3 SV=1	496														0 --˃ 4
tr|A0A422NMW0|A0A422NMW0_TRYRA;tr|A0A061IZ22|A0A061IZ22_TRYRA	tr|A0A422NMW0|A0A422NMW0_TRYRA;tr|A0A061IZ22|A0A061IZ22_TRYRA	>tr|A0A422NMW0|A0A422NMW0_TRYRA CYTH domain-containing protein OS=Trypanosoma rangeli OX=5698 GN=TraAM80_03661 PE=4 SV=1;>tr|A0A061IZ22|A0A061IZ22_TRYRA CYTH domain-containing protein OS=Trypanosoma rangeli SC58 OX=429131 GN=TRSC58_05251 PE=4 SV=1	497														0 --˃ 3
tr|A0A422NMZ4|A0A422NMZ4_TRYRA;tr|A0A422NMY9|A0A422NMY9_TRYRA	tr|A0A422NMZ4|A0A422NMZ4_TRYRA;tr|A0A422NMY9|A0A422NMY9_TRYRA	>tr|A0A422NMZ4|A0A422NMZ4_TRYRA Glutathione peroxidase OS=Trypanosoma rangeli OX=5698 GN=TraAM80_03803 PE=3 SV=1;>tr|A0A422NMY9|A0A422NMY9_TRYRA Glutathione peroxidase OS=Trypanosoma rangeli OX=5698 GN=TraAM80_03802 PE=3 SV=1	498														0 --˃ 3
tr|A0A422NNU2|A0A422NNU2_TRYRA	tr|A0A422NNU2|A0A422NNU2_TRYRA	>tr|A0A422NNU2|A0A422NNU2_TRYRA 40S ribosomal protein S6 OS=Trypanosoma rangeli OX=5698 GN=TraAM80_03497 PE=3 SV=1	499														0 --˃ 3
tr|A0A422NNY9|A0A422NNY9_TRYRA	tr|A0A422NNY9|A0A422NNY9_TRYRA	>tr|A0A422NNY9|A0A422NNY9_TRYRA Regulatory subunit of protein kinase A OS=Trypanosoma rangeli OX=5698 GN=TraAM80_03505 PE=4 SV=1	500
tr|A0A422NP27|A0A422NP27_TRYRA	tr|A0A422NP27|A0A422NP27_TRYRA	>tr|A0A422NP27|A0A422NP27_TRYRA Alba domain-containing protein OS=Trypanosoma rangeli OX=5698 GN=TraAM80_03525 PE=4 SV=1	501														0 --˃ 3
tr|A0A422NPQ5|A0A422NPQ5_TRYRA	tr|A0A422NPQ5|A0A422NPQ5_TRYRA	>tr|A0A422NPQ5|A0A422NPQ5_TRYRA Putative voltage-dependent anion-selective channel OS=Trypanosoma rangeli OX=5698 GN=TraAM80_03338 PE=4 SV=1	502
tr|A0A422NPT0|A0A422NPT0_TRYRA	tr|A0A422NPT0|A0A422NPT0_TRYRA	>tr|A0A422NPT0|A0A422NPT0_TRYRA Pyruvate kinase OS=Trypanosoma rangeli OX=5698 GN=TraAM80_03354 PE=3 SV=1	503														0 --˃ 3
tr|A0A422NPX8|A0A422NPX8_TRYRA;tr|A0A061J973|A0A061J973_TRYRA	tr|A0A422NPX8|A0A422NPX8_TRYRA;tr|A0A061J973|A0A061J973_TRYRA	>tr|A0A422NPX8|A0A422NPX8_TRYRA Protein transport protein sec13 OS=Trypanosoma rangeli OX=5698 GN=TraAM80_03352 PE=3 SV=1;>tr|A0A061J973|A0A061J973_TRYRA Protein transport protein sec13 OS=Trypanosoma rangeli SC58 OX=429131 GN=TRSC58_02433 PE=3 SV=1	504		0 --˃ 1										0 --˃ -1		0 --˃ 3
tr|A0A422NPY2|A0A422NPY2_TRYRA	tr|A0A422NPY2|A0A422NPY2_TRYRA	>tr|A0A422NPY2|A0A422NPY2_TRYRA Nucleolar RNA-binding protein OS=Trypanosoma rangeli OX=5698 GN=TraAM80_03287 PE=4 SV=1	505														0 --˃ 3
tr|A0A422NQ60|A0A422NQ60_TRYRA;tr|Q4DHW0|Q4DHW0_TRYCC	tr|A0A422NQ60|A0A422NQ60_TRYRA;tr|Q4DHW0|Q4DHW0_TRYCC	>tr|A0A422NQ60|A0A422NQ60_TRYRA Nucleolar RNA-binding protein OS=Trypanosoma rangeli OX=5698 GN=TraAM80_03288 PE=4 SV=1;>tr|Q4DHW0|Q4DHW0_TRYCC Nucleolar RNA-binding protein, putative OS=Trypanosoma cruzi (strain CL Brener) OX=353153 GN=Tc00.1047053507649.	506
tr|A0A422NQH3|A0A422NQH3_TRYRA;tr|A0A061IZX6|A0A061IZX6_TRYRA;tr|A0A061IS99|A0A061IS99_TRYRA	tr|A0A422NQH3|A0A422NQH3_TRYRA	>tr|A0A422NQH3|A0A422NQH3_TRYRA Putative fatty acyl CoA syntetase 1 OS=Trypanosoma rangeli OX=5698 GN=TraAM80_03174 PE=4 SV=1	507														0 --˃ 4
tr|A0A422NQH8|A0A422NQH8_TRYRA;tr|A0A3S5IRM7|A0A3S5IRM7_TRYRA;tr|A0A061IXL7|A0A061IXL7_TRYRA	tr|A0A422NQH8|A0A422NQH8_TRYRA;tr|A0A3S5IRM7|A0A3S5IRM7_TRYRA	>tr|A0A422NQH8|A0A422NQH8_TRYRA 40S ribosomal protein S21 (Fragment) OS=Trypanosoma rangeli OX=5698 GN=TraAM80_03213 PE=4 SV=1;>tr|A0A3S5IRM7|A0A3S5IRM7_TRYRA 40S ribosomal protein S21 (Fragment) OS=Trypanosoma rangeli OX=5698 GN=TraAM80_03212 PE=4 SV=1	508												0 --˃ -1
tr|A0A422NQJ5|A0A422NQJ5_TRYRA	tr|A0A422NQJ5|A0A422NQJ5_TRYRA	>tr|A0A422NQJ5|A0A422NQJ5_TRYRA Uncharacterized protein OS=Trypanosoma rangeli OX=5698 GN=TraAM80_03206 PE=4 SV=1	509														0 --˃ 3
tr|A0A422NQN5|A0A422NQN5_TRYRA;tr|A0A061IXK5|A0A061IXK5_TRYRA	tr|A0A422NQN5|A0A422NQN5_TRYRA;tr|A0A061IXK5|A0A061IXK5_TRYRA	>tr|A0A422NQN5|A0A422NQN5_TRYRA Multifunctional fusion protein OS=Trypanosoma rangeli OX=5698 GN=TraAM80_03170 PE=3 SV=1;>tr|A0A061IXK5|A0A061IXK5_TRYRA Multifunctional fusion protein OS=Trypanosoma rangeli SC58 OX=429131 GN=TRSC58_05489 PE=3 SV=1	510														0 --˃ 3
tr|A0A422NR38|A0A422NR38_TRYRA;tr|A0A061J727|A0A061J727_TRYRA	tr|A0A422NR38|A0A422NR38_TRYRA;tr|A0A061J727|A0A061J727_TRYRA	>tr|A0A422NR38|A0A422NR38_TRYRA Putative dihydroxyacetone kinase 1-like OS=Trypanosoma rangeli OX=5698 GN=TraAM80_03059 PE=4 SV=1;>tr|A0A061J727|A0A061J727_TRYRA Dihydroxyacetone kinase 1 OS=Trypanosoma rangeli SC58 OX=429131 GN=TRSC58_01006 PE=4 SV=1	511							0 --˃ -1							0,1 --˃ 3
tr|A0A422NR90|A0A422NR90_TRYRA	tr|A0A422NR90|A0A422NR90_TRYRA	>tr|A0A422NR90|A0A422NR90_TRYRA 60S acidic ribosomal protein P2 OS=Trypanosoma rangeli OX=5698 GN=TraAM80_03020 PE=3 SV=1	512												0 --˃ -1		0 --˃ 3
tr|A0A422NRH4|A0A422NRH4_TRYRA;tr|A0A061JCZ3|A0A061JCZ3_TRYRA	tr|A0A422NRH4|A0A422NRH4_TRYRA	>tr|A0A422NRH4|A0A422NRH4_TRYRA Inositol-1-monophosphatase OS=Trypanosoma rangeli OX=5698 GN=TraAM80_02941 PE=3 SV=1	513														0 --˃ 4
tr|A0A422NRM6|A0A422NRM6_TRYRA	tr|A0A422NRM6|A0A422NRM6_TRYRA	>tr|A0A422NRM6|A0A422NRM6_TRYRA Putative glucose regulated protein 94 OS=Trypanosoma rangeli OX=5698 GN=TraAM80_02892 PE=3 SV=1	514
tr|A0A422NRN3|A0A422NRN3_TRYRA	tr|A0A422NRN3|A0A422NRN3_TRYRA	>tr|A0A422NRN3|A0A422NRN3_TRYRA Putative lanosterol 14-alpha-demethylase OS=Trypanosoma rangeli OX=5698 GN=TraAM80_02991 PE=3 SV=1	515									0 --˃ -1
tr|A0A422NS06|A0A422NS06_TRYRA;tr|A0A061IU69|A0A061IU69_TRYRA;tr|A0A3R7MUB0|A0A3R7MUB0_TRYRA;tr|A0A3R7RDG2|A0A3R7RDG2_TRYRA	tr|A0A422NS06|A0A422NS06_TRYRA;tr|A0A061IU69|A0A061IU69_TRYRA	>tr|A0A422NS06|A0A422NS06_TRYRA Putative ribosomal protein L3 OS=Trypanosoma rangeli OX=5698 GN=TraAM80_02804 PE=3 SV=1;>tr|A0A061IU69|A0A061IU69_TRYRA Ribosomal protein L3 (Fragment) OS=Trypanosoma rangeli SC58 OX=429131 GN=TRSC58_06171 PE=3 SV=1	516														0 --˃ 4
tr|A0A422NS77|A0A422NS77_TRYRA	tr|A0A422NS77|A0A422NS77_TRYRA	>tr|A0A422NS77|A0A422NS77_TRYRA Protein phosphatase 2C OS=Trypanosoma rangeli OX=5698 GN=TraAM80_02933 PE=4 SV=1	517				0 --˃ 1										0 --˃ 3
tr|A0A422NSC8|A0A422NSC8_TRYRA	tr|A0A422NSC8|A0A422NSC8_TRYRA	>tr|A0A422NSC8|A0A422NSC8_TRYRA Isoleucine--tRNA ligase OS=Trypanosoma rangeli OX=5698 GN=TraAM80_02837 PE=3 SV=1	518												0 --˃ -1		0 --˃ 3
tr|A0A422NSG2|A0A422NSG2_TRYRA;tr|A0A061ITC8|A0A061ITC8_TRYRA;tr|A0A061J0D4|A0A061J0D4_TRYRA;tr|A0A061IWE3|A0A061IWE3_TRYRA	tr|A0A422NSG2|A0A422NSG2_TRYRA	>tr|A0A422NSG2|A0A422NSG2_TRYRA Kinetoplast DNA-associated protein OS=Trypanosoma rangeli OX=5698 GN=TraAM80_02868 PE=4 SV=1	519										-1 --˃ 0				-1 --˃ 3
tr|A0A422NSQ8|A0A422NSQ8_TRYRA;tr|A0A061IU56|A0A061IU56_TRYRA	tr|A0A422NSQ8|A0A422NSQ8_TRYRA;tr|A0A061IU56|A0A061IU56_TRYRA	>tr|A0A422NSQ8|A0A422NSQ8_TRYRA 2-oxoisovalerate dehydrogenase subunit alpha OS=Trypanosoma rangeli OX=5698 GN=TraAM80_02711 PE=3 SV=1;>tr|A0A061IU56|A0A061IU56_TRYRA 2-oxoisovalerate dehydrogenase subunit alpha OS=Trypanosoma rangeli SC58 OX=429131 GN=TRS	520														0 --˃ 3
tr|A0A422NTG2|A0A422NTG2_TRYRA	tr|A0A422NTG2|A0A422NTG2_TRYRA	>tr|A0A422NTG2|A0A422NTG2_TRYRA Uncharacterized protein OS=Trypanosoma rangeli OX=5698 GN=TraAM80_02533 PE=4 SV=1	521														0 --˃ 3
tr|A0A422NTJ0|A0A422NTJ0_TRYRA	tr|A0A422NTJ0|A0A422NTJ0_TRYRA	>tr|A0A422NTJ0|A0A422NTJ0_TRYRA Isocitrate dehydrogenase [NADP] OS=Trypanosoma rangeli OX=5698 GN=TraAM80_02593 PE=3 SV=1	522												0 --˃ 2		0 --˃ 3
tr|A0A422NTM4|A0A422NTM4_TRYRA;tr|A0A061ISS5|A0A061ISS5_TRYRA;tr|A0A061IS29|A0A061IS29_TRYRA;tr|A0A422NTL2|A0A422NTL2_TRYRA;tr|A0A061J9A4|A0A061J9A4_TRYRA	tr|A0A422NTM4|A0A422NTM4_TRYRA	>tr|A0A422NTM4|A0A422NTM4_TRYRA Putative N-acyl-L-amino acid amidohydrolase OS=Trypanosoma rangeli OX=5698 GN=TraAM80_02560 PE=4 SV=1	523														0 --˃ 4
tr|A0A422NTS7|A0A422NTS7_TRYRA	tr|A0A422NTS7|A0A422NTS7_TRYRA	>tr|A0A422NTS7|A0A422NTS7_TRYRA Calcium-transporting ATPase OS=Trypanosoma rangeli OX=5698 GN=TraAM80_02491 PE=3 SV=1	524
tr|A0A422NUY4|A0A422NUY4_TRYRA;tr|A0A061J983|A0A061J983_TRYRA	tr|A0A422NUY4|A0A422NUY4_TRYRA;tr|A0A061J983|A0A061J983_TRYRA	>tr|A0A422NUY4|A0A422NUY4_TRYRA Transcription factor-like protein OS=Trypanosoma rangeli OX=5698 GN=TraAM80_02303 PE=4 SV=1;>tr|A0A061J983|A0A061J983_TRYRA Uncharacterized protein OS=Trypanosoma rangeli SC58 OX=429131 GN=TRSC58_00257 PE=4 SV=1	525														0,-1 --˃ 3
tr|A0A422NV63|A0A422NV63_TRYRA;tr|A0A061JBE5|A0A061JBE5_TRYRA	tr|A0A422NV63|A0A422NV63_TRYRA	>tr|A0A422NV63|A0A422NV63_TRYRA Prefoldin subunit 2 OS=Trypanosoma rangeli OX=5698 GN=TraAM80_02216 PE=4 SV=1	526														0 --˃ 3
tr|A0A422NVD4|A0A422NVD4_TRYRA;tr|A0A3S5IQF5|A0A3S5IQF5_TRYRA	tr|A0A422NVD4|A0A422NVD4_TRYRA	>tr|A0A422NVD4|A0A422NVD4_TRYRA Adenine phosphoribosyltransferase OS=Trypanosoma rangeli OX=5698 GN=TraAM80_02141 PE=4 SV=1	527
tr|A0A422NVF3|A0A422NVF3_TRYRA;tr|A0A3R7M5J8|A0A3R7M5J8_TRYRA;tr|A0A422NVE5|A0A422NVE5_TRYRA	tr|A0A422NVF3|A0A422NVF3_TRYRA;tr|A0A3R7M5J8|A0A3R7M5J8_TRYRA;tr|A0A422NVE5|A0A422NVE5_TRYRA	>tr|A0A422NVF3|A0A422NVF3_TRYRA 60S ribosomal protein L7 OS=Trypanosoma rangeli OX=5698 GN=TraAM80_02147 PE=4 SV=1;>tr|A0A3R7M5J8|A0A3R7M5J8_TRYRA 60S ribosomal protein L7 OS=Trypanosoma rangeli OX=5698 GN=TraAM80_02146 PE=4 SV=1;>tr|A0A422NVE5|A0A422NVE5_	528														0,1 --˃ 3
tr|A0A422NW95|A0A422NW95_TRYRA	tr|A0A422NW95|A0A422NW95_TRYRA	>tr|A0A422NW95|A0A422NW95_TRYRA T-complex protein 1 subunit delta OS=Trypanosoma rangeli OX=5698 GN=TraAM80_01906 PE=3 SV=1	529
tr|A0A422NWN4|A0A422NWN4_TRYRA;tr|A0A061JD37|A0A061JD37_TRYRA	tr|A0A422NWN4|A0A422NWN4_TRYRA;tr|A0A061JD37|A0A061JD37_TRYRA	>tr|A0A422NWN4|A0A422NWN4_TRYRA UDP-galactopyranose mutase OS=Trypanosoma rangeli OX=5698 GN=TraAM80_01880 PE=4 SV=1;>tr|A0A061JD37|A0A061JD37_TRYRA Amino_oxidase domain-containing protein OS=Trypanosoma rangeli SC58 OX=429131 GN=TRSC58_01033 PE=4 SV=1	530										-1 --˃ 0
tr|A0A422NWQ6|A0A422NWQ6_TRYRA	tr|A0A422NWQ6|A0A422NWQ6_TRYRA	>tr|A0A422NWQ6|A0A422NWQ6_TRYRA Mucin-associated surface protein (MASP) OS=Trypanosoma rangeli OX=5698 GN=TraAM80_01892 PE=4 SV=1	531
tr|A0A422NWQ8|A0A422NWQ8_TRYRA	tr|A0A422NWQ8|A0A422NWQ8_TRYRA	>tr|A0A422NWQ8|A0A422NWQ8_TRYRA Hydroxymethylglutaryl-CoA synthase OS=Trypanosoma rangeli OX=5698 GN=TraAM80_01947 PE=4 SV=1	532
tr|A0A422NX20|A0A422NX20_TRYRA	tr|A0A422NX20|A0A422NX20_TRYRA	>tr|A0A422NX20|A0A422NX20_TRYRA Leishmanolysin-like peptidase (Fragment) OS=Trypanosoma rangeli OX=5698 GN=TraAM80_01820 PE=3 SV=1	533														0 --˃ 4
tr|A0A422NXB3|A0A422NXB3_TRYRA;tr|A0A061JAM1|A0A061JAM1_TRYRA	tr|A0A422NXB3|A0A422NXB3_TRYRA;tr|A0A061JAM1|A0A061JAM1_TRYRA	>tr|A0A422NXB3|A0A422NXB3_TRYRA Protein G4 OS=Trypanosoma rangeli OX=5698 GN=TraAM80_01780 PE=4 SV=1;>tr|A0A061JAM1|A0A061JAM1_TRYRA Uncharacterized protein OS=Trypanosoma rangeli SC58 OX=429131 GN=TRSC58_00292 PE=4 SV=1	534					0 --˃ -1
tr|A0A422NY11|A0A422NY11_TRYRA;tr|A0A061J699|A0A061J699_TRYRA	tr|A0A422NY11|A0A422NY11_TRYRA;tr|A0A061J699|A0A061J699_TRYRA	>tr|A0A422NY11|A0A422NY11_TRYRA T-complex protein 1 subunit gamma OS=Trypanosoma rangeli OX=5698 GN=TraAM80_01642 PE=3 SV=1;>tr|A0A061J699|A0A061J699_TRYRA T-complex protein 1 subunit gamma OS=Trypanosoma rangeli SC58 OX=429131 GN=TRSC58_01870 PE=3 SV=1	535
tr|A0A422NY25|A0A422NY25_TRYRA;tr|A0A061IVL0|A0A061IVL0_TRYRA	tr|A0A422NY25|A0A422NY25_TRYRA	>tr|A0A422NY25|A0A422NY25_TRYRA Uncharacterized protein OS=Trypanosoma rangeli OX=5698 GN=TraAM80_01557 PE=4 SV=1	536
tr|A0A422NYM7|A0A422NYM7_TRYRA;tr|A0A061JBP8|A0A061JBP8_TRYRA	tr|A0A422NYM7|A0A422NYM7_TRYRA	>tr|A0A422NYM7|A0A422NYM7_TRYRA Delta-1-pyrroline-5-carboxylate synthase OS=Trypanosoma rangeli OX=5698 GN=TraAM80_01483 PE=3 SV=1	537														0 --˃ 4
tr|A0A422NYS0|A0A422NYS0_TRYRA	tr|A0A422NYS0|A0A422NYS0_TRYRA	>tr|A0A422NYS0|A0A422NYS0_TRYRA Leucine-rich repeat protein OS=Trypanosoma rangeli OX=5698 GN=TraAM80_01498 PE=4 SV=1	538														0 --˃ 4
tr|A0A422NZM9|A0A422NZM9_TRYRA	tr|A0A422NZM9|A0A422NZM9_TRYRA	>tr|A0A422NZM9|A0A422NZM9_TRYRA Uncharacterized protein OS=Trypanosoma rangeli OX=5698 GN=TraAM80_01269 PE=4 SV=1	539		0 --˃ -1
tr|A0A422NZT3|A0A422NZT3_TRYRA;tr|A0A3R7KEB2|A0A3R7KEB2_TRYRA	tr|A0A422NZT3|A0A422NZT3_TRYRA;tr|A0A3R7KEB2|A0A3R7KEB2_TRYRA	>tr|A0A422NZT3|A0A422NZT3_TRYRA Iron superoxide dismutase OS=Trypanosoma rangeli OX=5698 GN=TraAM80_01210 PE=4 SV=1;>tr|A0A3R7KEB2|A0A3R7KEB2_TRYRA Superoxide dismutase OS=Trypanosoma rangeli OX=5698 GN=TraAM80_04914 PE=3 SV=1	540														0 --˃ 3
tr|A0A422NZU0|A0A422NZU0_TRYRA	tr|A0A422NZU0|A0A422NZU0_TRYRA	>tr|A0A422NZU0|A0A422NZU0_TRYRA ATP binding protein-like protein OS=Trypanosoma rangeli OX=5698 GN=TraAM80_01244 PE=4 SV=1	541	0 --˃ -1										0 --˃ 1			0 --˃ 2
tr|A0A422P039|A0A422P039_TRYRA	tr|A0A422P039|A0A422P039_TRYRA	>tr|A0A422P039|A0A422P039_TRYRA Putative OSM3-like kinesin OS=Trypanosoma rangeli OX=5698 GN=TraAM80_01079 PE=4 SV=1	542														0 --˃ 4
tr|A0A422P042|A0A422P042_TRYRA;tr|A0A061J1J7|A0A061J1J7_TRYRA	tr|A0A422P042|A0A422P042_TRYRA	>tr|A0A422P042|A0A422P042_TRYRA Putative DNA topoisomerase II OS=Trypanosoma rangeli OX=5698 GN=TraAM80_01067 PE=4 SV=1	543														0 --˃ 4
tr|A0A422P0U9|A0A422P0U9_TRYRA;tr|A0A061IXM4|A0A061IXM4_TRYRA	tr|A0A422P0U9|A0A422P0U9_TRYRA;tr|A0A061IXM4|A0A061IXM4_TRYRA	>tr|A0A422P0U9|A0A422P0U9_TRYRA Putative glutamyl-tRNA synthetase OS=Trypanosoma rangeli OX=5698 GN=TraAM80_00974 PE=3 SV=1;>tr|A0A061IXM4|A0A061IXM4_TRYRA Glutamyl-tRNA synthetase OS=Trypanosoma rangeli SC58 OX=429131 GN=TRSC58_04403 PE=3 SV=1	544														0 --˃ 3
tr|A0A422P0X9|A0A422P0X9_TRYRA;tr|A0A061JDW4|A0A061JDW4_TRYRA	tr|A0A422P0X9|A0A422P0X9_TRYRA;tr|A0A061JDW4|A0A061JDW4_TRYRA	>tr|A0A422P0X9|A0A422P0X9_TRYRA Large subunit ribosomal protein L9e (Fragment) OS=Trypanosoma rangeli OX=5698 GN=TraAM80_00988 PE=4 SV=1;>tr|A0A061JDW4|A0A061JDW4_TRYRA Ribosomal_L6 domain-containing protein OS=Trypanosoma rangeli SC58 OX=429131 GN=TRSC58_	545
tr|A0A422P159|A0A422P159_TRYRA	tr|A0A422P159|A0A422P159_TRYRA	>tr|A0A422P159|A0A422P159_TRYRA TPR Domain containing protein OS=Trypanosoma rangeli OX=5698 GN=TraAM80_00893 PE=4 SV=1	546														0 --˃ 4
tr|A0A422P185|A0A422P185_TRYRA	tr|A0A422P185|A0A422P185_TRYRA	>tr|A0A422P185|A0A422P185_TRYRA Cyclophilin OS=Trypanosoma rangeli OX=5698 GN=TraAM80_00905 PE=4 SV=1	547											1 --˃ -1			1 --˃ 2
tr|A0A422P1Z6|A0A422P1Z6_TRYRA;tr|A0A061JEK6|A0A061JEK6_TRYRA	tr|A0A422P1Z6|A0A422P1Z6_TRYRA;tr|A0A061JEK6|A0A061JEK6_TRYRA	>tr|A0A422P1Z6|A0A422P1Z6_TRYRA UTP--glucose-1-phosphate uridylyltransferase OS=Trypanosoma rangeli OX=5698 GN=TraAM80_00788 PE=3 SV=1;>tr|A0A061JEK6|A0A061JEK6_TRYRA UTP--glucose-1-phosphate uridylyltransferase OS=Trypanosoma rangeli SC58 OX=429131 GN=TRS	548			0 --˃ -1
tr|A0A422P284|A0A422P284_TRYRA;tr|A0A061IUS5|A0A061IUS5_TRYRA	tr|A0A422P284|A0A422P284_TRYRA	>tr|A0A422P284|A0A422P284_TRYRA Small subunit ribosomal protein S27Ae OS=Trypanosoma rangeli OX=5698 GN=TraAM80_00661 PE=4 SV=1	549
tr|A0A422P2Q0|A0A422P2Q0_TRYRA	tr|A0A422P2Q0|A0A422P2Q0_TRYRA	>tr|A0A422P2Q0|A0A422P2Q0_TRYRA Heat shock factor binding protein 1 OS=Trypanosoma rangeli OX=5698 GN=TraAM80_00558 PE=4 SV=1	550														0 --˃ 3
tr|A0A422P329|A0A422P329_TRYRA	tr|A0A422P329|A0A422P329_TRYRA	>tr|A0A422P329|A0A422P329_TRYRA Kinetoplast DNA-associated protein OS=Trypanosoma rangeli OX=5698 GN=TraAM80_00539 PE=4 SV=1	551														-1 --˃ 3
tr|A0A422P3A2|A0A422P3A2_TRYRA	tr|A0A422P3A2|A0A422P3A2_TRYRA	>tr|A0A422P3A2|A0A422P3A2_TRYRA RNA-binding protein OS=Trypanosoma rangeli OX=5698 GN=TraAM80_00483 PE=4 SV=1	552
tr|A0A422P3A3|A0A422P3A3_TRYRA;tr|A0A061J350|A0A061J350_TRYRA;tr|A0A061IU43|A0A061IU43_TRYRA;tr|Q4DCD1|Q4DCD1_TRYCC	tr|A0A422P3A3|A0A422P3A3_TRYRA;tr|A0A061J350|A0A061J350_TRYRA	>tr|A0A422P3A3|A0A422P3A3_TRYRA Kinesin-like protein OS=Trypanosoma rangeli OX=5698 GN=TraAM80_00488 PE=3 SV=1;>tr|A0A061J350|A0A061J350_TRYRA Kinesin-like protein OS=Trypanosoma rangeli SC58 OX=429131 GN=TRSC58_02412 PE=3 SV=1	553														0 --˃ 3
tr|A0A422P4L7|A0A422P4L7_TRYRA	tr|A0A422P4L7|A0A422P4L7_TRYRA	>tr|A0A422P4L7|A0A422P4L7_TRYRA Urocanate hydratase isoform X1 OS=Trypanosoma rangeli OX=5698 GN=TraAM80_00214 PE=3 SV=1	554
tr|A0A422P4M6|A0A422P4M6_TRYRA	tr|A0A422P4M6|A0A422P4M6_TRYRA	>tr|A0A422P4M6|A0A422P4M6_TRYRA Cytidylate_kin domain-containing protein OS=Trypanosoma rangeli OX=5698 GN=TraAM80_00202 PE=4 SV=1	555														0 --˃ 3
tr|A0A422P4R1|A0A422P4R1_TRYRA	tr|A0A422P4R1|A0A422P4R1_TRYRA	>tr|A0A422P4R1|A0A422P4R1_TRYRA Putative DNA topoisomerase II OS=Trypanosoma rangeli OX=5698 GN=TraAM80_00222 PE=4 SV=1	556
tr|A0A422P4T2|A0A422P4T2_TRYRA	tr|A0A422P4T2|A0A422P4T2_TRYRA	>tr|A0A422P4T2|A0A422P4T2_TRYRA Co-chaperone GrpE OS=Trypanosoma rangeli OX=5698 GN=TraAM80_00078 PE=3 SV=1	557														0 --˃ 3
tr|A0A422P4U5|A0A422P4U5_TRYRA;tr|A0A061J700|A0A061J700_TRYRA	tr|A0A422P4U5|A0A422P4U5_TRYRA	>tr|A0A422P4U5|A0A422P4U5_TRYRA Putative 4-methyl-5(Beta-hydroxyethyl)-thiazole monophosphate synthesis protein OS=Trypanosoma rangeli OX=5698 GN=TraAM80_00083 PE=4 SV=1	558														0 --˃ 4
tr|A0A422P4V2|A0A422P4V2_TRYRA	tr|A0A422P4V2|A0A422P4V2_TRYRA	>tr|A0A422P4V2|A0A422P4V2_TRYRA Adenosine kinase OS=Trypanosoma rangeli OX=5698 GN=TraAM80_00100 PE=4 SV=1	559				0 --˃ -1										0 --˃ 3
tr|A0A422P4Z2|A0A422P4Z2_TRYRA;tr|A0A061J121|A0A061J121_TRYRA	tr|A0A422P4Z2|A0A422P4Z2_TRYRA;tr|A0A061J121|A0A061J121_TRYRA	>tr|A0A422P4Z2|A0A422P4Z2_TRYRA Pyridoxal kinase OS=Trypanosoma rangeli OX=5698 GN=TraAM80_00143 PE=4 SV=1;>tr|A0A061J121|A0A061J121_TRYRA Pyridoxal kinase OS=Trypanosoma rangeli SC58 OX=429131 GN=TRSC58_03675 PE=4 SV=1	560														0 --˃ 4
tr|A0A422P4Z7|A0A422P4Z7_TRYRA;tr|A0A061IY61|A0A061IY61_TRYRA	tr|A0A422P4Z7|A0A422P4Z7_TRYRA	>tr|A0A422P4Z7|A0A422P4Z7_TRYRA p22 protein OS=Trypanosoma rangeli OX=5698 GN=TraAM80_00110 PE=4 SV=1	561														0 --˃ 3
tr|A0A422P534|A0A422P534_TRYRA;tr|A0A061J9R4|A0A061J9R4_TRYRA	tr|A0A422P534|A0A422P534_TRYRA;tr|A0A061J9R4|A0A061J9R4_TRYRA	>tr|A0A422P534|A0A422P534_TRYRA L-threonine 3-dehydrogenase OS=Trypanosoma rangeli OX=5698 GN=TraAM80_00151 PE=4 SV=1;>tr|A0A061J9R4|A0A061J9R4_TRYRA L-threonine 3-dehydrogenase OS=Trypanosoma rangeli SC58 OX=429131 GN=TRSC58_02250 PE=4 SV=1	562
tr|A0A422P577|A0A422P577_TRYRA;tr|A0A061J300|A0A061J300_TRYRA	tr|A0A422P577|A0A422P577_TRYRA;tr|A0A061J300|A0A061J300_TRYRA	>tr|A0A422P577|A0A422P577_TRYRA Uncharacterized protein OS=Trypanosoma rangeli OX=5698 GN=TraAM80_00027 PE=4 SV=1;>tr|A0A061J300|A0A061J300_TRYRA Uncharacterized protein OS=Trypanosoma rangeli SC58 OX=429131 GN=TRSC58_04655 PE=4 SV=1	563
tr|A0A422P5B7|A0A422P5B7_TRYRA;tr|A0A061J9T3|A0A061J9T3_TRYRA	tr|A0A422P5B7|A0A422P5B7_TRYRA	>tr|A0A422P5B7|A0A422P5B7_TRYRA Large subunit ribosomal protein L18e OS=Trypanosoma rangeli OX=5698 GN=TraAM80_00032 PE=4 SV=1	564
tr|V5BXI2|V5BXI2_TRYCR;tr|G3XCP0|G3XCP0_TRYCC	tr|V5BXI2|V5BXI2_TRYCR;tr|G3XCP0|G3XCP0_TRYCC	>tr|V5BXI2|V5BXI2_TRYCR Heat shock protein 20 OS=Trypanosoma cruzi Dm28c OX=1416333 GN=TCDM_14195 PE=3 SV=1;>tr|G3XCP0|G3XCP0_TRYCC Heat shock protein 20, putative OS=Trypanosoma cruzi (strain CL Brener) OX=353153 GN=Tc00.1047053510323.40 PE=3 SV=1	565						0 --˃ 1
tr|V5BB64|V5BB64_TRYCR;tr|Q4E1D1|Q4E1D1_TRYCC;tr|K2LTC8|K2LTC8_TRYCR	tr|V5BB64|V5BB64_TRYCR;tr|Q4E1D1|Q4E1D1_TRYCC;tr|K2LTC8|K2LTC8_TRYCR	>tr|V5BB64|V5BB64_TRYCR Uncharacterized protein OS=Trypanosoma cruzi Dm28c OX=1416333 GN=TCDM_06850 PE=4 SV=1;>tr|Q4E1D1|Q4E1D1_TRYCC Uncharacterized protein OS=Trypanosoma cruzi (strain CL Brener) OX=353153 GN=Tc00.1047053511807.130 PE=4 SV=1;>tr|K2LTC8|K	566	-1 --˃ 0												1 --˃ 2
tr|K2LTU6|K2LTU6_TRYCR;tr|Q4D0N7|Q4D0N7_TRYCC	tr|K2LTU6|K2LTU6_TRYCR;tr|Q4D0N7|Q4D0N7_TRYCC	>tr|K2LTU6|K2LTU6_TRYCR Paraflagellar rod protein 3, putative OS=Trypanosoma cruzi marinkellei OX=85056 GN=MOQ_010227 PE=4 SV=1;>tr|Q4D0N7|Q4D0N7_TRYCC 69 kDa paraflagellar rod protein, putative (Fragment) OS=Trypanosoma cruzi (strain CL Brener) OX=353153	567											0 --˃ 3
tr|K2LU60|K2LU60_TRYCR	tr|K2LU60|K2LU60_TRYCR	>tr|K2LU60|K2LU60_TRYCR Voltage-dependent anion-selective channel, putative (Fragment) OS=Trypanosoma cruzi marinkellei OX=85056 GN=MOQ_010049 PE=4 SV=1	568											0 --˃ 4
tr|K2LUN8|K2LUN8_TRYCR	tr|K2LUN8|K2LUN8_TRYCR	>tr|K2LUN8|K2LUN8_TRYCR Nucleoside phosphorylase, putative (Fragment) OS=Trypanosoma cruzi marinkellei OX=85056 GN=MOQ_009819 PE=4 SV=1	569											0 --˃ 4
tr|K2LVK0|K2LVK0_TRYCR	tr|K2LVK0|K2LVK0_TRYCR	>tr|K2LVK0|K2LVK0_TRYCR Uncharacterized protein OS=Trypanosoma cruzi marinkellei OX=85056 GN=MOQ_009547 PE=4 SV=1	570											0 --˃ 4
tr|K2LVR6|K2LVR6_TRYCR	tr|K2LVR6|K2LVR6_TRYCR	>tr|K2LVR6|K2LVR6_TRYCR Uncharacterized protein OS=Trypanosoma cruzi marinkellei OX=85056 GN=MOQ_009464 PE=4 SV=1	571											0 --˃ 3
tr|K2LW68|K2LW68_TRYCR;tr|A0A3R7KLL0|A0A3R7KLL0_TRYRA;tr|A0A061IW79|A0A061IW79_TRYRA	tr|K2LW68|K2LW68_TRYCR	>tr|K2LW68|K2LW68_TRYCR Acetyl-coenzyme A synthetase OS=Trypanosoma cruzi marinkellei OX=85056 GN=MOQ_009321 PE=3 SV=1	572
tr|K2LW95|K2LW95_TRYCR	tr|K2LW95|K2LW95_TRYCR	>tr|K2LW95|K2LW95_TRYCR NADP-dependent alcohol hydrogenase, putative OS=Trypanosoma cruzi marinkellei OX=85056 GN=MOQ_009306 PE=3 SV=1	573											0 --˃ 3
tr|K2LYI4|K2LYI4_TRYCR	tr|K2LYI4|K2LYI4_TRYCR	>tr|K2LYI4|K2LYI4_TRYCR Fructose-bisphosphate aldolase OS=Trypanosoma cruzi marinkellei OX=85056 GN=MOQ_008571 PE=3 SV=1	574						0 --˃ -1					0 --˃ 2
tr|K2LYS7|K2LYS7_TRYCR;tr|Q4CRB3|Q4CRB3_TRYCC;tr|A0A061IUG6|A0A061IUG6_TRYRA;tr|A0A061JBZ2|A0A061JBZ2_TRYRA;tr|A0A061IYB6|A0A061IYB6_TRYRA	tr|K2LYS7|K2LYS7_TRYCR	>tr|K2LYS7|K2LYS7_TRYCR Paraflagellar rod component par4, putative OS=Trypanosoma cruzi marinkellei OX=85056 GN=MOQ_008431 PE=4 SV=1	575
tr|V5BAC7|V5BAC7_TRYCR;tr|Q4DDM9|Q4DDM9_TRYCC;tr|K2LYT1|K2LYT1_TRYCR;tr|Q4D8Y5|Q4D8Y5_TRYCC;tr|Q4CM60|Q4CM60_TRYCC	tr|V5BAC7|V5BAC7_TRYCR;tr|Q4DDM9|Q4DDM9_TRYCC;tr|K2LYT1|K2LYT1_TRYCR	>tr|V5BAC7|V5BAC7_TRYCR Serine/threonine-protein phosphatase OS=Trypanosoma cruzi Dm28c OX=1416333 GN=TCDM_07271 PE=3 SV=1;>tr|Q4DDM9|Q4DDM9_TRYCC Serine/threonine-protein phosphatase OS=Trypanosoma cruzi (strain CL Brener) OX=353153 GN=Tc00.1047053507601.	576
tr|K2LZ01|K2LZ01_TRYCR;tr|Q4DIZ9|Q4DIZ9_TRYCC;tr|K2N0S2|K2N0S2_TRYCR;tr|A0A3R7NAN7|A0A3R7NAN7_TRYRA;tr|A0A3R7K286|A0A3R7K286_TRYRA	tr|K2LZ01|K2LZ01_TRYCR;tr|Q4DIZ9|Q4DIZ9_TRYCC;tr|K2N0S2|K2N0S2_TRYCR	>tr|K2LZ01|K2LZ01_TRYCR 40S ribosomal protein S2, putative (Fragment) OS=Trypanosoma cruzi marinkellei OX=85056 GN=MOQ_008343 PE=3 SV=1;>tr|Q4DIZ9|Q4DIZ9_TRYCC 40S ribosomal protein S2, putative OS=Trypanosoma cruzi (strain CL Brener) OX=353153 GN=Tc00.104	577						0,1 --˃ -1
tr|K2LZ25|K2LZ25_TRYCR	tr|K2LZ25|K2LZ25_TRYCR	>tr|K2LZ25|K2LZ25_TRYCR Lysine--tRNA ligase OS=Trypanosoma cruzi marinkellei OX=85056 GN=MOQ_008327 PE=3 SV=1	578
tr|K2LZI1|K2LZI1_TRYCR	tr|K2LZI1|K2LZI1_TRYCR	>tr|K2LZI1|K2LZI1_TRYCR Uncharacterized protein OS=Trypanosoma cruzi marinkellei OX=85056 GN=MOQ_008195 PE=4 SV=1	579		1 --˃ -1		1 --˃ 0		1 --˃ 0
tr|K2M094|K2M094_TRYCR	tr|K2M094|K2M094_TRYCR	>tr|K2M094|K2M094_TRYCR Thioredoxin-like_fold domain-containing protein OS=Trypanosoma cruzi marinkellei OX=85056 GN=MOQ_007873 PE=4 SV=1	580
tr|K2M0D6|K2M0D6_TRYCR	tr|K2M0D6|K2M0D6_TRYCR	>tr|K2M0D6|K2M0D6_TRYCR Eukaryotic translation initiation factor 3 subunit I OS=Trypanosoma cruzi marinkellei OX=85056 GN=MOQ_007827 PE=3 SV=1	581											0 --˃ 3
tr|K2M0E5|K2M0E5_TRYCR	tr|K2M0E5|K2M0E5_TRYCR	>tr|K2M0E5|K2M0E5_TRYCR Phosphoenolpyruvate mutase, putative OS=Trypanosoma cruzi marinkellei OX=85056 GN=MOQ_007818 PE=4 SV=1	582
tr|K2M1N1|K2M1N1_TRYCR;tr|K2NEF5|K2NEF5_TRYCR	tr|K2M1N1|K2M1N1_TRYCR	>tr|K2M1N1|K2M1N1_TRYCR Retrotransposon hot spot (RHS) protein, putative (Fragment) OS=Trypanosoma cruzi marinkellei OX=85056 GN=MOQ_007362 PE=4 SV=1	583											0 --˃ 3
tr|K2M2Q6|K2M2Q6_TRYCR;tr|K2MUC9|K2MUC9_TRYCR	tr|K2M2Q6|K2M2Q6_TRYCR;tr|K2MUC9|K2MUC9_TRYCR	>tr|K2M2Q6|K2M2Q6_TRYCR Aldo-keto reductase OS=Trypanosoma cruzi marinkellei OX=85056 GN=MOQ_006978 PE=4 SV=1;>tr|K2MUC9|K2MUC9_TRYCR Aldo-keto reductase OS=Trypanosoma cruzi marinkellei OX=85056 GN=MOQ_006884 PE=4 SV=1	584											0 --˃ 4
tr|K2M4M7|K2M4M7_TRYCR	tr|K2M4M7|K2M4M7_TRYCR	>tr|K2M4M7|K2M4M7_TRYCR Uncharacterized protein OS=Trypanosoma cruzi marinkellei OX=85056 GN=MOQ_006300 PE=4 SV=1	585											0 --˃ 4
tr|K2M4S3|K2M4S3_TRYCR;tr|Q4E1M8|Q4E1M8_TRYCC;tr|V5BN65|V5BN65_TRYCR	tr|K2M4S3|K2M4S3_TRYCR;tr|Q4E1M8|Q4E1M8_TRYCC;tr|V5BN65|V5BN65_TRYCR	>tr|K2M4S3|K2M4S3_TRYCR Kinesin, putative OS=Trypanosoma cruzi marinkellei OX=85056 GN=MOQ_006264 PE=4 SV=1;>tr|Q4E1M8|Q4E1M8_TRYCC Uncharacterized protein OS=Trypanosoma cruzi (strain CL Brener) OX=353153 GN=Tc00.1047053507093.300 PE=4 SV=1;>tr|V5BN65|V5B	586
tr|K2M5C5|K2M5C5_TRYCR	tr|K2M5C5|K2M5C5_TRYCR	>tr|K2M5C5|K2M5C5_TRYCR Prolyl oligopeptidase, putative,serine peptidase clan SC, family S9A, putative OS=Trypanosoma cruzi marinkellei OX=85056 GN=MOQ_006124 PE=4 SV=1	587									0,1 --˃ -1
tr|K2M5D3|K2M5D3_TRYCR	tr|K2M5D3|K2M5D3_TRYCR	>tr|K2M5D3|K2M5D3_TRYCR Uncharacterized protein OS=Trypanosoma cruzi marinkellei OX=85056 GN=MOQ_006122 PE=4 SV=1	588
tr|K2M5K0|K2M5K0_TRYCR	tr|K2M5K0|K2M5K0_TRYCR	>tr|K2M5K0|K2M5K0_TRYCR Coatomer beta subunit, putative (Fragment) OS=Trypanosoma cruzi marinkellei OX=85056 GN=MOQ_006066 PE=4 SV=1	589			0 --˃ 1									0 --˃ 1
tr|K2M5K4|K2M5K4_TRYCR	tr|K2M5K4|K2M5K4_TRYCR	>tr|K2M5K4|K2M5K4_TRYCR Calpain cysteine peptidase OS=Trypanosoma cruzi marinkellei OX=85056 GN=MOQ_006056 PE=3 SV=1	590											0 --˃ 3		0 --˃ 1
tr|V5BDL5|V5BDL5_TRYCR;tr|Q4DE30|Q4DE30_TRYCC;tr|K2M5T5|K2M5T5_TRYCR;tr|A0A061J2I2|A0A061J2I2_TRYRA;tr|A0A3R7NIY6|A0A3R7NIY6_TRYRA;tr|Q4CXT3|Q4CXT3_TRYCC	tr|V5BDL5|V5BDL5_TRYCR;tr|Q4DE30|Q4DE30_TRYCC;tr|K2M5T5|K2M5T5_TRYCR;tr|A0A061J2I2|A0A061J2I2_TRYRA;tr|A0A3R7NIY6|A0A3R7NIY6_TRYRA;tr|Q4CXT3|Q4CXT3_TRYCC	>tr|V5BDL5|V5BDL5_TRYCR RNA-binding protein OS=Trypanosoma cruzi Dm28c OX=1416333 GN=TCDM_05647 PE=4 SV=1;>tr|Q4DE30|Q4DE30_TRYCC RNA-binding protein, putative OS=Trypanosoma cruzi (strain CL Brener) OX=353153 GN=Tc00.1047053506649.80 PE=4 SV=1;>tr|K2M5T5|	591
tr|K2M628|K2M628_TRYCR	tr|K2M628|K2M628_TRYCR	>tr|K2M628|K2M628_TRYCR Nucleosome assembly protein-like protein, putative OS=Trypanosoma cruzi marinkellei OX=85056 GN=MOQ_005808 PE=3 SV=1	592											0 --˃ 2
tr|K2M6C2|K2M6C2_TRYCR;tr|K2MTS8|K2MTS8_TRYCR;tr|K2MNL5|K2MNL5_TRYCR	tr|K2M6C2|K2M6C2_TRYCR;tr|K2MTS8|K2MTS8_TRYCR;tr|K2MNL5|K2MNL5_TRYCR	>tr|K2M6C2|K2M6C2_TRYCR Alanine aminotransferase, putative OS=Trypanosoma cruzi marinkellei OX=85056 GN=MOQ_005688 PE=4 SV=1;>tr|K2MTS8|K2MTS8_TRYCR Alanine aminotransferase, putative OS=Trypanosoma cruzi marinkellei OX=85056 GN=MOQ_005687 PE=4 SV=1;>tr|K2	593											0 --˃ 3
tr|K2M6D9|K2M6D9_TRYCR	tr|K2M6D9|K2M6D9_TRYCR	>tr|K2M6D9|K2M6D9_TRYCR Uncharacterized protein OS=Trypanosoma cruzi marinkellei OX=85056 GN=MOQ_005674 PE=4 SV=1	594											0 --˃ 3
tr|Q4DYF9|Q4DYF9_TRYCC;tr|Q4CXI1|Q4CXI1_TRYCC;tr|K2M6L0|K2M6L0_TRYCR;tr|K2MSR4|K2MSR4_TRYCR;tr|V5DGZ5|V5DGZ5_TRYCR;tr|Q4CXI2|Q4CXI2_TRYCC;tr|Q4CU73|Q4CU73_TRYCC;tr|Q4CRF8|Q4CRF8_TRYCC;tr|A0A422NIJ9|A0A422NIJ9_TRYRA;tr|A0A3R7NEG4|A0A3R7NEG4_TRYRA	tr|Q4DYF9|Q4DYF9_TRYCC;tr|Q4CXI1|Q4CXI1_TRYCC;tr|K2M6L0|K2M6L0_TRYCR;tr|K2MSR4|K2MSR4_TRYCR;tr|V5DGZ5|V5DGZ5_TRYCR;tr|Q4CXI2|Q4CXI2_TRYCC;tr|Q4CU73|Q4CU73_TRYCC	>tr|Q4DYF9|Q4DYF9_TRYCC Elongation factor 1-alpha OS=Trypanosoma cruzi (strain CL Brener) OX=353153 GN=Tc00.1047053511367.360 PE=3 SV=1;>tr|Q4CXI1|Q4CXI1_TRYCC Elongation factor 1-alpha OS=Trypanosoma cruzi (strain CL Brener) OX=353153 GN=Tc00.104705351011	595													0 --˃ 1
tr|K2M6M4|K2M6M4_TRYCR	tr|K2M6M4|K2M6M4_TRYCR	>tr|K2M6M4|K2M6M4_TRYCR Mitochondrial processing peptidase alpha subunit OS=Trypanosoma cruzi marinkellei OX=85056 GN=MOQ_005605 PE=4 SV=1	596					0 --˃ 1
tr|K2M6S7|K2M6S7_TRYCR	tr|K2M6S7|K2M6S7_TRYCR	>tr|K2M6S7|K2M6S7_TRYCR Paraflagellar rod component, putative OS=Trypanosoma cruzi marinkellei OX=85056 GN=MOQ_005557 PE=4 SV=1	597											0 --˃ 3			0 --˃ -1
tr|V5DEC0|V5DEC0_TRYCR;tr|Q4CPV7|Q4CPV7_TRYCC;tr|K2M6U1|K2M6U1_TRYCR	tr|V5DEC0|V5DEC0_TRYCR;tr|Q4CPV7|Q4CPV7_TRYCC;tr|K2M6U1|K2M6U1_TRYCR	>tr|V5DEC0|V5DEC0_TRYCR Eukaryotic translation initiation factor 2 subunit OS=Trypanosoma cruzi Dm28c OX=1416333 GN=TCDM_05764 PE=4 SV=1;>tr|Q4CPV7|Q4CPV7_TRYCC Eukaryotic translation initiation factor 2 subunit, putative OS=Trypanosoma cruzi (strain CL Br	598
tr|K2M6V0|K2M6V0_TRYCR	tr|K2M6V0|K2M6V0_TRYCR	>tr|K2M6V0|K2M6V0_TRYCR 40S ribosomal protein S6 OS=Trypanosoma cruzi marinkellei OX=85056 GN=MOQ_005518 PE=3 SV=1	599											0 --˃ 3	0 --˃ -1
tr|K2M715|K2M715_TRYCR	tr|K2M715|K2M715_TRYCR	>tr|K2M715|K2M715_TRYCR Dynamin-like protein, putative OS=Trypanosoma cruzi marinkellei OX=85056 GN=MOQ_005405 PE=4 SV=1	600											0 --˃ 3	0 --˃ -1
tr|K2M757|K2M757_TRYCR	tr|K2M757|K2M757_TRYCR	>tr|K2M757|K2M757_TRYCR ATP synthase F1 subunit gamma protein, putative OS=Trypanosoma cruzi marinkellei OX=85056 GN=MOQ_005336 PE=4 SV=1	601
tr|K2M790|K2M790_TRYCR	tr|K2M790|K2M790_TRYCR	>tr|K2M790|K2M790_TRYCR Elongation factor 1-gamma (EF-1-gamma), putative (Fragment) OS=Trypanosoma cruzi marinkellei OX=85056 GN=MOQ_005290 PE=3 SV=1	602						0 --˃ -1					0 --˃ 3
tr|K2M7F4|K2M7F4_TRYCR	tr|K2M7F4|K2M7F4_TRYCR	>tr|K2M7F4|K2M7F4_TRYCR Uncharacterized protein OS=Trypanosoma cruzi marinkellei OX=85056 GN=MOQ_005207 PE=4 SV=1	603				0 --˃ -1
tr|K2M884|K2M884_TRYCR	tr|K2M884|K2M884_TRYCR	>tr|K2M884|K2M884_TRYCR Elongation factor Tu, putative OS=Trypanosoma cruzi marinkellei OX=85056 GN=MOQ_004911 PE=4 SV=1	604											0 --˃ 3
tr|Q4E5H8|Q4E5H8_TRYCC;tr|K2M892|K2M892_TRYCR;tr|Q4DB28|Q4DB28_TRYCC;tr|Q4DN74|Q4DN74_TRYCC;tr|K2MZR5|K2MZR5_TRYCR;tr|A0A3R7JXU7|A0A3R7JXU7_TRYRA;tr|A0A422NJ41|A0A422NJ41_TRYRA	tr|Q4E5H8|Q4E5H8_TRYCC;tr|K2M892|K2M892_TRYCR;tr|Q4DB28|Q4DB28_TRYCC;tr|Q4DN74|Q4DN74_TRYCC;tr|K2MZR5|K2MZR5_TRYCR	>tr|Q4E5H8|Q4E5H8_TRYCC Ribosomal protein OS=Trypanosoma cruzi (strain CL Brener) OX=353153 GN=Tc00.1047053511277.160 PE=3 SV=1;>tr|K2M892|K2M892_TRYCR Ribosomal protein OS=Trypanosoma cruzi marinkellei OX=85056 GN=MOQ_004899 PE=3 SV=1;>tr|Q4DB28|Q4DB28_TR	605												0 --˃ 1
tr|K2M8P0|K2M8P0_TRYCR	tr|K2M8P0|K2M8P0_TRYCR	>tr|K2M8P0|K2M8P0_TRYCR Arginase, putative OS=Trypanosoma cruzi marinkellei OX=85056 GN=MOQ_004750 PE=3 SV=1	606							1 --˃ 0
tr|K2M937|K2M937_TRYCR	tr|K2M937|K2M937_TRYCR	>tr|K2M937|K2M937_TRYCR Uncharacterized protein OS=Trypanosoma cruzi marinkellei OX=85056 GN=MOQ_004600 PE=4 SV=1	607
tr|K2MA66|K2MA66_TRYCR	tr|K2MA66|K2MA66_TRYCR	>tr|K2MA66|K2MA66_TRYCR Uncharacterized protein OS=Trypanosoma cruzi marinkellei OX=85056 GN=MOQ_004178 PE=4 SV=1	608											0 --˃ 3
tr|K2MA70|K2MA70_TRYCR;tr|Q4E389|Q4E389_TRYCC	tr|K2MA70|K2MA70_TRYCR	>tr|K2MA70|K2MA70_TRYCR Chaperonin containing t-complex protein, putative OS=Trypanosoma cruzi marinkellei OX=85056 GN=MOQ_004172 PE=3 SV=1	609											1 --˃ -1
tr|K2MAC8|K2MAC8_TRYCR	tr|K2MAC8|K2MAC8_TRYCR	>tr|K2MAC8|K2MAC8_TRYCR Calpain-like cysteine peptidase OS=Trypanosoma cruzi marinkellei OX=85056 GN=MOQ_004099 PE=3 SV=1	610											0 --˃ 3
tr|K2MAY9|K2MAY9_TRYCR;tr|A0A422MPY9|A0A422MPY9_TRYRA	tr|K2MAY9|K2MAY9_TRYCR;tr|A0A422MPY9|A0A422MPY9_TRYRA	>tr|K2MAY9|K2MAY9_TRYCR 40S ribosomal protein S3a OS=Trypanosoma cruzi marinkellei OX=85056 GN=MOQ_003831 PE=3 SV=1;>tr|A0A422MPY9|A0A422MPY9_TRYRA 40S ribosomal protein S3a (Fragment) OS=Trypanosoma rangeli OX=5698 GN=TraAM80_10322 PE=4 SV=1	611											0 --˃ 3
tr|K2MBU8|K2MBU8_TRYCR	tr|K2MBU8|K2MBU8_TRYCR	>tr|K2MBU8|K2MBU8_TRYCR NADH dehydrogenase, putative OS=Trypanosoma cruzi marinkellei OX=85056 GN=MOQ_003517 PE=4 SV=1	612											0 --˃ 3
tr|K2MC46|K2MC46_TRYCR	tr|K2MC46|K2MC46_TRYCR	>tr|K2MC46|K2MC46_TRYCR Uncharacterized protein OS=Trypanosoma cruzi marinkellei OX=85056 GN=MOQ_003363 PE=4 SV=1	613
tr|K2MCN3|K2MCN3_TRYCR	tr|K2MCN3|K2MCN3_TRYCR	>tr|K2MCN3|K2MCN3_TRYCR Dynamin, putative,vacuolar sortin protein 1, putative OS=Trypanosoma cruzi marinkellei OX=85056 GN=MOQ_003177 PE=3 SV=1	614
tr|K2MCT5|K2MCT5_TRYCR	tr|K2MCT5|K2MCT5_TRYCR	>tr|K2MCT5|K2MCT5_TRYCR Paraflagellar rod protein 3, putative OS=Trypanosoma cruzi marinkellei OX=85056 GN=MOQ_003131 PE=4 SV=1	615												0 --˃ 1
tr|K2MD23|K2MD23_TRYCR	tr|K2MD23|K2MD23_TRYCR	>tr|K2MD23|K2MD23_TRYCR Lipophosphoglycan biosynthetic protein OS=Trypanosoma cruzi marinkellei OX=85056 GN=MOQ_003058 PE=3 SV=1	616										2 --˃ 0
tr|K2MD88|K2MD88_TRYCR	tr|K2MD88|K2MD88_TRYCR	>tr|K2MD88|K2MD88_TRYCR Uncharacterized protein OS=Trypanosoma cruzi marinkellei OX=85056 GN=MOQ_003021 PE=4 SV=1	617											0 --˃ 3
tr|K2MDJ7|K2MDJ7_TRYCR;tr|A0A061IYQ2|A0A061IYQ2_TRYRA;tr|V5BP35|V5BP35_TRYCR;tr|V5BJM9|V5BJM9_TRYCR;tr|Q4D3K7|Q4D3K7_TRYCC;tr|Q4DTC5|Q4DTC5_TRYCC;tr|A0A3S5IR68|A0A3S5IR68_TRYRA	tr|K2MDJ7|K2MDJ7_TRYCR;tr|A0A061IYQ2|A0A061IYQ2_TRYRA	>tr|K2MDJ7|K2MDJ7_TRYCR Chaperonin HSP60, mitochondrial, putative OS=Trypanosoma cruzi marinkellei OX=85056 GN=MOQ_002865 PE=3 SV=1;>tr|A0A061IYQ2|A0A061IYQ2_TRYRA Chaperonin Hsp60 mitochondrial OS=Trypanosoma rangeli SC58 OX=429131 GN=TRSC58_04016 PE=3 SV	618	-1 --˃ 1								0 --˃ 1
tr|K2MDT7|K2MDT7_TRYCR	tr|K2MDT7|K2MDT7_TRYCR	>tr|K2MDT7|K2MDT7_TRYCR Chaperonin alpha subunit, putative OS=Trypanosoma cruzi marinkellei OX=85056 GN=MOQ_002749 PE=3 SV=1	619											0 --˃ 3
tr|K2MDY8|K2MDY8_TRYCR	tr|K2MDY8|K2MDY8_TRYCR	>tr|K2MDY8|K2MDY8_TRYCR Uncharacterized protein OS=Trypanosoma cruzi marinkellei OX=85056 GN=MOQ_002701 PE=4 SV=1	620											0 --˃ 3
tr|K2MEG5|K2MEG5_TRYCR	tr|K2MEG5|K2MEG5_TRYCR	>tr|K2MEG5|K2MEG5_TRYCR Phosphomannomutase-like protein, putative OS=Trypanosoma cruzi marinkellei OX=85056 GN=MOQ_002495 PE=3 SV=1	621											0 --˃ 4
tr|Q4D057|Q4D057_TRYCC;tr|K2MF89|K2MF89_TRYCR;tr|Q4DAQ9|Q4DAQ9_TRYCC;tr|A0A061IVV8|A0A061IVV8_TRYRA;tr|A0A3R7KYR3|A0A3R7KYR3_TRYRA	tr|Q4D057|Q4D057_TRYCC;tr|K2MF89|K2MF89_TRYCR;tr|Q4DAQ9|Q4DAQ9_TRYCC;tr|A0A061IVV8|A0A061IVV8_TRYRA;tr|A0A3R7KYR3|A0A3R7KYR3_TRYRA	>tr|Q4D057|Q4D057_TRYCC J domain-containing protein OS=Trypanosoma cruzi (strain CL Brener) OX=353153 GN=Tc00.1047053510347.50 PE=4 SV=1;>tr|K2MF89|K2MF89_TRYCR J domain-containing protein OS=Trypanosoma cruzi marinkellei OX=85056 GN=MOQ_002404 PE=4 SV=1;>	622
tr|K2MFU3|K2MFU3_TRYCR	tr|K2MFU3|K2MFU3_TRYCR	>tr|K2MFU3|K2MFU3_TRYCR Uncharacterized protein OS=Trypanosoma cruzi marinkellei OX=85056 GN=MOQ_010343 PE=4 SV=1	623
tr|K2MHJ1|K2MHJ1_TRYCR	tr|K2MHJ1|K2MHJ1_TRYCR	>tr|K2MHJ1|K2MHJ1_TRYCR Chaperone DNAJ protein, putative OS=Trypanosoma cruzi marinkellei OX=85056 GN=MOQ_009726 PE=3 SV=1	624
tr|K2MHP9|K2MHP9_TRYCR	tr|K2MHP9|K2MHP9_TRYCR	>tr|K2MHP9|K2MHP9_TRYCR Trypanothione synthetase, putative OS=Trypanosoma cruzi marinkellei OX=85056 GN=MOQ_009669 PE=4 SV=1	625											0 --˃ 3
tr|K2MHR5|K2MHR5_TRYCR	tr|K2MHR5|K2MHR5_TRYCR	>tr|K2MHR5|K2MHR5_TRYCR ATP-dependent Clp protease subunit, heat shock protein 100 (HSP100), putative OS=Trypanosoma cruzi marinkellei OX=85056 GN=MOQ_009649 PE=3 SV=1	626											0 --˃ 3
tr|K2MI56|K2MI56_TRYCR	tr|K2MI56|K2MI56_TRYCR	>tr|K2MI56|K2MI56_TRYCR Uncharacterized protein OS=Trypanosoma cruzi marinkellei OX=85056 GN=MOQ_009489 PE=4 SV=1	627
tr|K2MIM5|K2MIM5_TRYCR	tr|K2MIM5|K2MIM5_TRYCR	>tr|K2MIM5|K2MIM5_TRYCR Aldose 1-epimerase OS=Trypanosoma cruzi marinkellei OX=85056 GN=MOQ_009309 PE=3 SV=1	628
tr|K2MIU2|K2MIU2_TRYCR	tr|K2MIU2|K2MIU2_TRYCR	>tr|K2MIU2|K2MIU2_TRYCR Isocitrate dehydrogenase [NADP] OS=Trypanosoma cruzi marinkellei OX=85056 GN=MOQ_009241 PE=3 SV=1	629											0 --˃ 3
tr|K2MJ46|K2MJ46_TRYCR	tr|K2MJ46|K2MJ46_TRYCR	>tr|K2MJ46|K2MJ46_TRYCR Uncharacterized protein OS=Trypanosoma cruzi marinkellei OX=85056 GN=MOQ_009137 PE=4 SV=1	630											0 --˃ 3
tr|K2MJX5|K2MJX5_TRYCR	tr|K2MJX5|K2MJX5_TRYCR	>tr|K2MJX5|K2MJX5_TRYCR Uncharacterized protein OS=Trypanosoma cruzi marinkellei OX=85056 GN=MOQ_010339 PE=4 SV=1	631
tr|K2MJZ2|K2MJZ2_TRYCR;tr|K2NCF9|K2NCF9_TRYCR	tr|K2MJZ2|K2MJZ2_TRYCR	>tr|K2MJZ2|K2MJZ2_TRYCR Glutamamyl carboxypeptidase, putative,metallo-peptidase, clan MH, family M18, putative (Fragment) OS=Trypanosoma cruzi marinkellei OX=85056 GN=MOQ_008779 PE=4 SV=1	632							1 --˃ -1
tr|K2MK19|K2MK19_TRYCR;tr|K2MQH2|K2MQH2_TRYCR;tr|K2N364|K2N364_TRYCR	tr|K2MK19|K2MK19_TRYCR;tr|K2MQH2|K2MQH2_TRYCR	>tr|K2MK19|K2MK19_TRYCR Uncharacterized protein (Fragment) OS=Trypanosoma cruzi marinkellei OX=85056 GN=MOQ_008754 PE=4 SV=1;>tr|K2MQH2|K2MQH2_TRYCR Uncharacterized protein (Fragment) OS=Trypanosoma cruzi marinkellei OX=85056 GN=MOQ_008367 PE=4 SV=1	633					0 --˃ -1						0 --˃ 3
tr|K2MKB2|K2MKB2_TRYCR;tr|K2MLV8|K2MLV8_TRYCR	tr|K2MKB2|K2MKB2_TRYCR;tr|K2MLV8|K2MLV8_TRYCR	>tr|K2MKB2|K2MKB2_TRYCR NUP-1 protein, putative (Fragment) OS=Trypanosoma cruzi marinkellei OX=85056 GN=MOQ_008686 PE=4 SV=1;>tr|K2MLV8|K2MLV8_TRYCR NUP-1 protein, putative OS=Trypanosoma cruzi marinkellei OX=85056 GN=MOQ_009663 PE=4 SV=1	634									-1 --˃ 1
tr|Q4CXN1|Q4CXN1_TRYCC;tr|Q4CX05|Q4CX05_TRYCC;tr|K2MKU0|K2MKU0_TRYCR	tr|Q4CXN1|Q4CXN1_TRYCC;tr|Q4CX05|Q4CX05_TRYCC;tr|K2MKU0|K2MKU0_TRYCR	>tr|Q4CXN1|Q4CXN1_TRYCC Uncharacterized protein OS=Trypanosoma cruzi (strain CL Brener) OX=353153 GN=Tc00.1047053510293.30 PE=3 SV=1;>tr|Q4CX05|Q4CX05_TRYCC Uncharacterized protein OS=Trypanosoma cruzi (strain CL Brener) OX=353153 GN=Tc00.1047053508661.10	635
tr|K2MKX4|K2MKX4_TRYCR	tr|K2MKX4|K2MKX4_TRYCR	>tr|K2MKX4|K2MKX4_TRYCR Dolichol-phosphate mannosyltransferase subunit 1 OS=Trypanosoma cruzi marinkellei OX=85056 GN=MOQ_008468 PE=3 SV=1	636											0 --˃ 1
tr|K2MLT2|K2MLT2_TRYCR	tr|K2MLT2|K2MLT2_TRYCR	>tr|K2MLT2|K2MLT2_TRYCR RNA-binding protein, putative OS=Trypanosoma cruzi marinkellei OX=85056 GN=MOQ_009688 PE=4 SV=1	637											0 --˃ 3
tr|K2MM57|K2MM57_TRYCR	tr|K2MM57|K2MM57_TRYCR	>tr|K2MM57|K2MM57_TRYCR Uncharacterized protein OS=Trypanosoma cruzi marinkellei OX=85056 GN=MOQ_009540 PE=4 SV=1	638	0 --˃ -1										0 --˃ 3
tr|K2MMH1|K2MMH1_TRYCR	tr|K2MMH1|K2MMH1_TRYCR	>tr|K2MMH1|K2MMH1_TRYCR Cytosolic leucyl aminopeptidase, putative,metallo-peptidase, Clan MF, Family M17, putative OS=Trypanosoma cruzi marinkellei OX=85056 GN=MOQ_009423 PE=4 SV=1	639											0 --˃ 3			0 --˃ -1
tr|K2MMP1|K2MMP1_TRYCR	tr|K2MMP1|K2MMP1_TRYCR	>tr|K2MMP1|K2MMP1_TRYCR Ubiquitin-activating enzyme e1, putative OS=Trypanosoma cruzi marinkellei OX=85056 GN=MOQ_009347 PE=3 SV=1	640											0 --˃ 2
tr|K2MMQ6|K2MMQ6_TRYCR	tr|K2MMQ6|K2MMQ6_TRYCR	>tr|K2MMQ6|K2MMQ6_TRYCR Adenosylhomocysteinase OS=Trypanosoma cruzi marinkellei OX=85056 GN=MOQ_007824 PE=3 SV=1	641					0 --˃ -1
tr|K2MMT1|K2MMT1_TRYCR	tr|K2MMT1|K2MMT1_TRYCR	>tr|K2MMT1|K2MMT1_TRYCR Uncharacterized protein OS=Trypanosoma cruzi marinkellei OX=85056 GN=MOQ_007812 PE=3 SV=1	642											0 --˃ 3
tr|K2MMZ3|K2MMZ3_TRYCR	tr|K2MMZ3|K2MMZ3_TRYCR	>tr|K2MMZ3|K2MMZ3_TRYCR TPR_REGION domain-containing protein OS=Trypanosoma cruzi marinkellei OX=85056 GN=MOQ_007757 PE=4 SV=1	643				0 --˃ -1
tr|K2MNH7|K2MNH7_TRYCR	tr|K2MNH7|K2MNH7_TRYCR	>tr|K2MNH7|K2MNH7_TRYCR Macro domain-containing protein OS=Trypanosoma cruzi marinkellei OX=85056 GN=MOQ_007585 PE=4 SV=1	644											0 --˃ 3		0 --˃ 1
tr|K2MP00|K2MP00_TRYCR	tr|K2MP00|K2MP00_TRYCR	>tr|K2MP00|K2MP00_TRYCR Uncharacterized protein (Fragment) OS=Trypanosoma cruzi marinkellei OX=85056 GN=MOQ_007398 PE=4 SV=1	645			0 --˃ -1								0 --˃ 3
tr|K2MPT2|K2MPT2_TRYCR	tr|K2MPT2|K2MPT2_TRYCR	>tr|K2MPT2|K2MPT2_TRYCR Peptidase M20/M25/M40, putative OS=Trypanosoma cruzi marinkellei OX=85056 GN=MOQ_008641 PE=4 SV=1	646						0 --˃ -1					0 --˃ 4
tr|K2MPT4|K2MPT4_TRYCR	tr|K2MPT4|K2MPT4_TRYCR	>tr|K2MPT4|K2MPT4_TRYCR Uncharacterized protein OS=Trypanosoma cruzi marinkellei OX=85056 GN=MOQ_008639 PE=4 SV=1	647
tr|K2MPX5|K2MPX5_TRYCR	tr|K2MPX5|K2MPX5_TRYCR	>tr|K2MPX5|K2MPX5_TRYCR Uncharacterized protein OS=Trypanosoma cruzi marinkellei OX=85056 GN=MOQ_007126 PE=4 SV=1	648									0 --˃ -1
tr|K2MPX7|K2MPX7_TRYCR	tr|K2MPX7|K2MPX7_TRYCR	>tr|K2MPX7|K2MPX7_TRYCR 60S ribosomal protein L13, putative OS=Trypanosoma cruzi marinkellei OX=85056 GN=MOQ_008585 PE=3 SV=1	649						-1 --˃ 0	-1 --˃ 0			3 --˃ -1
tr|K2MQ95|K2MQ95_TRYCR	tr|K2MQ95|K2MQ95_TRYCR	>tr|K2MQ95|K2MQ95_TRYCR NADH-cytochrome b5 reductase OS=Trypanosoma cruzi marinkellei OX=85056 GN=MOQ_006965 PE=3 SV=1	650					0 --˃ -1						0 --˃ 3
tr|K2MQL8|K2MQL8_TRYCR	tr|K2MQL8|K2MQL8_TRYCR	>tr|K2MQL8|K2MQL8_TRYCR Elongation factor 2, putative (Fragment) OS=Trypanosoma cruzi marinkellei OX=85056 GN=MOQ_006823 PE=4 SV=1	651									0 --˃ -1		0 --˃ 3
tr|K2MQQ4|K2MQQ4_TRYCR	tr|K2MQQ4|K2MQQ4_TRYCR	>tr|K2MQQ4|K2MQQ4_TRYCR Uncharacterized protein OS=Trypanosoma cruzi marinkellei OX=85056 GN=MOQ_008275 PE=4 SV=1	652											1 --˃ 2
tr|K2MQU2|K2MQU2_TRYCR	tr|K2MQU2|K2MQU2_TRYCR	>tr|K2MQU2|K2MQU2_TRYCR Mitochondrial processing peptidase alpha subunit, putative OS=Trypanosoma cruzi marinkellei OX=85056 GN=MOQ_002187 PE=4 SV=1	653											0 --˃ 3
tr|K2MQW7|K2MQW7_TRYCR	tr|K2MQW7|K2MQW7_TRYCR	>tr|K2MQW7|K2MQW7_TRYCR Fatty acyl CoA synthetase 2, putative OS=Trypanosoma cruzi marinkellei OX=85056 GN=MOQ_002147 PE=4 SV=1	654											0 --˃ 3
tr|K2MUW9|K2MUW9_TRYCR;tr|K2MR09|K2MR09_TRYCR;tr|Q4DKA9|Q4DKA9_TRYCC;tr|Q4E0N1|Q4E0N1_TRYCC;tr|K2NHM7|K2NHM7_TRYCR;tr|K2MSC7|K2MSC7_TRYCR;tr|K2MZ51|K2MZ51_TRYCR;tr|K2MUW0|K2MUW0_TRYCR	tr|K2MUW9|K2MUW9_TRYCR;tr|K2MR09|K2MR09_TRYCR	>tr|K2MUW9|K2MUW9_TRYCR Trans-sialidase, putative (Fragment) OS=Trypanosoma cruzi marinkellei OX=85056 GN=MOQ_006705 PE=4 SV=1;>tr|K2MR09|K2MR09_TRYCR Trans-sialidase, putative (Fragment) OS=Trypanosoma cruzi marinkellei OX=85056 GN=MOQ_006704 PE=4 SV=1	655							0 --˃ 2
tr|K2MR61|K2MR61_TRYCR	tr|K2MR61|K2MR61_TRYCR	>tr|K2MR61|K2MR61_TRYCR Uncharacterized protein OS=Trypanosoma cruzi marinkellei OX=85056 GN=MOQ_006660 PE=4 SV=1	656											0 --˃ 4
tr|K2MRF9|K2MRF9_TRYCR	tr|K2MRF9|K2MRF9_TRYCR	>tr|K2MRF9|K2MRF9_TRYCR Short chain dehydrogenase, putative OS=Trypanosoma cruzi marinkellei OX=85056 GN=MOQ_006590 PE=3 SV=1	657									0 --˃ -1
tr|K2MRP7|K2MRP7_TRYCR;tr|A0A061J5G8|A0A061J5G8_TRYRA	tr|K2MRP7|K2MRP7_TRYCR	>tr|K2MRP7|K2MRP7_TRYCR Uncharacterized protein OS=Trypanosoma cruzi marinkellei OX=85056 GN=MOQ_006469 PE=4 SV=1	658
tr|K2MRY2|K2MRY2_TRYCR	tr|K2MRY2|K2MRY2_TRYCR	>tr|K2MRY2|K2MRY2_TRYCR Isocitrate dehydrogenase [NADP] OS=Trypanosoma cruzi marinkellei OX=85056 GN=MOQ_006369 PE=3 SV=1	659							1 --˃ -1
tr|K2MS10|K2MS10_TRYCR	tr|K2MS10|K2MS10_TRYCR	>tr|K2MS10|K2MS10_TRYCR Uncharacterized protein OS=Trypanosoma cruzi marinkellei OX=85056 GN=MOQ_006338 PE=3 SV=1	660											0 --˃ 1
tr|K2MS18|K2MS18_TRYCR	tr|K2MS18|K2MS18_TRYCR	>tr|K2MS18|K2MS18_TRYCR Calpain-like cysteine peptidase, putative OS=Trypanosoma cruzi marinkellei OX=85056 GN=MOQ_001731 PE=3 SV=1	661
tr|K2MS21|K2MS21_TRYCR	tr|K2MS21|K2MS21_TRYCR	>tr|K2MS21|K2MS21_TRYCR Proteasome subunit alpha type OS=Trypanosoma cruzi marinkellei OX=85056 GN=MOQ_007781 PE=3 SV=1	662
tr|K2MS42|K2MS42_TRYCR;tr|Q4CYS4|Q4CYS4_TRYCC	tr|K2MS42|K2MS42_TRYCR	>tr|K2MS42|K2MS42_TRYCR Uncharacterized protein OS=Trypanosoma cruzi marinkellei OX=85056 GN=MOQ_006298 PE=4 SV=1	663
tr|K2MS47|K2MS47_TRYCR;tr|A0A061IUZ6|A0A061IUZ6_TRYRA;tr|A0A061J4G7|A0A061J4G7_TRYRA	tr|K2MS47|K2MS47_TRYCR	>tr|K2MS47|K2MS47_TRYCR Peptidase t, putative OS=Trypanosoma cruzi marinkellei OX=85056 GN=MOQ_007756 PE=4 SV=1	664										1 --˃ 0
tr|K2MS71|K2MS71_TRYCR;tr|A0A061J3B3|A0A061J3B3_TRYRA;tr|A0A3R7NQ04|A0A3R7NQ04_TRYRA	tr|K2MS71|K2MS71_TRYCR	>tr|K2MS71|K2MS71_TRYCR Uncharacterized protein OS=Trypanosoma cruzi marinkellei OX=85056 GN=MOQ_001700 PE=4 SV=1	665
tr|K2MSC2|K2MSC2_TRYCR	tr|K2MSC2|K2MSC2_TRYCR	>tr|K2MSC2|K2MSC2_TRYCR DNA topoisomerase II, putative OS=Trypanosoma cruzi marinkellei OX=85056 GN=MOQ_006223 PE=4 SV=1	666
tr|K2MSE7|K2MSE7_TRYCR	tr|K2MSE7|K2MSE7_TRYCR	>tr|K2MSE7|K2MSE7_TRYCR Uncharacterized protein OS=Trypanosoma cruzi marinkellei OX=85056 GN=MOQ_001585 PE=4 SV=1	667											0 --˃ 3
tr|K2MSH2|K2MSH2_TRYCR	tr|K2MSH2|K2MSH2_TRYCR	>tr|K2MSH2|K2MSH2_TRYCR Glucokinase OS=Trypanosoma cruzi marinkellei OX=85056 GN=MOQ_006183 PE=4 SV=1	668
tr|K2MSI8|K2MSI8_TRYCR	tr|K2MSI8|K2MSI8_TRYCR	>tr|K2MSI8|K2MSI8_TRYCR GRAM domain-containing protein OS=Trypanosoma cruzi marinkellei OX=85056 GN=MOQ_006166 PE=4 SV=1	669
tr|K2MST0|K2MST0_TRYCR	tr|K2MST0|K2MST0_TRYCR	>tr|K2MST0|K2MST0_TRYCR Protein disulfide isomerase, putative OS=Trypanosoma cruzi marinkellei OX=85056 GN=MOQ_006103 PE=3 SV=1	670		0 --˃ -1									0 --˃ 3
tr|K2MSU8|K2MSU8_TRYCR	tr|K2MSU8|K2MSU8_TRYCR	>tr|K2MSU8|K2MSU8_TRYCR Uncharacterized protein OS=Trypanosoma cruzi marinkellei OX=85056 GN=MOQ_006095 PE=4 SV=1	671
tr|V5D560|V5D560_TRYCR;tr|Q4CZ83|Q4CZ83_TRYCC;tr|K2MSW9|K2MSW9_TRYCR;tr|Q4CY81|Q4CY81_TRYCC;tr|Q4D2N5|Q4D2N5_TRYCC	tr|V5D560|V5D560_TRYCR;tr|Q4CZ83|Q4CZ83_TRYCC;tr|K2MSW9|K2MSW9_TRYCR;tr|Q4CY81|Q4CY81_TRYCC	>tr|V5D560|V5D560_TRYCR Axoneme central apparatus protein OS=Trypanosoma cruzi Dm28c OX=1416333 GN=TCDM_09750 PE=4 SV=1;>tr|Q4CZ83|Q4CZ83_TRYCC Axoneme central apparatus protein, putative OS=Trypanosoma cruzi (strain CL Brener) OX=353153 GN=Tc00.1047053510	672												0 --˃ 2	0 --˃ -3
tr|K2MSX8|K2MSX8_TRYCR	tr|K2MSX8|K2MSX8_TRYCR	>tr|K2MSX8|K2MSX8_TRYCR Calpain-like cysteine peptidase OS=Trypanosoma cruzi marinkellei OX=85056 GN=MOQ_006055 PE=3 SV=1	673											0 --˃ 4
tr|K2MT28|K2MT28_TRYCR	tr|K2MT28|K2MT28_TRYCR	>tr|K2MT28|K2MT28_TRYCR Uncharacterized protein OS=Trypanosoma cruzi marinkellei OX=85056 GN=MOQ_005985 PE=4 SV=1	674											0 --˃ 3
tr|K2MT40|K2MT40_TRYCR;tr|V5DBB0|V5DBB0_TRYCR;tr|Q4DXC9|Q4DXC9_TRYCC	tr|K2MT40|K2MT40_TRYCR;tr|V5DBB0|V5DBB0_TRYCR;tr|Q4DXC9|Q4DXC9_TRYCC	>tr|K2MT40|K2MT40_TRYCR Replication protein A subunit OS=Trypanosoma cruzi marinkellei OX=85056 GN=MOQ_001354 PE=3 SV=1;>tr|V5DBB0|V5DBB0_TRYCR Replication protein A subunit OS=Trypanosoma cruzi Dm28c OX=1416333 GN=TCDM_07088 PE=3 SV=1;>tr|Q4DXC9|Q4DXC9_TR	675													-3 --˃ 1
tr|K2MT82|K2MT82_TRYCR;tr|K2N6J9|K2N6J9_TRYCR	tr|K2MT82|K2MT82_TRYCR;tr|K2N6J9|K2N6J9_TRYCR	>tr|K2MT82|K2MT82_TRYCR 60S ribosomal protein L10, putative OS=Trypanosoma cruzi marinkellei OX=85056 GN=MOQ_005910 PE=4 SV=1;>tr|K2N6J9|K2N6J9_TRYCR 60S ribosomal protein L10, putative OS=Trypanosoma cruzi marinkellei OX=85056 GN=MOQ_005909 PE=4 SV=1	676											0 --˃ 2	0 --˃ 3
tr|K2MTB2|K2MTB2_TRYCR	tr|K2MTB2|K2MTB2_TRYCR	>tr|K2MTB2|K2MTB2_TRYCR Calpain-like cysteine peptidase OS=Trypanosoma cruzi marinkellei OX=85056 GN=MOQ_005872 PE=3 SV=1	677											0 --˃ 3
tr|K2MTD5|K2MTD5_TRYCR	tr|K2MTD5|K2MTD5_TRYCR	>tr|K2MTD5|K2MTD5_TRYCR Aminoacylase, putative,N-acyl-L-amino acid amidohydrolase, putative OS=Trypanosoma cruzi marinkellei OX=85056 GN=MOQ_007293 PE=4 SV=1	678											1,-1 --˃ 3
tr|K2MTF7|K2MTF7_TRYCR	tr|K2MTF7|K2MTF7_TRYCR	>tr|K2MTF7|K2MTF7_TRYCR Glutamate dehydrogenase, putative OS=Trypanosoma cruzi marinkellei OX=85056 GN=MOQ_005811 PE=4 SV=1	679	1 --˃ -2			1 --˃ 0
tr|K2MTL3|K2MTL3_TRYCR	tr|K2MTL3|K2MTL3_TRYCR	>tr|K2MTL3|K2MTL3_TRYCR U-box domain-containing protein OS=Trypanosoma cruzi marinkellei OX=85056 GN=MOQ_001224 PE=4 SV=1	680
tr|K2MTN4|K2MTN4_TRYCR	tr|K2MTN4|K2MTN4_TRYCR	>tr|K2MTN4|K2MTN4_TRYCR Uncharacterized protein OS=Trypanosoma cruzi marinkellei OX=85056 GN=MOQ_007198 PE=4 SV=1	681											0 --˃ 3
tr|K2MTR3|K2MTR3_TRYCR	tr|K2MTR3|K2MTR3_TRYCR	>tr|K2MTR3|K2MTR3_TRYCR 2-methoxy-6-polyprenyl-1,4-benzoquinol methylase, mitochondrial OS=Trypanosoma cruzi marinkellei OX=85056 GN=MOQ_007163 PE=3 SV=1	682
tr|K2MTT7|K2MTT7_TRYCR	tr|K2MTT7|K2MTT7_TRYCR	>tr|K2MTT7|K2MTT7_TRYCR Uncharacterized protein (Fragment) OS=Trypanosoma cruzi marinkellei OX=85056 GN=MOQ_001156 PE=4 SV=1	683											0 --˃ 3
tr|K2MTZ8|K2MTZ8_TRYCR	tr|K2MTZ8|K2MTZ8_TRYCR	>tr|K2MTZ8|K2MTZ8_TRYCR Protein disulfide isomerase, putative OS=Trypanosoma cruzi marinkellei OX=85056 GN=MOQ_001066 PE=3 SV=1	684											0 --˃ 3		0 --˃ -1
tr|K2MU08|K2MU08_TRYCR	tr|K2MU08|K2MU08_TRYCR	>tr|K2MU08|K2MU08_TRYCR Asparagine synthetase a, putative OS=Trypanosoma cruzi marinkellei OX=85056 GN=MOQ_001051 PE=4 SV=1	685											0 --˃ 2
tr|K2MU84|K2MU84_TRYCR	tr|K2MU84|K2MU84_TRYCR	>tr|K2MU84|K2MU84_TRYCR Uncharacterized protein (Fragment) OS=Trypanosoma cruzi marinkellei OX=85056 GN=MOQ_006941 PE=4 SV=1	686						0 --˃ 1, -1					0 --˃ 3
tr|K2MUJ0|K2MUJ0_TRYCR	tr|K2MUJ0|K2MUJ0_TRYCR	>tr|K2MUJ0|K2MUJ0_TRYCR Transaldolase OS=Trypanosoma cruzi marinkellei OX=85056 GN=MOQ_010286 PE=3 SV=1	687											0 --˃ 3
tr|K2MUN9|K2MUN9_TRYCR	tr|K2MUN9|K2MUN9_TRYCR	>tr|K2MUN9|K2MUN9_TRYCR Tyrosyl or methionyl-tRNA synthetase, putative OS=Trypanosoma cruzi marinkellei OX=85056 GN=MOQ_010257 PE=4 SV=1	688										2 --˃ 0
tr|V5BLX4|V5BLX4_TRYCR;tr|Q4DAW6|Q4DAW6_TRYCC;tr|K2MUS2|K2MUS2_TRYCR;tr|Q4CKY8|Q4CKY8_TRYCC	tr|V5BLX4|V5BLX4_TRYCR;tr|Q4DAW6|Q4DAW6_TRYCC;tr|K2MUS2|K2MUS2_TRYCR;tr|Q4CKY8|Q4CKY8_TRYCC	>tr|V5BLX4|V5BLX4_TRYCR Proteasome subunit alpha type OS=Trypanosoma cruzi Dm28c OX=1416333 GN=TCDM_04244 PE=3 SV=1;>tr|Q4DAW6|Q4DAW6_TRYCC Proteasome subunit alpha type OS=Trypanosoma cruzi (strain CL Brener) OX=353153 GN=Tc00.1047053504069.10 PE=3 SV=1;>	689						0 --˃ 1								0,-1 --˃ -4
tr|K2MUX5|K2MUX5_TRYCR	tr|K2MUX5|K2MUX5_TRYCR	>tr|K2MUX5|K2MUX5_TRYCR Uncharacterized protein OS=Trypanosoma cruzi marinkellei OX=85056 GN=MOQ_005279 PE=4 SV=1	690										0 --˃ 1				0 --˃ -1
tr|K2MV48|K2MV48_TRYCR	tr|K2MV48|K2MV48_TRYCR	>tr|K2MV48|K2MV48_TRYCR Imidazolonepropionase, putative OS=Trypanosoma cruzi marinkellei OX=85056 GN=MOQ_010040 PE=4 SV=1	691											0 --˃ 3
tr|K2MV71|K2MV71_TRYCR	tr|K2MV71|K2MV71_TRYCR	>tr|K2MV71|K2MV71_TRYCR 2-oxoisovalerate dehydrogenase subunit alpha OS=Trypanosoma cruzi marinkellei OX=85056 GN=MOQ_005168 PE=3 SV=1	692											0 --˃ 3
tr|K2MVB3|K2MVB3_TRYCR	tr|K2MVB3|K2MVB3_TRYCR	>tr|K2MVB3|K2MVB3_TRYCR Glutamine synthetase, putative OS=Trypanosoma cruzi marinkellei OX=85056 GN=MOQ_000623 PE=3 SV=1	693
tr|K2MVD4|K2MVD4_TRYCR	tr|K2MVD4|K2MVD4_TRYCR	>tr|K2MVD4|K2MVD4_TRYCR Tyrosine aminotransferase, putative OS=Trypanosoma cruzi marinkellei OX=85056 GN=MOQ_006575 PE=3 SV=1	694
tr|K2MVF7|K2MVF7_TRYCR	tr|K2MVF7|K2MVF7_TRYCR	>tr|K2MVF7|K2MVF7_TRYCR Seryl-tRNA synthetase, putative OS=Trypanosoma cruzi marinkellei OX=85056 GN=MOQ_000563 PE=4 SV=1	695											0 --˃ 3
tr|K2MVI8|K2MVI8_TRYCR	tr|K2MVI8|K2MVI8_TRYCR	>tr|K2MVI8|K2MVI8_TRYCR 3-methylcrotonoyl-CoA carboxylase beta subunit, putative OS=Trypanosoma cruzi marinkellei OX=85056 GN=MOQ_000520 PE=4 SV=1	696
tr|K2MVJ2|K2MVJ2_TRYCR	tr|K2MVJ2|K2MVJ2_TRYCR	>tr|K2MVJ2|K2MVJ2_TRYCR Aminopeptidase, putative,metallo-peptidase, Clan MF, Family M17, putative OS=Trypanosoma cruzi marinkellei OX=85056 GN=MOQ_000515 PE=4 SV=1	697	0 --˃ -1										0 --˃ 3
tr|K2MVL3|K2MVL3_TRYCR	tr|K2MVL3|K2MVL3_TRYCR	>tr|K2MVL3|K2MVL3_TRYCR Uncharacterized protein OS=Trypanosoma cruzi marinkellei OX=85056 GN=MOQ_005079 PE=4 SV=1	698
tr|K2MVM1|K2MVM1_TRYCR;tr|K2N3L6|K2N3L6_TRYCR	tr|K2MVM1|K2MVM1_TRYCR;tr|K2N3L6|K2N3L6_TRYCR	>tr|K2MVM1|K2MVM1_TRYCR Pyruvate, phosphate dikinase OS=Trypanosoma cruzi marinkellei OX=85056 GN=MOQ_000480 PE=3 SV=1;>tr|K2N3L6|K2N3L6_TRYCR Pyruvate phosphate dikinase, putative (Fragment) OS=Trypanosoma cruzi marinkellei OX=85056 GN=MOQ_007006 PE=4 SV=	699											1 --˃ 2
tr|K2MVM3|K2MVM3_TRYCR	tr|K2MVM3|K2MVM3_TRYCR	>tr|K2MVM3|K2MVM3_TRYCR 3-oxo-5-alpha-steroid 4-dehydrogenase, putative OS=Trypanosoma cruzi marinkellei OX=85056 GN=MOQ_005064 PE=4 SV=1	700											0 --˃ 3
tr|K2MVM5|K2MVM5_TRYCR	tr|K2MVM5|K2MVM5_TRYCR	>tr|K2MVM5|K2MVM5_TRYCR Pyruvate dehydrogenase E1 component subunit beta OS=Trypanosoma cruzi marinkellei OX=85056 GN=MOQ_005059 PE=4 SV=1	701
tr|K2MVR2|K2MVR2_TRYCR	tr|K2MVR2|K2MVR2_TRYCR	>tr|K2MVR2|K2MVR2_TRYCR G-actin binding protein, putative,twinfilin, putative OS=Trypanosoma cruzi marinkellei OX=85056 GN=MOQ_000443 PE=4 SV=1	702											0 --˃ 2
tr|K2MVS0|K2MVS0_TRYCR	tr|K2MVS0|K2MVS0_TRYCR	>tr|K2MVS0|K2MVS0_TRYCR Heat shock protein, putative OS=Trypanosoma cruzi marinkellei OX=85056 GN=MOQ_004983 PE=4 SV=1	703											0 --˃ 3
tr|K2MVT4|K2MVT4_TRYCR	tr|K2MVT4|K2MVT4_TRYCR	>tr|K2MVT4|K2MVT4_TRYCR Prolyl-tRNA synthetase, putative,bifunctional aminoacyl-tRNA synthetase, putative OS=Trypanosoma cruzi marinkellei OX=85056 GN=MOQ_004963 PE=3 SV=1	704									0 --˃ -1
tr|K2MVW8|K2MVW8_TRYCR	tr|K2MVW8|K2MVW8_TRYCR	>tr|K2MVW8|K2MVW8_TRYCR Alcohol dehydrogenase, putative OS=Trypanosoma cruzi marinkellei OX=85056 GN=MOQ_004912 PE=4 SV=1	705											0 --˃ 3
tr|K2MVW9|K2MVW9_TRYCR	tr|K2MVW9|K2MVW9_TRYCR	>tr|K2MVW9|K2MVW9_TRYCR Aspartate aminotransferase, mitochondrial, putative OS=Trypanosoma cruzi marinkellei OX=85056 GN=MOQ_000380 PE=4 SV=1	706										-1 --˃ 0
tr|K2MVY5|K2MVY5_TRYCR	tr|K2MVY5|K2MVY5_TRYCR	>tr|K2MVY5|K2MVY5_TRYCR Aconitate hydratase OS=Trypanosoma cruzi marinkellei OX=85056 GN=MOQ_004887 PE=3 SV=1	707													0 --˃ 3
tr|K2MW26|K2MW26_TRYCR	tr|K2MW26|K2MW26_TRYCR	>tr|K2MW26|K2MW26_TRYCR Pyruvate kinase OS=Trypanosoma cruzi marinkellei OX=85056 GN=MOQ_004839 PE=3 SV=1	708							0 --˃ -1				0 --˃ 3
tr|K2MW61|K2MW61_TRYCR	tr|K2MW61|K2MW61_TRYCR	>tr|K2MW61|K2MW61_TRYCR OSM3-like kinesin, putative OS=Trypanosoma cruzi marinkellei OX=85056 GN=MOQ_006235 PE=4 SV=1	709		0 --˃ -1									0 --˃ 3
tr|K2MW74|K2MW74_TRYCR	tr|K2MW74|K2MW74_TRYCR	>tr|K2MW74|K2MW74_TRYCR Cysteine peptidase C (CPC), putative OS=Trypanosoma cruzi marinkellei OX=85056 GN=MOQ_000283 PE=3 SV=1	710
tr|K2MWC4|K2MWC4_TRYCR;tr|K2NC99|K2NC99_TRYCR	tr|K2MWC4|K2MWC4_TRYCR;tr|K2NC99|K2NC99_TRYCR	>tr|K2MWC4|K2MWC4_TRYCR Glycosomal phosphoenolpyruvate carboxykinase, putative OS=Trypanosoma cruzi marinkellei OX=85056 GN=MOQ_009660 PE=3 SV=1;>tr|K2NC99|K2NC99_TRYCR Glycosomal phosphoenolpyruvate carboxykinase, putative OS=Trypanosoma cruzi marinkellei	711														2 --˃ 0
tr|K2MWH1|K2MWH1_TRYCR	tr|K2MWH1|K2MWH1_TRYCR	>tr|K2MWH1|K2MWH1_TRYCR I/6 autoantigen, putative OS=Trypanosoma cruzi marinkellei OX=85056 GN=MOQ_000207 PE=4 SV=1	712										2 --˃ 0				2 --˃ -1
tr|K2MWJ1|K2MWJ1_TRYCR	tr|K2MWJ1|K2MWJ1_TRYCR	>tr|K2MWJ1|K2MWJ1_TRYCR Histidine ammonia-lyase OS=Trypanosoma cruzi marinkellei OX=85056 GN=MOQ_006123 PE=3 SV=1	713											0 --˃ 4
tr|K2MWL1|K2MWL1_TRYCR	tr|K2MWL1|K2MWL1_TRYCR	>tr|K2MWL1|K2MWL1_TRYCR Chaperonin, putative,T-complex protein 1, theta subunit, putative OS=Trypanosoma cruzi marinkellei OX=85056 GN=MOQ_006107 PE=3 SV=1	714
tr|K2MWL8|K2MWL8_TRYCR	tr|K2MWL8|K2MWL8_TRYCR	>tr|K2MWL8|K2MWL8_TRYCR Target of rapamycin kinase (TOR) kinase 3, putative OS=Trypanosoma cruzi marinkellei OX=85056 GN=MOQ_006092 PE=4 SV=1	715											0 --˃ 3
tr|K2MWN4|K2MWN4_TRYCR	tr|K2MWN4|K2MWN4_TRYCR	>tr|K2MWN4|K2MWN4_TRYCR Uncharacterized protein OS=Trypanosoma cruzi marinkellei OX=85056 GN=MOQ_006060 PE=3 SV=1	716
tr|K2MWQ9|K2MWQ9_TRYCR	tr|K2MWQ9|K2MWQ9_TRYCR	>tr|K2MWQ9|K2MWQ9_TRYCR Dihydrolipoamide acetyltransferase, putative OS=Trypanosoma cruzi marinkellei OX=85056 GN=MOQ_004630 PE=4 SV=1	717											0 --˃ 3			0 --˃ -1
tr|K2MWU8|K2MWU8_TRYCR	tr|K2MWU8|K2MWU8_TRYCR	>tr|K2MWU8|K2MWU8_TRYCR Succinate--CoA ligase [ADP-forming] subunit beta, mitochondrial OS=Trypanosoma cruzi marinkellei OX=85056 GN=MOQ_004612 PE=3 SV=1	718														0,-1 --˃ 2
tr|K2MWX4|K2MWX4_TRYCR	tr|K2MWX4|K2MWX4_TRYCR	>tr|K2MWX4|K2MWX4_TRYCR T-complex protein 1 subunit gamma OS=Trypanosoma cruzi marinkellei OX=85056 GN=MOQ_009429 PE=3 SV=1	719											0 --˃ 2		0 --˃ 2
tr|V5BDL7|V5BDL7_TRYCR;tr|Q4DE37|Q4DE37_TRYCC;tr|K2MWY1|K2MWY1_TRYCR;tr|A0A422NP08|A0A422NP08_TRYRA;tr|A0A061ISA1|A0A061ISA1_TRYRA;tr|Q4DLW4|Q4DLW4_TRYCC	tr|V5BDL7|V5BDL7_TRYCR;tr|Q4DE37|Q4DE37_TRYCC;tr|K2MWY1|K2MWY1_TRYCR	>tr|V5BDL7|V5BDL7_TRYCR Plasma membrane ATPase OS=Trypanosoma cruzi Dm28c OX=1416333 GN=TCDM_05654 PE=3 SV=1;>tr|Q4DE37|Q4DE37_TRYCC Plasma membrane ATPase OS=Trypanosoma cruzi (strain CL Brener) OX=353153 GN=Tc00.1047053506649.20 PE=3 SV=1;>tr|K2MWY1|K2MW	720										1 --˃ 0
tr|K2MXC9|K2MXC9_TRYCR	tr|K2MXC9|K2MXC9_TRYCR	>tr|K2MXC9|K2MXC9_TRYCR Proteasome subunit beta OS=Trypanosoma cruzi marinkellei OX=85056 GN=MOQ_004398 PE=3 SV=1	721											0 --˃ 2
tr|K2MXK3|K2MXK3_TRYCR	tr|K2MXK3|K2MXK3_TRYCR	>tr|K2MXK3|K2MXK3_TRYCR Uncharacterized protein OS=Trypanosoma cruzi marinkellei OX=85056 GN=MOQ_004301 PE=4 SV=1	722						-1 --˃ 1					0 --˃ 3
tr|K2MXK4|K2MXK4_TRYCR;tr|Q4CNK1|Q4CNK1_TRYCC	tr|K2MXK4|K2MXK4_TRYCR;tr|Q4CNK1|Q4CNK1_TRYCC	>tr|K2MXK4|K2MXK4_TRYCR Nucleolar protein, putative OS=Trypanosoma cruzi marinkellei OX=85056 GN=MOQ_009235 PE=4 SV=1;>tr|Q4CNK1|Q4CNK1_TRYCC Nucleolar protein, putative (Fragment) OS=Trypanosoma cruzi (strain CL Brener) OX=353153 GN=Tc00.1047053506189.10	723
tr|K2MXP0|K2MXP0_TRYCR	tr|K2MXP0|K2MXP0_TRYCR	>tr|K2MXP0|K2MXP0_TRYCR Phosphotransferase OS=Trypanosoma cruzi marinkellei OX=85056 GN=MOQ_005616 PE=3 SV=1	724											0 --˃ 3
tr|K2MXT0|K2MXT0_TRYCR	tr|K2MXT0|K2MXT0_TRYCR	>tr|K2MXT0|K2MXT0_TRYCR NTF2 domain-containing protein OS=Trypanosoma cruzi marinkellei OX=85056 GN=MOQ_005598 PE=4 SV=1	725
tr|K2MXV9|K2MXV9_TRYCR	tr|K2MXV9|K2MXV9_TRYCR	>tr|K2MXV9|K2MXV9_TRYCR Peroxiredoxin OS=Trypanosoma cruzi marinkellei OX=85056 GN=MOQ_009134 PE=3 SV=1	726			0 --˃ -1			0 --˃ 2
tr|K2MY10|K2MY10_TRYCR	tr|K2MY10|K2MY10_TRYCR	>tr|K2MY10|K2MY10_TRYCR Uncharacterized protein OS=Trypanosoma cruzi marinkellei OX=85056 GN=MOQ_004168 PE=4 SV=1	727											0 --˃ 3
tr|K2MY51|K2MY51_TRYCR	tr|K2MY51|K2MY51_TRYCR	>tr|K2MY51|K2MY51_TRYCR Uncharacterized protein OS=Trypanosoma cruzi marinkellei OX=85056 GN=MOQ_009008 PE=4 SV=1	728
tr|K2MY62|K2MY62_TRYCR	tr|K2MY62|K2MY62_TRYCR	>tr|K2MY62|K2MY62_TRYCR 1,2-Dihydroxy-3-keto-5-methylthiopentene dioxygenase, putative OS=Trypanosoma cruzi marinkellei OX=85056 GN=MOQ_004136 PE=4 SV=1	729											0 --˃ 4
tr|K2MYD1|K2MYD1_TRYCR	tr|K2MYD1|K2MYD1_TRYCR	>tr|K2MYD1|K2MYD1_TRYCR Superoxide dismutase OS=Trypanosoma cruzi marinkellei OX=85056 GN=MOQ_008923 PE=3 SV=1	730											0 --˃ 3
tr|K2MYH5|K2MYH5_TRYCR	tr|K2MYH5|K2MYH5_TRYCR	>tr|K2MYH5|K2MYH5_TRYCR Glutamine-dependent carbamoyl-phosphate synthetase, putative OS=Trypanosoma cruzi marinkellei OX=85056 GN=MOQ_008873 PE=3 SV=1	731								0 --˃ 1					-3,-2 --˃ -1
tr|K2MYJ9|K2MYJ9_TRYCR;tr|A0A061JBK7|A0A061JBK7_TRYRA	tr|K2MYJ9|K2MYJ9_TRYCR	>tr|K2MYJ9|K2MYJ9_TRYCR Uncharacterized protein OS=Trypanosoma cruzi marinkellei OX=85056 GN=MOQ_008851 PE=4 SV=1	732
tr|K2MYZ1|K2MYZ1_TRYCR	tr|K2MYZ1|K2MYZ1_TRYCR	>tr|K2MYZ1|K2MYZ1_TRYCR Proteasome activator protein pa26, putative OS=Trypanosoma cruzi marinkellei OX=85056 GN=MOQ_003853 PE=4 SV=1	733											0 --˃ 3			0 --˃ -1
tr|K2MZ11|K2MZ11_TRYCR;tr|V5B372|V5B372_TRYCR	tr|K2MZ11|K2MZ11_TRYCR	>tr|K2MZ11|K2MZ11_TRYCR ATP-dependent DEAD/H RNA helicase, putative OS=Trypanosoma cruzi marinkellei OX=85056 GN=MOQ_003828 PE=3 SV=1	734		0 --˃ -3				0 --˃ 1
tr|K2MZ40|K2MZ40_TRYCR	tr|K2MZ40|K2MZ40_TRYCR	>tr|K2MZ40|K2MZ40_TRYCR Thymidylate_kin domain-containing protein OS=Trypanosoma cruzi marinkellei OX=85056 GN=MOQ_003795 PE=4 SV=1	735								-1 --˃ 0			-1 --˃ 3
tr|K2MZ84|K2MZ84_TRYCR	tr|K2MZ84|K2MZ84_TRYCR	>tr|K2MZ84|K2MZ84_TRYCR Succinate--CoA ligase [ADP-forming] subunit alpha, mitochondrial OS=Trypanosoma cruzi marinkellei OX=85056 GN=MOQ_005105 PE=3 SV=1	736
tr|K2MZA4|K2MZA4_TRYCR	tr|K2MZA4|K2MZA4_TRYCR	>tr|K2MZA4|K2MZA4_TRYCR Uncharacterized protein OS=Trypanosoma cruzi marinkellei OX=85056 GN=MOQ_005091 PE=3 SV=1	737											0 --˃ 3
tr|K2MZF7|K2MZF7_TRYCR	tr|K2MZF7|K2MZF7_TRYCR	>tr|K2MZF7|K2MZF7_TRYCR DNA excision repair protein, putative,SNF2 family helicase-like protein, putative OS=Trypanosoma cruzi marinkellei OX=85056 GN=MOQ_005050 PE=4 SV=1	738
tr|K2MZK1|K2MZK1_TRYCR	tr|K2MZK1|K2MZK1_TRYCR	>tr|K2MZK1|K2MZK1_TRYCR Heat shock protein, putative OS=Trypanosoma cruzi marinkellei OX=85056 GN=MOQ_004982 PE=4 SV=1	739											0 --˃ 3
tr|K2MZK2|K2MZK2_TRYCR;tr|Q4CL84|Q4CL84_TRYCC	tr|K2MZK2|K2MZK2_TRYCR	>tr|K2MZK2|K2MZK2_TRYCR N-acetylglucosamine-6-phosphate deacetylase-like protein, putative OS=Trypanosoma cruzi marinkellei OX=85056 GN=MOQ_008450 PE=4 SV=1	740											1 --˃ 2
tr|Q4CUL0|Q4CUL0_TRYCC;tr|K2NNE3|K2NNE3_TRYCR;tr|K2MZN4|K2MZN4_TRYCR	tr|Q4CUL0|Q4CUL0_TRYCC;tr|K2NNE3|K2NNE3_TRYCR;tr|K2MZN4|K2MZN4_TRYCR	>tr|Q4CUL0|Q4CUL0_TRYCC 40S ribosomal protein S3, putative OS=Trypanosoma cruzi (strain CL Brener) OX=353153 GN=Tc00.1047053430605.29 PE=4 SV=1;>tr|K2NNE3|K2NNE3_TRYCR 40S ribosomal protein S3, putative OS=Trypanosoma cruzi marinkellei OX=85056 GN=MOQ_0058	741											0 --˃ -2
tr|K2MZU9|K2MZU9_TRYCR;tr|K2NBL2|K2NBL2_TRYCR;tr|K2NCI8|K2NCI8_TRYCR	tr|K2MZU9|K2MZU9_TRYCR	>tr|K2MZU9|K2MZU9_TRYCR Heat shock protein 85, putative OS=Trypanosoma cruzi marinkellei OX=85056 GN=MOQ_003581 PE=3 SV=1	742														-1 --˃ 0
tr|K2MZW3|K2MZW3_TRYCR	tr|K2MZW3|K2MZW3_TRYCR	>tr|K2MZW3|K2MZW3_TRYCR Uncharacterized protein OS=Trypanosoma cruzi marinkellei OX=85056 GN=MOQ_004849 PE=3 SV=1	743
tr|K2MZW7|K2MZW7_TRYCR	tr|K2MZW7|K2MZW7_TRYCR	>tr|K2MZW7|K2MZW7_TRYCR Diphosphomevalonate decarboxylase OS=Trypanosoma cruzi marinkellei OX=85056 GN=MOQ_004843 PE=3 SV=1	744		0 --˃ 2		0 --˃ -1							0 --˃ 2
tr|K2MZX1|K2MZX1_TRYCR	tr|K2MZX1|K2MZX1_TRYCR	>tr|K2MZX1|K2MZX1_TRYCR Uncharacterized protein OS=Trypanosoma cruzi marinkellei OX=85056 GN=MOQ_004838 PE=4 SV=1	745													0 --˃ 3
tr|K2N085|K2N085_TRYCR	tr|K2N085|K2N085_TRYCR	>tr|K2N085|K2N085_TRYCR Glycosomal malate dehydrogenase, putative OS=Trypanosoma cruzi marinkellei OX=85056 GN=MOQ_004733 PE=3 SV=1	746
tr|K2N0C8|K2N0C8_TRYCR	tr|K2N0C8|K2N0C8_TRYCR	>tr|K2N0C8|K2N0C8_TRYCR Fatty acyl CoA synthetase, putative OS=Trypanosoma cruzi marinkellei OX=85056 GN=MOQ_003307 PE=4 SV=1	747					0 --˃ -1						0 --˃ 3
tr|K2N0E5|K2N0E5_TRYCR	tr|K2N0E5|K2N0E5_TRYCR	>tr|K2N0E5|K2N0E5_TRYCR Quinone oxidoreductase, putative OS=Trypanosoma cruzi marinkellei OX=85056 GN=MOQ_003283 PE=4 SV=1	748											0,-1 --˃ 3
tr|K2N0M5|K2N0M5_TRYCR;tr|A0A061J4D7|A0A061J4D7_TRYRA	tr|K2N0M5|K2N0M5_TRYCR	>tr|K2N0M5|K2N0M5_TRYCR Rab GDP dissociation inhibitor OS=Trypanosoma cruzi marinkellei OX=85056 GN=MOQ_003171 PE=3 SV=1	749						-1 --˃ 0
tr|K2N0T4|K2N0T4_TRYCR	tr|K2N0T4|K2N0T4_TRYCR	>tr|K2N0T4|K2N0T4_TRYCR Uncharacterized protein OS=Trypanosoma cruzi marinkellei OX=85056 GN=MOQ_003109 PE=4 SV=1	750
tr|K2N0V9|K2N0V9_TRYCR	tr|K2N0V9|K2N0V9_TRYCR	>tr|K2N0V9|K2N0V9_TRYCR Oxidoreductase, putative OS=Trypanosoma cruzi marinkellei OX=85056 GN=MOQ_003078 PE=4 SV=1	751					0,-1 --˃ 1
tr|Q4CQW2|Q4CQW2_TRYCC;tr|K2N0W4|K2N0W4_TRYCR;tr|V5BH60|V5BH60_TRYCR;tr|Q4CMS3|Q4CMS3_TRYCC;tr|Q4CQW1|Q4CQW1_TRYCC;tr|Q4CY07|Q4CY07_TRYCC	tr|Q4CQW2|Q4CQW2_TRYCC;tr|K2N0W4|K2N0W4_TRYCR;tr|V5BH60|V5BH60_TRYCR;tr|Q4CMS3|Q4CMS3_TRYCC	>tr|Q4CQW2|Q4CQW2_TRYCC 60S ribosomal protein L4, putative OS=Trypanosoma cruzi (strain CL Brener) OX=353153 GN=Tc00.1047053504121.30 PE=1 SV=1;>tr|K2N0W4|K2N0W4_TRYCR 60S ribosomal protein L4, putative OS=Trypanosoma cruzi marinkellei OX=85056 GN=MOQ_0030	752							-1 --˃ 1
tr|K2N0Y3|K2N0Y3_TRYCR;tr|A0A422NQ76|A0A422NQ76_TRYRA;tr|A0A061J8M7|A0A061J8M7_TRYRA;tr|Q4DP38|Q4DP38_TRYCC	tr|K2N0Y3|K2N0Y3_TRYCR;tr|A0A422NQ76|A0A422NQ76_TRYRA;tr|A0A061J8M7|A0A061J8M7_TRYRA;tr|Q4DP38|Q4DP38_TRYCC	>tr|K2N0Y3|K2N0Y3_TRYCR Uncharacterized protein OS=Trypanosoma cruzi marinkellei OX=85056 GN=MOQ_004560 PE=4 SV=1;>tr|A0A422NQ76|A0A422NQ76_TRYRA Uncharacterized protein OS=Trypanosoma rangeli OX=5698 GN=TraAM80_03230 PE=4 SV=1;>tr|A0A061J8M7|A0A061J8M7_TR	753											0 --˃ 2
tr|V5DKE1|V5DKE1_TRYCR;tr|Q4DS82|Q4DS82_TRYCC;tr|Q4DP34|Q4DP34_TRYCC;tr|K2N0Y7|K2N0Y7_TRYCR	tr|V5DKE1|V5DKE1_TRYCR;tr|Q4DS82|Q4DS82_TRYCC;tr|Q4DP34|Q4DP34_TRYCC;tr|K2N0Y7|K2N0Y7_TRYCR	>tr|V5DKE1|V5DKE1_TRYCR Reiske iron-sulfur protein OS=Trypanosoma cruzi Dm28c OX=1416333 GN=TCDM_03402 PE=4 SV=1;>tr|Q4DS82|Q4DS82_TRYCC Reiske iron-sulfur protein, putative OS=Trypanosoma cruzi (strain CL Brener) OX=353153 GN=Tc00.1047053510759.120 PE=4 S	754											0 --˃ 1
tr|K2N128|K2N128_TRYCR;tr|K2NT82|K2NT82_TRYCR	tr|K2N128|K2N128_TRYCR;tr|K2NT82|K2NT82_TRYCR	>tr|K2N128|K2N128_TRYCR 60S ribosomal protein L2, putative OS=Trypanosoma cruzi marinkellei OX=85056 GN=MOQ_007971 PE=4 SV=1;>tr|K2NT82|K2NT82_TRYCR 60S ribosomal protein L2, putative (Fragment) OS=Trypanosoma cruzi marinkellei OX=85056 GN=MOQ_004042 PE=4	755
tr|K2N133|K2N133_TRYCR	tr|K2N133|K2N133_TRYCR	>tr|K2N133|K2N133_TRYCR Chaperonin HSP60/CNP60, putative (Fragment) OS=Trypanosoma cruzi marinkellei OX=85056 GN=MOQ_007966 PE=3 SV=1	756												-1 --˃ 0
tr|K2N152|K2N152_TRYCR	tr|K2N152|K2N152_TRYCR	>tr|K2N152|K2N152_TRYCR Ubiquitin-activating enzyme e1, putative OS=Trypanosoma cruzi marinkellei OX=85056 GN=MOQ_004466 PE=4 SV=1	757														1 --˃ -3
tr|K2N182|K2N182_TRYCR	tr|K2N182|K2N182_TRYCR	>tr|K2N182|K2N182_TRYCR Phenylalanyl-tRNA synthetase alpha chain, putative OS=Trypanosoma cruzi marinkellei OX=85056 GN=MOQ_002961 PE=4 SV=1	758
tr|K2N1A3|K2N1A3_TRYCR	tr|K2N1A3|K2N1A3_TRYCR	>tr|K2N1A3|K2N1A3_TRYCR Gim5A protein, putative,glycosomal membrane protein, putative OS=Trypanosoma cruzi marinkellei OX=85056 GN=MOQ_004407 PE=4 SV=1	759
tr|V5DUJ1|V5DUJ1_TRYCR;tr|Q4E4V0|Q4E4V0_TRYCC;tr|K2N1D5|K2N1D5_TRYCR	tr|V5DUJ1|V5DUJ1_TRYCR;tr|Q4E4V0|Q4E4V0_TRYCC;tr|K2N1D5|K2N1D5_TRYCR	>tr|V5DUJ1|V5DUJ1_TRYCR Polyadenylate-binding protein OS=Trypanosoma cruzi Dm28c OX=1416333 GN=TCDM_00069 PE=3 SV=1;>tr|Q4E4V0|Q4E4V0_TRYCC Polyadenylate-binding protein OS=Trypanosoma cruzi (strain CL Brener) OX=353153 GN=Tc00.1047053508461.140 PE=3 SV=1;	760											0 --˃ -2
tr|K2N1E0|K2N1E0_TRYCR	tr|K2N1E0|K2N1E0_TRYCR	>tr|K2N1E0|K2N1E0_TRYCR Prostaglandin F2alpha synthase OS=Trypanosoma cruzi marinkellei OX=85056 GN=MOQ_004364 PE=4 SV=1	761
tr|K2N1H7|K2N1H7_TRYCR	tr|K2N1H7|K2N1H7_TRYCR	>tr|K2N1H7|K2N1H7_TRYCR Retrotransposon hot spot (RHS) protein, putative (Fragment) OS=Trypanosoma cruzi marinkellei OX=85056 GN=MOQ_007852 PE=4 SV=1	762											0 --˃ 3
tr|K2N1M7|K2N1M7_TRYCR	tr|K2N1M7|K2N1M7_TRYCR	>tr|K2N1M7|K2N1M7_TRYCR Glucosamine-6-phosphate isomerase OS=Trypanosoma cruzi marinkellei OX=85056 GN=MOQ_002751 PE=3 SV=1	763											0 --˃ 3
tr|K2N1X8|K2N1X8_TRYCR	tr|K2N1X8|K2N1X8_TRYCR	>tr|K2N1X8|K2N1X8_TRYCR 60S acidic ribosomal protein P0 OS=Trypanosoma cruzi marinkellei OX=85056 GN=MOQ_004185 PE=3 SV=1	764											0 --˃ 2
tr|K2N211|K2N211_TRYCR	tr|K2N211|K2N211_TRYCR	>tr|K2N211|K2N211_TRYCR Pyroglutamyl-peptidase I OS=Trypanosoma cruzi marinkellei OX=85056 GN=MOQ_002588 PE=4 SV=1	765
tr|K2N241|K2N241_TRYCR	tr|K2N241|K2N241_TRYCR	>tr|K2N241|K2N241_TRYCR Isovaleryl-coA dehydrogenase, putative OS=Trypanosoma cruzi marinkellei OX=85056 GN=MOQ_004134 PE=3 SV=1	766											-1 --˃ 3			-1 --˃ 0
tr|K2N245|K2N245_TRYCR	tr|K2N245|K2N245_TRYCR	>tr|K2N245|K2N245_TRYCR Regulatory subunit of protein kinase a-like protein, putative OS=Trypanosoma cruzi marinkellei OX=85056 GN=MOQ_002548 PE=4 SV=1	767											0 --˃ 4
tr|K2N279|K2N279_TRYCR;tr|K2N4Z4|K2N4Z4_TRYCR;tr|K2MUN5|K2MUN5_TRYCR;tr|A0A3R7KJD8|A0A3R7KJD8_TRYRA	tr|K2N279|K2N279_TRYCR	>tr|K2N279|K2N279_TRYCR Calpain-like cysteine peptidase (Fragment) OS=Trypanosoma cruzi marinkellei OX=85056 GN=MOQ_004098 PE=3 SV=1	768
tr|K2N304|K2N304_TRYCR;tr|K2MMB6|K2MMB6_TRYCR;tr|K2LU27|K2LU27_TRYCR	tr|K2N304|K2N304_TRYCR;tr|K2MMB6|K2MMB6_TRYCR;tr|K2LU27|K2LU27_TRYCR	>tr|K2N304|K2N304_TRYCR Cystathionine beta-synthase,cysteine synthase,serine sulfhydrylase (Fragment) OS=Trypanosoma cruzi marinkellei OX=85056 GN=MOQ_007256 PE=4 SV=1;>tr|K2MMB6|K2MMB6_TRYCR Cystathionine beta-synthase,cysteine synthase,serine sulfhydryla	769											0 --˃ 3
tr|Q4DCI8|Q4DCI8_TRYCC;tr|K2N325|K2N325_TRYCR	tr|Q4DCI8|Q4DCI8_TRYCC;tr|K2N325|K2N325_TRYCR	>tr|Q4DCI8|Q4DCI8_TRYCC Uncharacterized protein OS=Trypanosoma cruzi (strain CL Brener) OX=353153 GN=Tc00.1047053511469.40 PE=4 SV=1;>tr|K2N325|K2N325_TRYCR Uncharacterized protein OS=Trypanosoma cruzi marinkellei OX=85056 GN=MOQ_003806 PE=4 SV=1	770														0,1 --˃ -1
tr|Q4CQU0|Q4CQU0_TRYCC;tr|K2N345|K2N345_TRYCR;tr|Q4CQ63|Q4CQ63_TRYCC;tr|Q4CL25|Q4CL25_TRYCC	tr|Q4CQU0|Q4CQU0_TRYCC;tr|K2N345|K2N345_TRYCR;tr|Q4CQ63|Q4CQ63_TRYCC	>tr|Q4CQU0|Q4CQU0_TRYCC 40S ribosomal protein SA OS=Trypanosoma cruzi (strain CL Brener) OX=353153 GN=Tc00.1047053503719.20 PE=3 SV=1;>tr|K2N345|K2N345_TRYCR 40S ribosomal protein SA OS=Trypanosoma cruzi marinkellei OX=85056 GN=MOQ_007211 PE=3 SV=1;>tr|Q4C	771											0,1 --˃ -3
tr|K2N382|K2N382_TRYCR	tr|K2N382|K2N382_TRYCR	>tr|K2N382|K2N382_TRYCR 60S ribosomal protein L7a OS=Trypanosoma cruzi marinkellei OX=85056 GN=MOQ_007171 PE=3 SV=1	772											0 --˃ 4
tr|K2N393|K2N393_TRYCR	tr|K2N393|K2N393_TRYCR	>tr|K2N393|K2N393_TRYCR Chaperonin HSP60/CNP60, putative (Fragment) OS=Trypanosoma cruzi marinkellei OX=85056 GN=MOQ_003732 PE=3 SV=1	773								0 --˃ -1			0 --˃ 3
tr|K2N3L8|K2N3L8_TRYCR;tr|V5AZU7|V5AZU7_TRYCR;tr|Q4DPA0|Q4DPA0_TRYCC	tr|K2N3L8|K2N3L8_TRYCR;tr|V5AZU7|V5AZU7_TRYCR;tr|Q4DPA0|Q4DPA0_TRYCC	>tr|K2N3L8|K2N3L8_TRYCR Nicotinate phosphoribosyltransferase, putative OS=Trypanosoma cruzi marinkellei OX=85056 GN=MOQ_003643 PE=3 SV=1;>tr|V5AZU7|V5AZU7_TRYCR Nicotinate phosphoribosyltransferase OS=Trypanosoma cruzi Dm28c OX=1416333 GN=TCDM_04910 PE=3 S	774													0 --˃ 3
tr|V5AV12|V5AV12_TRYCR;tr|Q4D0B9|Q4D0B9_TRYCC;tr|K2N3N6|K2N3N6_TRYCR;tr|A0A422NLD8|A0A422NLD8_TRYRA;tr|A0A061IXG0|A0A061IXG0_TRYRA	tr|V5AV12|V5AV12_TRYCR;tr|Q4D0B9|Q4D0B9_TRYCC;tr|K2N3N6|K2N3N6_TRYCR;tr|A0A422NLD8|A0A422NLD8_TRYRA;tr|A0A061IXG0|A0A061IXG0_TRYRA	>tr|V5AV12|V5AV12_TRYCR Proteasome regulatory ATPase subunit 2 OS=Trypanosoma cruzi Dm28c OX=1416333 GN=TCDM_12527 PE=3 SV=1;>tr|Q4D0B9|Q4D0B9_TRYCC Proteasome regulatory ATPase subunit 2, putative OS=Trypanosoma cruzi (strain CL Brener) OX=353153 GN=Tc00.	775											0 --˃ -1			0 --˃ -1
tr|K2N3V3|K2N3V3_TRYCR	tr|K2N3V3|K2N3V3_TRYCR	>tr|K2N3V3|K2N3V3_TRYCR Thiol-dependent reductase 1, putative OS=Trypanosoma cruzi marinkellei OX=85056 GN=MOQ_003573 PE=3 SV=1	776
tr|K2N4D2|K2N4D2_TRYCR	tr|K2N4D2|K2N4D2_TRYCR	>tr|K2N4D2|K2N4D2_TRYCR Enolase OS=Trypanosoma cruzi marinkellei OX=85056 GN=MOQ_003341 PE=3 SV=1	777										2 --˃ 0,-1
tr|Q4DEH9|Q4DEH9_TRYCC;tr|K2N4E3|K2N4E3_TRYCR;tr|A0A3R7N777|A0A3R7N777_TRYRA;tr|A0A061JA56|A0A061JA56_TRYRA	tr|Q4DEH9|Q4DEH9_TRYCC;tr|K2N4E3|K2N4E3_TRYCR;tr|A0A3R7N777|A0A3R7N777_TRYRA;tr|A0A061JA56|A0A061JA56_TRYRA	>tr|Q4DEH9|Q4DEH9_TRYCC Cytochrome C oxidase assembly protein, putative OS=Trypanosoma cruzi (strain CL Brener) OX=353153 GN=Tc00.1047053504867.70 PE=4 SV=1;>tr|K2N4E3|K2N4E3_TRYCR Cytochrome c oxidase assembly protein, putative OS=Trypanosoma cruzi marink	778											0 --˃ 1
tr|K2N4H9|K2N4H9_TRYCR	tr|K2N4H9|K2N4H9_TRYCR	>tr|K2N4H9|K2N4H9_TRYCR Carboxypeptidase OS=Trypanosoma cruzi marinkellei OX=85056 GN=MOQ_006654 PE=3 SV=1	779
tr|K2N4N3|K2N4N3_TRYCR	tr|K2N4N3|K2N4N3_TRYCR	>tr|K2N4N3|K2N4N3_TRYCR Serine/threonine protein kinase, putative,protein kinase, putative OS=Trypanosoma cruzi marinkellei OX=85056 GN=MOQ_003211 PE=3 SV=1	780
tr|K2N4N7|K2N4N7_TRYCR	tr|K2N4N7|K2N4N7_TRYCR	>tr|K2N4N7|K2N4N7_TRYCR Uncharacterized protein OS=Trypanosoma cruzi marinkellei OX=85056 GN=MOQ_006592 PE=4 SV=1	781		0 --˃ 1
tr|K2N4P9|K2N4P9_TRYCR	tr|K2N4P9|K2N4P9_TRYCR	>tr|K2N4P9|K2N4P9_TRYCR Methyltransferase OS=Trypanosoma cruzi marinkellei OX=85056 GN=MOQ_006573 PE=3 SV=1	782			-1 --˃ 1
tr|K2N4Q5|K2N4Q5_TRYCR	tr|K2N4Q5|K2N4Q5_TRYCR	>tr|K2N4Q5|K2N4Q5_TRYCR Leucyl-tRNA synthetase, putative OS=Trypanosoma cruzi marinkellei OX=85056 GN=MOQ_006563 PE=3 SV=1	783											0 --˃ 3
tr|K2N4R7|K2N4R7_TRYCR	tr|K2N4R7|K2N4R7_TRYCR	>tr|K2N4R7|K2N4R7_TRYCR Uncharacterized protein OS=Trypanosoma cruzi marinkellei OX=85056 GN=MOQ_006543 PE=4 SV=1	784											0 --˃ 3
tr|K2N4S8|K2N4S8_TRYCR;tr|K2M1L6|K2M1L6_TRYCR;tr|K2NQJ3|K2NQJ3_TRYCR	tr|K2N4S8|K2N4S8_TRYCR	>tr|K2N4S8|K2N4S8_TRYCR Retrotransposon hot spot (RHS) protein, putative (Fragment) OS=Trypanosoma cruzi marinkellei OX=85056 GN=MOQ_006527 PE=4 SV=1	785											0,-1 --˃ 3
tr|K2NSK3|K2NSK3_TRYCR;tr|K2N4T9|K2N4T9_TRYCR	tr|K2NSK3|K2NSK3_TRYCR;tr|K2N4T9|K2N4T9_TRYCR	>tr|K2NSK3|K2NSK3_TRYCR Uncharacterized protein OS=Trypanosoma cruzi marinkellei OX=85056 GN=MOQ_004206 PE=4 SV=1;>tr|K2N4T9|K2N4T9_TRYCR Uncharacterized protein OS=Trypanosoma cruzi marinkellei OX=85056 GN=MOQ_006515 PE=4 SV=1	786											0 --˃ 3			0 --˃ -1
tr|K2N4W8|K2N4W8_TRYCR;tr|A0A061IWT2|A0A061IWT2_TRYRA;tr|A0A422NNA0|A0A422NNA0_TRYRA	tr|K2N4W8|K2N4W8_TRYCR;tr|A0A061IWT2|A0A061IWT2_TRYRA;tr|A0A422NNA0|A0A422NNA0_TRYRA	>tr|K2N4W8|K2N4W8_TRYCR Mismatch repair protein MSH5, putative OS=Trypanosoma cruzi marinkellei OX=85056 GN=MOQ_003130 PE=4 SV=1;>tr|A0A061IWT2|A0A061IWT2_TRYRA Mismatch repair protein MSH5 OS=Trypanosoma rangeli SC58 OX=429131 GN=TRSC58_05967 PE=4 SV=1;>t	787											-1 --˃ 2
tr|K2N4W9|K2N4W9_TRYCR	tr|K2N4W9|K2N4W9_TRYCR	>tr|K2N4W9|K2N4W9_TRYCR 60S ribosomal protein L13a, putative (Fragment) OS=Trypanosoma cruzi marinkellei OX=85056 GN=MOQ_006487 PE=3 SV=1	788
tr|K2N533|K2N533_TRYCR	tr|K2N533|K2N533_TRYCR	>tr|K2N533|K2N533_TRYCR Uncharacterized protein OS=Trypanosoma cruzi marinkellei OX=85056 GN=MOQ_003072 PE=4 SV=1	789													0 --˃ -1
tr|K2N586|K2N586_TRYCR	tr|K2N586|K2N586_TRYCR	>tr|K2N586|K2N586_TRYCR Hsc70-interacting protein, putative OS=Trypanosoma cruzi marinkellei OX=85056 GN=MOQ_003023 PE=4 SV=1	790						0 --˃ -1					0 --˃ 3
tr|K2N5H6|K2N5H6_TRYCR;tr|Q4CPU6|Q4CPU6_TRYCC;tr|V5AZI9|V5AZI9_TRYCR;tr|Q4D8M8|Q4D8M8_TRYCC	tr|K2N5H6|K2N5H6_TRYCR;tr|Q4CPU6|Q4CPU6_TRYCC	>tr|K2N5H6|K2N5H6_TRYCR NAD synthase, putative (Fragment) OS=Trypanosoma cruzi marinkellei OX=85056 GN=MOQ_002882 PE=4 SV=1;>tr|Q4CPU6|Q4CPU6_TRYCC NAD+ synthase, putative OS=Trypanosoma cruzi (strain CL Brener) OX=353153 GN=Tc00.1047053427789.30 PE=4 SV=1	791													0 --˃ 3
tr|K2N5X6|K2N5X6_TRYCR	tr|K2N5X6|K2N5X6_TRYCR	>tr|K2N5X6|K2N5X6_TRYCR Dihydrolipoyl dehydrogenase OS=Trypanosoma cruzi marinkellei OX=85056 GN=MOQ_002745 PE=3 SV=1	792							0 --˃ -1				0 --˃ 3
tr|K2N6A2|K2N6A2_TRYCR	tr|K2N6A2|K2N6A2_TRYCR	>tr|K2N6A2|K2N6A2_TRYCR Calpain-like cysteine peptidase OS=Trypanosoma cruzi marinkellei OX=85056 GN=MOQ_006054 PE=3 SV=1	793											0 --˃ 3
tr|K2N6B0|K2N6B0_TRYCR;tr|Q4DS44|Q4DS44_TRYCC;tr|Q4CP36|Q4CP36_TRYCC	tr|K2N6B0|K2N6B0_TRYCR	>tr|K2N6B0|K2N6B0_TRYCR Uncharacterized protein OS=Trypanosoma cruzi marinkellei OX=85056 GN=MOQ_006039 PE=4 SV=1	794
tr|V5BI84|V5BI84_TRYCR;tr|Q4DE34|Q4DE34_TRYCC;tr|Q4CUN8|Q4CUN8_TRYCC;tr|K2N6I3|K2N6I3_TRYCR;tr|A0A061JBB4|A0A061JBB4_TRYRA;tr|A0A3R7RML7|A0A3R7RML7_TRYRA	tr|V5BI84|V5BI84_TRYCR;tr|Q4DE34|Q4DE34_TRYCC;tr|Q4CUN8|Q4CUN8_TRYCC;tr|K2N6I3|K2N6I3_TRYCR	>tr|V5BI84|V5BI84_TRYCR Cytochrome c oxidase assembly factor OS=Trypanosoma cruzi Dm28c OX=1416333 GN=TCDM_05651 PE=4 SV=1;>tr|Q4DE34|Q4DE34_TRYCC Cytochrome c oxidase assembly factor, putative OS=Trypanosoma cruzi (strain CL Brener) OX=353153 GN=Tc00.1047	795			1 --˃ 0
tr|V5AY81|V5AY81_TRYCR;tr|Q4DLU9|Q4DLU9_TRYCC;tr|K2N6K2|K2N6K2_TRYCR;tr|Q4D820|Q4D820_TRYCC;tr|A0A061J9H0|A0A061J9H0_TRYRA;tr|A0A422N924|A0A422N924_TRYRA	tr|V5AY81|V5AY81_TRYCR;tr|Q4DLU9|Q4DLU9_TRYCC;tr|K2N6K2|K2N6K2_TRYCR;tr|Q4D820|Q4D820_TRYCC;tr|A0A061J9H0|A0A061J9H0_TRYRA;tr|A0A422N924|A0A422N924_TRYRA	>tr|V5AY81|V5AY81_TRYCR Chaperone DNAJ protein OS=Trypanosoma cruzi Dm28c OX=1416333 GN=TCDM_05671 PE=3 SV=1;>tr|Q4DLU9|Q4DLU9_TRYCC Chaperone DnaJ protein, putative OS=Trypanosoma cruzi (strain CL Brener) OX=353153 GN=Tc00.1047053510575.200 PE=3 SV=1;>tr|	796
tr|K2N6Z1|K2N6Z1_TRYCR	tr|K2N6Z1|K2N6Z1_TRYCR	>tr|K2N6Z1|K2N6Z1_TRYCR Glutamate dehydrogenase OS=Trypanosoma cruzi marinkellei OX=85056 GN=MOQ_002429 PE=3 SV=1	797		0 --˃ -1			0 --˃ 1									-2 --˃ -1
tr|Q4DW08|Q4DW08_TRYCC;tr|K2N722|K2N722_TRYCR;tr|V5BHV6|V5BHV6_TRYCR	tr|Q4DW08|Q4DW08_TRYCC;tr|K2N722|K2N722_TRYCR;tr|V5BHV6|V5BHV6_TRYCR	>tr|Q4DW08|Q4DW08_TRYCC Proteasome regulatory ATPase subunit 3, putative OS=Trypanosoma cruzi (strain CL Brener) OX=353153 GN=Tc00.1047053507603.200 PE=3 SV=1;>tr|K2N722|K2N722_TRYCR Proteasome regulatory ATPase subunit 3, putative OS=Trypanosoma cruzi mar	798			0 --˃ 1
tr|K2N768|K2N768_TRYCR	tr|K2N768|K2N768_TRYCR	>tr|K2N768|K2N768_TRYCR Cytochrome c oxidase subunit IV, putative OS=Trypanosoma cruzi marinkellei OX=85056 GN=MOQ_005683 PE=4 SV=1	799											0 --˃ 4	0 --˃ -1
tr|K2N7J0|K2N7J0_TRYCR	tr|K2N7J0|K2N7J0_TRYCR	>tr|K2N7J0|K2N7J0_TRYCR Mitochondrial RNA-binding protein 2, putative,MRP2, putative,gBP25, putative OS=Trypanosoma cruzi marinkellei OX=85056 GN=MOQ_005534 PE=4 SV=1	800														-1 --˃ -2
tr|K2N810|K2N810_TRYCR	tr|K2N810|K2N810_TRYCR	>tr|K2N810|K2N810_TRYCR Ribonucleoside-diphosphate reductase small chain, putative OS=Trypanosoma cruzi marinkellei OX=85056 GN=MOQ_005267 PE=4 SV=1	801											0 --˃ 3
tr|K2N8P9|K2N8P9_TRYCR	tr|K2N8P9|K2N8P9_TRYCR	>tr|K2N8P9|K2N8P9_TRYCR Uncharacterized protein OS=Trypanosoma cruzi marinkellei OX=85056 GN=MOQ_005043 PE=4 SV=1	802											0 --˃ 4
tr|K2N8Y7|K2N8Y7_TRYCR	tr|K2N8Y7|K2N8Y7_TRYCR	>tr|K2N8Y7|K2N8Y7_TRYCR Citrate synthase OS=Trypanosoma cruzi marinkellei OX=85056 GN=MOQ_004906 PE=3 SV=1	803											0 --˃ 4
tr|K2N941|K2N941_TRYCR	tr|K2N941|K2N941_TRYCR	>tr|K2N941|K2N941_TRYCR Glycylpeptide N-tetradecanoyltransferase OS=Trypanosoma cruzi marinkellei OX=85056 GN=MOQ_004832 PE=3 SV=1	804
tr|K2N974|K2N974_TRYCR	tr|K2N974|K2N974_TRYCR	>tr|K2N974|K2N974_TRYCR Clathrin light chain OS=Trypanosoma cruzi marinkellei OX=85056 GN=MOQ_004787 PE=3 SV=1	805						0 --˃ 1	0 --˃ -1				-1 --˃ 2
tr|K2NA44|K2NA44_TRYCR	tr|K2NA44|K2NA44_TRYCR	>tr|K2NA44|K2NA44_TRYCR Galactokinase, putative OS=Trypanosoma cruzi marinkellei OX=85056 GN=MOQ_004410 PE=4 SV=1	806
tr|K2NA53|K2NA53_TRYCR	tr|K2NA53|K2NA53_TRYCR	>tr|K2NA53|K2NA53_TRYCR Uncharacterized protein OS=Trypanosoma cruzi marinkellei OX=85056 GN=MOQ_004405 PE=4 SV=1	807											0 --˃ 3
tr|K2NAK7|K2NAK7_TRYCR	tr|K2NAK7|K2NAK7_TRYCR	>tr|K2NAK7|K2NAK7_TRYCR Phosphoribosylpyrophosphate synthetase, putative OS=Trypanosoma cruzi marinkellei OX=85056 GN=MOQ_004246 PE=4 SV=1	808											0 --˃ 3
tr|V5D5G2|V5D5G2_TRYCR;tr|Q4DIZ0|Q4DIZ0_TRYCC;tr|Q4D6J1|Q4D6J1_TRYCC;tr|K2NB15|K2NB15_TRYCR;tr|A0A422NMR1|A0A422NMR1_TRYRA	tr|V5D5G2|V5D5G2_TRYCR;tr|Q4DIZ0|Q4DIZ0_TRYCC;tr|Q4D6J1|Q4D6J1_TRYCC;tr|K2NB15|K2NB15_TRYCR;tr|A0A422NMR1|A0A422NMR1_TRYRA	>tr|V5D5G2|V5D5G2_TRYCR Radial spoke protein 3 OS=Trypanosoma cruzi Dm28c OX=1416333 GN=TCDM_09601 PE=4 SV=1;>tr|Q4DIZ0|Q4DIZ0_TRYCC Radial spoke protein 3, putative OS=Trypanosoma cruzi (strain CL Brener) OX=353153 GN=Tc00.1047053511445.20 PE=4 SV=1;>tr|Q	809
tr|K2NB73|K2NB73_TRYCR;tr|Q4DR33|Q4DR33_TRYCC	tr|K2NB73|K2NB73_TRYCR;tr|Q4DR33|Q4DR33_TRYCC	>tr|K2NB73|K2NB73_TRYCR Elongation factor, putative OS=Trypanosoma cruzi marinkellei OX=85056 GN=MOQ_004064 PE=4 SV=1;>tr|Q4DR33|Q4DR33_TRYCC Elongation factor, putative OS=Trypanosoma cruzi (strain CL Brener) OX=353153 GN=Tc00.1047053504109.150 PE=4 SV=1	810											0 --˃ 1
tr|K2NB95|K2NB95_TRYCR	tr|K2NB95|K2NB95_TRYCR	>tr|K2NB95|K2NB95_TRYCR Threonyl-tRNA synthetase, putative OS=Trypanosoma cruzi marinkellei OX=85056 GN=MOQ_004031 PE=3 SV=1	811											0 --˃ 3
tr|K2NC28|K2NC28_TRYCR;tr|Q4DYP5|Q4DYP5_TRYCC;tr|K2NTY6|K2NTY6_TRYCR;tr|Q4DYP6|Q4DYP6_TRYCC;tr|Q4E496|Q4E496_TRYCC;tr|Q4DYP4|Q4DYP4_TRYCC;tr|K2MK72|K2MK72_TRYCR	tr|K2NC28|K2NC28_TRYCR;tr|Q4DYP5|Q4DYP5_TRYCC;tr|K2NTY6|K2NTY6_TRYCR;tr|Q4DYP6|Q4DYP6_TRYCC;tr|Q4E496|Q4E496_TRYCC	>tr|K2NC28|K2NC28_TRYCR Chaperonin HSP60, mitochondrial, putative OS=Trypanosoma cruzi marinkellei OX=85056 GN=MOQ_003716 PE=3 SV=1;>tr|Q4DYP5|Q4DYP5_TRYCC Chaperonin HSP60, mitochondrial OS=Trypanosoma cruzi (strain CL Brener) OX=353153 GN=Tc00.1047053507	812								0 --˃ 1					0 --˃ -2
tr|K2NU28|K2NU28_TRYCR;tr|K2NC76|K2NC76_TRYCR;tr|Q4CLJ0|Q4CLJ0_TRYCC;tr|A0A061IXS9|A0A061IXS9_TRYRA;tr|A0A422NCP0|A0A422NCP0_TRYRA;tr|A0A061IXU9|A0A061IXU9_TRYRA;tr|A0A3R7NIW4|A0A3R7NIW4_TRYRA	tr|K2NU28|K2NU28_TRYCR;tr|K2NC76|K2NC76_TRYCR	>tr|K2NU28|K2NU28_TRYCR Serine/threonine protein kinase, putative OS=Trypanosoma cruzi marinkellei OX=85056 GN=MOQ_003676 PE=3 SV=1;>tr|K2NC76|K2NC76_TRYCR Serine/threonine protein kinase, putative OS=Trypanosoma cruzi marinkellei OX=85056 GN=MOQ_003675 PE	813					0 --˃ 1						0 --˃ 2
tr|K2NCI9|K2NCI9_TRYCR	tr|K2NCI9|K2NCI9_TRYCR	>tr|K2NCI9|K2NCI9_TRYCR Uncharacterized protein OS=Trypanosoma cruzi marinkellei OX=85056 GN=MOQ_009532 PE=4 SV=1	814						-1 --˃ 0					-1 --˃ 2
tr|K2ND53|K2ND53_TRYCR	tr|K2ND53|K2ND53_TRYCR	>tr|K2ND53|K2ND53_TRYCR Multifunctional fusion protein OS=Trypanosoma cruzi marinkellei OX=85056 GN=MOQ_003311 PE=3 SV=1	815											0 --˃ 4
tr|K2NDP3|K2NDP3_TRYCR;tr|K2N4Z9|K2N4Z9_TRYCR	tr|K2NDP3|K2NDP3_TRYCR;tr|K2N4Z9|K2N4Z9_TRYCR	>tr|K2NDP3|K2NDP3_TRYCR Carnitine/choline acetyltransferase, putative OS=Trypanosoma cruzi marinkellei OX=85056 GN=MOQ_003099 PE=4 SV=1;>tr|K2N4Z9|K2N4Z9_TRYCR Carnitine/choline acetyltransferase, putative (Fragment) OS=Trypanosoma cruzi marinkellei OX=850	816											0 --˃ 3
tr|K2NDT2|K2NDT2_TRYCR	tr|K2NDT2|K2NDT2_TRYCR	>tr|K2NDT2|K2NDT2_TRYCR Peptidyl-prolyl cis-trans isomerase OS=Trypanosoma cruzi marinkellei OX=85056 GN=MOQ_009135 PE=3 SV=1	817														0 --˃ -1
tr|K2NE30|K2NE30_TRYCR	tr|K2NE30|K2NE30_TRYCR	>tr|K2NE30|K2NE30_TRYCR Stress-induced protein sti1, putative OS=Trypanosoma cruzi marinkellei OX=85056 GN=MOQ_009009 PE=4 SV=1	818									-1 --˃ 0			1,-1 --˃ 2
tr|K2NE40|K2NE40_TRYCR	tr|K2NE40|K2NE40_TRYCR	>tr|K2NE40|K2NE40_TRYCR RRM domain-containing protein OS=Trypanosoma cruzi marinkellei OX=85056 GN=MOQ_002306 PE=4 SV=1	819								0 --˃ -1			0 --˃ 3
tr|K2NEE4|K2NEE4_TRYCR	tr|K2NEE4|K2NEE4_TRYCR	>tr|K2NEE4|K2NEE4_TRYCR Uncharacterized protein OS=Trypanosoma cruzi marinkellei OX=85056 GN=MOQ_002798 PE=4 SV=1	820											0 --˃ 3
tr|K2NEG3|K2NEG3_TRYCR	tr|K2NEG3|K2NEG3_TRYCR	>tr|K2NEG3|K2NEG3_TRYCR C2 domain-containing protein OS=Trypanosoma cruzi marinkellei OX=85056 GN=MOQ_008845 PE=4 SV=1	821
tr|K2NEG6|K2NEG6_TRYCR	tr|K2NEG6|K2NEG6_TRYCR	>tr|K2NEG6|K2NEG6_TRYCR AMPK1_CBM domain-containing protein OS=Trypanosoma cruzi marinkellei OX=85056 GN=MOQ_002774 PE=4 SV=1	822											0 --˃ 3
tr|K2NEI4|K2NEI4_TRYCR	tr|K2NEI4|K2NEI4_TRYCR	>tr|K2NEI4|K2NEI4_TRYCR Tricarboxylate carrier, putative OS=Trypanosoma cruzi marinkellei OX=85056 GN=MOQ_002143 PE=4 SV=1	823											0 --˃ 3	0 --˃ 1
tr|K2NEM7|K2NEM7_TRYCR;tr|Q4DX97|Q4DX97_TRYCC	tr|K2NEM7|K2NEM7_TRYCR	>tr|K2NEM7|K2NEM7_TRYCR Calmodulin, putative OS=Trypanosoma cruzi marinkellei OX=85056 GN=MOQ_002087 PE=4 SV=1	824													0,1 --˃ -1
tr|K2NEU5|K2NEU5_TRYCR	tr|K2NEU5|K2NEU5_TRYCR	>tr|K2NEU5|K2NEU5_TRYCR 25 kDa translation elongation factor 1-beta, putative OS=Trypanosoma cruzi marinkellei OX=85056 GN=MOQ_002667 PE=3 SV=1	825											0 --˃ 3	0 --˃ 1
tr|K2NEV5|K2NEV5_TRYCR;tr|K2NJ70|K2NJ70_TRYCR;tr|K2MUG7|K2MUG7_TRYCR;tr|Q4CL09|Q4CL09_TRYCC;tr|Q4DMV2|Q4DMV2_TRYCC	tr|K2NEV5|K2NEV5_TRYCR;tr|K2NJ70|K2NJ70_TRYCR;tr|K2MUG7|K2MUG7_TRYCR	>tr|K2NEV5|K2NEV5_TRYCR Heat shock 70 kDa protein, mitochondrial, putative OS=Trypanosoma cruzi marinkellei OX=85056 GN=MOQ_001997 PE=3 SV=1;>tr|K2NJ70|K2NJ70_TRYCR Heat shock 70 kDa protein, mitochondrial, putative OS=Trypanosoma cruzi marinkellei OX=8505	826											0 --˃ 1
tr|K2NF55|K2NF55_TRYCR	tr|K2NF55|K2NF55_TRYCR	>tr|K2NF55|K2NF55_TRYCR Importin subunit alpha OS=Trypanosoma cruzi marinkellei OX=85056 GN=MOQ_001881 PE=3 SV=1	827											0 --˃ 3
tr|K2NF78|K2NF78_TRYCR;tr|V5BPQ1|V5BPQ1_TRYCR;tr|Q4D582|Q4D582_TRYCC;tr|Q4D6E2|Q4D6E2_TRYCC	tr|K2NF78|K2NF78_TRYCR;tr|V5BPQ1|V5BPQ1_TRYCR	>tr|K2NF78|K2NF78_TRYCR Kinesin motor domain-containing protein OS=Trypanosoma cruzi marinkellei OX=85056 GN=MOQ_001852 PE=3 SV=1;>tr|V5BPQ1|V5BPQ1_TRYCR Kinesin motor domain-containing protein OS=Trypanosoma cruzi Dm28c OX=1416333 GN=TCDM_01537 PE=3 SV=1	828							1 --˃ 0
tr|K2NF83|K2NF83_TRYCR	tr|K2NF83|K2NF83_TRYCR	>tr|K2NF83|K2NF83_TRYCR Uncharacterized protein OS=Trypanosoma cruzi marinkellei OX=85056 GN=MOQ_001857 PE=4 SV=1	829											0 --˃ 3	0 --˃ -1
tr|K2NFE4|K2NFE4_TRYCR	tr|K2NFE4|K2NFE4_TRYCR	>tr|K2NFE4|K2NFE4_TRYCR Uncharacterized protein OS=Trypanosoma cruzi marinkellei OX=85056 GN=MOQ_002529 PE=4 SV=1	830											0 --˃ 4
tr|K2NFL2|K2NFL2_TRYCR	tr|K2NFL2|K2NFL2_TRYCR	>tr|K2NFL2|K2NFL2_TRYCR Cytoskeleton-associated protein CAP5.5 OS=Trypanosoma cruzi marinkellei OX=85056 GN=MOQ_001729 PE=3 SV=1	831											0 --˃ 3
tr|K2NG14|K2NG14_TRYCR	tr|K2NG14|K2NG14_TRYCR	>tr|K2NG14|K2NG14_TRYCR Acetylornithine deacetylase-like, putative OS=Trypanosoma cruzi marinkellei OX=85056 GN=MOQ_008326 PE=4 SV=1	832						0 --˃ -1					0 --˃ 3
tr|K2NGA1|K2NGA1_TRYCR;tr|Q4D8L7|Q4D8L7_TRYCC;tr|Q4D418|Q4D418_TRYCC	tr|K2NGA1|K2NGA1_TRYCR;tr|Q4D8L7|Q4D8L7_TRYCC;tr|Q4D418|Q4D418_TRYCC	>tr|K2NGA1|K2NGA1_TRYCR Glycosomal membrane protein, putative OS=Trypanosoma cruzi marinkellei OX=85056 GN=MOQ_001417 PE=4 SV=1;>tr|Q4D8L7|Q4D8L7_TRYCC Glycosomal membrane protein, putative OS=Trypanosoma cruzi (strain CL Brener) OX=353153 GN=Tc00.10470535	833
tr|K2NGC1|K2NGC1_TRYCR	tr|K2NGC1|K2NGC1_TRYCR	>tr|K2NGC1|K2NGC1_TRYCR Dipeptidyl-peptidase, putative OS=Trypanosoma cruzi marinkellei OX=85056 GN=MOQ_001392 PE=4 SV=1	834												0 --˃ -1
tr|K2NGG2|K2NGG2_TRYCR	tr|K2NGG2|K2NGG2_TRYCR	>tr|K2NGG2|K2NGG2_TRYCR Serine/threonine protein kinase, putative,protein kinase, putative OS=Trypanosoma cruzi marinkellei OX=85056 GN=MOQ_008222 PE=3 SV=1	835											0 --˃ 3	0 --˃ -1
tr|K2NGP7|K2NGP7_TRYCR	tr|K2NGP7|K2NGP7_TRYCR	>tr|K2NGP7|K2NGP7_TRYCR Uncharacterized protein OS=Trypanosoma cruzi marinkellei OX=85056 GN=MOQ_001252 PE=4 SV=1	836				0 --˃ 1
tr|K2NGT6|K2NGT6_TRYCR	tr|K2NGT6|K2NGT6_TRYCR	>tr|K2NGT6|K2NGT6_TRYCR Epsilon tubulin, putative OS=Trypanosoma cruzi marinkellei OX=85056 GN=MOQ_008090 PE=3 SV=1	837											-1 --˃ 1
tr|K2NH19|K2NH19_TRYCR;tr|V5DCR9|V5DCR9_TRYCR	tr|K2NH19|K2NH19_TRYCR;tr|V5DCR9|V5DCR9_TRYCR	>tr|K2NH19|K2NH19_TRYCR Replication Factor A 28 kDa subunit, putative OS=Trypanosoma cruzi marinkellei OX=85056 GN=MOQ_001141 PE=4 SV=1;>tr|V5DCR9|V5DCR9_TRYCR Replication Factor A 28 kDa subunit OS=Trypanosoma cruzi Dm28c OX=1416333 GN=TCDM_06470 PE=4 SV=	838												1 --˃ -1		1 --˃ -2
tr|K2NH27|K2NH27_TRYCR	tr|K2NH27|K2NH27_TRYCR	>tr|K2NH27|K2NH27_TRYCR Protein phosphatase 2C, putative OS=Trypanosoma cruzi marinkellei OX=85056 GN=MOQ_001137 PE=4 SV=1	839											0 --˃ 2
tr|K2NHP9|K2NHP9_TRYCR;tr|Q4D3E6|Q4D3E6_TRYCC	tr|K2NHP9|K2NHP9_TRYCR	>tr|K2NHP9|K2NHP9_TRYCR V-type proton ATPase subunit OS=Trypanosoma cruzi marinkellei OX=85056 GN=MOQ_000872 PE=3 SV=1	840
tr|K2NHW4|K2NHW4_TRYCR	tr|K2NHW4|K2NHW4_TRYCR	>tr|K2NHW4|K2NHW4_TRYCR Aminopeptidase OS=Trypanosoma cruzi marinkellei OX=85056 GN=MOQ_002369 PE=3 SV=1	841											0 --˃ 3
tr|K2NHY4|K2NHY4_TRYCR	tr|K2NHY4|K2NHY4_TRYCR	>tr|K2NHY4|K2NHY4_TRYCR Pitrilysin-like metalloprotease, putative,metallo-peptidase, Clan ME, Family M16C, putative OS=Trypanosoma cruzi marinkellei OX=85056 GN=MOQ_002229 PE=3 SV=1	842														0 --˃ -1
tr|K2NHY9|K2NHY9_TRYCR	tr|K2NHY9|K2NHY9_TRYCR	>tr|K2NHY9|K2NHY9_TRYCR Golgi/lysosome glycoprotein, putative OS=Trypanosoma cruzi marinkellei OX=85056 GN=MOQ_002228 PE=4 SV=1	843											0 --˃ 3
tr|K2NIC3|K2NIC3_TRYCR	tr|K2NIC3|K2NIC3_TRYCR	>tr|K2NIC3|K2NIC3_TRYCR Translation initiation factor, putative OS=Trypanosoma cruzi marinkellei OX=85056 GN=MOQ_007588 PE=4 SV=1	844											0 --˃ 2			0 --˃ -1
tr|K2NID0|K2NID0_TRYCR	tr|K2NID0|K2NID0_TRYCR	>tr|K2NID0|K2NID0_TRYCR Bifunctional dihydrofolate reductase-thymidylate synthase OS=Trypanosoma cruzi marinkellei OX=85056 GN=MOQ_000668 PE=3 SV=1	845
tr|K2NIF1|K2NIF1_TRYCR	tr|K2NIF1|K2NIF1_TRYCR	>tr|K2NIF1|K2NIF1_TRYCR Uncharacterized protein OS=Trypanosoma cruzi marinkellei OX=85056 GN=MOQ_000642 PE=4 SV=1	846						0 --˃ -1					0 --˃ 3
tr|K2NIR8|K2NIR8_TRYCR	tr|K2NIR8|K2NIR8_TRYCR	>tr|K2NIR8|K2NIR8_TRYCR P-type H-ATPase, putative (Fragment) OS=Trypanosoma cruzi marinkellei OX=85056 GN=MOQ_007416 PE=3 SV=1	847				0 --˃ -1			0 --˃ -1
tr|K2NIX0|K2NIX0_TRYCR	tr|K2NIX0|K2NIX0_TRYCR	>tr|K2NIX0|K2NIX0_TRYCR Eukaryotic initiation factor 4a, putative OS=Trypanosoma cruzi marinkellei OX=85056 GN=MOQ_002122 PE=3 SV=1	848											0 --˃ 3		0 --˃ -1
tr|K2NIZ2|K2NIZ2_TRYCR	tr|K2NIZ2|K2NIZ2_TRYCR	>tr|K2NIZ2|K2NIZ2_TRYCR Uncharacterized protein OS=Trypanosoma cruzi marinkellei OX=85056 GN=MOQ_000399 PE=4 SV=1	849											0 --˃ 3
tr|K2NJ11|K2NJ11_TRYCR	tr|K2NJ11|K2NJ11_TRYCR	>tr|K2NJ11|K2NJ11_TRYCR 3-hydroxy-3-methylglutaryl coenzyme A reductase OS=Trypanosoma cruzi marinkellei OX=85056 GN=MOQ_002068 PE=3 SV=1	850											0 --˃ 3	0 --˃ 2
tr|K2NJ21|K2NJ21_TRYCR	tr|K2NJ21|K2NJ21_TRYCR	>tr|K2NJ21|K2NJ21_TRYCR Uncharacterized protein OS=Trypanosoma cruzi marinkellei OX=85056 GN=MOQ_002058 PE=4 SV=1	851											0,-1 --˃ 3
tr|K2NJ30|K2NJ30_TRYCR	tr|K2NJ30|K2NJ30_TRYCR	>tr|K2NJ30|K2NJ30_TRYCR Eukaryotic translation initiation factor 3 subunit 7-like protein, putative OS=Trypanosoma cruzi marinkellei OX=85056 GN=MOQ_002050 PE=4 SV=1	852											0 --˃ 3
tr|K2NJB0|K2NJB0_TRYCR	tr|K2NJB0|K2NJB0_TRYCR	>tr|K2NJB0|K2NJB0_TRYCR Adenylosuccinate synthetase OS=Trypanosoma cruzi marinkellei OX=85056 GN=MOQ_002357 PE=3 SV=1	853											0 --˃ 3	0 --˃ 2
tr|K2NJE7|K2NJE7_TRYCR;tr|Q4CQ64|Q4CQ64_TRYCC;tr|V5A873|V5A873_TRYCR;tr|Q4CUE3|Q4CUE3_TRYCC	tr|K2NJE7|K2NJE7_TRYCR;tr|Q4CQ64|Q4CQ64_TRYCC;tr|V5A873|V5A873_TRYCR;tr|Q4CUE3|Q4CUE3_TRYCC	>tr|K2NJE7|K2NJE7_TRYCR Uncharacterized protein OS=Trypanosoma cruzi marinkellei OX=85056 GN=MOQ_007210 PE=4 SV=1;>tr|Q4CQ64|Q4CQ64_TRYCC Uncharacterized protein (Fragment) OS=Trypanosoma cruzi (strain CL Brener) OX=353153 GN=Tc00.1047053510425.10 PE=4 SV=	854
tr|K2NJG9|K2NJG9_TRYCR	tr|K2NJG9|K2NJG9_TRYCR	>tr|K2NJG9|K2NJG9_TRYCR Pyridoxal kinase, putative OS=Trypanosoma cruzi marinkellei OX=85056 GN=MOQ_001890 PE=4 SV=1	855											0 --˃ 3
tr|K2NJK0|K2NJK0_TRYCR	tr|K2NJK0|K2NJK0_TRYCR	>tr|K2NJK0|K2NJK0_TRYCR Co-chaperone GrpE, putative OS=Trypanosoma cruzi marinkellei OX=85056 GN=MOQ_001851 PE=3 SV=1	856											0 --˃ 3
tr|V5DNH2|V5DNH2_TRYCR;tr|Q4D729|Q4D729_TRYCC;tr|K2NJP3|K2NJP3_TRYCR	tr|V5DNH2|V5DNH2_TRYCR;tr|Q4D729|Q4D729_TRYCC;tr|K2NJP3|K2NJP3_TRYCR	>tr|V5DNH2|V5DNH2_TRYCR Hslvu complex proteolytic subunit OS=Trypanosoma cruzi Dm28c OX=1416333 GN=TCDM_02252 PE=4 SV=1;>tr|Q4D729|Q4D729_TRYCC Hslvu complex proteolytic subunit-like, putative OS=Trypanosoma cruzi (strain CL Brener) OX=353153 GN=Tc00.10470	857
tr|K2NJR6|K2NJR6_TRYCR	tr|K2NJR6|K2NJR6_TRYCR	>tr|K2NJR6|K2NJR6_TRYCR Cysteine synthase, putative OS=Trypanosoma cruzi marinkellei OX=85056 GN=MOQ_007095 PE=4 SV=1	858
tr|K2NJT2|K2NJT2_TRYCR	tr|K2NJT2|K2NJT2_TRYCR	>tr|K2NJT2|K2NJT2_TRYCR 2-hydroxy-3-oxopropionate reductase, putative OS=Trypanosoma cruzi marinkellei OX=85056 GN=MOQ_001786 PE=4 SV=1	859											0 --˃ 3
tr|K2NK35|K2NK35_TRYCR	tr|K2NK35|K2NK35_TRYCR	>tr|K2NK35|K2NK35_TRYCR Mevalonate kinase OS=Trypanosoma cruzi marinkellei OX=85056 GN=MOQ_001715 PE=3 SV=1	860											0 --˃ 3
tr|K2NK41|K2NK41_TRYCR;tr|K2M2U7|K2M2U7_TRYCR	tr|K2NK41|K2NK41_TRYCR;tr|K2M2U7|K2M2U7_TRYCR	>tr|K2NK41|K2NK41_TRYCR Adenosine kinase, putative OS=Trypanosoma cruzi marinkellei OX=85056 GN=MOQ_006938 PE=4 SV=1;>tr|K2M2U7|K2M2U7_TRYCR Adenosine kinase, putative OS=Trypanosoma cruzi marinkellei OX=85056 GN=MOQ_006920 PE=4 SV=1	861											0,-1 --˃ 3
tr|K2NKA3|K2NKA3_TRYCR	tr|K2NKA3|K2NKA3_TRYCR	>tr|K2NKA3|K2NKA3_TRYCR Vacuolar-type proton translocating pyrophosphatase 1 OS=Trypanosoma cruzi marinkellei OX=85056 GN=MOQ_001645 PE=3 SV=1	862											0 --˃ 3
tr|K2NKE1|K2NKE1_TRYCR	tr|K2NKE1|K2NKE1_TRYCR	>tr|K2NKE1|K2NKE1_TRYCR 3,2-trans-enoyl-CoA isomerase, mitochondrial, putative OS=Trypanosoma cruzi marinkellei OX=85056 GN=MOQ_001594 PE=3 SV=1	863		0 --˃ -1		0 --˃ -1
tr|K2NKQ9|K2NKQ9_TRYCR	tr|K2NKQ9|K2NKQ9_TRYCR	>tr|K2NKQ9|K2NKQ9_TRYCR Acyl-CoA dehydrogenase, putative OS=Trypanosoma cruzi marinkellei OX=85056 GN=MOQ_001455 PE=3 SV=1	864		0 --˃ 2
tr|K2NKY4|K2NKY4_TRYCR	tr|K2NKY4|K2NKY4_TRYCR	>tr|K2NKY4|K2NKY4_TRYCR Regulatory subunit of protein kinase a-like protein, putative OS=Trypanosoma cruzi marinkellei OX=85056 GN=MOQ_001382 PE=4 SV=1	865											0,-1 --˃ 3
tr|K2NL96|K2NL96_TRYCR	tr|K2NL96|K2NL96_TRYCR	>tr|K2NL96|K2NL96_TRYCR Uncharacterized protein OS=Trypanosoma cruzi marinkellei OX=85056 GN=MOQ_006557 PE=4 SV=1	866											0 --˃ 3
tr|K2NLB6|K2NLB6_TRYCR	tr|K2NLB6|K2NLB6_TRYCR	>tr|K2NLB6|K2NLB6_TRYCR Glucose-regulated protein 78, putative OS=Trypanosoma cruzi marinkellei OX=85056 GN=MOQ_006525 PE=3 SV=1	867											0 --˃ 3
tr|K2NLX4|K2NLX4_TRYCR	tr|K2NLX4|K2NLX4_TRYCR	>tr|K2NLX4|K2NLX4_TRYCR Glucose-regulated protein 78, putative OS=Trypanosoma cruzi marinkellei OX=85056 GN=MOQ_001012 PE=3 SV=1	868
tr|K2NM23|K2NM23_TRYCR	tr|K2NM23|K2NM23_TRYCR	>tr|K2NM23|K2NM23_TRYCR Glutaredoxin domain-containing protein OS=Trypanosoma cruzi marinkellei OX=85056 GN=MOQ_000954 PE=4 SV=1	869											-1 --˃ 2
tr|K2NMD5|K2NMD5_TRYCR	tr|K2NMD5|K2NMD5_TRYCR	>tr|K2NMD5|K2NMD5_TRYCR Tyrosine aminotransferase, putative,L-tyrosine:2-oxoglutarate aminotransferase, putative OS=Trypanosoma cruzi marinkellei OX=85056 GN=MOQ_006180 PE=3 SV=1	870		0 --˃ -1									0 --˃ 3
tr|K2NMH6|K2NMH6_TRYCR	tr|K2NMH6|K2NMH6_TRYCR	>tr|K2NMH6|K2NMH6_TRYCR L-type lectin-like domain-containing protein OS=Trypanosoma cruzi marinkellei OX=85056 GN=MOQ_000772 PE=4 SV=1	871		0 --˃ 1									0 --˃ 3
tr|K2NN25|K2NN25_TRYCR	tr|K2NN25|K2NN25_TRYCR	>tr|K2NN25|K2NN25_TRYCR Electron transfer flavoprotein subunit alpha OS=Trypanosoma cruzi marinkellei OX=85056 GN=MOQ_000615 PE=3 SV=1	872											0 --˃ 2
tr|K2NN85|K2NN85_TRYCR	tr|K2NN85|K2NN85_TRYCR	>tr|K2NN85|K2NN85_TRYCR Uncharacterized protein OS=Trypanosoma cruzi marinkellei OX=85056 GN=MOQ_000518 PE=4 SV=1	873
tr|K2NNE1|K2NNE1_TRYCR	tr|K2NNE1|K2NNE1_TRYCR	>tr|K2NNE1|K2NNE1_TRYCR Uncharacterized protein OS=Trypanosoma cruzi marinkellei OX=85056 GN=MOQ_000450 PE=4 SV=1	874											0 --˃ 4
tr|Q4E0M0|Q4E0M0_TRYCC;tr|K2NNM1|K2NNM1_TRYCR;tr|Q4DW26|Q4DW26_TRYCC	tr|Q4E0M0|Q4E0M0_TRYCC;tr|K2NNM1|K2NNM1_TRYCR;tr|Q4DW26|Q4DW26_TRYCC	>tr|Q4E0M0|Q4E0M0_TRYCC PITH domain-containing protein OS=Trypanosoma cruzi (strain CL Brener) OX=353153 GN=Tc00.1047053509429.100 PE=4 SV=1;>tr|K2NNM1|K2NNM1_TRYCR PITH domain-containing protein OS=Trypanosoma cruzi marinkellei OX=85056 GN=MOQ_005748 PE=4	875							0 --˃ 1
tr|K2NNQ5|K2NNQ5_TRYCR;tr|K2MM84|K2MM84_TRYCR;tr|K2NFW0|K2NFW0_TRYCR;tr|K2MZ62|K2MZ62_TRYCR;tr|K2NGQ3|K2NGQ3_TRYCR;tr|K2N1N4|K2N1N4_TRYCR	tr|K2NNQ5|K2NNQ5_TRYCR	>tr|K2NNQ5|K2NNQ5_TRYCR Cysteine peptidase, putative (Fragment) OS=Trypanosoma cruzi marinkellei OX=85056 GN=MOQ_005710 PE=3 SV=1	876									0 --˃ -1		0 --˃ 3
tr|K2NNX0|K2NNX0_TRYCR	tr|K2NNX0|K2NNX0_TRYCR	>tr|K2NNX0|K2NNX0_TRYCR Uncharacterized protein OS=Trypanosoma cruzi marinkellei OX=85056 GN=MOQ_005637 PE=4 SV=1	877			-1 --˃ 0	-1 --˃ 0			-1 --˃ 0				-1 --˃ 1	-1 --˃ 1
tr|K2NP39|K2NP39_TRYCR	tr|K2NP39|K2NP39_TRYCR	>tr|K2NP39|K2NP39_TRYCR La RNA binding protein, putative OS=Trypanosoma cruzi marinkellei OX=85056 GN=MOQ_005585 PE=4 SV=1	878									0 --˃ 1
tr|K2NPS4|K2NPS4_TRYCR	tr|K2NPS4|K2NPS4_TRYCR	>tr|K2NPS4|K2NPS4_TRYCR Prohibitin OS=Trypanosoma cruzi marinkellei OX=85056 GN=MOQ_005301 PE=3 SV=1	879											0 --˃ 3
tr|K2NQ61|K2NQ61_TRYCR	tr|K2NQ61|K2NQ61_TRYCR	>tr|K2NQ61|K2NQ61_TRYCR Adenylate kinase, putative OS=Trypanosoma cruzi marinkellei OX=85056 GN=MOQ_005152 PE=3 SV=1	880											0 --˃ 4
tr|K2NQD4|K2NQD4_TRYCR	tr|K2NQD4|K2NQD4_TRYCR	>tr|K2NQD4|K2NQD4_TRYCR Uncharacterized protein OS=Trypanosoma cruzi marinkellei OX=85056 GN=MOQ_005092 PE=4 SV=1	881											0 --˃ 3
tr|K2NQF6|K2NQF6_TRYCR	tr|K2NQF6|K2NQF6_TRYCR	>tr|K2NQF6|K2NQF6_TRYCR Chloride channel protein, putative OS=Trypanosoma cruzi marinkellei OX=85056 GN=MOQ_005083 PE=3 SV=1	882		0 --˃ 1
tr|K2NRA0|K2NRA0_TRYCR	tr|K2NRA0|K2NRA0_TRYCR	>tr|K2NRA0|K2NRA0_TRYCR Uncharacterized protein OS=Trypanosoma cruzi marinkellei OX=85056 GN=MOQ_004696 PE=4 SV=1	883											0 --˃ 3
tr|K2NRC9|K2NRC9_TRYCR	tr|K2NRC9|K2NRC9_TRYCR	>tr|K2NRC9|K2NRC9_TRYCR Inosine-5-monophosphate dehydrogenase OS=Trypanosoma cruzi marinkellei OX=85056 GN=MOQ_004661 PE=3 SV=1	884
tr|K2NRE3|K2NRE3_TRYCR	tr|K2NRE3|K2NRE3_TRYCR	>tr|K2NRE3|K2NRE3_TRYCR Retrotransposon hot spot (RHS) protein, putative OS=Trypanosoma cruzi marinkellei OX=85056 GN=MOQ_004639 PE=4 SV=1	885				0 --˃ -1							0 --˃ 3
tr|Q4DZU7|Q4DZU7_TRYCC;tr|K2NRG1|K2NRG1_TRYCR;tr|V5BFQ9|V5BFQ9_TRYCR;tr|Q4DGF1|Q4DGF1_TRYCC	tr|Q4DZU7|Q4DZU7_TRYCC;tr|K2NRG1|K2NRG1_TRYCR;tr|V5BFQ9|V5BFQ9_TRYCR;tr|Q4DGF1|Q4DGF1_TRYCC	>tr|Q4DZU7|Q4DZU7_TRYCC Fibrillarin, putative OS=Trypanosoma cruzi (strain CL Brener) OX=353153 GN=Tc00.1047053510105.50 PE=3 SV=1;>tr|K2NRG1|K2NRG1_TRYCR Fibrillarin, putative OS=Trypanosoma cruzi marinkellei OX=85056 GN=MOQ_004620 PE=3 SV=1;>tr|V5BFQ9|V5	886
tr|K2NRP5|K2NRP5_TRYCR	tr|K2NRP5|K2NRP5_TRYCR	>tr|K2NRP5|K2NRP5_TRYCR Aminopeptidase P, putative,metallo-peptidase, Clan MG, Family M24, putative OS=Trypanosoma cruzi marinkellei OX=85056 GN=MOQ_004531 PE=3 SV=1	887											0 --˃ -1
tr|K2NRV8|K2NRV8_TRYCR	tr|K2NRV8|K2NRV8_TRYCR	>tr|K2NRV8|K2NRV8_TRYCR Uncharacterized protein OS=Trypanosoma cruzi marinkellei OX=85056 GN=MOQ_002111 PE=4 SV=1	888												0 --˃ -1
tr|K2NRZ9|K2NRZ9_TRYCR	tr|K2NRZ9|K2NRZ9_TRYCR	>tr|K2NRZ9|K2NRZ9_TRYCR Glyceraldehyde-3-phosphate dehydrogenase OS=Trypanosoma cruzi marinkellei OX=85056 GN=MOQ_002044 PE=3 SV=1	889											0 --˃ 3
tr|K2NS02|K2NS02_TRYCR	tr|K2NS02|K2NS02_TRYCR	>tr|K2NS02|K2NS02_TRYCR Aldehyde dehydrogenase, putative OS=Trypanosoma cruzi marinkellei OX=85056 GN=MOQ_002036 PE=3 SV=1	890	-1 --˃ 0						-1 --˃ 0				-1 --˃ 3			-1 --˃ 0
tr|K2NS83|K2NS83_TRYCR	tr|K2NS83|K2NS83_TRYCR	>tr|K2NS83|K2NS83_TRYCR Proteasome subunit alpha type OS=Trypanosoma cruzi marinkellei OX=85056 GN=MOQ_004303 PE=3 SV=1	891														0 --˃ -3
tr|K2NSC7|K2NSC7_TRYCR	tr|K2NSC7|K2NSC7_TRYCR	>tr|K2NSC7|K2NSC7_TRYCR dTDP-glucose 4,6-dehydratase, putative OS=Trypanosoma cruzi marinkellei OX=85056 GN=MOQ_001896 PE=4 SV=1	892
tr|K2NSG8|K2NSG8_TRYCR	tr|K2NSG8|K2NSG8_TRYCR	>tr|K2NSG8|K2NSG8_TRYCR Thimet oligopeptidase, putative,metallo-peptidase, clan MA(E), family M3, putative OS=Trypanosoma cruzi marinkellei OX=85056 GN=MOQ_004241 PE=3 SV=1	893
tr|K2NSJ9|K2NSJ9_TRYCR;tr|K2M359|K2M359_TRYCR	tr|K2NSJ9|K2NSJ9_TRYCR;tr|K2M359|K2M359_TRYCR	>tr|K2NSJ9|K2NSJ9_TRYCR Succinyl-CoA:3-ketoacid-coenzyme A transferase OS=Trypanosoma cruzi marinkellei OX=85056 GN=MOQ_004208 PE=3 SV=1;>tr|K2M359|K2M359_TRYCR Succinyl-coA:3-ketoacid-coenzyme A transferase, mitochondrial, putative OS=Trypanosoma cruzi ma	894											0 --˃ 3
tr|K2NSM2|K2NSM2_TRYCR	tr|K2NSM2|K2NSM2_TRYCR	>tr|K2NSM2|K2NSM2_TRYCR Phosphatase 2C, putative OS=Trypanosoma cruzi marinkellei OX=85056 GN=MOQ_001809 PE=4 SV=1	895
tr|K2NSN7|K2NSN7_TRYCR	tr|K2NSN7|K2NSN7_TRYCR	>tr|K2NSN7|K2NSN7_TRYCR Eukaryotic translation initiation factor 3 subunit, putative OS=Trypanosoma cruzi marinkellei OX=85056 GN=MOQ_004171 PE=4 SV=1	896											0 --˃ 2
tr|K2NST5|K2NST5_TRYCR;tr|A0A061J0Z9|A0A061J0Z9_TRYRA	tr|K2NST5|K2NST5_TRYCR	>tr|K2NST5|K2NST5_TRYCR 2-oxoglutarate dehydrogenase subunit, putative OS=Trypanosoma cruzi marinkellei OX=85056 GN=MOQ_004130 PE=4 SV=1	897		0 --˃ -1									0 --˃ 3
tr|K2NSU2|K2NSU2_TRYCR	tr|K2NSU2|K2NSU2_TRYCR	>tr|K2NSU2|K2NSU2_TRYCR Uncharacterized protein OS=Trypanosoma cruzi marinkellei OX=85056 GN=MOQ_004129 PE=4 SV=1	898
tr|K2NT88|K2NT88_TRYCR	tr|K2NT88|K2NT88_TRYCR	>tr|K2NT88|K2NT88_TRYCR Mitochondrial processing peptidase, beta subunit, putative OS=Trypanosoma cruzi marinkellei OX=85056 GN=MOQ_004028 PE=4 SV=1	899		1 --˃ -1												1 --˃ -1
tr|K2NTK0|K2NTK0_TRYCR;tr|Q4D7F2|Q4D7F2_TRYCC	tr|K2NTK0|K2NTK0_TRYCR;tr|Q4D7F2|Q4D7F2_TRYCC	>tr|K2NTK0|K2NTK0_TRYCR Eukaryotic translation initiation factor 3 subunit E OS=Trypanosoma cruzi marinkellei OX=85056 GN=MOQ_001423 PE=3 SV=1;>tr|Q4D7F2|Q4D7F2_TRYCC Eukaryotic translation initiation factor 3 subunit E OS=Trypanosoma cruzi (strain CL Bren	900					0 --˃ 1				0 --˃ 1				-2 --˃ 1
tr|V5D9W7|V5D9W7_TRYCR;tr|Q4DSV2|Q4DSV2_TRYCC;tr|K2NTS2|K2NTS2_TRYCR	tr|V5D9W7|V5D9W7_TRYCR;tr|Q4DSV2|Q4DSV2_TRYCC;tr|K2NTS2|K2NTS2_TRYCR	>tr|V5D9W7|V5D9W7_TRYCR Ras-related protein rab-5 OS=Trypanosoma cruzi Dm28c OX=1416333 GN=TCDM_07749 PE=4 SV=1;>tr|Q4DSV2|Q4DSV2_TRYCC Small Rab GTP binding protein, putative OS=Trypanosoma cruzi (strain CL Brener) OX=353153 GN=Tc00.1047053506227.180 PE=4	901
tr|K2NU19|K2NU19_TRYCR;tr|A0A061J0T4|A0A061J0T4_TRYRA	tr|K2NU19|K2NU19_TRYCR	>tr|K2NU19|K2NU19_TRYCR Clathrin heavy chain OS=Trypanosoma cruzi marinkellei OX=85056 GN=MOQ_003685 PE=3 SV=1	902
tr|K2NU21|K2NU21_TRYCR	tr|K2NU21|K2NU21_TRYCR	>tr|K2NU21|K2NU21_TRYCR Haloacid dehalogenase-like hydrolase, putative OS=Trypanosoma cruzi marinkellei OX=85056 GN=MOQ_001311 PE=4 SV=1	903											-1 --˃ 3
tr|Q4D4M4|Q4D4M4_TRYCC;tr|K2NU99|K2NU99_TRYCR;tr|V5BAV6|V5BAV6_TRYCR;tr|Q4CN70|Q4CN70_TRYCC	tr|Q4D4M4|Q4D4M4_TRYCC;tr|K2NU99|K2NU99_TRYCR;tr|V5BAV6|V5BAV6_TRYCR;tr|Q4CN70|Q4CN70_TRYCC	>tr|Q4D4M4|Q4D4M4_TRYCC Uncharacterized protein OS=Trypanosoma cruzi (strain CL Brener) OX=353153 GN=Tc00.1047053507663.30 PE=4 SV=1;>tr|K2NU99|K2NU99_TRYCR Uncharacterized protein OS=Trypanosoma cruzi marinkellei OX=85056 GN=MOQ_001243 PE=4 SV=1;>tr|V5BAV	904
tr|K2NUH8|K2NUH8_TRYCR	tr|K2NUH8|K2NUH8_TRYCR	>tr|K2NUH8|K2NUH8_TRYCR Trypanothione reductase, putative OS=Trypanosoma cruzi marinkellei OX=85056 GN=MOQ_003549 PE=3 SV=1	905
tr|K2NUL2|K2NUL2_TRYCR	tr|K2NUL2|K2NUL2_TRYCR	>tr|K2NUL2|K2NUL2_TRYCR Uncharacterized protein OS=Trypanosoma cruzi marinkellei OX=85056 GN=MOQ_003508 PE=4 SV=1	906											0 --˃ 3
tr|K2NUM1|K2NUM1_TRYCR	tr|K2NUM1|K2NUM1_TRYCR	>tr|K2NUM1|K2NUM1_TRYCR Adenine phosphoribosyltransferase, putative OS=Trypanosoma cruzi marinkellei OX=85056 GN=MOQ_001109 PE=4 SV=1	907											0 --˃ 3	0 --˃ -1
tr|K2NUV9|K2NUV9_TRYCR;tr|A0A061ISM9|A0A061ISM9_TRYRA	tr|K2NUV9|K2NUV9_TRYCR	>tr|K2NUV9|K2NUV9_TRYCR Leucyl-tRNA synthetase, putative OS=Trypanosoma cruzi marinkellei OX=85056 GN=MOQ_001006 PE=3 SV=1	908											0 --˃ 3
tr|V5BMB2|V5BMB2_TRYCR;tr|K2NUZ6|K2NUZ6_TRYCR;tr|Q4DKG4|Q4DKG4_TRYCC;tr|Q4CYA0|Q4CYA0_TRYCC	tr|V5BMB2|V5BMB2_TRYCR;tr|K2NUZ6|K2NUZ6_TRYCR;tr|Q4DKG4|Q4DKG4_TRYCC;tr|Q4CYA0|Q4CYA0_TRYCC	>tr|V5BMB2|V5BMB2_TRYCR Proteasome regulatory non-ATPase subunit 11 OS=Trypanosoma cruzi Dm28c OX=1416333 GN=TCDM_04086 PE=4 SV=1;>tr|K2NUZ6|K2NUZ6_TRYCR Proteasome regulatory non-ATPase subunit 11 OS=Trypanosoma cruzi marinkellei OX=85056 GN=MOQ_003329 PE	909						0 --˃ 1					0 --˃ -1	0 --˃ 1
tr|K2NV65|K2NV65_TRYCR;tr|Q4CLT8|Q4CLT8_TRYCC	tr|K2NV65|K2NV65_TRYCR	>tr|K2NV65|K2NV65_TRYCR Uncharacterized protein OS=Trypanosoma cruzi marinkellei OX=85056 GN=MOQ_003273 PE=4 SV=1	910
tr|K2NVB7|K2NVB7_TRYCR	tr|K2NVB7|K2NVB7_TRYCR	>tr|K2NVB7|K2NVB7_TRYCR Inosine-adenosine-guanosine-nucleoside hydrolase, putative OS=Trypanosoma cruzi marinkellei OX=85056 GN=MOQ_003232 PE=4 SV=1	911											0 --˃ 3
tr|K2NVE0|K2NVE0_TRYCR	tr|K2NVE0|K2NVE0_TRYCR	>tr|K2NVE0|K2NVE0_TRYCR SAM domain-containing protein OS=Trypanosoma cruzi marinkellei OX=85056 GN=MOQ_003216 PE=4 SV=1	912					-1 --˃ 0						-1 --˃ 2
tr|K2NVK9|K2NVK9_TRYCR	tr|K2NVK9|K2NVK9_TRYCR	>tr|K2NVK9|K2NVK9_TRYCR Purine nucleoside phosphorylase OS=Trypanosoma cruzi marinkellei OX=85056 GN=MOQ_000759 PE=3 SV=1	913											0 --˃ 3
tr|K2NVX1|K2NVX1_TRYCR	tr|K2NVX1|K2NVX1_TRYCR	>tr|K2NVX1|K2NVX1_TRYCR Uncharacterized protein OS=Trypanosoma cruzi marinkellei OX=85056 GN=MOQ_000643 PE=4 SV=1	914											0 --˃ 3
tr|K2NVZ0|K2NVZ0_TRYCR	tr|K2NVZ0|K2NVZ0_TRYCR	>tr|K2NVZ0|K2NVZ0_TRYCR Cystathionine beta-synthase,cysteine synthase,serine sulfhydrylase OS=Trypanosoma cruzi marinkellei OX=85056 GN=MOQ_000606 PE=4 SV=1	915											0 --˃ 3
tr|K2NVZ4|K2NVZ4_TRYCR	tr|K2NVZ4|K2NVZ4_TRYCR	>tr|K2NVZ4|K2NVZ4_TRYCR Glycerol-3-phosphate dehydrogenase OS=Trypanosoma cruzi marinkellei OX=85056 GN=MOQ_000595 PE=3 SV=1	916											0 --˃ 3
tr|K2NW21|K2NW21_TRYCR	tr|K2NW21|K2NW21_TRYCR	>tr|K2NW21|K2NW21_TRYCR 14-3-3 protein, putative OS=Trypanosoma cruzi marinkellei OX=85056 GN=MOQ_000542 PE=3 SV=1	917											0 --˃ 3
tr|K2NW32|K2NW32_TRYCR;tr|A0A061IT90|A0A061IT90_TRYRA;tr|A0A422MV81|A0A422MV81_TRYRA;tr|V5C139|V5C139_TRYCR;tr|Q4DQF6|Q4DQF6_TRYCC;tr|Q4DZK1|Q4DZK1_TRYCC	tr|K2NW32|K2NW32_TRYCR;tr|A0A061IT90|A0A061IT90_TRYRA;tr|A0A422MV81|A0A422MV81_TRYRA;tr|V5C139|V5C139_TRYCR;tr|Q4DQF6|Q4DQF6_TRYCC;tr|Q4DZK1|Q4DZK1_TRYCC	>tr|K2NW32|K2NW32_TRYCR Transcription modulator/accessory protein, putative OS=Trypanosoma cruzi marinkellei OX=85056 GN=MOQ_000523 PE=4 SV=1;>tr|A0A061IT90|A0A061IT90_TRYRA Transcription modulator/accessory protein OS=Trypanosoma rangeli SC58 OX=429131 GN	918		-1 --˃ 1
tr|K2NW39|K2NW39_TRYCR;tr|A0A061ISJ5|A0A061ISJ5_TRYRA	tr|K2NW39|K2NW39_TRYCR	>tr|K2NW39|K2NW39_TRYCR ABC transporter, putative OS=Trypanosoma cruzi marinkellei OX=85056 GN=MOQ_003047 PE=4 SV=1	919											0 --˃ 4
tr|K2NW73|K2NW73_TRYCR;tr|V5B4S5|V5B4S5_TRYCR;tr|Q4CTS7|Q4CTS7_TRYCC	tr|K2NW73|K2NW73_TRYCR;tr|V5B4S5|V5B4S5_TRYCR;tr|Q4CTS7|Q4CTS7_TRYCC	>tr|K2NW73|K2NW73_TRYCR Tryptophanyl-tRNA synthetase, putative OS=Trypanosoma cruzi marinkellei OX=85056 GN=MOQ_003003 PE=3 SV=1;>tr|V5B4S5|V5B4S5_TRYCR Tryptophanyl-tRNA synthetase OS=Trypanosoma cruzi Dm28c OX=1416333 GN=TCDM_02953 PE=3 SV=1;>tr|Q4CTS7|Q	920						0 --˃ 1
tr|K2NW93|K2NW93_TRYCR	tr|K2NW93|K2NW93_TRYCR	>tr|K2NW93|K2NW93_TRYCR Uncharacterized protein OS=Trypanosoma cruzi marinkellei OX=85056 GN=MOQ_002965 PE=4 SV=1	921									0 --˃ -1		0 --˃ 3
tr|K2NWA2|K2NWA2_TRYCR	tr|K2NWA2|K2NWA2_TRYCR	>tr|K2NWA2|K2NWA2_TRYCR Asparaginyl-tRNA synthetase, putative OS=Trypanosoma cruzi marinkellei OX=85056 GN=MOQ_000445 PE=4 SV=1	922											0 --˃ 3
tr|K2NWA6|K2NWA6_TRYCR	tr|K2NWA6|K2NWA6_TRYCR	>tr|K2NWA6|K2NWA6_TRYCR Chaperonin containing t-complex protein, putative OS=Trypanosoma cruzi marinkellei OX=85056 GN=MOQ_002948 PE=3 SV=1	923											0 --˃ 3			0 --˃ -1
tr|K2NWK1|K2NWK1_TRYCR	tr|K2NWK1|K2NWK1_TRYCR	>tr|K2NWK1|K2NWK1_TRYCR Malic enzyme OS=Trypanosoma cruzi marinkellei OX=85056 GN=MOQ_000339 PE=3 SV=1	924
tr|K2NWP2|K2NWP2_TRYCR	tr|K2NWP2|K2NWP2_TRYCR	>tr|K2NWP2|K2NWP2_TRYCR NADH-cytochrome b5 reductase OS=Trypanosoma cruzi marinkellei OX=85056 GN=MOQ_002803 PE=3 SV=1	925											0 --˃ 4
tr|K2NWT7|K2NWT7_TRYCR;tr|Q4CVK6|Q4CVK6_TRYCC	tr|K2NWT7|K2NWT7_TRYCR	>tr|K2NWT7|K2NWT7_TRYCR Delta-1-pyrroline-5-carboxylate synthase OS=Trypanosoma cruzi marinkellei OX=85056 GN=MOQ_002763 PE=3 SV=1	926
tr|K2NX47|K2NX47_TRYCR	tr|K2NX47|K2NX47_TRYCR	>tr|K2NX47|K2NX47_TRYCR Transketolase OS=Trypanosoma cruzi marinkellei OX=85056 GN=MOQ_000163 PE=3 SV=1	927					-1 --˃ 2						-1 --˃ 2
tr|K2NX55|K2NX55_TRYCR	tr|K2NX55|K2NX55_TRYCR	>tr|K2NX55|K2NX55_TRYCR Uracil phosphoribosyltransferase, putative OS=Trypanosoma cruzi marinkellei OX=85056 GN=MOQ_002648 PE=4 SV=1	928											0 --˃ 4
tr|Q4D6W0|Q4D6W0_TRYCC;tr|K2NX67|K2NX67_TRYCR;tr|Q4D6V9|Q4D6V9_TRYCC;tr|K2LVU2|K2LVU2_TRYCR	tr|Q4D6W0|Q4D6W0_TRYCC;tr|K2NX67|K2NX67_TRYCR;tr|Q4D6V9|Q4D6V9_TRYCC;tr|K2LVU2|K2LVU2_TRYCR	>tr|Q4D6W0|Q4D6W0_TRYCC Histone H2A OS=Trypanosoma cruzi (strain CL Brener) OX=353153 GN=Tc00.1047053510525.110 PE=3 SV=1;>tr|K2NX67|K2NX67_TRYCR Histone H2A (Fragment) OS=Trypanosoma cruzi marinkellei OX=85056 GN=MOQ_000125 PE=3 SV=1;>tr|Q4D6V9|Q4D6V9_TRY	929														1 --˃ -2
tr|V5B5X1|V5B5X1_TRYCR;tr|Q4D9J1|Q4D9J1_TRYCC;tr|K2NXC2|K2NXC2_TRYCR;tr|A0A061J3N2|A0A061J3N2_TRYRA;tr|A0A422NDS9|A0A422NDS9_TRYRA	tr|V5B5X1|V5B5X1_TRYCR;tr|Q4D9J1|Q4D9J1_TRYCC;tr|K2NXC2|K2NXC2_TRYCR;tr|A0A061J3N2|A0A061J3N2_TRYRA;tr|A0A422NDS9|A0A422NDS9_TRYRA	>tr|V5B5X1|V5B5X1_TRYCR Proteasome regulatory ATPase subunit 1 OS=Trypanosoma cruzi Dm28c OX=1416333 GN=TCDM_02535 PE=3 SV=1;>tr|Q4D9J1|Q4D9J1_TRYCC Proteasome regulatory ATPase subunit 1, putative OS=Trypanosoma cruzi (strain CL Brener) OX=353153 GN=Tc00.	930
tr|K2NXD1|K2NXD1_TRYCR	tr|K2NXD1|K2NXD1_TRYCR	>tr|K2NXD1|K2NXD1_TRYCR tRNA-binding domain-containing protein OS=Trypanosoma cruzi marinkellei OX=85056 GN=MOQ_000043 PE=4 SV=1	931		0 --˃ -1									0 --˃ 2
tr|K2NXD7|K2NXD7_TRYCR	tr|K2NXD7|K2NXD7_TRYCR	>tr|K2NXD7|K2NXD7_TRYCR D-isomer specific 2-hydroxyacid dehydrogenase-protein, putative OS=Trypanosoma cruzi marinkellei OX=85056 GN=MOQ_002605 PE=4 SV=1	932											0 --˃ 3
tr|K2NXV3|K2NXV3_TRYCR;tr|A0A3R7K5Z0|A0A3R7K5Z0_TRYRA;tr|A0A061J588|A0A061J588_TRYRA	tr|K2NXV3|K2NXV3_TRYCR	>tr|K2NXV3|K2NXV3_TRYCR Proteasome subunit beta OS=Trypanosoma cruzi marinkellei OX=85056 GN=MOQ_002445 PE=3 SV=1	933											0 --˃ 3
tr|K2NZL9|K2NZL9_TRYCR	tr|K2NZL9|K2NZL9_TRYCR	>tr|K2NZL9|K2NZL9_TRYCR Nitrilase, putative (Fragment) OS=Trypanosoma cruzi marinkellei OX=85056 GN=MOQ_002376 PE=4 SV=1	934											0 --˃ 3	0 --˃ -1
tr|K2P946|K2P946_TRYCR	tr|K2P946|K2P946_TRYCR	>tr|K2P946|K2P946_TRYCR Glutamamyl carboxypeptidase, putative,metallo-peptidase, clan MH, family M18, putative OS=Trypanosoma cruzi marinkellei OX=85056 GN=MOQ_002222 PE=4 SV=1	935											0 --˃ 3
tr|K2P992|K2P992_TRYCR;tr|A0A061JA09|A0A061JA09_TRYRA	tr|K2P992|K2P992_TRYCR	>tr|K2P992|K2P992_TRYCR Fatty acyl CoA synthetase 2, putative OS=Trypanosoma cruzi marinkellei OX=85056 GN=MOQ_002148 PE=4 SV=1	936											-1 --˃ 3
tr|K2P9C9|K2P9C9_TRYCR	tr|K2P9C9|K2P9C9_TRYCR	>tr|K2P9C9|K2P9C9_TRYCR S-adenosylmethionine synthase OS=Trypanosoma cruzi marinkellei OX=85056 GN=MOQ_002100 PE=3 SV=1	937
tr|K2PA14|K2PA14_TRYCR;tr|Q4CP11|Q4CP11_TRYCC;tr|Q4CLF2|Q4CLF2_TRYCC	tr|K2PA14|K2PA14_TRYCR	>tr|K2PA14|K2PA14_TRYCR Tyrosine aminotransferase OS=Trypanosoma cruzi marinkellei OX=85056 GN=MOQ_001849 PE=3 SV=1	938											0 --˃ 4
tr|K2PA27|K2PA27_TRYCR	tr|K2PA27|K2PA27_TRYCR	>tr|K2PA27|K2PA27_TRYCR Nitrate reductase, putative OS=Trypanosoma cruzi marinkellei OX=85056 GN=MOQ_001836 PE=3 SV=1	939		0 --˃ -1
tr|K2PB46|K2PB46_TRYCR	tr|K2PB46|K2PB46_TRYCR	>tr|K2PB46|K2PB46_TRYCR Malate dehydrogenase OS=Trypanosoma cruzi marinkellei OX=85056 GN=MOQ_001470 PE=3 SV=1	940						0 --˃ -1	0 --˃ -1				0 --˃ 3
tr|K2PB50|K2PB50_TRYCR;tr|Q4CU95|Q4CU95_TRYCC;tr|K2PB54|K2PB54_TRYCR;tr|K2MPZ2|K2MPZ2_TRYCR;tr|K2NI65|K2NI65_TRYCR	tr|K2PB50|K2PB50_TRYCR;tr|Q4CU95|Q4CU95_TRYCC;tr|K2PB54|K2PB54_TRYCR;tr|K2MPZ2|K2MPZ2_TRYCR	>tr|K2PB50|K2PB50_TRYCR Glucose-regulated protein 78, putative OS=Trypanosoma cruzi marinkellei OX=85056 GN=MOQ_001461 PE=3 SV=1;>tr|Q4CU95|Q4CU95_TRYCC Heat shock 70 kDa protein, putative (Fragment) OS=Trypanosoma cruzi (strain CL Brener) OX=353153 GN=Tc0	941		0-1 --˃ 1
tr|K2PB63|K2PB63_TRYCR;tr|K2LXU9|K2LXU9_TRYCR;tr|A0A061J4T4|A0A061J4T4_TRYRA;tr|A0A061J9M5|A0A061J9M5_TRYRA;tr|A0A061ITX4|A0A061ITX4_TRYRA	tr|K2PB63|K2PB63_TRYCR;tr|K2LXU9|K2LXU9_TRYCR	>tr|K2PB63|K2PB63_TRYCR Membrane-bound acid phosphatase, putative OS=Trypanosoma cruzi marinkellei OX=85056 GN=MOQ_001451 PE=4 SV=1;>tr|K2LXU9|K2LXU9_TRYCR Membrane-bound acid phosphatase, putative (Fragment) OS=Trypanosoma cruzi marinkellei OX=85056 GN=MO	942								-1 --˃ 1			-1 --˃ 2
tr|K2PB97|K2PB97_TRYCR	tr|K2PB97|K2PB97_TRYCR	>tr|K2PB97|K2PB97_TRYCR CS domain-containing protein OS=Trypanosoma cruzi marinkellei OX=85056 GN=MOQ_001407 PE=4 SV=1	943											0 --˃ 3
tr|K2PC74|K2PC74_TRYCR;tr|K2PC71|K2PC71_TRYCR	tr|K2PC74|K2PC74_TRYCR	>tr|K2PC74|K2PC74_TRYCR Uncharacterized protein (Fragment) OS=Trypanosoma cruzi marinkellei OX=85056 GN=MOQ_001157 PE=4 SV=1	944
tr|K2PCA8|K2PCA8_TRYCR	tr|K2PCA8|K2PCA8_TRYCR	>tr|K2PCA8|K2PCA8_TRYCR Adenine phosphoribosyltransferase, putative OS=Trypanosoma cruzi marinkellei OX=85056 GN=MOQ_001110 PE=4 SV=1	945											0 --˃ 3
tr|K2PDG2|K2PDG2_TRYCR	tr|K2PDG2|K2PDG2_TRYCR	>tr|K2PDG2|K2PDG2_TRYCR Flagellar calcium-binding protein, putative OS=Trypanosoma cruzi marinkellei OX=85056 GN=MOQ_000784 PE=4 SV=1	946											0 --˃ 3
tr|K2PDS2|K2PDS2_TRYCR;tr|Q4DEP6|Q4DEP6_TRYCC;tr|A0A3R7JSY9|A0A3R7JSY9_TRYRA	tr|K2PDS2|K2PDS2_TRYCR	>tr|K2PDS2|K2PDS2_TRYCR NADH-cytochrome b5 reductase, putative OS=Trypanosoma cruzi marinkellei OX=85056 GN=MOQ_000715 PE=4 SV=1	947											0 --˃ 2
tr|K2PDZ9|K2PDZ9_TRYCR	tr|K2PDZ9|K2PDZ9_TRYCR	>tr|K2PDZ9|K2PDZ9_TRYCR Deoxyuridine triphosphatase, putative,dUTP diphosphatase, putative OS=Trypanosoma cruzi marinkellei OX=85056 GN=MOQ_000639 PE=4 SV=1	948											0 --˃ 3
tr|K2PEZ8|K2PEZ8_TRYCR	tr|K2PEZ8|K2PEZ8_TRYCR	>tr|K2PEZ8|K2PEZ8_TRYCR Alanyl-tRNA synthetase, putative (Fragment) OS=Trypanosoma cruzi marinkellei OX=85056 GN=MOQ_000262 PE=3 SV=1	949											0 --˃ 3
tr|K2PFC5|K2PFC5_TRYCR	tr|K2PFC5|K2PFC5_TRYCR	>tr|K2PFC5|K2PFC5_TRYCR HMG_CoA_synt_N domain-containing protein OS=Trypanosoma cruzi marinkellei OX=85056 GN=MOQ_000121 PE=4 SV=1	950			0 --˃ -1								0 --˃ 3
tr|K2PFG0|K2PFG0_TRYCR	tr|K2PFG0|K2PFG0_TRYCR	>tr|K2PFG0|K2PFG0_TRYCR Uncharacterized protein OS=Trypanosoma cruzi marinkellei OX=85056 GN=MOQ_000066 PE=4 SV=1	951		0 --˃ 4					-1 --˃ 0
tr|K2PFG9|K2PFG9_TRYCR	tr|K2PFG9|K2PFG9_TRYCR	>tr|K2PFG9|K2PFG9_TRYCR Pyrroline-5-carboxylate reductase OS=Trypanosoma cruzi marinkellei OX=85056 GN=MOQ_000045 PE=3 SV=1	952											0 --˃ 3
tr|Q4CK86|Q4CK86_TRYCC	tr|Q4CK86|Q4CK86_TRYCC	>tr|Q4CK86|Q4CK86_TRYCC Heat shock protein 70 (HSP70), putative (Fragment) OS=Trypanosoma cruzi (strain CL Brener) OX=353153 GN=Tc00.1047053418069.10 PE=4 SV=1	953
tr|Q4CKC9|Q4CKC9_TRYCC	tr|Q4CKC9|Q4CKC9_TRYCC	>tr|Q4CKC9|Q4CKC9_TRYCC Trans-sialidase, putative (Fragment) OS=Trypanosoma cruzi (strain CL Brener) OX=353153 GN=Tc00.1047053509271.10 PE=4 SV=1	954							0 --˃ 2
tr|Q4CKQ6|Q4CKQ6_TRYCC;tr|Q4CLD7|Q4CLD7_TRYCC;tr|Q4CKJ0|Q4CKJ0_TRYCC;tr|V5D5L9|V5D5L9_TRYCR;tr|Q4CZ39|Q4CZ39_TRYCC;tr|Q4CKJ1|Q4CKJ1_TRYCC;tr|V5B9R1|V5B9R1_TRYCR;tr|A0A061JEU3|A0A061JEU3_TRYRA;tr|A0A061J4R1|A0A061J4R1_TRYRA;tr|A0A3R7MEL0|A0A3R7MEL0_TRYRA	tr|Q4CKQ6|Q4CKQ6_TRYCC;tr|Q4CLD7|Q4CLD7_TRYCC;tr|Q4CKJ0|Q4CKJ0_TRYCC;tr|V5D5L9|V5D5L9_TRYCR	>tr|Q4CKQ6|Q4CKQ6_TRYCC Fatty acid desaturase, putative OS=Trypanosoma cruzi (strain CL Brener) OX=353153 GN=Tc00.1047053509239.10 PE=4 SV=1;>tr|Q4CLD7|Q4CLD7_TRYCC Fatty acid desaturase, putative (Fragment) OS=Trypanosoma cruzi (strain CL Brener) OX=35315	955		-1 --˃ 0
tr|Q4CKT7|Q4CKT7_TRYCC	tr|Q4CKT7|Q4CKT7_TRYCC	>tr|Q4CKT7|Q4CKT7_TRYCC Amastin, putative (Fragment) OS=Trypanosoma cruzi (strain CL Brener) OX=353153 GN=Tc00.1047053511497.19 PE=4 SV=1	956	-1 --˃ 0
tr|Q4CLA1|Q4CLA1_TRYCC;tr|K2NJH7|K2NJH7_TRYCR	tr|Q4CLA1|Q4CLA1_TRYCC;tr|K2NJH7|K2NJH7_TRYCR	>tr|Q4CLA1|Q4CLA1_TRYCC Tubulin alpha chain OS=Trypanosoma cruzi (strain CL Brener) OX=353153 GN=Tc00.1047053411235.9 PE=3 SV=1;>tr|K2NJH7|K2NJH7_TRYCR Epsilon tubulin, putative (Fragment) OS=Trypanosoma cruzi marinkellei OX=85056 GN=MOQ_007185 PE=4 SV=1	957	1 --˃ -1												1 --˃ -1
tr|Q4CLF1|Q4CLF1_TRYCC;tr|Q4DV21|Q4DV21_TRYCC	tr|Q4CLF1|Q4CLF1_TRYCC	>tr|Q4CLF1|Q4CLF1_TRYCC Glyceraldehyde 3-phosphate dehydrogenase, cytosolic, putative (Fragment) OS=Trypanosoma cruzi (strain CL Brener) OX=353153 GN=Tc00.1047053508537.10 PE=4 SV=1	958													0 --˃ 3
tr|Q4CLI9|Q4CLI9_TRYCC;tr|Q4CKF9|Q4CKF9_TRYCC	tr|Q4CLI9|Q4CLI9_TRYCC	>tr|Q4CLI9|Q4CLI9_TRYCC Retrotransposon hot spot (RHS) protein, putative (Fragment) OS=Trypanosoma cruzi (strain CL Brener) OX=353153 GN=Tc00.1047053506421.10 PE=4 SV=1	959				-1 --˃ 2									-1 --˃ 0
tr|Q4CLJ4|Q4CLJ4_TRYCC	tr|Q4CLJ4|Q4CLJ4_TRYCC	>tr|Q4CLJ4|Q4CLJ4_TRYCC Imidazolonepropienase, putative (Fragment) OS=Trypanosoma cruzi (strain CL Brener) OX=353153 GN=Tc00.1047053441401.10 PE=4 SV=1	960
tr|Q4CLL9|Q4CLL9_TRYCC;tr|V5BMG2|V5BMG2_TRYCR;tr|A0A422P4P6|A0A422P4P6_TRYRA	tr|Q4CLL9|Q4CLL9_TRYCC;tr|V5BMG2|V5BMG2_TRYCR	>tr|Q4CLL9|Q4CLL9_TRYCC Uncharacterized protein (Fragment) OS=Trypanosoma cruzi (strain CL Brener) OX=353153 GN=Tc00.1047053504043.10 PE=4 SV=1;>tr|V5BMG2|V5BMG2_TRYCR Uncharacterized protein OS=Trypanosoma cruzi Dm28c OX=1416333 GN=TCDM_03972 PE=4 SV=1	961
tr|Q4CLP6|Q4CLP6_TRYCC;tr|Q4CLP5|Q4CLP5_TRYCC	tr|Q4CLP6|Q4CLP6_TRYCC;tr|Q4CLP5|Q4CLP5_TRYCC	>tr|Q4CLP6|Q4CLP6_TRYCC Uncharacterized protein OS=Trypanosoma cruzi (strain CL Brener) OX=353153 GN=Tc00.1047053511687.10 PE=4 SV=1;>tr|Q4CLP5|Q4CLP5_TRYCC Uncharacterized protein (Fragment) OS=Trypanosoma cruzi (strain CL Brener) OX=353153 GN=Tc00.104705	962
tr|Q4CZ48|Q4CZ48_TRYCC;tr|Q4CM35|Q4CM35_TRYCC;tr|Q4CLQ9|Q4CLQ9_TRYCC	tr|Q4CZ48|Q4CZ48_TRYCC;tr|Q4CM35|Q4CM35_TRYCC;tr|Q4CLQ9|Q4CLQ9_TRYCC	>tr|Q4CZ48|Q4CZ48_TRYCC Cytochrome c oxidase subunit 10, putative OS=Trypanosoma cruzi (strain CL Brener) OX=353153 GN=Tc00.1047053510783.49 PE=4 SV=1;>tr|Q4CM35|Q4CM35_TRYCC Cytochrome c oxidase subunit 10, putative OS=Trypanosoma cruzi (strain CL Brener)	963
tr|Q4D6T9|Q4D6T9_TRYCC;tr|Q4CLS4|Q4CLS4_TRYCC;tr|V5BJZ6|V5BJZ6_TRYCR	tr|Q4D6T9|Q4D6T9_TRYCC;tr|Q4CLS4|Q4CLS4_TRYCC;tr|V5BJZ6|V5BJZ6_TRYCR	>tr|Q4D6T9|Q4D6T9_TRYCC Poly-zinc finger protein 2, putative OS=Trypanosoma cruzi (strain CL Brener) OX=353153 GN=Tc00.1047053507639.10 PE=4 SV=1;>tr|Q4CLS4|Q4CLS4_TRYCC Poly-zinc finger protein 2, putative OS=Trypanosoma cruzi (strain CL Brener) OX=353153	964
tr|Q4CLT3|Q4CLT3_TRYCC	tr|Q4CLT3|Q4CLT3_TRYCC	>tr|Q4CLT3|Q4CLT3_TRYCC Uncharacterized protein OS=Trypanosoma cruzi (strain CL Brener) OX=353153 GN=Tc00.1047053509129.10 PE=4 SV=1	965
tr|Q4CLU9|Q4CLU9_TRYCC;tr|Q4CLV0|Q4CLV0_TRYCC	tr|Q4CLU9|Q4CLU9_TRYCC;tr|Q4CLV0|Q4CLV0_TRYCC	>tr|Q4CLU9|Q4CLU9_TRYCC 40S ribosomal protein S8 OS=Trypanosoma cruzi (strain CL Brener) OX=353153 GN=Tc00.1047053511069.20 PE=3 SV=1;>tr|Q4CLV0|Q4CLV0_TRYCC 40S ribosomal protein S8 OS=Trypanosoma cruzi (strain CL Brener) OX=353153 GN=Tc00.1047053511069.1	966
tr|Q4D7N5|Q4D7N5_TRYCC;tr|Q4CLW6|Q4CLW6_TRYCC;tr|K2NWH0|K2NWH0_TRYCR	tr|Q4D7N5|Q4D7N5_TRYCC;tr|Q4CLW6|Q4CLW6_TRYCC;tr|K2NWH0|K2NWH0_TRYCR	>tr|Q4D7N5|Q4D7N5_TRYCC Zinc finger protein 2, putative OS=Trypanosoma cruzi (strain CL Brener) OX=353153 GN=Tc00.1047053503989.10 PE=4 SV=1;>tr|Q4CLW6|Q4CLW6_TRYCC Zinc finger protein 2, putative OS=Trypanosoma cruzi (strain CL Brener) OX=353153 GN=Tc00.1	967	0 --˃ 1
tr|Q4CLW8|Q4CLW8_TRYCC	tr|Q4CLW8|Q4CLW8_TRYCC	>tr|Q4CLW8|Q4CLW8_TRYCC Methyltransferase OS=Trypanosoma cruzi (strain CL Brener) OX=353153 GN=Tc00.1047053505683.10 PE=3 SV=1	968														-2 --˃ -3
tr|V5BDP3|V5BDP3_TRYCR;tr|Q4CLZ1|Q4CLZ1_TRYCC	tr|V5BDP3|V5BDP3_TRYCR;tr|Q4CLZ1|Q4CLZ1_TRYCC	>tr|V5BDP3|V5BDP3_TRYCR Ubiquitin-conjugating enzyme e2 OS=Trypanosoma cruzi Dm28c OX=1416333 GN=TCDM_14074 PE=3 SV=1;>tr|Q4CLZ1|Q4CLZ1_TRYCC Ubiquitin-conjugating enzyme E2, putative OS=Trypanosoma cruzi (strain CL Brener) OX=353153 GN=Tc00.1047053453445.	969						0 --˃ 1
tr|V5BMV1|V5BMV1_TRYCR;tr|Q4CLZ2|Q4CLZ2_TRYCC;tr|A0A061J5F1|A0A061J5F1_TRYRA	tr|V5BMV1|V5BMV1_TRYCR;tr|Q4CLZ2|Q4CLZ2_TRYCC	>tr|V5BMV1|V5BMV1_TRYCR Uncharacterized protein OS=Trypanosoma cruzi Dm28c OX=1416333 GN=TCDM_14459 PE=4 SV=1;>tr|Q4CLZ2|Q4CLZ2_TRYCC Uncharacterized protein OS=Trypanosoma cruzi (strain CL Brener) OX=353153 GN=Tc00.1047053453445.10 PE=4 SV=1	970
tr|Q4CM65|Q4CM65_TRYCC	tr|Q4CM65|Q4CM65_TRYCC	>tr|Q4CM65|Q4CM65_TRYCC Pyrroline-5-carboxylate synthetase-like protein, putative (Fragment) OS=Trypanosoma cruzi (strain CL Brener) OX=353153 GN=Tc00.1047053511023.10 PE=3 SV=1	971
tr|Q4CM68|Q4CM68_TRYCC;tr|V5BMF2|V5BMF2_TRYCR	tr|Q4CM68|Q4CM68_TRYCC	>tr|Q4CM68|Q4CM68_TRYCC 3-oxo-5-alpha-steroid 4-dehydrogenase, putative (Fragment) OS=Trypanosoma cruzi (strain CL Brener) OX=353153 GN=Tc00.1047053457251.10 PE=4 SV=1	972										-2 --˃ 0,1
tr|Q4CM92|Q4CM92_TRYCC	tr|Q4CM92|Q4CM92_TRYCC	>tr|Q4CM92|Q4CM92_TRYCC Uncharacterized protein OS=Trypanosoma cruzi (strain CL Brener) OX=353153 GN=Tc00.1047053508955.20 PE=4 SV=1	973
tr|Q4CMA6|Q4CMA6_TRYCC	tr|Q4CMA6|Q4CMA6_TRYCC	>tr|Q4CMA6|Q4CMA6_TRYCC Retrotransposon hot spot (RHS) protein, putative (Fragment) OS=Trypanosoma cruzi (strain CL Brener) OX=353153 GN=Tc00.1047053503483.9 PE=4 SV=1	974						0 --˃ -1			0 --˃ 2
tr|Q4CMB7|Q4CMB7_TRYCC	tr|Q4CMB7|Q4CMB7_TRYCC	>tr|Q4CMB7|Q4CMB7_TRYCC Methyltransferase OS=Trypanosoma cruzi (strain CL Brener) OX=353153 GN=Tc00.1047053504191.10 PE=3 SV=1	975
tr|Q4CMC7|Q4CMC7_TRYCC;tr|Q4DZJ0|Q4DZJ0_TRYCC;tr|Q4DZI9|Q4DZI9_TRYCC;tr|Q4CMI4|Q4CMI4_TRYCC;tr|Q4DZI8|Q4DZI8_TRYCC;tr|K2MKF0|K2MKF0_TRYCR;tr|Q4CSY7|Q4CSY7_TRYCC	tr|Q4CMC7|Q4CMC7_TRYCC;tr|Q4DZJ0|Q4DZJ0_TRYCC	>tr|Q4CMC7|Q4CMC7_TRYCC Uncharacterized protein OS=Trypanosoma cruzi (strain CL Brener) OX=353153 GN=Tc00.1047053506551.10 PE=4 SV=1;>tr|Q4DZJ0|Q4DZJ0_TRYCC Uncharacterized protein OS=Trypanosoma cruzi (strain CL Brener) OX=353153 GN=Tc00.1047053508799.270	976
tr|Q4CME2|Q4CME2_TRYCC;tr|Q4DQQ2|Q4DQQ2_TRYCC	tr|Q4CME2|Q4CME2_TRYCC;tr|Q4DQQ2|Q4DQQ2_TRYCC	>tr|Q4CME2|Q4CME2_TRYCC Homoserine kinase, putative OS=Trypanosoma cruzi (strain CL Brener) OX=353153 GN=Tc00.1047053503597.10 PE=3 SV=1;>tr|Q4DQQ2|Q4DQQ2_TRYCC Homoserine kinase, putative OS=Trypanosoma cruzi (strain CL Brener) OX=353153 GN=Tc00.104705350	977				0 --˃ 1
tr|Q4CMF1|Q4CMF1_TRYCC	tr|Q4CMF1|Q4CMF1_TRYCC	>tr|Q4CMF1|Q4CMF1_TRYCC Histone H4 OS=Trypanosoma cruzi (strain CL Brener) OX=353153 GN=Tc00.1047053508739.60 PE=3 SV=1	978		-1 --˃ 0					-1 --˃ 1						-1 --˃ 1
tr|Q4CMH4|Q4CMH4_TRYCC	tr|Q4CMH4|Q4CMH4_TRYCC	>tr|Q4CMH4|Q4CMH4_TRYCC DUF2012 domain-containing protein OS=Trypanosoma cruzi (strain CL Brener) OX=353153 GN=Tc00.1047053472777.20 PE=4 SV=1	979										-1 --˃ 1
tr|Q4CMJ5|Q4CMJ5_TRYCC;tr|Q4CV32|Q4CV32_TRYCC;tr|V5B887|V5B887_TRYCR	tr|Q4CMJ5|Q4CMJ5_TRYCC	>tr|Q4CMJ5|Q4CMJ5_TRYCC Retrotransposon hot spot (RHS) protein, putative (Fragment) OS=Trypanosoma cruzi (strain CL Brener) OX=353153 GN=Tc00.1047053506313.10 PE=4 SV=1	980
tr|Q4CZF5|Q4CZF5_TRYCC;tr|Q4CMM4|Q4CMM4_TRYCC;tr|A0A061J8F3|A0A061J8F3_TRYRA	tr|Q4CZF5|Q4CZF5_TRYCC;tr|Q4CMM4|Q4CMM4_TRYCC	>tr|Q4CZF5|Q4CZF5_TRYCC Profilin OS=Trypanosoma cruzi (strain CL Brener) OX=353153 GN=Tc00.1047053510911.10 PE=3 SV=1;>tr|Q4CMM4|Q4CMM4_TRYCC Profilin OS=Trypanosoma cruzi (strain CL Brener) OX=353153 GN=Tc00.1047053458759.10 PE=3 SV=1	981
tr|Q4CMQ4|Q4CMQ4_TRYCC;tr|Q4CMQ5|Q4CMQ5_TRYCC	tr|Q4CMQ4|Q4CMQ4_TRYCC	>tr|Q4CMQ4|Q4CMQ4_TRYCC Carboxypeptidase OS=Trypanosoma cruzi (strain CL Brener) OX=353153 GN=Tc00.1047053508671.20 PE=3 SV=1	982
tr|Q4CMR1|Q4CMR1_TRYCC;tr|Q4D6C5|Q4D6C5_TRYCC	tr|Q4CMR1|Q4CMR1_TRYCC;tr|Q4D6C5|Q4D6C5_TRYCC	>tr|Q4CMR1|Q4CMR1_TRYCC Uncharacterized protein (Fragment) OS=Trypanosoma cruzi (strain CL Brener) OX=353153 GN=Tc00.1047053509577.9 PE=4 SV=1;>tr|Q4D6C5|Q4D6C5_TRYCC Uncharacterized protein (Fragment) OS=Trypanosoma cruzi (strain CL Brener) OX=353153 GN=T	983								0 --˃ 1
tr|Q4CMS2|Q4CMS2_TRYCC;tr|V5B1P9|V5B1P9_TRYCR	tr|Q4CMS2|Q4CMS2_TRYCC;tr|V5B1P9|V5B1P9_TRYCR	>tr|Q4CMS2|Q4CMS2_TRYCC ANK_REP_REGION domain-containing protein OS=Trypanosoma cruzi (strain CL Brener) OX=353153 GN=Tc00.1047053509995.20 PE=4 SV=1;>tr|V5B1P9|V5B1P9_TRYCR ANK_REP_REGION domain-containing protein OS=Trypanosoma cruzi Dm28c OX=1416333 GN=	984												-1 --˃ 2
tr|Q4CMS4|Q4CMS4_TRYCC;tr|Q4CQV5|Q4CQV5_TRYCC;tr|K2NGA5|K2NGA5_TRYCR	tr|Q4CMS4|Q4CMS4_TRYCC;tr|Q4CQV5|Q4CQV5_TRYCC;tr|K2NGA5|K2NGA5_TRYCR	>tr|Q4CMS4|Q4CMS4_TRYCC Trichohyalin, putative (Fragment) OS=Trypanosoma cruzi (strain CL Brener) OX=353153 GN=Tc00.1047053511015.30 PE=4 SV=1;>tr|Q4CQV5|Q4CQV5_TRYCC Trichohyalin, putative OS=Trypanosoma cruzi (strain CL Brener) OX=353153 GN=Tc00.10470535	985
tr|V5BGT2|V5BGT2_TRYCR;tr|Q4CXR4|Q4CXR4_TRYCC;tr|Q4CPB5|Q4CPB5_TRYCC;tr|Q4CMS5|Q4CMS5_TRYCC	tr|V5BGT2|V5BGT2_TRYCR;tr|Q4CXR4|Q4CXR4_TRYCC;tr|Q4CPB5|Q4CPB5_TRYCC;tr|Q4CMS5|Q4CMS5_TRYCC	>tr|V5BGT2|V5BGT2_TRYCR Ribosomal protein S29 OS=Trypanosoma cruzi Dm28c OX=1416333 GN=TCDM_13852 PE=4 SV=1;>tr|Q4CXR4|Q4CXR4_TRYCC Ribosomal protein S29, putative OS=Trypanosoma cruzi (strain CL Brener) OX=353153 GN=Tc00.1047053506025.14 PE=1 SV=1;>tr|Q4C	986							0 --˃ 1
tr|Q4CMT2|Q4CMT2_TRYCC;tr|Q4D5A7|Q4D5A7_TRYCC	tr|Q4CMT2|Q4CMT2_TRYCC;tr|Q4D5A7|Q4D5A7_TRYCC	>tr|Q4CMT2|Q4CMT2_TRYCC Microtubule-associated protein, putative (Fragment) OS=Trypanosoma cruzi (strain CL Brener) OX=353153 GN=Tc00.1047053507447.19 PE=4 SV=1;>tr|Q4D5A7|Q4D5A7_TRYCC Microtubule-associated protein, putative (Fragment) OS=Trypanosoma cruz	987														0 --˃ -3
tr|Q4CMT5|Q4CMT5_TRYCC	tr|Q4CMT5|Q4CMT5_TRYCC	>tr|Q4CMT5|Q4CMT5_TRYCC Uncharacterized protein OS=Trypanosoma cruzi (strain CL Brener) OX=353153 GN=Tc00.1047053509497.20 PE=4 SV=1	988		0 --˃ 1
tr|Q4CMU8|Q4CMU8_TRYCC	tr|Q4CMU8|Q4CMU8_TRYCC	>tr|Q4CMU8|Q4CMU8_TRYCC NADH-dependent fumarate reductase, putative OS=Trypanosoma cruzi (strain CL Brener) OX=353153 GN=Tc00.1047053510215.10 PE=4 SV=1	989
tr|Q4CMV9|Q4CMV9_TRYCC	tr|Q4CMV9|Q4CMV9_TRYCC	>tr|Q4CMV9|Q4CMV9_TRYCC Calpain-like cysteine peptidase, putative (Fragment) OS=Trypanosoma cruzi (strain CL Brener) OX=353153 GN=Tc00.1047053504107.10 PE=3 SV=1	990
tr|Q4CN04|Q4CN04_TRYCC	tr|Q4CN04|Q4CN04_TRYCC	>tr|Q4CN04|Q4CN04_TRYCC Glutamine synthetase, putative OS=Trypanosoma cruzi (strain CL Brener) OX=353153 GN=Tc00.1047053503405.10 PE=3 SV=1	991	0 --˃ 1				0 --˃ 1
tr|Q4CN42|Q4CN42_TRYCC;tr|Q4CYB1|Q4CYB1_TRYCC;tr|Q4CP24|Q4CP24_TRYCC;tr|Q4CPW7|Q4CPW7_TRYCC	tr|Q4CN42|Q4CN42_TRYCC;tr|Q4CYB1|Q4CYB1_TRYCC;tr|Q4CP24|Q4CP24_TRYCC;tr|Q4CPW7|Q4CPW7_TRYCC	>tr|Q4CN42|Q4CN42_TRYCC Leishmanolysin-like peptidase OS=Trypanosoma cruzi (strain CL Brener) OX=353153 GN=Tc00.1047053507917.10 PE=3 SV=1;>tr|Q4CYB1|Q4CYB1_TRYCC Leishmanolysin-like peptidase OS=Trypanosoma cruzi (strain CL Brener) OX=353153 GN=Tc00.10470	992
tr|Q4CN63|Q4CN63_TRYCC;tr|K2NEY1|K2NEY1_TRYCR;tr|Q4CKN9|Q4CKN9_TRYCC;tr|A0A061IXG4|A0A061IXG4_TRYRA	tr|Q4CN63|Q4CN63_TRYCC	>tr|Q4CN63|Q4CN63_TRYCC CSD domain-containing protein OS=Trypanosoma cruzi (strain CL Brener) OX=353153 GN=Tc00.1047053509935.20 PE=4 SV=1	993
tr|Q4CN66|Q4CN66_TRYCC;tr|Q4E2S5|Q4E2S5_TRYCC	tr|Q4CN66|Q4CN66_TRYCC;tr|Q4E2S5|Q4E2S5_TRYCC	>tr|Q4CN66|Q4CN66_TRYCC Uncharacterized protein OS=Trypanosoma cruzi (strain CL Brener) OX=353153 GN=Tc00.1047053506125.20 PE=4 SV=1;>tr|Q4E2S5|Q4E2S5_TRYCC Uncharacterized protein OS=Trypanosoma cruzi (strain CL Brener) OX=353153 GN=Tc00.1047053504153.30	994										-2 --˃ 0,1
tr|Q4CNC1|Q4CNC1_TRYCC;tr|Q4CWW7|Q4CWW7_TRYCC;tr|Q4CU45|Q4CU45_TRYCC	tr|Q4CNC1|Q4CNC1_TRYCC	>tr|Q4CNC1|Q4CNC1_TRYCC Aspartyl-tRNA synthetase, putative OS=Trypanosoma cruzi (strain CL Brener) OX=353153 GN=Tc00.1047053510777.20 PE=3 SV=1	995						0 --˃ 1
tr|V5BHV8|V5BHV8_TRYCR;tr|Q4CNE0|Q4CNE0_TRYCC;tr|A0A422NGK2|A0A422NGK2_TRYRA	tr|V5BHV8|V5BHV8_TRYCR;tr|Q4CNE0|Q4CNE0_TRYCC	>tr|V5BHV8|V5BHV8_TRYCR Uncharacterized protein OS=Trypanosoma cruzi Dm28c OX=1416333 GN=TCDM_03952 PE=4 SV=1;>tr|Q4CNE0|Q4CNE0_TRYCC Uncharacterized protein OS=Trypanosoma cruzi (strain CL Brener) OX=353153 GN=Tc00.1047053503603.20 PE=4 SV=1	996												-1 --˃ 0
tr|Q4CNE1|Q4CNE1_TRYCC;tr|Q4DB88|Q4DB88_TRYCC;tr|K2NQG6|K2NQG6_TRYCR;tr|A0A422NGK6|A0A422NGK6_TRYRA	tr|Q4CNE1|Q4CNE1_TRYCC;tr|Q4DB88|Q4DB88_TRYCC	>tr|Q4CNE1|Q4CNE1_TRYCC Uncharacterized protein OS=Trypanosoma cruzi (strain CL Brener) OX=353153 GN=Tc00.1047053503603.10 PE=4 SV=1;>tr|Q4DB88|Q4DB88_TRYCC Uncharacterized protein OS=Trypanosoma cruzi (strain CL Brener) OX=353153 GN=Tc00.1047053510091.110	997
tr|Q4CNF4|Q4CNF4_TRYCC;tr|Q4CNF1|Q4CNF1_TRYCC	tr|Q4CNF4|Q4CNF4_TRYCC	>tr|Q4CNF4|Q4CNF4_TRYCC 60S ribosomal protein L11, putative OS=Trypanosoma cruzi (strain CL Brener) OX=353153 GN=Tc00.1047053508197.10 PE=1 SV=1	998
tr|Q4DE73|Q4DE73_TRYCC;tr|Q4CNF9|Q4CNF9_TRYCC;tr|V5B9V5|V5B9V5_TRYCR;tr|A0A061IWR2|A0A061IWR2_TRYRA	tr|Q4DE73|Q4DE73_TRYCC;tr|Q4CNF9|Q4CNF9_TRYCC;tr|V5B9V5|V5B9V5_TRYCR	>tr|Q4DE73|Q4DE73_TRYCC V-type proton ATPase subunit G OS=Trypanosoma cruzi (strain CL Brener) OX=353153 GN=Tc00.1047053506375.110 PE=3 SV=1;>tr|Q4CNF9|Q4CNF9_TRYCC V-type proton ATPase subunit G OS=Trypanosoma cruzi (strain CL Brener) OX=353153 GN=Tc00.10	999
tr|Q4CNG3|Q4CNG3_TRYCC	tr|Q4CNG3|Q4CNG3_TRYCC	>tr|Q4CNG3|Q4CNG3_TRYCC Co-chaperone GrpE, putative OS=Trypanosoma cruzi (strain CL Brener) OX=353153 GN=Tc00.1047053509045.20 PE=3 SV=1	1000
tr|Q4CNH7|Q4CNH7_TRYCC	tr|Q4CNH7|Q4CNH7_TRYCC	>tr|Q4CNH7|Q4CNH7_TRYCC Importin subunit alpha OS=Trypanosoma cruzi (strain CL Brener) OX=353153 GN=Tc00.1047053509057.20 PE=3 SV=1	1001							1 --˃ 0
tr|Q4CNI1|Q4CNI1_TRYCC	tr|Q4CNI1|Q4CNI1_TRYCC	>tr|Q4CNI1|Q4CNI1_TRYCC Prostaglandin F2alpha synthase (Fragment) OS=Trypanosoma cruzi (strain CL Brener) OX=353153 GN=Tc00.1047053507617.9 PE=4 SV=1	1002						2 --˃ -1
tr|Q4CNI4|Q4CNI4_TRYCC;tr|Q4CT34|Q4CT34_TRYCC	tr|Q4CNI4|Q4CNI4_TRYCC;tr|Q4CT34|Q4CT34_TRYCC	>tr|Q4CNI4|Q4CNI4_TRYCC Uncharacterized protein OS=Trypanosoma cruzi (strain CL Brener) OX=353153 GN=Tc00.1047053510683.20 PE=4 SV=1;>tr|Q4CT34|Q4CT34_TRYCC Uncharacterized protein OS=Trypanosoma cruzi (strain CL Brener) OX=353153 GN=Tc00.1047053504575.20	1003
tr|Q4CNI8|Q4CNI8_TRYCC	tr|Q4CNI8|Q4CNI8_TRYCC	>tr|Q4CNI8|Q4CNI8_TRYCC Uncharacterized protein OS=Trypanosoma cruzi (strain CL Brener) OX=353153 GN=Tc00.1047053509139.10 PE=4 SV=1	1004							0 --˃ 1
tr|Q4CNM1|Q4CNM1_TRYCC	tr|Q4CNM1|Q4CNM1_TRYCC	>tr|Q4CNM1|Q4CNM1_TRYCC Uncharacterized protein OS=Trypanosoma cruzi (strain CL Brener) OX=353153 GN=Tc00.1047053458015.4 PE=4 SV=1	1005							1 --˃ 0
tr|Q4CNP4|Q4CNP4_TRYCC;tr|V5DCU5|V5DCU5_TRYCR	tr|Q4CNP4|Q4CNP4_TRYCC;tr|V5DCU5|V5DCU5_TRYCR	>tr|Q4CNP4|Q4CNP4_TRYCC 2-oxoglutarate dehydrogenase, E2 component, dihydrolipoamide succinyltransferase, putative OS=Trypanosoma cruzi (strain CL Brener) OX=353153 GN=Tc00.1047053503935.20 PE=4 SV=1;>tr|V5DCU5|V5DCU5_TRYCR 2-oxoglutarate dehydrogenase OS=	1006
tr|Q4CNZ3|Q4CNZ3_TRYCC	tr|Q4CNZ3|Q4CNZ3_TRYCC	>tr|Q4CNZ3|Q4CNZ3_TRYCC Bromo domain-containing protein OS=Trypanosoma cruzi (strain CL Brener) OX=353153 GN=Tc00.1047053507769.30 PE=4 SV=1	1007				0 --˃ 1		0 --˃ 1				-2 --˃ 0
tr|Q4CP05|Q4CP05_TRYCC;tr|Q4CVH2|Q4CVH2_TRYCC	tr|Q4CP05|Q4CP05_TRYCC;tr|Q4CVH2|Q4CVH2_TRYCC	>tr|Q4CP05|Q4CP05_TRYCC Succinate dehydrogenase, putative OS=Trypanosoma cruzi (strain CL Brener) OX=353153 GN=Tc00.1047053504949.30 PE=4 SV=1;>tr|Q4CVH2|Q4CVH2_TRYCC Succinate dehydrogenase, putative OS=Trypanosoma cruzi (strain CL Brener) OX=353153 GN=Tc	1008		0 --˃ 1
tr|Q4CP43|Q4CP43_TRYCC;tr|V5B4S0|V5B4S0_TRYCR	tr|Q4CP43|Q4CP43_TRYCC	>tr|Q4CP43|Q4CP43_TRYCC Uncharacterized protein (Fragment) OS=Trypanosoma cruzi (strain CL Brener) OX=353153 GN=Tc00.1047053509761.10 PE=4 SV=1	1009						0 --˃ 1
tr|Q4CP89|Q4CP89_TRYCC;tr|Q4D1Y9|Q4D1Y9_TRYCC	tr|Q4CP89|Q4CP89_TRYCC	>tr|Q4CP89|Q4CP89_TRYCC WD_REPEATS_REGION domain-containing protein OS=Trypanosoma cruzi (strain CL Brener) OX=353153 GN=Tc00.1047053506927.20 PE=4 SV=1	1010
tr|Q4DXV5|Q4DXV5_TRYCC;tr|Q4CPD8|Q4CPD8_TRYCC	tr|Q4DXV5|Q4DXV5_TRYCC;tr|Q4CPD8|Q4CPD8_TRYCC	>tr|Q4DXV5|Q4DXV5_TRYCC 60S ribosomal protein L29 OS=Trypanosoma cruzi (strain CL Brener) OX=353153 GN=Tc00.1047053510719.30 PE=3 SV=1;>tr|Q4CPD8|Q4CPD8_TRYCC 60S ribosomal protein L29 OS=Trypanosoma cruzi (strain CL Brener) OX=353153 GN=Tc00.1047053509749	1011
tr|Q4CPE2|Q4CPE2_TRYCC;tr|V5DNJ4|V5DNJ4_TRYCR	tr|Q4CPE2|Q4CPE2_TRYCC;tr|V5DNJ4|V5DNJ4_TRYCR	>tr|Q4CPE2|Q4CPE2_TRYCC Biotin/lipoate protein ligase, putative OS=Trypanosoma cruzi (strain CL Brener) OX=353153 GN=Tc00.1047053509749.10 PE=4 SV=1;>tr|V5DNJ4|V5DNJ4_TRYCR Biotin/lipoate protein ligase OS=Trypanosoma cruzi Dm28c OX=1416333 GN=TCDM_02279 P	1012
tr|Q4CPG3|Q4CPG3_TRYCC	tr|Q4CPG3|Q4CPG3_TRYCC	>tr|Q4CPG3|Q4CPG3_TRYCC Chaperonin TCP20, putative OS=Trypanosoma cruzi (strain CL Brener) OX=353153 GN=Tc00.1047053509583.10 PE=3 SV=1	1013
tr|Q4CPG4|Q4CPG4_TRYCC;tr|Q4CV79|Q4CV79_TRYCC;tr|V5BRN9|V5BRN9_TRYCR;tr|Q4CPI8|Q4CPI8_TRYCC	tr|Q4CPG4|Q4CPG4_TRYCC;tr|Q4CV79|Q4CV79_TRYCC;tr|V5BRN9|V5BRN9_TRYCR;tr|Q4CPI8|Q4CPI8_TRYCC	>tr|Q4CPG4|Q4CPG4_TRYCC 60S ribosomal protein L44, putative (Fragment) OS=Trypanosoma cruzi (strain CL Brener) OX=353153 GN=Tc00.1047053509583.4 PE=3 SV=1;>tr|Q4CV79|Q4CV79_TRYCC 60S ribosomal protein L44, putative OS=Trypanosoma cruzi (strain CL Brener) O	1014							0 --˃ 1
tr|Q4CPG8|Q4CPG8_TRYCC	tr|Q4CPG8|Q4CPG8_TRYCC	>tr|Q4CPG8|Q4CPG8_TRYCC Uncharacterized protein OS=Trypanosoma cruzi (strain CL Brener) OX=353153 GN=Tc00.1047053418221.30 PE=4 SV=1	1015
tr|Q4CUQ9|Q4CUQ9_TRYCC;tr|Q4CPH7|Q4CPH7_TRYCC	tr|Q4CUQ9|Q4CUQ9_TRYCC;tr|Q4CPH7|Q4CPH7_TRYCC	>tr|Q4CUQ9|Q4CUQ9_TRYCC Uncharacterized protein OS=Trypanosoma cruzi (strain CL Brener) OX=353153 GN=Tc00.1047053511735.30 PE=4 SV=1;>tr|Q4CPH7|Q4CPH7_TRYCC Uncharacterized protein OS=Trypanosoma cruzi (strain CL Brener) OX=353153 GN=Tc00.1047053509063.10	1016
tr|Q4CPP0|Q4CPP0_TRYCC	tr|Q4CPP0|Q4CPP0_TRYCC	>tr|Q4CPP0|Q4CPP0_TRYCC Co-chaperone GrpE, putative OS=Trypanosoma cruzi (strain CL Brener) OX=353153 GN=Tc00.1047053507929.20 PE=3 SV=1	1017				1 --˃ -1						-1 --˃ 1
tr|Q4CPQ6|Q4CPQ6_TRYCC;tr|A0A422MYY1|A0A422MYY1_TRYRA	tr|Q4CPQ6|Q4CPQ6_TRYCC	>tr|Q4CPQ6|Q4CPQ6_TRYCC Calpain cysteine peptidase, putative (Fragment) OS=Trypanosoma cruzi (strain CL Brener) OX=353153 GN=Tc00.1047053505985.9 PE=4 SV=1	1018
tr|Q4CPQ7|Q4CPQ7_TRYCC	tr|Q4CPQ7|Q4CPQ7_TRYCC	>tr|Q4CPQ7|Q4CPQ7_TRYCC Uncharacterized protein (Fragment) OS=Trypanosoma cruzi (strain CL Brener) OX=353153 GN=Tc00.1047053510977.9 PE=4 SV=1	1019					0 --˃ 1
tr|Q4CPR5|Q4CPR5_TRYCC	tr|Q4CPR5|Q4CPR5_TRYCC	>tr|Q4CPR5|Q4CPR5_TRYCC Proteasome activator protein PA26, putative OS=Trypanosoma cruzi (strain CL Brener) OX=353153 GN=Tc00.1047053511465.10 PE=4 SV=1	1020														-2 --˃ -3
tr|Q4CPU3|Q4CPU3_TRYCC	tr|Q4CPU3|Q4CPU3_TRYCC	>tr|Q4CPU3|Q4CPU3_TRYCC Uncharacterized protein OS=Trypanosoma cruzi (strain CL Brener) OX=353153 GN=Tc00.1047053408437.20 PE=4 SV=1	1021
tr|Q4CPW5|Q4CPW5_TRYCC	tr|Q4CPW5|Q4CPW5_TRYCC	>tr|Q4CPW5|Q4CPW5_TRYCC Glutamamyl carboxypeptidase, putative OS=Trypanosoma cruzi (strain CL Brener) OX=353153 GN=Tc00.1047053507657.20 PE=4 SV=1	1022
tr|Q4CPW6|Q4CPW6_TRYCC	tr|Q4CPW6|Q4CPW6_TRYCC	>tr|Q4CPW6|Q4CPW6_TRYCC Glutamamyl carboxypeptidase, putative OS=Trypanosoma cruzi (strain CL Brener) OX=353153 GN=Tc00.1047053507657.10 PE=4 SV=1	1023														0 --˃ -1
tr|Q4D4B9|Q4D4B9_TRYCC;tr|Q4D4B8|Q4D4B8_TRYCC;tr|Q4CPY1|Q4CPY1_TRYCC	tr|Q4D4B9|Q4D4B9_TRYCC;tr|Q4D4B8|Q4D4B8_TRYCC;tr|Q4CPY1|Q4CPY1_TRYCC	>tr|Q4D4B9|Q4D4B9_TRYCC 60S acidic ribosomal protein P2, putative OS=Trypanosoma cruzi (strain CL Brener) OX=353153 GN=Tc00.1047053510309.40 PE=3 SV=1;>tr|Q4D4B8|Q4D4B8_TRYCC 60S acidic ribosomal protein P2, putative OS=Trypanosoma cruzi (strain CL Brener)	1024
tr|Q4CPZ0|Q4CPZ0_TRYCC	tr|Q4CPZ0|Q4CPZ0_TRYCC	>tr|Q4CPZ0|Q4CPZ0_TRYCC Calreticulin OS=Trypanosoma cruzi (strain CL Brener) OX=353153 GN=Tc00.1047053510685.10 PE=1 SV=1	1025
tr|Q4CQ00|Q4CQ00_TRYCC;tr|Q4CRC4|Q4CRC4_TRYCC;tr|Q4CR27|Q4CR27_TRYCC;tr|Q4D3P8|Q4D3P8_TRYCC;tr|K2N4G3|K2N4G3_TRYCR;tr|V5DU51|V5DU51_TRYCR;tr|Q4CKX8|Q4CKX8_TRYCC	tr|Q4CQ00|Q4CQ00_TRYCC	>tr|Q4CQ00|Q4CQ00_TRYCC GPR1/FUN34/yaaH family, putative OS=Trypanosoma cruzi (strain CL Brener) OX=353153 GN=Tc00.1047053504269.20 PE=4 SV=1	1026
tr|Q4CQ34|Q4CQ34_TRYCC;tr|Q4CUZ9|Q4CUZ9_TRYCC;tr|V5BHV2|V5BHV2_TRYCR	tr|Q4CQ34|Q4CQ34_TRYCC;tr|Q4CUZ9|Q4CUZ9_TRYCC;tr|V5BHV2|V5BHV2_TRYCR	>tr|Q4CQ34|Q4CQ34_TRYCC Cysteinyl-tRNA synthetase, putative OS=Trypanosoma cruzi (strain CL Brener) OX=353153 GN=Tc00.1047053507297.20 PE=3 SV=1;>tr|Q4CUZ9|Q4CUZ9_TRYCC Cysteinyl-tRNA synthetase, putative OS=Trypanosoma cruzi (strain CL Brener) OX=353153 G	1027							0 --˃ 1							-2 --˃ -1
tr|Q4CQ46|Q4CQ46_TRYCC;tr|V5DL99|V5DL99_TRYCR	tr|Q4CQ46|Q4CQ46_TRYCC;tr|V5DL99|V5DL99_TRYCR	>tr|Q4CQ46|Q4CQ46_TRYCC Proliferating cell nuclear antigen OS=Trypanosoma cruzi (strain CL Brener) OX=353153 GN=Tc00.1047053507913.30 PE=3 SV=1;>tr|V5DL99|V5DL99_TRYCR Proliferating cell nuclear antigen OS=Trypanosoma cruzi Dm28c OX=1416333 GN=TCDM_03151 P	1028				0 --˃ 1
tr|Q4CQ47|Q4CQ47_TRYCC;tr|K2NNI7|K2NNI7_TRYCR	tr|Q4CQ47|Q4CQ47_TRYCC	>tr|Q4CQ47|Q4CQ47_TRYCC Phosphomevalonate kinase-like protein, putative OS=Trypanosoma cruzi (strain CL Brener) OX=353153 GN=Tc00.1047053507913.20 PE=4 SV=1	1029
tr|Q4CQ52|Q4CQ52_TRYCC;tr|K2NQK5|K2NQK5_TRYCR;tr|Q4CNY1|Q4CNY1_TRYCC;tr|Q4CP01|Q4CP01_TRYCC	tr|Q4CQ52|Q4CQ52_TRYCC;tr|K2NQK5|K2NQK5_TRYCR;tr|Q4CNY1|Q4CNY1_TRYCC	>tr|Q4CQ52|Q4CQ52_TRYCC Plasma membrane ATPase (Fragment) OS=Trypanosoma cruzi (strain CL Brener) OX=353153 GN=Tc00.1047053505763.19 PE=3 SV=1;>tr|K2NQK5|K2NQK5_TRYCR Plasma membrane ATPase (Fragment) OS=Trypanosoma cruzi marinkellei OX=85056 GN=MOQ_005000	1030
tr|Q4CQ60|Q4CQ60_TRYCC;tr|V5B746|V5B746_TRYCR;tr|V5B8V7|V5B8V7_TRYCR	tr|Q4CQ60|Q4CQ60_TRYCC	>tr|Q4CQ60|Q4CQ60_TRYCC Retrotransposon hot spot (RHS) protein, putative OS=Trypanosoma cruzi (strain CL Brener) OX=353153 GN=Tc00.1047053459199.10 PE=4 SV=1	1031												0,1 --˃ -2
tr|Q4CQ81|Q4CQ81_TRYCC	tr|Q4CQ81|Q4CQ81_TRYCC	>tr|Q4CQ81|Q4CQ81_TRYCC 60S ribosomal protein L12, putative OS=Trypanosoma cruzi (strain CL Brener) OX=353153 GN=Tc00.1047053504037.30 PE=3 SV=1	1032		0 --˃ 1				0 --˃ -1
tr|Q4CQ88|Q4CQ88_TRYCC	tr|Q4CQ88|Q4CQ88_TRYCC	>tr|Q4CQ88|Q4CQ88_TRYCC Bromo domain-containing protein OS=Trypanosoma cruzi (strain CL Brener) OX=353153 GN=Tc00.1047053506553.20 PE=4 SV=1	1033	-1 --˃ 0
tr|Q4CQ95|Q4CQ95_TRYCC	tr|Q4CQ95|Q4CQ95_TRYCC	>tr|Q4CQ95|Q4CQ95_TRYCC Hydrolase, alpha/beta fold family, putative OS=Trypanosoma cruzi (strain CL Brener) OX=353153 GN=Tc00.1047053503399.20 PE=4 SV=1	1034										-1 --˃ 1
tr|Q4CQA2|Q4CQA2_TRYCC	tr|Q4CQA2|Q4CQA2_TRYCC	>tr|Q4CQA2|Q4CQA2_TRYCC 25 kDa translation elongation factor 1-beta OS=Trypanosoma cruzi (strain CL Brener) OX=353153 GN=Tc00.1047053507671.30 PE=3 SV=1	1035
tr|Q4CQB1|Q4CQB1_TRYCC;tr|V5AJP8|V5AJP8_TRYCR	tr|Q4CQB1|Q4CQB1_TRYCC;tr|V5AJP8|V5AJP8_TRYCR	>tr|Q4CQB1|Q4CQB1_TRYCC Eukaryotic translation initiation factor 1A, putative (Fragment) OS=Trypanosoma cruzi (strain CL Brener) OX=353153 GN=Tc00.1047053503945.10 PE=4 SV=1;>tr|V5AJP8|V5AJP8_TRYCR Eukaryotic translation initiation factor 1A OS=Trypanosoma	1036
tr|Q4CQB8|Q4CQB8_TRYCC	tr|Q4CQB8|Q4CQB8_TRYCC	>tr|Q4CQB8|Q4CQB8_TRYCC Retrotransposon hot spot (RHS) protein, putative OS=Trypanosoma cruzi (strain CL Brener) OX=353153 GN=Tc00.1047053509335.10 PE=4 SV=1	1037									-1 --˃ 1			-1 --˃ 0
tr|Q4CQE2|Q4CQE2_TRYCC	tr|Q4CQE2|Q4CQE2_TRYCC	>tr|Q4CQE2|Q4CQE2_TRYCC Ribose 5-phosphate isomerase OS=Trypanosoma cruzi (strain CL Brener) OX=353153 GN=Tc00.1047053509199.24 PE=1 SV=1	1038					0 --˃ 1
tr|Q4DPF6|Q4DPF6_TRYCC;tr|Q4CQF6|Q4CQF6_TRYCC	tr|Q4DPF6|Q4DPF6_TRYCC;tr|Q4CQF6|Q4CQF6_TRYCC	>tr|Q4DPF6|Q4DPF6_TRYCC Uncharacterized protein OS=Trypanosoma cruzi (strain CL Brener) OX=353153 GN=Tc00.1047053510565.141 PE=4 SV=1;>tr|Q4CQF6|Q4CQF6_TRYCC Uncharacterized protein OS=Trypanosoma cruzi (strain CL Brener) OX=353153 GN=Tc00.1047053506921.20	1039
tr|Q4CQG0|Q4CQG0_TRYCC	tr|Q4CQG0|Q4CQG0_TRYCC	>tr|Q4CQG0|Q4CQG0_TRYCC 40S ribosomal protein S12 OS=Trypanosoma cruzi (strain CL Brener) OX=353153 GN=Tc00.1047053508551.20 PE=3 SV=1	1040
tr|V5B330|V5B330_TRYCR;tr|Q4CQG8|Q4CQG8_TRYCC;tr|Q4CY42|Q4CY42_TRYCC	tr|V5B330|V5B330_TRYCR;tr|Q4CQG8|Q4CQG8_TRYCC;tr|Q4CY42|Q4CY42_TRYCC	>tr|V5B330|V5B330_TRYCR Uncharacterized protein OS=Trypanosoma cruzi Dm28c OX=1416333 GN=TCDM_14439 PE=4 SV=1;>tr|Q4CQG8|Q4CQG8_TRYCC Uncharacterized protein OS=Trypanosoma cruzi (strain CL Brener) OX=353153 GN=Tc00.1047053511479.39 PE=4 SV=1;>tr|Q4CY42|Q4	1041
tr|Q4CQI9|Q4CQI9_TRYCC;tr|Q4DC65|Q4DC65_TRYCC	tr|Q4CQI9|Q4CQI9_TRYCC;tr|Q4DC65|Q4DC65_TRYCC	>tr|Q4CQI9|Q4CQI9_TRYCC MYH7B protein, putative OS=Trypanosoma cruzi (strain CL Brener) OX=353153 GN=Tc00.1047053504113.20 PE=4 SV=1;>tr|Q4DC65|Q4DC65_TRYCC GRIP domain-containing protein OS=Trypanosoma cruzi (strain CL Brener) OX=353153 GN=Tc00.1047053506	1042				-1 --˃ 2
tr|Q4CQJ6|Q4CQJ6_TRYCC;tr|Q4DED3|Q4DED3_TRYCC;tr|V5B6B0|V5B6B0_TRYCR;tr|K2MEG1|K2MEG1_TRYCR	tr|Q4CQJ6|Q4CQJ6_TRYCC;tr|Q4DED3|Q4DED3_TRYCC;tr|V5B6B0|V5B6B0_TRYCR;tr|K2MEG1|K2MEG1_TRYCR	>tr|Q4CQJ6|Q4CQJ6_TRYCC Transmembrane 9 superfamily member OS=Trypanosoma cruzi (strain CL Brener) OX=353153 GN=Tc00.1047053507251.30 PE=3 SV=1;>tr|Q4DED3|Q4DED3_TRYCC Transmembrane 9 superfamily member OS=Trypanosoma cruzi (strain CL Brener) OX=353153 GN=	1043
tr|Q4D7Y8|Q4D7Y8_TRYCC;tr|Q4CQM4|Q4CQM4_TRYCC;tr|A0A422MYE8|A0A422MYE8_TRYRA	tr|Q4D7Y8|Q4D7Y8_TRYCC;tr|Q4CQM4|Q4CQM4_TRYCC	>tr|Q4D7Y8|Q4D7Y8_TRYCC ADP-ribosylation factor 1, putative OS=Trypanosoma cruzi (strain CL Brener) OX=353153 GN=Tc00.1047053508415.40 PE=3 SV=1;>tr|Q4CQM4|Q4CQM4_TRYCC ADP-ribosylation factor 1, putative OS=Trypanosoma cruzi (strain CL Brener) OX=353153 G	1044
tr|Q4CQQ9|Q4CQQ9_TRYCC	tr|Q4CQQ9|Q4CQQ9_TRYCC	>tr|Q4CQQ9|Q4CQQ9_TRYCC Ribonucloprotein OS=Trypanosoma cruzi (strain CL Brener) OX=353153 GN=Tc00.1047053508277.120 PE=3 SV=1	1045
tr|Q4CQR0|Q4CQR0_TRYCC;tr|Q4E0Y5|Q4E0Y5_TRYCC;tr|A0A061JDA8|A0A061JDA8_TRYRA;tr|A0A3R7RI37|A0A3R7RI37_TRYRA;tr|A0A3R7KB64|A0A3R7KB64_TRYRA;tr|A0A061IVZ6|A0A061IVZ6_TRYRA;tr|Q4CQR1|Q4CQR1_TRYCC;tr|K2ML99|K2ML99_TRYCR;tr|A0A422NC60|A0A422NC60_TRYRA;tr|A0A061J126|A0A061J126_TRYRA;tr|A0A3R7M736|A0A3R7M736_TRYRA	tr|Q4CQR0|Q4CQR0_TRYCC;tr|Q4E0Y5|Q4E0Y5_TRYCC	>tr|Q4CQR0|Q4CQR0_TRYCC Phosphodiesterase OS=Trypanosoma cruzi (strain CL Brener) OX=353153 GN=Tc00.1047053509943.20 PE=3 SV=1;>tr|Q4E0Y5|Q4E0Y5_TRYCC Phosphodiesterase OS=Trypanosoma cruzi (strain CL Brener) OX=353153 GN=Tc00.1047053508277.110 PE=3 SV=1	1046												-2,-1 --˃ 2
tr|Q4CQS1|Q4CQS1_TRYCC	tr|Q4CQS1|Q4CQS1_TRYCC	>tr|Q4CQS1|Q4CQS1_TRYCC 6-phosphogluconolactonase OS=Trypanosoma cruzi (strain CL Brener) OX=353153 GN=Tc00.1047053503713.30 PE=3 SV=1	1047
tr|Q4CQW5|Q4CQW5_TRYCC;tr|Q4DRX1|Q4DRX1_TRYCC;tr|K2NWF2|K2NWF2_TRYCR	tr|Q4CQW5|Q4CQW5_TRYCC;tr|Q4DRX1|Q4DRX1_TRYCC;tr|K2NWF2|K2NWF2_TRYCR	>tr|Q4CQW5|Q4CQW5_TRYCC Fumarate hydratase, putative OS=Trypanosoma cruzi (strain CL Brener) OX=353153 GN=Tc00.1047053509879.40 PE=4 SV=1;>tr|Q4DRX1|Q4DRX1_TRYCC Fumarate hydratase, putative OS=Trypanosoma cruzi (strain CL Brener) OX=353153 GN=Tc00.1047053	1048
tr|Q4CQY3|Q4CQY3_TRYCC	tr|Q4CQY3|Q4CQY3_TRYCC	>tr|Q4CQY3|Q4CQY3_TRYCC Aminopeptidase P1, putative OS=Trypanosoma cruzi (strain CL Brener) OX=353153 GN=Tc00.1047053503991.20 PE=3 SV=1	1049
tr|Q4CR09|Q4CR09_TRYCC;tr|Q4CR10|Q4CR10_TRYCC;tr|A0A3R7M5M8|A0A3R7M5M8_TRYRA	tr|Q4CR09|Q4CR09_TRYCC;tr|Q4CR10|Q4CR10_TRYCC	>tr|Q4CR09|Q4CR09_TRYCC Glutamamyl carboxypeptidase, putative OS=Trypanosoma cruzi (strain CL Brener) OX=353153 GN=Tc00.1047053510837.20 PE=4 SV=1;>tr|Q4CR10|Q4CR10_TRYCC Acetylornithine deacetylase, putative (Fragment) OS=Trypanosoma cruzi (strain CL Bren	1050							1 --˃ 0
tr|Q4CR18|Q4CR18_TRYCC	tr|Q4CR18|Q4CR18_TRYCC	>tr|Q4CR18|Q4CR18_TRYCC Glutamate dehydrogenase, putative (Fragment) OS=Trypanosoma cruzi (strain CL Brener) OX=353153 GN=Tc00.1047053509445.39 PE=4 SV=1	1051
tr|Q4CR34|Q4CR34_TRYCC	tr|Q4CR34|Q4CR34_TRYCC	>tr|Q4CR34|Q4CR34_TRYCC Uncharacterized protein OS=Trypanosoma cruzi (strain CL Brener) OX=353153 GN=Tc00.1047053506219.40 PE=4 SV=1	1052
tr|Q4CR48|Q4CR48_TRYCC;tr|Q4E4Q2|Q4E4Q2_TRYCC;tr|Q4DC12|Q4DC12_TRYCC	tr|Q4CR48|Q4CR48_TRYCC;tr|Q4E4Q2|Q4E4Q2_TRYCC;tr|Q4DC12|Q4DC12_TRYCC	>tr|Q4CR48|Q4CR48_TRYCC Gim5A protein, putative OS=Trypanosoma cruzi (strain CL Brener) OX=353153 GN=Tc00.1047053510669.20 PE=4 SV=1;>tr|Q4E4Q2|Q4E4Q2_TRYCC Gim5A protein, putative OS=Trypanosoma cruzi (strain CL Brener) OX=353153 GN=Tc00.1047053508461.570	1053						1 --˃ 0
tr|V5C320|V5C320_TRYCR;tr|Q4DF25|Q4DF25_TRYCC;tr|Q4CR70|Q4CR70_TRYCC	tr|V5C320|V5C320_TRYCR;tr|Q4DF25|Q4DF25_TRYCC;tr|Q4CR70|Q4CR70_TRYCC	>tr|V5C320|V5C320_TRYCR Uncharacterized protein OS=Trypanosoma cruzi Dm28c OX=1416333 GN=TCDM_13795 PE=4 SV=1;>tr|Q4DF25|Q4DF25_TRYCC Uncharacterized protein OS=Trypanosoma cruzi (strain CL Brener) OX=353153 GN=Tc00.1047053507001.34 PE=4 SV=1;>tr|Q4CR70|Q4	1054
tr|Q4CR84|Q4CR84_TRYCC;tr|V5AW96|V5AW96_TRYCR;tr|Q4DDK1|Q4DDK1_TRYCC	tr|Q4CR84|Q4CR84_TRYCC;tr|V5AW96|V5AW96_TRYCR;tr|Q4DDK1|Q4DDK1_TRYCC	>tr|Q4CR84|Q4CR84_TRYCC PCI domain-containing protein (Fragment) OS=Trypanosoma cruzi (strain CL Brener) OX=353153 GN=Tc00.1047053507967.30 PE=4 SV=1;>tr|V5AW96|V5AW96_TRYCR CSN8_PSD8_EIF3K domain-containing protein OS=Trypanosoma cruzi Dm28c OX=1416333 GN	1055
tr|Q4CRB1|Q4CRB1_TRYCC	tr|Q4CRB1|Q4CRB1_TRYCC	>tr|Q4CRB1|Q4CRB1_TRYCC Major vault protein, putative (Fragment) OS=Trypanosoma cruzi (strain CL Brener) OX=353153 GN=Tc00.1047053509541.19 PE=4 SV=1	1056				0 --˃ 2
tr|Q4CRB4|Q4CRB4_TRYCC;tr|Q4DI05|Q4DI05_TRYCC;tr|K2NP94|K2NP94_TRYCR;tr|V5B577|V5B577_TRYCR;tr|A0A422NWY6|A0A422NWY6_TRYRA;tr|A0A061IXX0|A0A061IXX0_TRYRA	tr|Q4CRB4|Q4CRB4_TRYCC;tr|Q4DI05|Q4DI05_TRYCC;tr|K2NP94|K2NP94_TRYCR;tr|V5B577|V5B577_TRYCR	>tr|Q4CRB4|Q4CRB4_TRYCC GP-PDE domain-containing protein OS=Trypanosoma cruzi (strain CL Brener) OX=353153 GN=Tc00.1047053511901.30 PE=4 SV=1;>tr|Q4DI05|Q4DI05_TRYCC GP-PDE domain-containing protein OS=Trypanosoma cruzi (strain CL Brener) OX=353153 GN=Tc00	1057
tr|Q4CRF6|Q4CRF6_TRYCC;tr|Q4CRF5|Q4CRF5_TRYCC	tr|Q4CRF6|Q4CRF6_TRYCC	>tr|Q4CRF6|Q4CRF6_TRYCC Elongation factor 1-alpha OS=Trypanosoma cruzi (strain CL Brener) OX=353153 GN=Tc00.1047053511367.370 PE=3 SV=1	1058
tr|Q4CRI1|Q4CRI1_TRYCC;tr|Q4CTQ3|Q4CTQ3_TRYCC	tr|Q4CRI1|Q4CRI1_TRYCC;tr|Q4CTQ3|Q4CTQ3_TRYCC	>tr|Q4CRI1|Q4CRI1_TRYCC 3,2-trans-enoyl-CoA isomerase, mitochondrial, putative OS=Trypanosoma cruzi (strain CL Brener) OX=353153 GN=Tc00.1047053507107.40 PE=3 SV=1;>tr|Q4CTQ3|Q4CTQ3_TRYCC 3,2-trans-enoyl-CoA isomerase, mitochondrial, putative OS=Trypanosom	1059		0 --˃ 1								-1 --˃ 0
tr|Q4DGQ2|Q4DGQ2_TRYCC;tr|Q4CRI7|Q4CRI7_TRYCC	tr|Q4DGQ2|Q4DGQ2_TRYCC;tr|Q4CRI7|Q4CRI7_TRYCC	>tr|Q4DGQ2|Q4DGQ2_TRYCC 60S ribosomal protein L9, putative OS=Trypanosoma cruzi (strain CL Brener) OX=353153 GN=Tc00.1047053506835.30 PE=4 SV=1;>tr|Q4CRI7|Q4CRI7_TRYCC 60S ribosomal protein L9, putative OS=Trypanosoma cruzi (strain CL Brener) OX=353153 GN=	1060		0 --˃ 1
tr|Q4CRK6|Q4CRK6_TRYCC	tr|Q4CRK6|Q4CRK6_TRYCC	>tr|Q4CRK6|Q4CRK6_TRYCC Aspartate aminotransferase OS=Trypanosoma cruzi (strain CL Brener) OX=353153 GN=Tc00.1047053503679.10 PE=4 SV=1	1061							0,-1 --˃ 1
tr|Q4CVU1|Q4CVU1_TRYCC;tr|Q4CRL8|Q4CRL8_TRYCC;tr|K2MYH7|K2MYH7_TRYCR	tr|Q4CVU1|Q4CVU1_TRYCC;tr|Q4CRL8|Q4CRL8_TRYCC;tr|K2MYH7|K2MYH7_TRYCR	>tr|Q4CVU1|Q4CVU1_TRYCC Choline dehydrogenase, putative OS=Trypanosoma cruzi (strain CL Brener) OX=353153 GN=Tc00.1047053506851.20 PE=4 SV=1;>tr|Q4CRL8|Q4CRL8_TRYCC Choline dehydrogenase, putative OS=Trypanosoma cruzi (strain CL Brener) OX=353153 GN=Tc00.1	1062
tr|Q4CRM4|Q4CRM4_TRYCC;tr|V5BZ97|V5BZ97_TRYCR	tr|Q4CRM4|Q4CRM4_TRYCC;tr|V5BZ97|V5BZ97_TRYCR	>tr|Q4CRM4|Q4CRM4_TRYCC Asparagine synthetase A, putative OS=Trypanosoma cruzi (strain CL Brener) OX=353153 GN=Tc00.1047053503625.10 PE=4 SV=1;>tr|V5BZ97|V5BZ97_TRYCR Asparagine synthetase a OS=Trypanosoma cruzi Dm28c OX=1416333 GN=TCDM_01307 PE=4 SV=1	1063	0 --˃ 1						0 --˃ 1			-1 --˃ 0		-1 --˃ -3	-1 --˃ 1
tr|Q4CRM5|Q4CRM5_TRYCC	tr|Q4CRM5|Q4CRM5_TRYCC	>tr|Q4CRM5|Q4CRM5_TRYCC Retrotransposon hot spot (RHS) protein, putative (Fragment) OS=Trypanosoma cruzi (strain CL Brener) OX=353153 GN=Tc00.1047053509917.19 PE=4 SV=1	1064	-1 --˃ 0
tr|Q4CRR1|Q4CRR1_TRYCC;tr|V5CK09|V5CK09_TRYCR	tr|Q4CRR1|Q4CRR1_TRYCC;tr|V5CK09|V5CK09_TRYCR	>tr|Q4CRR1|Q4CRR1_TRYCC Uncharacterized protein OS=Trypanosoma cruzi (strain CL Brener) OX=353153 GN=Tc00.1047053508083.10 PE=4 SV=1;>tr|V5CK09|V5CK09_TRYCR Dynamin-like protein OS=Trypanosoma cruzi Dm28c OX=1416333 GN=TCDM_12808 PE=4 SV=1	1065
tr|Q4CRT0|Q4CRT0_TRYCC	tr|Q4CRT0|Q4CRT0_TRYCC	>tr|Q4CRT0|Q4CRT0_TRYCC Inosine-adenosine-guanosine-nucleoside hydrolase, putative OS=Trypanosoma cruzi (strain CL Brener) OX=353153 GN=Tc00.1047053510315.10 PE=4 SV=1	1066
tr|Q4CRU8|Q4CRU8_TRYCC	tr|Q4CRU8|Q4CRU8_TRYCC	>tr|Q4CRU8|Q4CRU8_TRYCC Alkyl-dihydroxyacetone phosphate synthase, putative OS=Trypanosoma cruzi (strain CL Brener) OX=353153 GN=Tc00.1047053503815.10 PE=4 SV=1	1067
tr|Q4CRW7|Q4CRW7_TRYCC	tr|Q4CRW7|Q4CRW7_TRYCC	>tr|Q4CRW7|Q4CRW7_TRYCC Sacchrp_dh_NADP domain-containing protein (Fragment) OS=Trypanosoma cruzi (strain CL Brener) OX=353153 GN=Tc00.1047053511691.39 PE=4 SV=1	1068									0 --˃	-1 --˃ 0
tr|Q4DC23|Q4DC23_TRYCC;tr|Q4CRX5|Q4CRX5_TRYCC;tr|A0A422P439|A0A422P439_TRYRA;tr|A0A061ITC7|A0A061ITC7_TRYRA;tr|A0A3R7KF74|A0A3R7KF74_TRYRA	tr|Q4DC23|Q4DC23_TRYCC;tr|Q4CRX5|Q4CRX5_TRYCC;tr|A0A422P439|A0A422P439_TRYRA;tr|A0A061ITC7|A0A061ITC7_TRYRA;tr|A0A3R7KF74|A0A3R7KF74_TRYRA	>tr|Q4DC23|Q4DC23_TRYCC 60S ribosomal protein L17, putative OS=Trypanosoma cruzi (strain CL Brener) OX=353153 GN=Tc00.1047053506213.80 PE=1 SV=1;>tr|Q4CRX5|Q4CRX5_TRYCC 60S ribosomal protein L17, putative OS=Trypanosoma cruzi (strain CL Brener) OX=353153 G	1069
tr|Q4CRY5|Q4CRY5_TRYCC	tr|Q4CRY5|Q4CRY5_TRYCC	>tr|Q4CRY5|Q4CRY5_TRYCC P-type H+-ATPase, putative (Fragment) OS=Trypanosoma cruzi (strain CL Brener) OX=353153 GN=Tc00.1047053509809.39 PE=4 SV=1	1070
tr|Q4CS07|Q4CS07_TRYCC;tr|Q4CYL6|Q4CYL6_TRYCC	tr|Q4CS07|Q4CS07_TRYCC;tr|Q4CYL6|Q4CYL6_TRYCC	>tr|Q4CS07|Q4CS07_TRYCC Uncharacterized protein OS=Trypanosoma cruzi (strain CL Brener) OX=353153 GN=Tc00.1047053503943.20 PE=4 SV=1;>tr|Q4CYL6|Q4CYL6_TRYCC Uncharacterized protein OS=Trypanosoma cruzi (strain CL Brener) OX=353153 GN=Tc00.1047053504423.10	1071
tr|Q4CS08|Q4CS08_TRYCC;tr|V5BJ41|V5BJ41_TRYCR;tr|Q4CR23|Q4CR23_TRYCC	tr|Q4CS08|Q4CS08_TRYCC;tr|V5BJ41|V5BJ41_TRYCR;tr|Q4CR23|Q4CR23_TRYCC	>tr|Q4CS08|Q4CS08_TRYCC Uncharacterized protein OS=Trypanosoma cruzi (strain CL Brener) OX=353153 GN=Tc00.1047053503943.14 PE=4 SV=1;>tr|V5BJ41|V5BJ41_TRYCR Uncharacterized protein OS=Trypanosoma cruzi Dm28c OX=1416333 GN=TCDM_07422 PE=4 SV=1;>tr|Q4CR23|Q4	1072
tr|Q4CS11|Q4CS11_TRYCC;tr|V5CYN1|V5CYN1_TRYCR	tr|Q4CS11|Q4CS11_TRYCC	>tr|Q4CS11|Q4CS11_TRYCC Retrotransposon hot spot (RHS) protein, putative OS=Trypanosoma cruzi (strain CL Brener) OX=353153 GN=Tc00.1047053410923.20 PE=4 SV=1	1073
tr|Q4CS20|Q4CS20_TRYCC;tr|Q4CWL1|Q4CWL1_TRYCC	tr|Q4CS20|Q4CS20_TRYCC;tr|Q4CWL1|Q4CWL1_TRYCC	>tr|Q4CS20|Q4CS20_TRYCC GMP_PDE_delta domain-containing protein OS=Trypanosoma cruzi (strain CL Brener) OX=353153 GN=Tc00.1047053503499.10 PE=4 SV=1;>tr|Q4CWL1|Q4CWL1_TRYCC GMP_PDE_delta domain-containing protein OS=Trypanosoma cruzi (strain CL Brener) OX=	1074
tr|Q4CS68|Q4CS68_TRYCC	tr|Q4CS68|Q4CS68_TRYCC	>tr|Q4CS68|Q4CS68_TRYCC Uncharacterized protein (Fragment) OS=Trypanosoma cruzi (strain CL Brener) OX=353153 GN=Tc00.1047053511033.29 PE=4 SV=1	1075
tr|Q4CX49|Q4CX49_TRYCC;tr|Q4CS80|Q4CS80_TRYCC;tr|V5BA06|V5BA06_TRYCR;tr|A0A422P2A1|A0A422P2A1_TRYRA	tr|Q4CX49|Q4CX49_TRYCC;tr|Q4CS80|Q4CS80_TRYCC;tr|V5BA06|V5BA06_TRYCR;tr|A0A422P2A1|A0A422P2A1_TRYRA	>tr|Q4CX49|Q4CX49_TRYCC Uncharacterized protein OS=Trypanosoma cruzi (strain CL Brener) OX=353153 GN=Tc00.1047053504203.40 PE=4 SV=1;>tr|Q4CS80|Q4CS80_TRYCC Uncharacterized protein OS=Trypanosoma cruzi (strain CL Brener) OX=353153 GN=Tc00.1047053503791.30	1076
tr|Q4CS87|Q4CS87_TRYCC	tr|Q4CS87|Q4CS87_TRYCC	>tr|Q4CS87|Q4CS87_TRYCC Calpain cysteine peptidase, putative (Fragment) OS=Trypanosoma cruzi (strain CL Brener) OX=353153 GN=Tc00.1047053511441.10 PE=3 SV=1	1077
tr|Q4CS97|Q4CS97_TRYCC	tr|Q4CS97|Q4CS97_TRYCC	>tr|Q4CS97|Q4CS97_TRYCC Cysteine synthase, putative OS=Trypanosoma cruzi (strain CL Brener) OX=353153 GN=Tc00.1047053507793.20 PE=4 SV=1	1078				-1 --˃ 2		-1 --˃ 0
tr|V5B756|V5B756_TRYCR;tr|Q4CSC4|Q4CSC4_TRYCC	tr|V5B756|V5B756_TRYCR;tr|Q4CSC4|Q4CSC4_TRYCC	>tr|V5B756|V5B756_TRYCR S-adenosylmethionine synthase OS=Trypanosoma cruzi Dm28c OX=1416333 GN=TCDM_02068 PE=3 SV=1;>tr|Q4CSC4|Q4CSC4_TRYCC S-adenosylmethionine synthase OS=Trypanosoma cruzi (strain CL Brener) OX=353153 GN=Tc00.1047053506945.160 PE=3 SV=1	1079		0 --˃ 1										0 --˃ -1
tr|Q4CSI2|Q4CSI2_TRYCC	tr|Q4CSI2|Q4CSI2_TRYCC	>tr|Q4CSI2|Q4CSI2_TRYCC Uncharacterized protein OS=Trypanosoma cruzi (strain CL Brener) OX=353153 GN=Tc00.1047053506441.20 PE=4 SV=1	1080							0 --˃ 1	0 --˃ -1
tr|V5BAI0|V5BAI0_TRYCR;tr|Q4CSK3|Q4CSK3_TRYCC;tr|Q4CKW4|Q4CKW4_TRYCC	tr|V5BAI0|V5BAI0_TRYCR;tr|Q4CSK3|Q4CSK3_TRYCC;tr|Q4CKW4|Q4CKW4_TRYCC	>tr|V5BAI0|V5BAI0_TRYCR Uncharacterized protein OS=Trypanosoma cruzi Dm28c OX=1416333 GN=TCDM_07183 PE=4 SV=1;>tr|Q4CSK3|Q4CSK3_TRYCC Uncharacterized protein OS=Trypanosoma cruzi (strain CL Brener) OX=353153 GN=Tc00.1047053506235.20 PE=4 SV=1;>tr|Q4CKW4|Q4	1081
tr|Q4CSK4|Q4CSK4_TRYCC;tr|Q4CXW8|Q4CXW8_TRYCC;tr|K2MWE0|K2MWE0_TRYCR;tr|V5AV36|V5AV36_TRYCR;tr|A0A3R7NFT4|A0A3R7NFT4_TRYRA;tr|A0A061JAT9|A0A061JAT9_TRYRA	tr|Q4CSK4|Q4CSK4_TRYCC;tr|Q4CXW8|Q4CXW8_TRYCC;tr|K2MWE0|K2MWE0_TRYCR;tr|V5AV36|V5AV36_TRYCR	>tr|Q4CSK4|Q4CSK4_TRYCC Translation initiation factor IF-2, putative OS=Trypanosoma cruzi (strain CL Brener) OX=353153 GN=Tc00.1047053506235.10 PE=4 SV=1;>tr|Q4CXW8|Q4CXW8_TRYCC Translation initiation factor IF-2, putative OS=Trypanosoma cruzi (strain CL B	1082	0 --˃ 1
tr|Q4CSK6|Q4CSK6_TRYCC	tr|Q4CSK6|Q4CSK6_TRYCC	>tr|Q4CSK6|Q4CSK6_TRYCC Uncharacterized protein OS=Trypanosoma cruzi (strain CL Brener) OX=353153 GN=Tc00.1047053509141.40 PE=4 SV=1	1083								0 --˃ 1
tr|Q4CSL1|Q4CSL1_TRYCC	tr|Q4CSL1|Q4CSL1_TRYCC	>tr|Q4CSL1|Q4CSL1_TRYCC 40S ribosomal protein S12 OS=Trypanosoma cruzi (strain CL Brener) OX=353153 GN=Tc00.1047053503395.50 PE=1 SV=1	1084	0 --˃ 1
tr|Q4CSL3|Q4CSL3_TRYCC;tr|K2PBU2|K2PBU2_TRYCR;tr|A0A3R7KQL9|A0A3R7KQL9_TRYRA;tr|A0A061J0F1|A0A061J0F1_TRYRA	tr|Q4CSL3|Q4CSL3_TRYCC;tr|K2PBU2|K2PBU2_TRYCR	>tr|Q4CSL3|Q4CSL3_TRYCC Uncharacterized protein OS=Trypanosoma cruzi (strain CL Brener) OX=353153 GN=Tc00.1047053503395.30 PE=4 SV=1;>tr|K2PBU2|K2PBU2_TRYCR Uncharacterized protein OS=Trypanosoma cruzi marinkellei OX=85056 GN=MOQ_001240 PE=4 SV=1	1085
tr|V5BK13|V5BK13_TRYCR;tr|Q4CSL9|Q4CSL9_TRYCC	tr|V5BK13|V5BK13_TRYCR;tr|Q4CSL9|Q4CSL9_TRYCC	>tr|V5BK13|V5BK13_TRYCR GOLD domain-containing protein OS=Trypanosoma cruzi Dm28c OX=1416333 GN=TCDM_04833 PE=3 SV=1;>tr|Q4CSL9|Q4CSL9_TRYCC GOLD domain-containing protein OS=Trypanosoma cruzi (strain CL Brener) OX=353153 GN=Tc00.1047053506489.30 PE=3 SV=1	1086
tr|Q4CSP6|Q4CSP6_TRYCC	tr|Q4CSP6|Q4CSP6_TRYCC	>tr|Q4CSP6|Q4CSP6_TRYCC Aminopeptidase P, putative (Fragment) OS=Trypanosoma cruzi (strain CL Brener) OX=353153 GN=Tc00.1047053510751.4 PE=3 SV=1	1087
tr|Q4CSP8|Q4CSP8_TRYCC	tr|Q4CSP8|Q4CSP8_TRYCC	>tr|Q4CSP8|Q4CSP8_TRYCC p21 antigen protein, putative OS=Trypanosoma cruzi (strain CL Brener) OX=353153 GN=Tc00.1047053510429.50 PE=4 SV=1	1088
tr|Q4CSQ1|Q4CSQ1_TRYCC;tr|A0A061J0L4|A0A061J0L4_TRYRA	tr|Q4CSQ1|Q4CSQ1_TRYCC;tr|A0A061J0L4|A0A061J0L4_TRYRA	>tr|Q4CSQ1|Q4CSQ1_TRYCC Uncharacterized protein OS=Trypanosoma cruzi (strain CL Brener) OX=353153 GN=Tc00.1047053506883.69 PE=4 SV=1;>tr|A0A061J0L4|A0A061J0L4_TRYRA Uncharacterized protein OS=Trypanosoma rangeli SC58 OX=429131 GN=TRSC58_05487 PE=4 SV=1	1089						0 --˃ 1
tr|Q4CSS2|Q4CSS2_TRYCC;tr|K2NFC2|K2NFC2_TRYCR	tr|Q4CSS2|Q4CSS2_TRYCC;tr|K2NFC2|K2NFC2_TRYCR	>tr|Q4CSS2|Q4CSS2_TRYCC Trans-sialidase, putative OS=Trypanosoma cruzi (strain CL Brener) OX=353153 GN=Tc00.1047053509281.20 PE=4 SV=1;>tr|K2NFC2|K2NFC2_TRYCR Trans-sialidase, putative OS=Trypanosoma cruzi marinkellei OX=85056 GN=MOQ_008578 PE=4 SV=1	1090							0 --˃ 2,3
tr|Q4CSS8|Q4CSS8_TRYCC	tr|Q4CSS8|Q4CSS8_TRYCC	>tr|Q4CSS8|Q4CSS8_TRYCC 60S acidic ribosomal protein P2, putative OS=Trypanosoma cruzi (strain CL Brener) OX=353153 GN=Tc00.1047053505977.26 PE=3 SV=1	1091									0 --˃ 1
tr|Q4CSV9|Q4CSV9_TRYCC;tr|V5BH92|V5BH92_TRYCR	tr|Q4CSV9|Q4CSV9_TRYCC;tr|V5BH92|V5BH92_TRYCR	>tr|Q4CSV9|Q4CSV9_TRYCC Glutamine dependent carbamoyl-phosphate synthase, putative (Fragment) OS=Trypanosoma cruzi (strain CL Brener) OX=353153 GN=Tc00.1047053508373.10 PE=4 SV=1;>tr|V5BH92|V5BH92_TRYCR Putative glutamine hydrolysing (Not ammonia-dependent	1092								0 --˃ 1
tr|Q4DK90|Q4DK90_TRYCC;tr|Q4CSX5|Q4CSX5_TRYCC	tr|Q4DK90|Q4DK90_TRYCC;tr|Q4CSX5|Q4CSX5_TRYCC	>tr|Q4DK90|Q4DK90_TRYCC Proteasome regulatory non-ATPase subunit, putative OS=Trypanosoma cruzi (strain CL Brener) OX=353153 GN=Tc00.1047053509611.160 PE=4 SV=1;>tr|Q4CSX5|Q4CSX5_TRYCC Proteasome regulatory non-ATPase subunit, putative OS=Trypanosoma cruzi	1093		-1 --˃ 0
tr|Q4CSX7|Q4CSX7_TRYCC	tr|Q4CSX7|Q4CSX7_TRYCC	>tr|Q4CSX7|Q4CSX7_TRYCC Peptide methionine sulfoxide reductase, putative OS=Trypanosoma cruzi (strain CL Brener) OX=353153 GN=Tc00.1047053510855.10 PE=3 SV=1	1094
tr|Q4CSY1|Q4CSY1_TRYCC	tr|Q4CSY1|Q4CSY1_TRYCC	>tr|Q4CSY1|Q4CSY1_TRYCC Cytochrome c oxidase VIII (COX VIII), putative OS=Trypanosoma cruzi (strain CL Brener) OX=353153 GN=Tc00.1047053407477.50 PE=4 SV=1	1095
tr|Q4D621|Q4D621_TRYCC;tr|Q4CT06|Q4CT06_TRYCC	tr|Q4D621|Q4D621_TRYCC;tr|Q4CT06|Q4CT06_TRYCC	>tr|Q4D621|Q4D621_TRYCC Retrotransposon hot spot (RHS) protein, putative OS=Trypanosoma cruzi (strain CL Brener) OX=353153 GN=Tc00.1047053507907.30 PE=4 SV=1;>tr|Q4CT06|Q4CT06_TRYCC Retrotransposon hot spot (RHS) protein, putative OS=Trypanosoma cruzi (str	1096								0 --˃ 2
tr|Q4CT35|Q4CT35_TRYCC	tr|Q4CT35|Q4CT35_TRYCC	>tr|Q4CT35|Q4CT35_TRYCC Ubiquinol-cytochrome-C-reductase, putative OS=Trypanosoma cruzi (strain CL Brener) OX=353153 GN=Tc00.1047053504575.15 PE=4 SV=1	1097
tr|Q4CT43|Q4CT43_TRYCC	tr|Q4CT43|Q4CT43_TRYCC	>tr|Q4CT43|Q4CT43_TRYCC Trypanothione reductase, putative OS=Trypanosoma cruzi (strain CL Brener) OX=353153 GN=Tc00.1047053503555.30 PE=3 SV=1	1098
tr|Q4E253|Q4E253_TRYCC;tr|Q4CT87|Q4CT87_TRYCC	tr|Q4E253|Q4E253_TRYCC;tr|Q4CT87|Q4CT87_TRYCC	>tr|Q4E253|Q4E253_TRYCC Tubulin-specific chaperone A OS=Trypanosoma cruzi (strain CL Brener) OX=353153 GN=Tc00.1047053508707.224 PE=3 SV=1;>tr|Q4CT87|Q4CT87_TRYCC Tubulin-specific chaperone A OS=Trypanosoma cruzi (strain CL Brener) OX=353153 GN=Tc00.104705	1099										0 --˃ 1
tr|Q4CTB4|Q4CTB4_TRYCC	tr|Q4CTB4|Q4CTB4_TRYCC	>tr|Q4CTB4|Q4CTB4_TRYCC Uncharacterized protein OS=Trypanosoma cruzi (strain CL Brener) OX=353153 GN=Tc00.1047053509049.40 PE=4 SV=1	1100			0 --˃ 1
tr|Q4CTC7|Q4CTC7_TRYCC;tr|Q4DN34|Q4DN34_TRYCC	tr|Q4CTC7|Q4CTC7_TRYCC;tr|Q4DN34|Q4DN34_TRYCC	>tr|Q4CTC7|Q4CTC7_TRYCC Mitotubule-associated protein Gb4, putative (Fragment) OS=Trypanosoma cruzi (strain CL Brener) OX=353153 GN=Tc00.1047053507569.20 PE=4 SV=1;>tr|Q4DN34|Q4DN34_TRYCC Microtubule-associated protein Gb4, putative (Fragment) OS=Trypanoso	1101
tr|Q4CTC8|Q4CTC8_TRYCC	tr|Q4CTC8|Q4CTC8_TRYCC	>tr|Q4CTC8|Q4CTC8_TRYCC Uncharacterized protein OS=Trypanosoma cruzi (strain CL Brener) OX=353153 GN=Tc00.1047053507569.10 PE=4 SV=1	1102													-3 --˃ -1
tr|Q4CTD8|Q4CTD8_TRYCC;tr|Q4CTD7|Q4CTD7_TRYCC	tr|Q4CTD8|Q4CTD8_TRYCC;tr|Q4CTD7|Q4CTD7_TRYCC	>tr|Q4CTD8|Q4CTD8_TRYCC Histone H2B OS=Trypanosoma cruzi (strain CL Brener) OX=353153 GN=Tc00.1047053511635.10 PE=3 SV=1;>tr|Q4CTD7|Q4CTD7_TRYCC Histone H2B OS=Trypanosoma cruzi (strain CL Brener) OX=353153 GN=Tc00.1047053511635.20 PE=3 SV=1	1103				0 --˃ 1
tr|Q4CTE8|Q4CTE8_TRYCC	tr|Q4CTE8|Q4CTE8_TRYCC	>tr|Q4CTE8|Q4CTE8_TRYCC 2-oxoglutarate dehydrogenase E1 component, putative OS=Trypanosoma cruzi (strain CL Brener) OX=353153 GN=Tc00.1047053510717.30 PE=4 SV=1	1104										0 --˃ -1
tr|V5BDJ2|V5BDJ2_TRYCR;tr|Q4DJZ7|Q4DJZ7_TRYCC;tr|Q4CTG8|Q4CTG8_TRYCC;tr|Q4DBY4|Q4DBY4_TRYCC;tr|V5DEN6|V5DEN6_TRYCR	tr|V5BDJ2|V5BDJ2_TRYCR;tr|Q4DJZ7|Q4DJZ7_TRYCC;tr|Q4CTG8|Q4CTG8_TRYCC;tr|Q4DBY4|Q4DBY4_TRYCC;tr|V5DEN6|V5DEN6_TRYCR	>tr|V5BDJ2|V5BDJ2_TRYCR Ribosomal protein L36 OS=Trypanosoma cruzi Dm28c OX=1416333 GN=TCDM_14524 PE=1 SV=1;>tr|Q4DJZ7|Q4DJZ7_TRYCC Ribosomal protein L36, putative OS=Trypanosoma cruzi (strain CL Brener) OX=353153 GN=Tc00.1047053509671.64 PE=4 SV=1;>tr|Q4C	1105														1 --˃ -4
tr|Q4CTN0|Q4CTN0_TRYCC	tr|Q4CTN0|Q4CTN0_TRYCC	>tr|Q4CTN0|Q4CTN0_TRYCC Ubiquitin-conjugating enzyme E2, putative OS=Trypanosoma cruzi (strain CL Brener) OX=353153 GN=Tc00.1047053508137.30 PE=3 SV=1	1106	0 --˃ -1						0 --˃ 1
tr|Q4CTN1|Q4CTN1_TRYCC	tr|Q4CTN1|Q4CTN1_TRYCC	>tr|Q4CTN1|Q4CTN1_TRYCC Uncharacterized protein OS=Trypanosoma cruzi (strain CL Brener) OX=353153 GN=Tc00.1047053508137.20 PE=4 SV=1	1107									0 --˃ 2
tr|V5BR15|V5BR15_TRYCR;tr|Q4CTW7|Q4CTW7_TRYCC;tr|Q4CTQ0|Q4CTQ0_TRYCC;tr|K2NWU3|K2NWU3_TRYCR;tr|A0A061J2M4|A0A061J2M4_TRYRA	tr|V5BR15|V5BR15_TRYCR;tr|Q4CTW7|Q4CTW7_TRYCC;tr|Q4CTQ0|Q4CTQ0_TRYCC;tr|K2NWU3|K2NWU3_TRYCR	>tr|V5BR15|V5BR15_TRYCR Uncharacterized protein OS=Trypanosoma cruzi Dm28c OX=1416333 GN=TCDM_14313 PE=4 SV=1;>tr|Q4CTW7|Q4CTW7_TRYCC Uncharacterized protein OS=Trypanosoma cruzi (strain CL Brener) OX=353153 GN=Tc00.1047053511535.20 PE=4 SV=1;>tr|Q4CTQ0|Q4	1108
tr|Q4CTR0|Q4CTR0_TRYCC	tr|Q4CTR0|Q4CTR0_TRYCC	>tr|Q4CTR0|Q4CTR0_TRYCC Leucyl-tRNA synthetase, putative OS=Trypanosoma cruzi (strain CL Brener) OX=353153 GN=Tc00.1047053511049.40 PE=3 SV=1	1109
tr|Q4CTR5|Q4CTR5_TRYCC;tr|Q4DQ35|Q4DQ35_TRYCC;tr|V5D9P7|V5D9P7_TRYCR	tr|Q4CTR5|Q4CTR5_TRYCC;tr|Q4DQ35|Q4DQ35_TRYCC;tr|V5D9P7|V5D9P7_TRYCR	>tr|Q4CTR5|Q4CTR5_TRYCC 40S ribosomal protein L14, putative OS=Trypanosoma cruzi (strain CL Brener) OX=353153 GN=Tc00.1047053506861.30 PE=4 SV=1;>tr|Q4DQ35|Q4DQ35_TRYCC 40S ribosomal protein L14, putative OS=Trypanosoma cruzi (strain CL Brener) OX=353153 G	1110
tr|Q4CTR7|Q4CTR7_TRYCC	tr|Q4CTR7|Q4CTR7_TRYCC	>tr|Q4CTR7|Q4CTR7_TRYCC Malate dehydrogenase OS=Trypanosoma cruzi (strain CL Brener) OX=353153 GN=Tc00.1047053506937.10 PE=3 SV=1	1111
tr|Q4CTU6|Q4CTU6_TRYCC	tr|Q4CTU6|Q4CTU6_TRYCC	>tr|Q4CTU6|Q4CTU6_TRYCC Proteasome endopeptidase complex OS=Trypanosoma cruzi (strain CL Brener) OX=353153 GN=Tc00.1047053507775.50 PE=3 SV=1	1112						0 --˃ 1
tr|Q4CTW1|Q4CTW1_TRYCC;tr|Q4CWS6|Q4CWS6_TRYCC	tr|Q4CTW1|Q4CTW1_TRYCC	>tr|Q4CTW1|Q4CTW1_TRYCC Uncharacterized protein OS=Trypanosoma cruzi (strain CL Brener) OX=353153 GN=Tc00.1047053507825.40 PE=4 SV=1	1113
tr|Q4D1Q2|Q4D1Q2_TRYCC;tr|Q4CTX0|Q4CTX0_TRYCC;tr|Q4DRI5|Q4DRI5_TRYCC;tr|Q4CS04|Q4CS04_TRYCC;tr|Q4DRI4|Q4DRI4_TRYCC;tr|Q4CTW9|Q4CTW9_TRYCC	tr|Q4D1Q2|Q4D1Q2_TRYCC;tr|Q4CTX0|Q4CTX0_TRYCC;tr|Q4DRI5|Q4DRI5_TRYCC;tr|Q4CS04|Q4CS04_TRYCC;tr|Q4DRI4|Q4DRI4_TRYCC;tr|Q4CTW9|Q4CTW9_TRYCC	>tr|Q4D1Q2|Q4D1Q2_TRYCC Calcium-binding protein, putative OS=Trypanosoma cruzi (strain CL Brener) OX=353153 GN=Tc00.1047053509391.10 PE=4 SV=1;>tr|Q4CTX0|Q4CTX0_TRYCC Flagellar calcium-binding protein, putative OS=Trypanosoma cruzi (strain CL Brener) OX=35	1114						0 --˃ 1
tr|Q4CU32|Q4CU32_TRYCC	tr|Q4CU32|Q4CU32_TRYCC	>tr|Q4CU32|Q4CU32_TRYCC Mitogen-activated protein kinase, putative OS=Trypanosoma cruzi (strain CL Brener) OX=353153 GN=Tc00.1047053511573.40 PE=4 SV=1	1115										-1 --˃ 1
tr|Q4CU34|Q4CU34_TRYCC;tr|A0A422NRT7|A0A422NRT7_TRYRA	tr|Q4CU34|Q4CU34_TRYCC	>tr|Q4CU34|Q4CU34_TRYCC Uncharacterized protein OS=Trypanosoma cruzi (strain CL Brener) OX=353153 GN=Tc00.1047053511573.20 PE=4 SV=1	1116		1 --˃ 0
tr|Q4CU39|Q4CU39_TRYCC	tr|Q4CU39|Q4CU39_TRYCC	>tr|Q4CU39|Q4CU39_TRYCC L-threonine 3-dehydrogenase, putative OS=Trypanosoma cruzi (strain CL Brener) OX=353153 GN=Tc00.1047053507923.10 PE=4 SV=1	1117							0 --˃ 1
tr|Q4CU52|Q4CU52_TRYCC	tr|Q4CU52|Q4CU52_TRYCC	>tr|Q4CU52|Q4CU52_TRYCC D-isomer specific 2-hydroxyacid dehydrogenase-protein, putative (Fragment) OS=Trypanosoma cruzi (strain CL Brener) OX=353153 GN=Tc00.1047053506263.10 PE=4 SV=1	1118		1,-1 --˃ 0
tr|Q4CU61|Q4CU61_TRYCC;tr|V5BHY0|V5BHY0_TRYCR;tr|Q4CU60|Q4CU60_TRYCC	tr|Q4CU61|Q4CU61_TRYCC;tr|V5BHY0|V5BHY0_TRYCR;tr|Q4CU60|Q4CU60_TRYCC	>tr|Q4CU61|Q4CU61_TRYCC 60S ribosomal protein L5, putative OS=Trypanosoma cruzi (strain CL Brener) OX=353153 GN=Tc00.1047053509671.80 PE=1 SV=1;>tr|V5BHY0|V5BHY0_TRYCR 60S ribosomal protein L5 OS=Trypanosoma cruzi Dm28c OX=1416333 GN=TCDM_07951 PE=4 SV=1;>	1119							0 --˃ 1					0 --˃ 1
tr|Q4CU66|Q4CU66_TRYCC	tr|Q4CU66|Q4CU66_TRYCC	>tr|Q4CU66|Q4CU66_TRYCC Retrotransposon hot spot (RHS) protein, putative OS=Trypanosoma cruzi (strain CL Brener) OX=353153 GN=Tc00.1047053463155.20 PE=4 SV=1	1120											0 --˃ 1
tr|Q4CU84|Q4CU84_TRYCC	tr|Q4CU84|Q4CU84_TRYCC	>tr|Q4CU84|Q4CU84_TRYCC Uncharacterized protein (Fragment) OS=Trypanosoma cruzi (strain CL Brener) OX=353153 GN=Tc00.1047053507675.10 PE=4 SV=1	1121										0,-1 --˃ 1
tr|Q4CU87|Q4CU87_TRYCC	tr|Q4CU87|Q4CU87_TRYCC	>tr|Q4CU87|Q4CU87_TRYCC FHA domain-containing protein OS=Trypanosoma cruzi (strain CL Brener) OX=353153 GN=Tc00.1047053511319.20 PE=4 SV=1	1122					0 --˃ 1					-2 --˃ 0				-2 --˃ -1
tr|Q4CU92|Q4CU92_TRYCC	tr|Q4CU92|Q4CU92_TRYCC	>tr|Q4CU92|Q4CU92_TRYCC Uncharacterized protein OS=Trypanosoma cruzi (strain CL Brener) OX=353153 GN=Tc00.1047053510947.30 PE=4 SV=1	1123
tr|Q4CU94|Q4CU94_TRYCC;tr|V5ALW0|V5ALW0_TRYCR	tr|Q4CU94|Q4CU94_TRYCC;tr|V5ALW0|V5ALW0_TRYCR	>tr|Q4CU94|Q4CU94_TRYCC Mannose-1-phosphate guanyltransferase, putative OS=Trypanosoma cruzi (strain CL Brener) OX=353153 GN=Tc00.1047053510947.10 PE=4 SV=1;>tr|V5ALW0|V5ALW0_TRYCR GDP-mannose pyrophosphorylase OS=Trypanosoma cruzi Dm28c OX=1416333 GN=TCDM	1124
tr|V5BLL8|V5BLL8_TRYCR;tr|Q4DD94|Q4DD94_TRYCC;tr|Q4CUC4|Q4CUC4_TRYCC	tr|V5BLL8|V5BLL8_TRYCR;tr|Q4DD94|Q4DD94_TRYCC;tr|Q4CUC4|Q4CUC4_TRYCC	>tr|V5BLL8|V5BLL8_TRYCR Alpha/beta-hydrolase OS=Trypanosoma cruzi Dm28c OX=1416333 GN=TCDM_13877 PE=4 SV=1;>tr|Q4DD94|Q4DD94_TRYCC Alpha/beta-hydrolase, putative OS=Trypanosoma cruzi (strain CL Brener) OX=353153 GN=Tc00.1047053506829.80 PE=4 SV=1;>tr|Q4CUC	1125				0 --˃ 2
tr|Q4CUC8|Q4CUC8_TRYCC;tr|Q4CUC7|Q4CUC7_TRYCC	tr|Q4CUC8|Q4CUC8_TRYCC;tr|Q4CUC7|Q4CUC7_TRYCC	>tr|Q4CUC8|Q4CUC8_TRYCC 40S ribosomal protein S7 OS=Trypanosoma cruzi (strain CL Brener) OX=353153 GN=Tc00.1047053506593.19 PE=3 SV=1;>tr|Q4CUC7|Q4CUC7_TRYCC 40S ribosomal protein S7 OS=Trypanosoma cruzi (strain CL Brener) OX=353153 GN=Tc00.1047053506593.3	1126														0 --˃ -4
tr|Q4CUE0|Q4CUE0_TRYCC;tr|V5BC36|V5BC36_TRYCR	tr|Q4CUE0|Q4CUE0_TRYCC	>tr|Q4CUE0|Q4CUE0_TRYCC Uncharacterized protein (Fragment) OS=Trypanosoma cruzi (strain CL Brener) OX=353153 GN=Tc00.1047053503413.4 PE=4 SV=1	1127
tr|Q4CUG6|Q4CUG6_TRYCC;tr|Q4CQ93|Q4CQ93_TRYCC	tr|Q4CUG6|Q4CUG6_TRYCC	>tr|Q4CUG6|Q4CUG6_TRYCC Inosine-5-monophosphate dehydrogenase OS=Trypanosoma cruzi (strain CL Brener) OX=353153 GN=Tc00.1047053507211.40 PE=3 SV=1	1128
tr|Q4CUP4|Q4CUP4_TRYCC	tr|Q4CUP4|Q4CUP4_TRYCC	>tr|Q4CUP4|Q4CUP4_TRYCC Retrotransposon hot spot (RHS) protein, putative OS=Trypanosoma cruzi (strain CL Brener) OX=353153 GN=Tc00.1047053506047.20 PE=4 SV=1	1129
tr|Q4DGU7|Q4DGU7_TRYCC;tr|Q4CUQ0|Q4CUQ0_TRYCC	tr|Q4DGU7|Q4DGU7_TRYCC;tr|Q4CUQ0|Q4CUQ0_TRYCC	>tr|Q4DGU7|Q4DGU7_TRYCC Uncharacterized protein OS=Trypanosoma cruzi (strain CL Brener) OX=353153 GN=Tc00.1047053507081.20 PE=4 SV=1;>tr|Q4CUQ0|Q4CUQ0_TRYCC Uncharacterized protein OS=Trypanosoma cruzi (strain CL Brener) OX=353153 GN=Tc00.1047053504077.30	1130
tr|Q4CUW6|Q4CUW6_TRYCC	tr|Q4CUW6|Q4CUW6_TRYCC	>tr|Q4CUW6|Q4CUW6_TRYCC Uncharacterized protein OS=Trypanosoma cruzi (strain CL Brener) OX=353153 GN=Tc00.1047053507777.20 PE=4 SV=1	1131			-1 --˃ 1	-1 --˃ 0							-1 --˃ 2		-1 --˃ 1
tr|Q4CUW8|Q4CUW8_TRYCC	tr|Q4CUW8|Q4CUW8_TRYCC	>tr|Q4CUW8|Q4CUW8_TRYCC Retrotransposon hot spot (RHS) protein, putative OS=Trypanosoma cruzi (strain CL Brener) OX=353153 GN=Tc00.1047053509787.10 PE=4 SV=1	1132
tr|Q4CUY3|Q4CUY3_TRYCC;tr|Q4CKY4|Q4CKY4_TRYCC	tr|Q4CUY3|Q4CUY3_TRYCC	>tr|Q4CUY3|Q4CUY3_TRYCC Peptidyl-prolyl cis-trans isomerase OS=Trypanosoma cruzi (strain CL Brener) OX=353153 GN=Tc00.1047053510259.50 PE=3 SV=1	1133					0 --˃ 1
tr|Q4CV42|Q4CV42_TRYCC;tr|A0A422MUY0|A0A422MUY0_TRYRA;tr|A0A061JCG3|A0A061JCG3_TRYRA	tr|Q4CV42|Q4CV42_TRYCC	>tr|Q4CV42|Q4CV42_TRYCC Calpain-like cysteine peptidase, putative OS=Trypanosoma cruzi (strain CL Brener) OX=353153 GN=Tc00.1047053509001.40 PE=4 SV=1	1134
tr|Q4CV48|Q4CV48_TRYCC	tr|Q4CV48|Q4CV48_TRYCC	>tr|Q4CV48|Q4CV48_TRYCC Cytochrome c, putative OS=Trypanosoma cruzi (strain CL Brener) OX=353153 GN=Tc00.1047053508959.4 PE=3 SV=1	1135									0 --˃ 1	-2 --˃ 0		-2 --˃ 1
tr|Q4CV70|Q4CV70_TRYCC	tr|Q4CV70|Q4CV70_TRYCC	>tr|Q4CV70|Q4CV70_TRYCC Uncharacterized protein (Fragment) OS=Trypanosoma cruzi (strain CL Brener) OX=353153 GN=Tc00.1047053503411.30 PE=4 SV=1	1136
tr|Q4CV85|Q4CV85_TRYCC;tr|K2MBT7|K2MBT7_TRYCR;tr|Q4DRZ4|Q4DRZ4_TRYCC;tr|V5BUQ9|V5BUQ9_TRYCR;tr|A0A3R7N520|A0A3R7N520_TRYRA	tr|Q4CV85|Q4CV85_TRYCC;tr|K2MBT7|K2MBT7_TRYCR;tr|Q4DRZ4|Q4DRZ4_TRYCC;tr|V5BUQ9|V5BUQ9_TRYCR	>tr|Q4CV85|Q4CV85_TRYCC Uncharacterized protein OS=Trypanosoma cruzi (strain CL Brener) OX=353153 GN=Tc00.1047053511629.20 PE=4 SV=1;>tr|K2MBT7|K2MBT7_TRYCR Uncharacterized protein OS=Trypanosoma cruzi marinkellei OX=85056 GN=MOQ_003537 PE=4 SV=1;>tr|Q4DRZ	1137
tr|Q4CVA3|Q4CVA3_TRYCC	tr|Q4CVA3|Q4CVA3_TRYCC	>tr|Q4CVA3|Q4CVA3_TRYCC Thimet oligopeptidase, putative OS=Trypanosoma cruzi (strain CL Brener) OX=353153 GN=Tc00.1047053506411.10 PE=3 SV=1	1138											-1 --˃ 1
tr|Q4CVA9|Q4CVA9_TRYCC	tr|Q4CVA9|Q4CVA9_TRYCC	>tr|Q4CVA9|Q4CVA9_TRYCC Histone H1, putative OS=Trypanosoma cruzi (strain CL Brener) OX=353153 GN=Tc00.1047053509837.40 PE=4 SV=1	1139
tr|Q4CVB2|Q4CVB2_TRYCC	tr|Q4CVB2|Q4CVB2_TRYCC	>tr|Q4CVB2|Q4CVB2_TRYCC Uncharacterized protein OS=Trypanosoma cruzi (strain CL Brener) OX=353153 GN=Tc00.1047053509837.10 PE=4 SV=1	1140			1 --˃ -1				1 --˃ 0
tr|V5BG34|V5BG34_TRYCR;tr|Q4CVB7|Q4CVB7_TRYCC;tr|Q4E4F8|Q4E4F8_TRYCC	tr|V5BG34|V5BG34_TRYCR;tr|Q4CVB7|Q4CVB7_TRYCC;tr|Q4E4F8|Q4E4F8_TRYCC	>tr|V5BG34|V5BG34_TRYCR Glyceraldehyde-3-phosphate dehydrogenase OS=Trypanosoma cruzi Dm28c OX=1416333 GN=TCDM_08774 PE=3 SV=1;>tr|Q4CVB7|Q4CVB7_TRYCC Glyceraldehyde-3-phosphate dehydrogenase, putative OS=Trypanosoma cruzi (strain CL Brener) OX=353153 GN=T	1141
tr|Q4CVB9|Q4CVB9_TRYCC;tr|Q4DBM0|Q4DBM0_TRYCC;tr|V5BBM3|V5BBM3_TRYCR	tr|Q4CVB9|Q4CVB9_TRYCC;tr|Q4DBM0|Q4DBM0_TRYCC;tr|V5BBM3|V5BBM3_TRYCR	>tr|Q4CVB9|Q4CVB9_TRYCC Mitochondrial RNA binding protein, putative (Fragment) OS=Trypanosoma cruzi (strain CL Brener) OX=353153 GN=Tc00.1047053510509.50 PE=4 SV=1;>tr|Q4DBM0|Q4DBM0_TRYCC Mitochondrial RNA binding protein, putative OS=Trypanosoma cruzi (st	1142
tr|Q4CVE1|Q4CVE1_TRYCC;tr|K2NT12|K2NT12_TRYCR	tr|Q4CVE1|Q4CVE1_TRYCC	>tr|Q4CVE1|Q4CVE1_TRYCC Uncharacterized protein OS=Trypanosoma cruzi (strain CL Brener) OX=353153 GN=Tc00.1047053507933.10 PE=4 SV=1	1143								1 --˃ 0
tr|Q4CVE9|Q4CVE9_TRYCC	tr|Q4CVE9|Q4CVE9_TRYCC	>tr|Q4CVE9|Q4CVE9_TRYCC Cofilin/actin depolymerizing factor, putative OS=Trypanosoma cruzi (strain CL Brener) OX=353153 GN=Tc00.1047053510145.20 PE=3 SV=1	1144
tr|V5BCG0|V5BCG0_TRYCR;tr|Q4CVF7|Q4CVF7_TRYCC;tr|Q4CMJ8|Q4CMJ8_TRYCC	tr|V5BCG0|V5BCG0_TRYCR;tr|Q4CVF7|Q4CVF7_TRYCC;tr|Q4CMJ8|Q4CMJ8_TRYCC	>tr|V5BCG0|V5BCG0_TRYCR Tricarboxylate carrier OS=Trypanosoma cruzi Dm28c OX=1416333 GN=TCDM_06214 PE=4 SV=1;>tr|Q4CVF7|Q4CVF7_TRYCC Tricarboxylate carrier, putative OS=Trypanosoma cruzi (strain CL Brener) OX=353153 GN=Tc00.1047053511583.40 PE=4 SV=1;>tr|Q	1145
tr|Q4CVH3|Q4CVH3_TRYCC	tr|Q4CVH3|Q4CVH3_TRYCC	>tr|Q4CVH3|Q4CVH3_TRYCC 60S ribosomal protein L6, putative OS=Trypanosoma cruzi (strain CL Brener) OX=353153 GN=Tc00.1047053505843.20 PE=4 SV=1	1146					0 --˃ 1				0 --˃ 2
tr|Q4CVJ1|Q4CVJ1_TRYCC	tr|Q4CVJ1|Q4CVJ1_TRYCC	>tr|Q4CVJ1|Q4CVJ1_TRYCC Uncharacterized protein OS=Trypanosoma cruzi (strain CL Brener) OX=353153 GN=Tc00.1047053504199.20 PE=4 SV=1	1147		0 --˃ 1				0 --˃ 1
tr|Q4CVJ2|Q4CVJ2_TRYCC;tr|Q4DD07|Q4DD07_TRYCC	tr|Q4CVJ2|Q4CVJ2_TRYCC;tr|Q4DD07|Q4DD07_TRYCC	>tr|Q4CVJ2|Q4CVJ2_TRYCC Uncharacterized protein OS=Trypanosoma cruzi (strain CL Brener) OX=353153 GN=Tc00.1047053504199.10 PE=4 SV=1;>tr|Q4DD07|Q4DD07_TRYCC Uncharacterized protein (Fragment) OS=Trypanosoma cruzi (strain CL Brener) OX=353153 GN=Tc00.104705	1148
tr|Q4CVJ5|Q4CVJ5_TRYCC	tr|Q4CVJ5|Q4CVJ5_TRYCC	>tr|Q4CVJ5|Q4CVJ5_TRYCC Citrate synthase OS=Trypanosoma cruzi (strain CL Brener) OX=353153 GN=Tc00.1047053509801.30 PE=3 SV=1	1149											-1 --˃ 1
tr|Q4CVK9|Q4CVK9_TRYCC	tr|Q4CVK9|Q4CVK9_TRYCC	>tr|Q4CVK9|Q4CVK9_TRYCC Adenosine kinase, putative OS=Trypanosoma cruzi (strain CL Brener) OX=353153 GN=Tc00.1047053509051.40 PE=4 SV=1	1150					0 --˃ 1	0 --˃ 1
tr|Q4CVL1|Q4CVL1_TRYCC	tr|Q4CVL1|Q4CVL1_TRYCC	>tr|Q4CVL1|Q4CVL1_TRYCC Amastin, putative OS=Trypanosoma cruzi (strain CL Brener) OX=353153 GN=Tc00.1047053509051.20 PE=4 SV=1	1151							1 --˃ 0
tr|Q4CVQ4|Q4CVQ4_TRYCC	tr|Q4CVQ4|Q4CVQ4_TRYCC	>tr|Q4CVQ4|Q4CVQ4_TRYCC 60S acidic ribosomal protein P2 beta (H6.4), putative OS=Trypanosoma cruzi (strain CL Brener) OX=353153 GN=Tc00.1047053509165.40 PE=3 SV=1	1152
tr|Q4CVR4|Q4CVR4_TRYCC	tr|Q4CVR4|Q4CVR4_TRYCC	>tr|Q4CVR4|Q4CVR4_TRYCC Nucleosome assembly protein-like protein, putative OS=Trypanosoma cruzi (strain CL Brener) OX=353153 GN=Tc00.1047053505983.20 PE=3 SV=1	1153
tr|Q4CVR5|Q4CVR5_TRYCC	tr|Q4CVR5|Q4CVR5_TRYCC	>tr|Q4CVR5|Q4CVR5_TRYCC Peroxiredoxin OS=Trypanosoma cruzi (strain CL Brener) OX=353153 GN=Tc00.1047053487507.10 PE=3 SV=1	1154
tr|Q4CVR9|Q4CVR9_TRYCC;tr|Q4CVL7|Q4CVL7_TRYCC;tr|Q4CPR7|Q4CPR7_TRYCC	tr|Q4CVR9|Q4CVR9_TRYCC	>tr|Q4CVR9|Q4CVR9_TRYCC Heat shock 70 kDa protein, mitochondrial, putative OS=Trypanosoma cruzi (strain CL Brener) OX=353153 GN=Tc00.1047053507029.30 PE=3 SV=1	1155						0 --˃ 1					0 --˃ -3
tr|Q4CVT7|Q4CVT7_TRYCC	tr|Q4CVT7|Q4CVT7_TRYCC	>tr|Q4CVT7|Q4CVT7_TRYCC Imidazolonepropionase, putative OS=Trypanosoma cruzi (strain CL Brener) OX=353153 GN=Tc00.1047053508741.140 PE=4 SV=1	1156								0 --˃ 1
tr|Q4CVX7|Q4CVX7_TRYCC;tr|Q4CYX2|Q4CYX2_TRYCC;tr|V5BX28|V5BX28_TRYCR	tr|Q4CVX7|Q4CVX7_TRYCC;tr|Q4CYX2|Q4CYX2_TRYCC;tr|V5BX28|V5BX28_TRYCR	>tr|Q4CVX7|Q4CVX7_TRYCC Uncharacterized protein OS=Trypanosoma cruzi (strain CL Brener) OX=353153 GN=Tc00.1047053511729.60 PE=4 SV=1;>tr|Q4CYX2|Q4CYX2_TRYCC Uncharacterized protein (Fragment) OS=Trypanosoma cruzi (strain CL Brener) OX=353153 GN=Tc00.104705	1157
tr|Q4CVX8|Q4CVX8_TRYCC;tr|Q4DGQ4|Q4DGQ4_TRYCC;tr|K2P9E5|K2P9E5_TRYCR;tr|A0A061IXI0|A0A061IXI0_TRYRA;tr|A0A422P0W5|A0A422P0W5_TRYRA	tr|Q4CVX8|Q4CVX8_TRYCC;tr|Q4DGQ4|Q4DGQ4_TRYCC	>tr|Q4CVX8|Q4CVX8_TRYCC Uncharacterized protein OS=Trypanosoma cruzi (strain CL Brener) OX=353153 GN=Tc00.1047053511729.50 PE=4 SV=1;>tr|Q4DGQ4|Q4DGQ4_TRYCC Uncharacterized protein OS=Trypanosoma cruzi (strain CL Brener) OX=353153 GN=Tc00.1047053506835.10	1158						0 --˃ 2
tr|Q4CVX9|Q4CVX9_TRYCC	tr|Q4CVX9|Q4CVX9_TRYCC	>tr|Q4CVX9|Q4CVX9_TRYCC 60S ribosomal protein L9, putative OS=Trypanosoma cruzi (strain CL Brener) OX=353153 GN=Tc00.1047053509695.170 PE=4 SV=1	1159
tr|Q4CW01|Q4CW01_TRYCC	tr|Q4CW01|Q4CW01_TRYCC	>tr|Q4CW01|Q4CW01_TRYCC Calpain-like cysteine peptidase, putative (Fragment) OS=Trypanosoma cruzi (strain CL Brener) OX=353153 GN=Tc00.1047053509013.19 PE=3 SV=1	1160
tr|Q4CW02|Q4CW02_TRYCC	tr|Q4CW02|Q4CW02_TRYCC	>tr|Q4CW02|Q4CW02_TRYCC Calpain-like cysteine peptidase, putative (Fragment) OS=Trypanosoma cruzi (strain CL Brener) OX=353153 GN=Tc00.1047053509013.10 PE=3 SV=1	1161											-1 --˃ 2
tr|Q4CW17|Q4CW17_TRYCC	tr|Q4CW17|Q4CW17_TRYCC	>tr|Q4CW17|Q4CW17_TRYCC Transketolase, putative (Fragment) OS=Trypanosoma cruzi (strain CL Brener) OX=353153 GN=Tc00.1047053511067.30 PE=4 SV=1	1162		-1 --˃ 0
tr|Q4CW22|Q4CW22_TRYCC	tr|Q4CW22|Q4CW22_TRYCC	>tr|Q4CW22|Q4CW22_TRYCC Alba domain-containing protein OS=Trypanosoma cruzi (strain CL Brener) OX=353153 GN=Tc00.1047053504001.20 PE=4 SV=1	1163			-1 --˃ 1				-1 --˃ 1
tr|Q4CW23|Q4CW23_TRYCC;tr|Q4DE55|Q4DE55_TRYCC	tr|Q4CW23|Q4CW23_TRYCC;tr|Q4DE55|Q4DE55_TRYCC	>tr|Q4CW23|Q4CW23_TRYCC Alba domain-containing protein OS=Trypanosoma cruzi (strain CL Brener) OX=353153 GN=Tc00.1047053504001.10 PE=4 SV=1;>tr|Q4DE55|Q4DE55_TRYCC Alba domain-containing protein OS=Trypanosoma cruzi (strain CL Brener) OX=353153 GN=Tc00.104	1164
tr|Q4CW30|Q4CW30_TRYCC	tr|Q4CW30|Q4CW30_TRYCC	>tr|Q4CW30|Q4CW30_TRYCC Oligopeptidase B, putative OS=Trypanosoma cruzi (strain CL Brener) OX=353153 GN=Tc00.1047053503995.50 PE=4 SV=1	1165
tr|Q4CW52|Q4CW52_TRYCC	tr|Q4CW52|Q4CW52_TRYCC	>tr|Q4CW52|Q4CW52_TRYCC IgE-dependent histamine-releasing factor, putative OS=Trypanosoma cruzi (strain CL Brener) OX=353153 GN=Tc00.1047053506207.50 PE=3 SV=1	1166
tr|Q4CW64|Q4CW64_TRYCC	tr|Q4CW64|Q4CW64_TRYCC	>tr|Q4CW64|Q4CW64_TRYCC Calpain-like cysteine peptidase, putative OS=Trypanosoma cruzi (strain CL Brener) OX=353153 GN=Tc00.1047053509003.30 PE=4 SV=1	1167		0 --˃ 1
tr|Q4CW73|Q4CW73_TRYCC	tr|Q4CW73|Q4CW73_TRYCC	>tr|Q4CW73|Q4CW73_TRYCC Uncharacterized protein OS=Trypanosoma cruzi (strain CL Brener) OX=353153 GN=Tc00.1047053507077.50 PE=4 SV=1	1168					1 --˃ -2	1 --˃ 0				0 --˃ 1
tr|Q4CWA5|Q4CWA5_TRYCC;tr|Q4CRC5|Q4CRC5_TRYCC	tr|Q4CWA5|Q4CWA5_TRYCC;tr|Q4CRC5|Q4CRC5_TRYCC	>tr|Q4CWA5|Q4CWA5_TRYCC Arginine kinase, putative OS=Trypanosoma cruzi (strain CL Brener) OX=353153 GN=Tc00.1047053507241.30 PE=3 SV=1;>tr|Q4CRC5|Q4CRC5_TRYCC Arginine kinase (Fragment) OS=Trypanosoma cruzi (strain CL Brener) OX=353153 GN=Tc00.104705348236	1169
tr|V5BSE4|V5BSE4_TRYCR;tr|Q4DC38|Q4DC38_TRYCC;tr|Q4CWD6|Q4CWD6_TRYCC;tr|A0A061J2P4|A0A061J2P4_TRYRA;tr|A0A3R7M2N1|A0A3R7M2N1_TRYRA;tr|A0A061IXJ4|A0A061IXJ4_TRYRA	tr|V5BSE4|V5BSE4_TRYCR;tr|Q4DC38|Q4DC38_TRYCC;tr|Q4CWD6|Q4CWD6_TRYCC;tr|A0A061J2P4|A0A061J2P4_TRYRA;tr|A0A3R7M2N1|A0A3R7M2N1_TRYRA;tr|A0A061IXJ4|A0A061IXJ4_TRYRA	>tr|V5BSE4|V5BSE4_TRYCR 40S ribosomal protein S13 OS=Trypanosoma cruzi Dm28c OX=1416333 GN=TCDM_13834 PE=3 SV=1;>tr|Q4DC38|Q4DC38_TRYCC 40S ribosomal protein S13, putative OS=Trypanosoma cruzi (strain CL Brener) OX=353153 GN=Tc00.1047053511291.90 PE=1 SV=1	1170						0 --˃ -1	0 --˃ 1			-1 --˃ 0				-1 --˃ 2
tr|V5DR87|V5DR87_TRYCR;tr|Q4CWE3|Q4CWE3_TRYCC;tr|Q4DVL2|Q4DVL2_TRYCC	tr|V5DR87|V5DR87_TRYCR;tr|Q4CWE3|Q4CWE3_TRYCC;tr|Q4DVL2|Q4DVL2_TRYCC	>tr|V5DR87|V5DR87_TRYCR Uncharacterized protein OS=Trypanosoma cruzi Dm28c OX=1416333 GN=TCDM_14166 PE=4 SV=1;>tr|Q4CWE3|Q4CWE3_TRYCC Uncharacterized protein OS=Trypanosoma cruzi (strain CL Brener) OX=353153 GN=Tc00.1047053509509.50 PE=4 SV=1;>tr|Q4DVL2|Q4	1171			-1 --˃ 1			0 --˃ 1
tr|V5B9G8|V5B9G8_TRYCR;tr|Q4CWE6|Q4CWE6_TRYCC;tr|K2MTX4|K2MTX4_TRYCR	tr|V5B9G8|V5B9G8_TRYCR;tr|Q4CWE6|Q4CWE6_TRYCC;tr|K2MTX4|K2MTX4_TRYCR	>tr|V5B9G8|V5B9G8_TRYCR C-1-tetrahydrofolate synthase OS=Trypanosoma cruzi Dm28c OX=1416333 GN=TCDM_01366 PE=3 SV=1;>tr|Q4CWE6|Q4CWE6_TRYCC C-1-tetrahydrofolate synthase, cytoplasmic, putative OS=Trypanosoma cruzi (strain CL Brener) OX=353153 GN=Tc00.10470	1172
tr|Q4CWK5|Q4CWK5_TRYCC	tr|Q4CWK5|Q4CWK5_TRYCC	>tr|Q4CWK5|Q4CWK5_TRYCC DNAK protein, putative (Fragment) OS=Trypanosoma cruzi (strain CL Brener) OX=353153 GN=Tc00.1047053509543.50 PE=4 SV=1	1173													-1 --˃ 0
tr|Q4CWM1|Q4CWM1_TRYCC	tr|Q4CWM1|Q4CWM1_TRYCC	>tr|Q4CWM1|Q4CWM1_TRYCC IgE-dependent histamine-releasing factor, putative OS=Trypanosoma cruzi (strain CL Brener) OX=353153 GN=Tc00.1047053510065.30 PE=3 SV=1	1174
tr|Q4CWM3|Q4CWM3_TRYCC;tr|Q4CWM4|Q4CWM4_TRYCC;tr|V5BAX6|V5BAX6_TRYCR;tr|K2NWW3|K2NWW3_TRYCR;tr|Q4CRK8|Q4CRK8_TRYCC;tr|Q4CNQ4|Q4CNQ4_TRYCC;tr|Q4CN14|Q4CN14_TRYCC	tr|Q4CWM3|Q4CWM3_TRYCC;tr|Q4CWM4|Q4CWM4_TRYCC;tr|V5BAX6|V5BAX6_TRYCR;tr|K2NWW3|K2NWW3_TRYCR;tr|Q4CRK8|Q4CRK8_TRYCC;tr|Q4CNQ4|Q4CNQ4_TRYCC;tr|Q4CN14|Q4CN14_TRYCC	>tr|Q4CWM3|Q4CWM3_TRYCC Uncharacterized protein OS=Trypanosoma cruzi (strain CL Brener) OX=353153 GN=Tc00.1047053510065.10 PE=4 SV=1;>tr|Q4CWM4|Q4CWM4_TRYCC Uncharacterized protein (Fragment) OS=Trypanosoma cruzi (strain CL Brener) OX=353153 GN=Tc00.104705	1175
tr|V5BNA5|V5BNA5_TRYCR;tr|Q4CWM5|Q4CWM5_TRYCC;tr|Q4DIE0|Q4DIE0_TRYCC;tr|A0A061ITM9|A0A061ITM9_TRYRA;tr|A0A3R7KI60|A0A3R7KI60_TRYRA	tr|V5BNA5|V5BNA5_TRYCR;tr|Q4CWM5|Q4CWM5_TRYCC;tr|Q4DIE0|Q4DIE0_TRYCC	>tr|V5BNA5|V5BNA5_TRYCR Enoyl-CoA hydratase/isomerase family protein OS=Trypanosoma cruzi Dm28c OX=1416333 GN=TCDM_03690 PE=3 SV=1;>tr|Q4CWM5|Q4CWM5_TRYCC Enoyl-CoA hydratase/isomerase family protein, putative OS=Trypanosoma cruzi (strain CL Brener) OX=353	1176
tr|V5BPQ4|V5BPQ4_TRYCR;tr|Q4CWP2|Q4CWP2_TRYCC	tr|V5BPQ4|V5BPQ4_TRYCR;tr|Q4CWP2|Q4CWP2_TRYCC	>tr|V5BPQ4|V5BPQ4_TRYCR Calmodulin OS=Trypanosoma cruzi Dm28c OX=1416333 GN=TCDM_03093 PE=4 SV=1;>tr|Q4CWP2|Q4CWP2_TRYCC Calmodulin, putative OS=Trypanosoma cruzi (strain CL Brener) OX=353153 GN=Tc00.1047053509353.60 PE=4 SV=1	1177
tr|Q4CWQ8|Q4CWQ8_TRYCC;tr|Q4D3I2|Q4D3I2_TRYCC	tr|Q4CWQ8|Q4CWQ8_TRYCC;tr|Q4D3I2|Q4D3I2_TRYCC	>tr|Q4CWQ8|Q4CWQ8_TRYCC Nodulin-like domain-containing protein OS=Trypanosoma cruzi (strain CL Brener) OX=353153 GN=Tc00.1047053503837.10 PE=4 SV=1;>tr|Q4D3I2|Q4D3I2_TRYCC Nodulin-like domain-containing protein OS=Trypanosoma cruzi (strain CL Brener) OX=35	1178		0,-1 --˃ 1					1 --˃ 0
tr|Q4CWR1|Q4CWR1_TRYCC;tr|Q4CXN3|Q4CXN3_TRYCC;tr|A0A061IW76|A0A061IW76_TRYRA;tr|V5B9Z7|V5B9Z7_TRYCR	tr|Q4CWR1|Q4CWR1_TRYCC;tr|Q4CXN3|Q4CXN3_TRYCC	>tr|Q4CWR1|Q4CWR1_TRYCC Elongation factor G, mitochondrial OS=Trypanosoma cruzi (strain CL Brener) OX=353153 GN=Tc00.1047053506583.60 PE=3 SV=1;>tr|Q4CXN3|Q4CXN3_TRYCC Mitochondrial elongation factor G, putative (Fragment) OS=Trypanosoma cruzi (strain CL B	1179		0 --˃ -1						0 --˃ 1
tr|Q4CWR4|Q4CWR4_TRYCC;tr|Q4CPK3|Q4CPK3_TRYCC;tr|V5BZY0|V5BZY0_TRYCR	tr|Q4CWR4|Q4CWR4_TRYCC;tr|Q4CPK3|Q4CPK3_TRYCC;tr|V5BZY0|V5BZY0_TRYCR	>tr|Q4CWR4|Q4CWR4_TRYCC Ubiquitin-like protein, putative OS=Trypanosoma cruzi (strain CL Brener) OX=353153 GN=Tc00.1047053506583.30 PE=4 SV=1;>tr|Q4CPK3|Q4CPK3_TRYCC Ubiquitin-like protein, putative OS=Trypanosoma cruzi (strain CL Brener) OX=353153 GN=Tc00	1180												-1 --˃ 0
tr|Q4CX02|Q4CX02_TRYCC	tr|Q4CX02|Q4CX02_TRYCC	>tr|Q4CX02|Q4CX02_TRYCC Uncharacterized protein OS=Trypanosoma cruzi (strain CL Brener) OX=353153 GN=Tc00.1047053508661.34 PE=4 SV=1	1181										-1 --˃ 1
tr|Q4CX26|Q4CX26_TRYCC	tr|Q4CX26|Q4CX26_TRYCC	>tr|Q4CX26|Q4CX26_TRYCC Retrotransposon hot spot (RHS) protein, putative OS=Trypanosoma cruzi (strain CL Brener) OX=353153 GN=Tc00.1047053507501.10 PE=4 SV=1	1182		-1 --˃ 0
tr|Q4CX34|Q4CX34_TRYCC	tr|Q4CX34|Q4CX34_TRYCC	>tr|Q4CX34|Q4CX34_TRYCC Uncharacterized protein OS=Trypanosoma cruzi (strain CL Brener) OX=353153 GN=Tc00.1047053506709.10 PE=4 SV=1	1183				-1 --˃ 1
tr|Q4CX61|Q4CX61_TRYCC	tr|Q4CX61|Q4CX61_TRYCC	>tr|Q4CX61|Q4CX61_TRYCC Uncharacterized protein (Fragment) OS=Trypanosoma cruzi (strain CL Brener) OX=353153 GN=Tc00.1047053404001.20 PE=4 SV=1	1184
tr|Q4CX87|Q4CX87_TRYCC;tr|V5ALW5|V5ALW5_TRYCR;tr|Q4CY92|Q4CY92_TRYCC	tr|Q4CX87|Q4CX87_TRYCC;tr|V5ALW5|V5ALW5_TRYCR	>tr|Q4CX87|Q4CX87_TRYCC Peroxiredoxin OS=Trypanosoma cruzi (strain CL Brener) OX=353153 GN=Tc00.1047053509499.14 PE=3 SV=1;>tr|V5ALW5|V5ALW5_TRYCR Tryparedoxin peroxidase OS=Trypanosoma cruzi Dm28c OX=1416333 GN=TCDM_10705 PE=4 SV=1	1185												0,-1 --˃ 1
tr|Q4DTY0|Q4DTY0_TRYCC;tr|Q4CXC3|Q4CXC3_TRYCC;tr|A0A3R7LCN3|A0A3R7LCN3_TRYRA;tr|A0A061JDL8|A0A061JDL8_TRYRA	tr|Q4DTY0|Q4DTY0_TRYCC;tr|Q4CXC3|Q4CXC3_TRYCC;tr|A0A3R7LCN3|A0A3R7LCN3_TRYRA	>tr|Q4DTY0|Q4DTY0_TRYCC Cytochrome c oxidase VII, putative OS=Trypanosoma cruzi (strain CL Brener) OX=353153 GN=Tc00.1047053509233.150 PE=4 SV=1;>tr|Q4CXC3|Q4CXC3_TRYCC Cytochrome c oxidase VII, putative OS=Trypanosoma cruzi (strain CL Brener) OX=353153 GN	1186
tr|Q4CXE3|Q4CXE3_TRYCC	tr|Q4CXE3|Q4CXE3_TRYCC	>tr|Q4CXE3|Q4CXE3_TRYCC Phenylalanyl-tRNA synthetase, putative OS=Trypanosoma cruzi (strain CL Brener) OX=353153 GN=Tc00.1047053508271.10 PE=4 SV=1	1187
tr|V5BT80|V5BT80_TRYCR;tr|Q4DNI4|Q4DNI4_TRYCC;tr|Q4CXF1|Q4CXF1_TRYCC;tr|A0A061IX48|A0A061IX48_TRYRA	tr|V5BT80|V5BT80_TRYCR;tr|Q4DNI4|Q4DNI4_TRYCC;tr|Q4CXF1|Q4CXF1_TRYCC;tr|A0A061IX48|A0A061IX48_TRYRA	>tr|V5BT80|V5BT80_TRYCR Kinetoplast-associated protein OS=Trypanosoma cruzi Dm28c OX=1416333 GN=TCDM_03472 PE=4 SV=1;>tr|Q4DNI4|Q4DNI4_TRYCC Kinetoplast DNA-associated protein, putative OS=Trypanosoma cruzi (strain CL Brener) OX=353153 GN=Tc00.104705350979	1188										-1 --˃ 1			-1 --˃ 0
tr|Q4CXF4|Q4CXF4_TRYCC;tr|Q4D5C0|Q4D5C0_TRYCC	tr|Q4CXF4|Q4CXF4_TRYCC	>tr|Q4CXF4|Q4CXF4_TRYCC Retrotransposon hot spot (RHS) protein, putative OS=Trypanosoma cruzi (strain CL Brener) OX=353153 GN=Tc00.1047053511011.10 PE=4 SV=1	1189	-1 --˃ 0											-1 --˃ 0
tr|V5B5S8|V5B5S8_TRYCR;tr|Q4DKC8|Q4DKC8_TRYCC;tr|Q4CXG2|Q4CXG2_TRYCC	tr|V5B5S8|V5B5S8_TRYCR;tr|Q4DKC8|Q4DKC8_TRYCC;tr|Q4CXG2|Q4CXG2_TRYCC	>tr|V5B5S8|V5B5S8_TRYCR Chaperone DNAJ protein OS=Trypanosoma cruzi Dm28c OX=1416333 GN=TCDM_11062 PE=4 SV=1;>tr|Q4DKC8|Q4DKC8_TRYCC Chaperone DnaJ protein, putative OS=Trypanosoma cruzi (strain CL Brener) OX=353153 GN=Tc00.1047053506355.50 PE=4 SV=1;>tr|Q	1190				0 --˃ 1		0 --˃ 1
tr|Q4CXI6|Q4CXI6_TRYCC	tr|Q4CXI6|Q4CXI6_TRYCC	>tr|Q4CXI6|Q4CXI6_TRYCC Sacchrp_dh_NADP domain-containing protein OS=Trypanosoma cruzi (strain CL Brener) OX=353153 GN=Tc00.1047053508821.40 PE=4 SV=1	1191								0 --˃ 1
tr|Q4DA73|Q4DA73_TRYCC;tr|Q4CXJ6|Q4CXJ6_TRYCC	tr|Q4DA73|Q4DA73_TRYCC;tr|Q4CXJ6|Q4CXJ6_TRYCC	>tr|Q4DA73|Q4DA73_TRYCC Spermidine synthase, putative OS=Trypanosoma cruzi (strain CL Brener) OX=353153 GN=Tc00.1047053510339.50 PE=1 SV=1;>tr|Q4CXJ6|Q4CXJ6_TRYCC Spermidine synthase, putative OS=Trypanosoma cruzi (strain CL Brener) OX=353153 GN=Tc00.10470	1192
tr|V5BCW9|V5BCW9_TRYCR;tr|Q4CXM2|Q4CXM2_TRYCC;tr|K2MXA2|K2MXA2_TRYCR	tr|V5BCW9|V5BCW9_TRYCR;tr|Q4CXM2|Q4CXM2_TRYCC	>tr|V5BCW9|V5BCW9_TRYCR Uncharacterized protein OS=Trypanosoma cruzi Dm28c OX=1416333 GN=TCDM_00155 PE=4 SV=1;>tr|Q4CXM2|Q4CXM2_TRYCC Uncharacterized protein OS=Trypanosoma cruzi (strain CL Brener) OX=353153 GN=Tc00.1047053507003.60 PE=4 SV=1	1193
tr|V5BBE1|V5BBE1_TRYCR;tr|Q4D1T6|Q4D1T6_TRYCC;tr|Q4CXN0|Q4CXN0_TRYCC;tr|V5BV44|V5BV44_TRYCR	tr|V5BBE1|V5BBE1_TRYCR;tr|Q4D1T6|Q4D1T6_TRYCC;tr|Q4CXN0|Q4CXN0_TRYCC;tr|V5BV44|V5BV44_TRYCR	>tr|V5BBE1|V5BBE1_TRYCR Ubiquitin/ribosomal protein S27a OS=Trypanosoma cruzi Dm28c OX=1416333 GN=TCDM_06736 PE=4 SV=1;>tr|Q4D1T6|Q4D1T6_TRYCC Ubiquitin/ribosomal protein S27a, putative OS=Trypanosoma cruzi (strain CL Brener) OX=353153 GN=Tc00.104705351040	1194
tr|V5DB75|V5DB75_TRYCR;tr|Q4DEC3|Q4DEC3_TRYCC;tr|Q4CXN8|Q4CXN8_TRYCC	tr|V5DB75|V5DB75_TRYCR;tr|Q4DEC3|Q4DEC3_TRYCC;tr|Q4CXN8|Q4CXN8_TRYCC	>tr|V5DB75|V5DB75_TRYCR Uncharacterized protein OS=Trypanosoma cruzi Dm28c OX=1416333 GN=TCDM_14242 PE=4 SV=1;>tr|Q4DEC3|Q4DEC3_TRYCC Uncharacterized protein OS=Trypanosoma cruzi (strain CL Brener) OX=353153 GN=Tc00.1047053507715.34 PE=4 SV=1;>tr|Q4CXN8|Q4	1195											0 --˃ 2
tr|Q4CXQ1|Q4CXQ1_TRYCC;tr|Q4CNM6|Q4CNM6_TRYCC;tr|V5AL88|V5AL88_TRYCR;tr|V5AVR2|V5AVR2_TRYCR;tr|V5B9C0|V5B9C0_TRYCR	tr|Q4CXQ1|Q4CXQ1_TRYCC	>tr|Q4CXQ1|Q4CXQ1_TRYCC Retrotransposon hot spot (RHS) protein, putative OS=Trypanosoma cruzi (strain CL Brener) OX=353153 GN=Tc00.1047053509219.20 PE=4 SV=1	1196
tr|Q4D1S0|Q4D1S0_TRYCC;tr|Q4CXR7|Q4CXR7_TRYCC;tr|V5BL70|V5BL70_TRYCR;tr|V5BGR0|V5BGR0_TRYCR	tr|Q4D1S0|Q4D1S0_TRYCC;tr|Q4CXR7|Q4CXR7_TRYCC;tr|V5BL70|V5BL70_TRYCR	>tr|Q4D1S0|Q4D1S0_TRYCC Vacuolar proton pump subunit B OS=Trypanosoma cruzi (strain CL Brener) OX=353153 GN=Tc00.1047053506025.50 PE=3 SV=1;>tr|Q4CXR7|Q4CXR7_TRYCC Vacuolar proton pump subunit B OS=Trypanosoma cruzi (strain CL Brener) OX=353153 GN=Tc00.104	1197						1 --˃ 0
tr|Q4CXR9|Q4CXR9_TRYCC;tr|Q4DF37|Q4DF37_TRYCC	tr|Q4CXR9|Q4CXR9_TRYCC;tr|Q4DF37|Q4DF37_TRYCC	>tr|Q4CXR9|Q4CXR9_TRYCC Cystathionine beta-synthase OS=Trypanosoma cruzi (strain CL Brener) OX=353153 GN=Tc00.1047053506905.50 PE=4 SV=1;>tr|Q4DF37|Q4DF37_TRYCC Cystathionine beta-synthase OS=Trypanosoma cruzi (strain CL Brener) OX=353153 GN=Tc00.104705350	1198	-1 --˃ 1
tr|Q4D7C3|Q4D7C3_TRYCC;tr|Q4CXV1|Q4CXV1_TRYCC;tr|A0A422N1Z9|A0A422N1Z9_TRYRA;tr|A0A061J1Q9|A0A061J1Q9_TRYRA	tr|Q4D7C3|Q4D7C3_TRYCC;tr|Q4CXV1|Q4CXV1_TRYCC;tr|A0A422N1Z9|A0A422N1Z9_TRYRA;tr|A0A061J1Q9|A0A061J1Q9_TRYRA	>tr|Q4D7C3|Q4D7C3_TRYCC Peptidyl-prolyl cis-trans isomerase OS=Trypanosoma cruzi (strain CL Brener) OX=353153 GN=Tc00.1047053511237.110 PE=3 SV=1;>tr|Q4CXV1|Q4CXV1_TRYCC Peptidyl-prolyl cis-trans isomerase OS=Trypanosoma cruzi (strain CL Brener) OX=353153	1199
tr|Q4CXW2|Q4CXW2_TRYCC;tr|K2MMH7|K2MMH7_TRYCR;tr|Q4DAK3|Q4DAK3_TRYCC;tr|Q4DLA7|Q4DLA7_TRYCC;tr|Q4DH08|Q4DH08_TRYCC;tr|Q4CWR8|Q4CWR8_TRYCC;tr|Q4DZ48|Q4DZ48_TRYCC	tr|Q4CXW2|Q4CXW2_TRYCC	>tr|Q4CXW2|Q4CXW2_TRYCC Elongation factor 1-gamma (EF-1-gamma), putative OS=Trypanosoma cruzi (strain CL Brener) OX=353153 GN=Tc00.1047053510163.20 PE=4 SV=1	1200				0 --˃ 1		0 --˃ 1								0 --˃ -3
tr|V5BDA5|V5BDA5_TRYCR;tr|Q4CXZ8|Q4CXZ8_TRYCC;tr|Q4DFM3|Q4DFM3_TRYCC;tr|A0A3R7K303|A0A3R7K303_TRYRA	tr|V5BDA5|V5BDA5_TRYCR;tr|Q4CXZ8|Q4CXZ8_TRYCC;tr|Q4DFM3|Q4DFM3_TRYCC	>tr|V5BDA5|V5BDA5_TRYCR Farnesyl pyrophosphate synthase OS=Trypanosoma cruzi Dm28c OX=1416333 GN=TCDM_09927 PE=3 SV=1;>tr|Q4CXZ8|Q4CXZ8_TRYCC Farnesyl pyrophosphate synthase, putative OS=Trypanosoma cruzi (strain CL Brener) OX=353153 GN=Tc00.1047053511823.	1201				1 --˃ 0
tr|V5B1S3|V5B1S3_TRYCR;tr|Q4CY03|Q4CY03_TRYCC	tr|V5B1S3|V5B1S3_TRYCR;tr|Q4CY03|Q4CY03_TRYCC	>tr|V5B1S3|V5B1S3_TRYCR Uncharacterized protein OS=Trypanosoma cruzi Dm28c OX=1416333 GN=TCDM_14387 PE=4 SV=1;>tr|Q4CY03|Q4CY03_TRYCC Uncharacterized protein OS=Trypanosoma cruzi (strain CL Brener) OX=353153 GN=Tc00.1047053503643.30 PE=4 SV=1	1202		0 --˃ 2		0 --˃ 1
tr|V5BA38|V5BA38_TRYCR;tr|Q4CY23|Q4CY23_TRYCC	tr|V5BA38|V5BA38_TRYCR;tr|Q4CY23|Q4CY23_TRYCC	>tr|V5BA38|V5BA38_TRYCR Peptidylprolyl isomerase OS=Trypanosoma cruzi Dm28c OX=1416333 GN=TCDM_13909 PE=4 SV=1;>tr|Q4CY23|Q4CY23_TRYCC Peptidylprolyl isomerase OS=Trypanosoma cruzi (strain CL Brener) OX=353153 GN=Tc00.1047053506581.14 PE=4 SV=1	1203
tr|Q4CY57|Q4CY57_TRYCC	tr|Q4CY57|Q4CY57_TRYCC	>tr|Q4CY57|Q4CY57_TRYCC SAM domain-containing protein (Fragment) OS=Trypanosoma cruzi (strain CL Brener) OX=353153 GN=Tc00.1047053510317.7 PE=4 SV=1	1204
tr|Q4CY60|Q4CY60_TRYCC	tr|Q4CY60|Q4CY60_TRYCC	>tr|Q4CY60|Q4CY60_TRYCC Uncharacterized protein OS=Trypanosoma cruzi (strain CL Brener) OX=353153 GN=Tc00.1047053509793.50 PE=4 SV=1	1205
tr|V5DK57|V5DK57_TRYCR;tr|Q4CY61|Q4CY61_TRYCC	tr|V5DK57|V5DK57_TRYCR;tr|Q4CY61|Q4CY61_TRYCC	>tr|V5DK57|V5DK57_TRYCR Kinetoplast-associated protein OS=Trypanosoma cruzi Dm28c OX=1416333 GN=TCDM_14065 PE=4 SV=1;>tr|Q4CY61|Q4CY61_TRYCC Kinetoplast DNA-associated protein, putative OS=Trypanosoma cruzi (strain CL Brener) OX=353153 GN=Tc00.104705350979	1206
tr|Q4CY62|Q4CY62_TRYCC	tr|Q4CY62|Q4CY62_TRYCC	>tr|Q4CY62|Q4CY62_TRYCC Kinetoplast DNA-associated protein, putative OS=Trypanosoma cruzi (strain CL Brener) OX=353153 GN=Tc00.1047053509793.30 PE=4 SV=1	1207										-1 --˃ 1
tr|Q4D3F8|Q4D3F8_TRYCC;tr|Q4CY64|Q4CY64_TRYCC	tr|Q4D3F8|Q4D3F8_TRYCC;tr|Q4CY64|Q4CY64_TRYCC	>tr|Q4D3F8|Q4D3F8_TRYCC Kinetoplast DNA-associated protein, putative OS=Trypanosoma cruzi (strain CL Brener) OX=353153 GN=Tc00.1047053508719.60 PE=4 SV=1;>tr|Q4CY64|Q4CY64_TRYCC Kinetoplast DNA-associated protein, putative OS=Trypanosoma cruzi (strain CL B	1208
tr|Q4CY99|Q4CY99_TRYCC;tr|A0A3R7N505|A0A3R7N505_TRYRA	tr|Q4CY99|Q4CY99_TRYCC	>tr|Q4CY99|Q4CY99_TRYCC Uncharacterized protein OS=Trypanosoma cruzi (strain CL Brener) OX=353153 GN=Tc00.1047053509627.40 PE=4 SV=1	1209
tr|Q4DH98|Q4DH98_TRYCC;tr|Q4CYA6|Q4CYA6_TRYCC;tr|V5C1Q5|V5C1Q5_TRYCR;tr|K2N001|K2N001_TRYCR;tr|A0A3R7LWY5|A0A3R7LWY5_TRYRA;tr|A0A061IWJ0|A0A061IWJ0_TRYRA	tr|Q4DH98|Q4DH98_TRYCC;tr|Q4CYA6|Q4CYA6_TRYCC;tr|V5C1Q5|V5C1Q5_TRYCR;tr|K2N001|K2N001_TRYCR	>tr|Q4DH98|Q4DH98_TRYCC Proteasome regulatory non-ATPase subunit 8, putative OS=Trypanosoma cruzi (strain CL Brener) OX=353153 GN=Tc00.1047053511285.90 PE=4 SV=1;>tr|Q4CYA6|Q4CYA6_TRYCC Proteasome regulatory non-ATPase subunit 8, putative OS=Trypanosoma cr	1210		0 --˃ 1										0 --˃ 1
tr|Q4CYC0|Q4CYC0_TRYCC	tr|Q4CYC0|Q4CYC0_TRYCC	>tr|Q4CYC0|Q4CYC0_TRYCC Kynureninase OS=Trypanosoma cruzi (strain CL Brener) OX=353153 GN=KYNU PE=3 SV=1	1211						0 --˃ 1					0 --˃ 1
tr|Q4CYC6|Q4CYC6_TRYCC	tr|Q4CYC6|Q4CYC6_TRYCC	>tr|Q4CYC6|Q4CYC6_TRYCC Uncharacterized protein OS=Trypanosoma cruzi (strain CL Brener) OX=353153 GN=Tc00.1047053510679.40 PE=4 SV=1	1212		0,1 --˃ -1								-2 --˃ 0,1
tr|Q4CYD2|Q4CYD2_TRYCC	tr|Q4CYD2|Q4CYD2_TRYCC	>tr|Q4CYD2|Q4CYD2_TRYCC Nucleolar RNA helicase II, putative OS=Trypanosoma cruzi (strain CL Brener) OX=353153 GN=Tc00.1047053506123.40 PE=4 SV=1	1213
tr|Q4DKE7|Q4DKE7_TRYCC;tr|Q4CYE2|Q4CYE2_TRYCC;tr|V5DH66|V5DH66_TRYCR	tr|Q4DKE7|Q4DKE7_TRYCC;tr|Q4CYE2|Q4CYE2_TRYCC;tr|V5DH66|V5DH66_TRYCR	>tr|Q4DKE7|Q4DKE7_TRYCC VPS37 C-terminal domain-containing protein OS=Trypanosoma cruzi (strain CL Brener) OX=353153 GN=Tc00.1047053508817.40 PE=4 SV=1;>tr|Q4CYE2|Q4CYE2_TRYCC VPS37 C-terminal domain-containing protein OS=Trypanosoma cruzi (strain CL Brene	1214
tr|V5BQE2|V5BQE2_TRYCR;tr|Q4CYE4|Q4CYE4_TRYCC	tr|V5BQE2|V5BQE2_TRYCR;tr|Q4CYE4|Q4CYE4_TRYCC	>tr|V5BQE2|V5BQE2_TRYCR 40S ribosomal protein S26 OS=Trypanosoma cruzi Dm28c OX=1416333 GN=TCDM_14426 PE=3 SV=1;>tr|Q4CYE4|Q4CYE4_TRYCC 40S ribosomal protein S26 OS=Trypanosoma cruzi (strain CL Brener) OX=353153 GN=Tc00.1047053503801.20 PE=1 SV=1	1215							0 --˃ 1
tr|Q4CYE8|Q4CYE8_TRYCC;tr|V5BRN5|V5BRN5_TRYCR;tr|A0A422P4C7|A0A422P4C7_TRYRA;tr|A0A061ISC8|A0A061ISC8_TRYRA	tr|Q4CYE8|Q4CYE8_TRYCC;tr|V5BRN5|V5BRN5_TRYCR	>tr|Q4CYE8|Q4CYE8_TRYCC Uncharacterized protein OS=Trypanosoma cruzi (strain CL Brener) OX=353153 GN=Tc00.1047053507629.20 PE=4 SV=1;>tr|V5BRN5|V5BRN5_TRYCR Uncharacterized protein OS=Trypanosoma cruzi Dm28c OX=1416333 GN=TCDM_04147 PE=4 SV=1	1216								1 --˃ 0,-1		-1 --˃ 1
tr|Q4CYG8|Q4CYG8_TRYCC;tr|V5AWJ3|V5AWJ3_TRYCR	tr|Q4CYG8|Q4CYG8_TRYCC;tr|V5AWJ3|V5AWJ3_TRYCR	>tr|Q4CYG8|Q4CYG8_TRYCC Uncharacterized protein OS=Trypanosoma cruzi (strain CL Brener) OX=353153 GN=Tc00.1047053510817.60 PE=4 SV=1;>tr|V5AWJ3|V5AWJ3_TRYCR Uncharacterized protein OS=Trypanosoma cruzi Dm28c OX=1416333 GN=TCDM_06431 PE=4 SV=1	1217
tr|Q4CYG9|Q4CYG9_TRYCC;tr|V5BBY2|V5BBY2_TRYCR;tr|V5BL24|V5BL24_TRYCR;tr|V5ATB1|V5ATB1_TRYCR;tr|V5BAG4|V5BAG4_TRYCR	tr|Q4CYG9|Q4CYG9_TRYCC	>tr|Q4CYG9|Q4CYG9_TRYCC Trans-sialidase, putative OS=Trypanosoma cruzi (strain CL Brener) OX=353153 GN=Tc00.1047053510817.50 PE=4 SV=1	1218							-1 --˃ 2			0 --˃ -1
tr|Q4CYH5|Q4CYH5_TRYCC	tr|Q4CYH5|Q4CYH5_TRYCC	>tr|Q4CYH5|Q4CYH5_TRYCC tRNA-binding domain-containing protein OS=Trypanosoma cruzi (strain CL Brener) OX=353153 GN=Tc00.1047053508321.50 PE=4 SV=1	1219
tr|Q4CYH6|Q4CYH6_TRYCC	tr|Q4CYH6|Q4CYH6_TRYCC	>tr|Q4CYH6|Q4CYH6_TRYCC Uncharacterized protein OS=Trypanosoma cruzi (strain CL Brener) OX=353153 GN=Tc00.1047053508321.40 PE=4 SV=1	1220
tr|Q4DYB1|Q4DYB1_TRYCC;tr|Q4DYB0|Q4DYB0_TRYCC;tr|Q4DYA8|Q4DYA8_TRYCC;tr|Q4CYH8|Q4CYH8_TRYCC;tr|Q4CYH9|Q4CYH9_TRYCC	tr|Q4DYB1|Q4DYB1_TRYCC;tr|Q4DYB0|Q4DYB0_TRYCC;tr|Q4DYA8|Q4DYA8_TRYCC;tr|Q4CYH8|Q4CYH8_TRYCC;tr|Q4CYH9|Q4CYH9_TRYCC	>tr|Q4DYB1|Q4DYB1_TRYCC Histone H2A OS=Trypanosoma cruzi (strain CL Brener) OX=353153 GN=Tc00.1047053511817.151 PE=3 SV=1;>tr|Q4DYB0|Q4DYB0_TRYCC Histone H2A OS=Trypanosoma cruzi (strain CL Brener) OX=353153 GN=Tc00.1047053509207.11 PE=3 SV=1;>tr|Q4DYA8|Q4	1221	1 --˃ 0							1 --˃ 0		-2 --˃ 1
tr|Q4CYI1|Q4CYI1_TRYCC;tr|Q4CP88|Q4CP88_TRYCC	tr|Q4CYI1|Q4CYI1_TRYCC	>tr|Q4CYI1|Q4CYI1_TRYCC Uncharacterized protein OS=Trypanosoma cruzi (strain CL Brener) OX=353153 GN=Tc00.1047053510797.30 PE=4 SV=1	1222												0 --˃ 1
tr|Q4CYK5|Q4CYK5_TRYCC;tr|K2NW16|K2NW16_TRYCR;tr|V5BW71|V5BW71_TRYCR	tr|Q4CYK5|Q4CYK5_TRYCC;tr|K2NW16|K2NW16_TRYCR;tr|V5BW71|V5BW71_TRYCR	>tr|Q4CYK5|Q4CYK5_TRYCC Proteasome subunit alpha type OS=Trypanosoma cruzi (strain CL Brener) OX=353153 GN=Tc00.1047053503613.20 PE=3 SV=1;>tr|K2NW16|K2NW16_TRYCR Proteasome subunit alpha type OS=Trypanosoma cruzi marinkellei OX=85056 GN=MOQ_000553 PE=3 SV	1223										1 --˃ 0
tr|Q4CYL3|Q4CYL3_TRYCC	tr|Q4CYL3|Q4CYL3_TRYCC	>tr|Q4CYL3|Q4CYL3_TRYCC Uncharacterized protein OS=Trypanosoma cruzi (strain CL Brener) OX=353153 GN=Tc00.1047053504423.30 PE=4 SV=1	1224										-1 --˃ 1
tr|V5BE97|V5BE97_TRYCR;tr|Q4CYN3|Q4CYN3_TRYCC;tr|Q4D103|Q4D103_TRYCC	tr|V5BE97|V5BE97_TRYCR;tr|Q4CYN3|Q4CYN3_TRYCC;tr|Q4D103|Q4D103_TRYCC	>tr|V5BE97|V5BE97_TRYCR Nascent polypeptide-associated complex subunit beta OS=Trypanosoma cruzi Dm28c OX=1416333 GN=TCDM_07607 PE=3 SV=1;>tr|Q4CYN3|Q4CYN3_TRYCC Nascent polypeptide-associated complex subunit beta OS=Trypanosoma cruzi (strain CL Brener) OX	1225		0 --˃ 1
tr|Q4CYN4|Q4CYN4_TRYCC;tr|Q4D102|Q4D102_TRYCC;tr|K2NHK7|K2NHK7_TRYCR	tr|Q4CYN4|Q4CYN4_TRYCC;tr|Q4D102|Q4D102_TRYCC;tr|K2NHK7|K2NHK7_TRYCR	>tr|Q4CYN4|Q4CYN4_TRYCC Uncharacterized protein OS=Trypanosoma cruzi (strain CL Brener) OX=353153 GN=Tc00.1047053511231.69 PE=4 SV=1;>tr|Q4D102|Q4D102_TRYCC Uncharacterized protein OS=Trypanosoma cruzi (strain CL Brener) OX=353153 GN=Tc00.1047053504017.20	1226
tr|Q4CYP2|Q4CYP2_TRYCC	tr|Q4CYP2|Q4CYP2_TRYCC	>tr|Q4CYP2|Q4CYP2_TRYCC 3-ketoacyl-CoA thiolase, putative OS=Trypanosoma cruzi (strain CL Brener) OX=353153 GN=Tc00.1047053509463.30 PE=3 SV=1	1227														-1 --˃ 1
tr|V5BDL0|V5BDL0_TRYCR;tr|Q4CYQ8|Q4CYQ8_TRYCC;tr|Q4D7A6|Q4D7A6_TRYCC;tr|K2N6H9|K2N6H9_TRYCR;tr|Q4CLA9|Q4CLA9_TRYCC;tr|Q4CYQ7|Q4CYQ7_TRYCC;tr|A0A3S5IRJ8|A0A3S5IRJ8_TRYRA	tr|V5BDL0|V5BDL0_TRYCR;tr|Q4CYQ8|Q4CYQ8_TRYCC;tr|Q4D7A6|Q4D7A6_TRYCC;tr|K2N6H9|K2N6H9_TRYCR;tr|Q4CLA9|Q4CLA9_TRYCC;tr|Q4CYQ7|Q4CYQ7_TRYCC	>tr|V5BDL0|V5BDL0_TRYCR Actin OS=Trypanosoma cruzi Dm28c OX=1416333 GN=TCDM_05641 PE=3 SV=1;>tr|Q4CYQ8|Q4CYQ8_TRYCC Actin, putative OS=Trypanosoma cruzi (strain CL Brener) OX=353153 GN=Tc00.1047053510571.30 PE=3 SV=1;>tr|Q4D7A6|Q4D7A6_TRYCC Actin, putative	1228							0 --˃ -1
tr|Q4CYR3|Q4CYR3_TRYCC;tr|K2LXM0|K2LXM0_TRYCR;tr|V5B5K4|V5B5K4_TRYCR;tr|V5A2V9|V5A2V9_TRYCR;tr|V5B5U4|V5B5U4_TRYCR;tr|V5APF5|V5APF5_TRYCR;tr|V5C0U5|V5C0U5_TRYCR;tr|V5D3Y7|V5D3Y7_TRYCR;tr|V5BBX3|V5BBX3_TRYCR;tr|V5B9M6|V5B9M6_TRYCR;tr|V5B9E2|V5B9E2_TRYCR;tr|V5B0B7|V5B0B7_TRYCR;tr|V5AJZ9|V5AJZ9_TRYCR;tr|V5ANP7|V5ANP7_TRYCR;tr|V5AQF0|V5AQF0_TRYCR;tr|V5B9L5|V5B9L5_TRYCR;tr|V5A2V4|V5A2V4_TRYCR;tr|V5B2U…	tr|Q4CYR3|Q4CYR3_TRYCC	>tr|Q4CYR3|Q4CYR3_TRYCC Retrotransposon hot spot (RHS) protein, putative OS=Trypanosoma cruzi (strain CL Brener) OX=353153 GN=Tc00.1047053508039.30 PE=4 SV=1	1229				0 --˃ -1		0 --˃ 2
tr|Q4CYU3|Q4CYU3_TRYCC	tr|Q4CYU3|Q4CYU3_TRYCC	>tr|Q4CYU3|Q4CYU3_TRYCC Calpain-like cysteine peptidase, putative OS=Trypanosoma cruzi (strain CL Brener) OX=353153 GN=Tc00.1047053506983.39 PE=4 SV=1	1230
tr|Q4CYW7|Q4CYW7_TRYCC	tr|Q4CYW7|Q4CYW7_TRYCC	>tr|Q4CYW7|Q4CYW7_TRYCC Tyrosine aminotransferase OS=Trypanosoma cruzi (strain CL Brener) OX=353153 GN=Tc00.1047053508535.50 PE=4 SV=1	1231
tr|Q4CYX4|Q4CYX4_TRYCC;tr|K2NJ03|K2NJ03_TRYCR	tr|Q4CYX4|Q4CYX4_TRYCC	>tr|Q4CYX4|Q4CYX4_TRYCC UV excision repair protein RAD23 OS=Trypanosoma cruzi (strain CL Brener) OX=353153 GN=Tc00.1047053506833.60 PE=3 SV=1	1232
tr|Q4CYZ5|Q4CYZ5_TRYCC	tr|Q4CYZ5|Q4CYZ5_TRYCC	>tr|Q4CYZ5|Q4CYZ5_TRYCC Glutamamyl carboxypeptidase, putative OS=Trypanosoma cruzi (strain CL Brener) OX=353153 GN=Tc00.1047053507689.40 PE=4 SV=1	1233			1 --˃ -1				1 --˃ 0						-2 --˃ 0
tr|Q4CYZ6|Q4CYZ6_TRYCC	tr|Q4CYZ6|Q4CYZ6_TRYCC	>tr|Q4CYZ6|Q4CYZ6_TRYCC Glutamamyl carboxypeptidase, putative OS=Trypanosoma cruzi (strain CL Brener) OX=353153 GN=Tc00.1047053507689.30 PE=4 SV=1	1234							1 --˃ 0
tr|Q4DKI5|Q4DKI5_TRYCC;tr|Q4CZ27|Q4CZ27_TRYCC;tr|V5AVW1|V5AVW1_TRYCR;tr|K2NCJ6|K2NCJ6_TRYCR	tr|Q4DKI5|Q4DKI5_TRYCC;tr|Q4CZ27|Q4CZ27_TRYCC;tr|V5AVW1|V5AVW1_TRYCR;tr|K2NCJ6|K2NCJ6_TRYCR	>tr|Q4DKI5|Q4DKI5_TRYCC RNA-binding protein RGGm, putative OS=Trypanosoma cruzi (strain CL Brener) OX=353153 GN=Tc00.1047053509105.90 PE=4 SV=1;>tr|Q4CZ27|Q4CZ27_TRYCC RNA-binding protein RGGm, putative OS=Trypanosoma cruzi (strain CL Brener) OX=353153 GN=	1235	0 --˃ 1
tr|Q4CZ29|Q4CZ29_TRYCC	tr|Q4CZ29|Q4CZ29_TRYCC	>tr|Q4CZ29|Q4CZ29_TRYCC Thiol-dependent reductase 1, putative OS=Trypanosoma cruzi (strain CL Brener) OX=353153 GN=Tc00.1047053503419.30 PE=3 SV=1	1236							1 --˃ 0
tr|Q4CZG5|Q4CZG5_TRYCC;tr|V5BGM9|V5BGM9_TRYCR	tr|Q4CZG5|Q4CZG5_TRYCC;tr|V5BGM9|V5BGM9_TRYCR	>tr|Q4CZG5|Q4CZG5_TRYCC Ribonucleoprotein p18, mitochondrial, putative OS=Trypanosoma cruzi (strain CL Brener) OX=353153 GN=Tc00.1047053510821.60 PE=4 SV=1;>tr|V5BGM9|V5BGM9_TRYCR Ribonucleoprotein p18 OS=Trypanosoma cruzi Dm28c OX=1416333 GN=TCDM_06471 PE	1237														0,-1 --˃ -3
tr|Q4CZG6|Q4CZG6_TRYCC	tr|Q4CZG6|Q4CZG6_TRYCC	>tr|Q4CZG6|Q4CZG6_TRYCC Replication Factor A 28 kDa subunit, putative OS=Trypanosoma cruzi (strain CL Brener) OX=353153 GN=Tc00.1047053510821.50 PE=4 SV=1	1238
tr|Q4CZI4|Q4CZI4_TRYCC	tr|Q4CZI4|Q4CZI4_TRYCC	>tr|Q4CZI4|Q4CZI4_TRYCC Glucose-6-phosphate 1-dehydrogenase, putative (Fragment) OS=Trypanosoma cruzi (strain CL Brener) OX=353153 GN=Tc00.1047053506953.49 PE=4 SV=1	1239
tr|V5B472|V5B472_TRYCR;tr|Q4E0B4|Q4E0B4_TRYCC;tr|Q4CZI6|Q4CZI6_TRYCC;tr|K2MKW0|K2MKW0_TRYCR;tr|A0A3R7R6T1|A0A3R7R6T1_TRYRA;tr|A0A061J6E1|A0A061J6E1_TRYRA	tr|V5B472|V5B472_TRYCR;tr|Q4E0B4|Q4E0B4_TRYCC;tr|Q4CZI6|Q4CZI6_TRYCC;tr|K2MKW0|K2MKW0_TRYCR	>tr|V5B472|V5B472_TRYCR Protein kinase OS=Trypanosoma cruzi Dm28c OX=1416333 GN=TCDM_11672 PE=3 SV=1;>tr|Q4E0B4|Q4E0B4_TRYCC Protein kinase, putative OS=Trypanosoma cruzi (strain CL Brener) OX=353153 GN=Tc00.1047053509287.20 PE=3 SV=1;>tr|Q4CZI6|Q4CZI6_TRY	1240
tr|Q4CZN2|Q4CZN2_TRYCC;tr|K2NRC4|K2NRC4_TRYCR	tr|Q4CZN2|Q4CZN2_TRYCC	>tr|Q4CZN2|Q4CZN2_TRYCC Peptidylprolyl isomerase OS=Trypanosoma cruzi (strain CL Brener) OX=353153 GN=Tc00.1047053511353.10 PE=4 SV=1	1241
tr|V5DA48|V5DA48_TRYCR;tr|Q4CZP5|Q4CZP5_TRYCC	tr|V5DA48|V5DA48_TRYCR;tr|Q4CZP5|Q4CZP5_TRYCC	>tr|V5DA48|V5DA48_TRYCR Stress-response A/B barrel domain-containing protein OS=Trypanosoma cruzi Dm28c OX=1416333 GN=TCDM_14371 PE=4 SV=1;>tr|Q4CZP5|Q4CZP5_TRYCC Stress-response A/B barrel domain-containing protein OS=Trypanosoma cruzi (strain CL Brener)	1242			0 --˃ 1
tr|Q4CZP6|Q4CZP6_TRYCC;tr|V5AU50|V5AU50_TRYCR;tr|Q4DL38|Q4DL38_TRYCC	tr|Q4CZP6|Q4CZP6_TRYCC;tr|V5AU50|V5AU50_TRYCR;tr|Q4DL38|Q4DL38_TRYCC	>tr|Q4CZP6|Q4CZP6_TRYCC Stress-response A/B barrel domain-containing protein OS=Trypanosoma cruzi (strain CL Brener) OX=353153 GN=Tc00.1047053508507.40 PE=4 SV=1;>tr|V5AU50|V5AU50_TRYCR Stress-response A/B barrel domain-containing protein OS=Trypanosoma cr	1243										-1 --˃ 0
tr|Q4CZR0|Q4CZR0_TRYCC;tr|A0A3R7K3A9|A0A3R7K3A9_TRYRA	tr|Q4CZR0|Q4CZR0_TRYCC;tr|A0A3R7K3A9|A0A3R7K3A9_TRYRA	>tr|Q4CZR0|Q4CZR0_TRYCC Small GTP-binding protein Rab1, putative OS=Trypanosoma cruzi (strain CL Brener) OX=353153 GN=Tc00.1047053503715.30 PE=4 SV=1;>tr|A0A3R7K3A9|A0A3R7K3A9_TRYRA Small GTP-binding protein Rab1 OS=Trypanosoma rangeli OX=5698 GN=TraAM80_0	1244
tr|Q4CZR2|Q4CZR2_TRYCC;tr|Q4DDU0|Q4DDU0_TRYCC;tr|V5B896|V5B896_TRYCR	tr|Q4CZR2|Q4CZR2_TRYCC;tr|Q4DDU0|Q4DDU0_TRYCC;tr|V5B896|V5B896_TRYCR	>tr|Q4CZR2|Q4CZR2_TRYCC Splicing factor TSR1, putative OS=Trypanosoma cruzi (strain CL Brener) OX=353153 GN=Tc00.1047053503715.10 PE=4 SV=1;>tr|Q4DDU0|Q4DDU0_TRYCC Splicing factor TSR1, putative OS=Trypanosoma cruzi (strain CL Brener) OX=353153 GN=Tc00.104	1245
tr|Q4CZT5|Q4CZT5_TRYCC;tr|V5C012|V5C012_TRYCR;tr|Q4CYW6|Q4CYW6_TRYCC	tr|Q4CZT5|Q4CZT5_TRYCC;tr|V5C012|V5C012_TRYCR;tr|Q4CYW6|Q4CYW6_TRYCC	>tr|Q4CZT5|Q4CZT5_TRYCC N-acetylglucosamine-6-phosphate deacetylase-like protein, putative (Fragment) OS=Trypanosoma cruzi (strain CL Brener) OX=353153 GN=Tc00.1047053506507.10 PE=4 SV=1;>tr|V5C012|V5C012_TRYCR N-acetylglucosamine-6-phosphate deacetylase-l	1246
tr|Q4D7V7|Q4D7V7_TRYCC;tr|Q4CZT6|Q4CZT6_TRYCC;tr|V5BJM4|V5BJM4_TRYCR	tr|Q4D7V7|Q4D7V7_TRYCC;tr|Q4CZT6|Q4CZT6_TRYCC;tr|V5BJM4|V5BJM4_TRYCR	>tr|Q4D7V7|Q4D7V7_TRYCC Small GTP-binding protein Rab11, putative OS=Trypanosoma cruzi (strain CL Brener) OX=353153 GN=Tc00.1047053511407.60 PE=4 SV=1;>tr|Q4CZT6|Q4CZT6_TRYCC Small GTP-binding protein Rab11, putative OS=Trypanosoma cruzi (strain CL Brener)	1247				0 --˃ 1									0 --˃ -1
tr|Q4CZU2|Q4CZU2_TRYCC	tr|Q4CZU2|Q4CZU2_TRYCC	>tr|Q4CZU2|Q4CZU2_TRYCC Nuclear transport factor 2, putative OS=Trypanosoma cruzi (strain CL Brener) OX=353153 GN=Tc00.1047053509567.40 PE=4 SV=1	1248			-1 --˃ 1		-1 --˃ 2							-1 --˃ 0
tr|Q4CZV4|Q4CZV4_TRYCC	tr|Q4CZV4|Q4CZV4_TRYCC	>tr|Q4CZV4|Q4CZV4_TRYCC Retrotransposon hot spot (RHS) protein, putative (Fragment) OS=Trypanosoma cruzi (strain CL Brener) OX=353153 GN=Tc00.1047053509903.5 PE=4 SV=1	1249												-1 --˃ 0
tr|Q4DN14|Q4DN14_TRYCC;tr|Q4CZW3|Q4CZW3_TRYCC;tr|Q4CZW0|Q4CZW0_TRYCC	tr|Q4DN14|Q4DN14_TRYCC;tr|Q4CZW3|Q4CZW3_TRYCC;tr|Q4CZW0|Q4CZW0_TRYCC	>tr|Q4DN14|Q4DN14_TRYCC Dynein light chain, putative OS=Trypanosoma cruzi (strain CL Brener) OX=353153 GN=Tc00.1047053506203.20 PE=4 SV=1;>tr|Q4CZW3|Q4CZW3_TRYCC Dynein light chain, putative OS=Trypanosoma cruzi (strain CL Brener) OX=353153 GN=Tc00.1047053	1250
tr|Q4CZX4|Q4CZX4_TRYCC	tr|Q4CZX4|Q4CZX4_TRYCC	>tr|Q4CZX4|Q4CZX4_TRYCC V-type ATPase, A subunit, putative OS=Trypanosoma cruzi (strain CL Brener) OX=353153 GN=Tc00.1047053503929.10 PE=3 SV=1	1251
tr|Q4CZY1|Q4CZY1_TRYCC;tr|V5D5S5|V5D5S5_TRYCR	tr|Q4CZY1|Q4CZY1_TRYCC;tr|V5D5S5|V5D5S5_TRYCR	>tr|Q4CZY1|Q4CZY1_TRYCC Uncharacterized protein OS=Trypanosoma cruzi (strain CL Brener) OX=353153 GN=Tc00.1047053511279.60 PE=3 SV=1;>tr|V5D5S5|V5D5S5_TRYCR Uncharacterized protein OS=Trypanosoma cruzi Dm28c OX=1416333 GN=TCDM_09452 PE=3 SV=1	1252										-1 --˃ 1
tr|Q4CZY9|Q4CZY9_TRYCC;tr|A0A422NHC5|A0A422NHC5_TRYRA	tr|Q4CZY9|Q4CZY9_TRYCC	>tr|Q4CZY9|Q4CZY9_TRYCC Uncharacterized protein OS=Trypanosoma cruzi (strain CL Brener) OX=353153 GN=Tc00.1047053506481.20 PE=4 SV=1	1253										-2 --˃ 1
tr|Q4DFB0|Q4DFB0_TRYCC;tr|Q4D000|Q4D000_TRYCC	tr|Q4DFB0|Q4DFB0_TRYCC;tr|Q4D000|Q4D000_TRYCC	>tr|Q4DFB0|Q4DFB0_TRYCC 10 kDa heat shock protein, putative OS=Trypanosoma cruzi (strain CL Brener) OX=353153 GN=Tc00.1047053508209.100 PE=3 SV=1;>tr|Q4D000|Q4D000_TRYCC 10 kDa heat shock protein, putative OS=Trypanosoma cruzi (strain CL Brener) OX=353153	1254													0 --˃ -3
tr|Q4D004|Q4D004_TRYCC	tr|Q4D004|Q4D004_TRYCC	>tr|Q4D004|Q4D004_TRYCC Protein disulfide isomerase, putative (Fragment) OS=Trypanosoma cruzi (strain CL Brener) OX=353153 GN=Tc00.1047053509505.10 PE=3 SV=1	1255	1 --˃ -2,-1
tr|Q4D006|Q4D006_TRYCC;tr|V5BJK7|V5BJK7_TRYCR;tr|Q4DKP3|Q4DKP3_TRYCC;tr|K2MVY1|K2MVY1_TRYCR	tr|Q4D006|Q4D006_TRYCC;tr|V5BJK7|V5BJK7_TRYCR;tr|Q4DKP3|Q4DKP3_TRYCC	>tr|Q4D006|Q4D006_TRYCC Uncharacterized protein OS=Trypanosoma cruzi (strain CL Brener) OX=353153 GN=Tc00.1047053509563.50 PE=4 SV=1;>tr|V5BJK7|V5BJK7_TRYCR Uncharacterized protein OS=Trypanosoma cruzi Dm28c OX=1416333 GN=TCDM_03266 PE=4 SV=1;>tr|Q4DKP3|Q4	1256
tr|V5BP59|V5BP59_TRYCR;tr|Q4D008|Q4D008_TRYCC;tr|Q4DKP1|Q4DKP1_TRYCC;tr|K2LUS6|K2LUS6_TRYCR;tr|A0A3R7KUH0|A0A3R7KUH0_TRYRA;tr|A0A061J9Z3|A0A061J9Z3_TRYRA	tr|V5BP59|V5BP59_TRYCR;tr|Q4D008|Q4D008_TRYCC;tr|Q4DKP1|Q4DKP1_TRYCC;tr|K2LUS6|K2LUS6_TRYCR;tr|A0A3R7KUH0|A0A3R7KUH0_TRYRA;tr|A0A061J9Z3|A0A061J9Z3_TRYRA	>tr|V5BP59|V5BP59_TRYCR WD_REPEATS_REGION domain-containing protein OS=Trypanosoma cruzi Dm28c OX=1416333 GN=TCDM_03263 PE=4 SV=1;>tr|Q4D008|Q4D008_TRYCC WD_REPEATS_REGION domain-containing protein OS=Trypanosoma cruzi (strain CL Brener) OX=353153 GN=Tc00.	1257			-1 --˃ 1
tr|Q4D015|Q4D015_TRYCC	tr|Q4D015|Q4D015_TRYCC	>tr|Q4D015|Q4D015_TRYCC CS domain-containing protein OS=Trypanosoma cruzi (strain CL Brener) OX=353153 GN=Tc00.1047053511803.40 PE=4 SV=1	1258	1 --˃ -1									0 --˃ 1
tr|Q4D030|Q4D030_TRYCC;tr|K2NLE1|K2NLE1_TRYCR;tr|V5BJX4|V5BJX4_TRYCR;tr|Q4DHU0|Q4DHU0_TRYCC	tr|Q4D030|Q4D030_TRYCC;tr|K2NLE1|K2NLE1_TRYCR	>tr|Q4D030|Q4D030_TRYCC Lectin, putative OS=Trypanosoma cruzi (strain CL Brener) OX=353153 GN=Tc00.1047053506239.30 PE=4 SV=1;>tr|K2NLE1|K2NLE1_TRYCR Lectin, putative OS=Trypanosoma cruzi marinkellei OX=85056 GN=MOQ_001223 PE=4 SV=1	1259					0 --˃ 1
tr|Q4D059|Q4D059_TRYCC	tr|Q4D059|Q4D059_TRYCC	>tr|Q4D059|Q4D059_TRYCC Uncharacterized protein OS=Trypanosoma cruzi (strain CL Brener) OX=353153 GN=Tc00.1047053510347.29 PE=1 SV=1	1260
tr|Q4D066|Q4D066_TRYCC	tr|Q4D066|Q4D066_TRYCC	>tr|Q4D066|Q4D066_TRYCC Calpain-like cysteine peptidase, putative OS=Trypanosoma cruzi (strain CL Brener) OX=353153 GN=Tc00.1047053508675.29 PE=4 SV=1	1261				1 --˃ -1		1 --˃ 0
tr|Q4D080|Q4D080_TRYCC	tr|Q4D080|Q4D080_TRYCC	>tr|Q4D080|Q4D080_TRYCC Aspartate aminotransferase OS=Trypanosoma cruzi (strain CL Brener) OX=353153 GN=Tc00.1047053503841.70 PE=1 SV=1	1262							0 --˃ 2	0 --˃ 1		-1 --˃ 0
tr|Q4D086|Q4D086_TRYCC	tr|Q4D086|Q4D086_TRYCC	>tr|Q4D086|Q4D086_TRYCC Proteasome activator protein PA26, putative (Fragment) OS=Trypanosoma cruzi (strain CL Brener) OX=353153 GN=Tc00.1047053503841.10 PE=4 SV=1	1263
tr|Q4D095|Q4D095_TRYCC;tr|Q4D379|Q4D379_TRYCC;tr|Q4DQS8|Q4DQS8_TRYCC;tr|Q4E199|Q4E199_TRYCC	tr|Q4D095|Q4D095_TRYCC	>tr|Q4D095|Q4D095_TRYCC Trans-sialidase, putative OS=Trypanosoma cruzi (strain CL Brener) OX=353153 GN=Tc00.1047053509685.40 PE=4 SV=1	1264
tr|V5BA65|V5BA65_TRYCR;tr|Q4D0A7|Q4D0A7_TRYCC;tr|Q4CKS6|Q4CKS6_TRYCC;tr|Q4D3V0|Q4D3V0_TRYCC;tr|A0A422N9H2|A0A422N9H2_TRYRA;tr|A0A061J055|A0A061J055_TRYRA	tr|V5BA65|V5BA65_TRYCR;tr|Q4D0A7|Q4D0A7_TRYCC;tr|Q4CKS6|Q4CKS6_TRYCC	>tr|V5BA65|V5BA65_TRYCR Mitogen-activated protein kinase OS=Trypanosoma cruzi Dm28c OX=1416333 GN=TCDM_09327 PE=3 SV=1;>tr|Q4D0A7|Q4D0A7_TRYCC Mitogen-activated protein kinase OS=Trypanosoma cruzi (strain CL Brener) OX=353153 GN=Tc00.1047053509553.60 PE=3	1265											0,-1 --˃ 1
tr|Q4D0A9|Q4D0A9_TRYCC;tr|V5AQ92|V5AQ92_TRYCR	tr|Q4D0A9|Q4D0A9_TRYCC;tr|V5AQ92|V5AQ92_TRYCR	>tr|Q4D0A9|Q4D0A9_TRYCC Ribonuclease mar1, putative OS=Trypanosoma cruzi (strain CL Brener) OX=353153 GN=Tc00.1047053509553.40 PE=4 SV=1;>tr|V5AQ92|V5AQ92_TRYCR Ribonuclease mar1 OS=Trypanosoma cruzi Dm28c OX=1416333 GN=TCDM_09331 PE=4 SV=1	1266		1 --˃ 2			1 --˃ -1
tr|Q4D0B0|Q4D0B0_TRYCC	tr|Q4D0B0|Q4D0B0_TRYCC	>tr|Q4D0B0|Q4D0B0_TRYCC Ribonuclease mar1, putative OS=Trypanosoma cruzi (strain CL Brener) OX=353153 GN=Tc00.1047053509553.30 PE=4 SV=1	1267
tr|Q4D0C0|Q4D0C0_TRYCC	tr|Q4D0C0|Q4D0C0_TRYCC	>tr|Q4D0C0|Q4D0C0_TRYCC NADH-cytochrome b5 reductase OS=Trypanosoma cruzi (strain CL Brener) OX=353153 GN=Tc00.1047053511047.40 PE=3 SV=1	1268
tr|Q4D0C9|Q4D0C9_TRYCC;tr|A0A061J8S5|A0A061J8S5_TRYRA	tr|Q4D0C9|Q4D0C9_TRYCC	>tr|Q4D0C9|Q4D0C9_TRYCC Thymidylate_kin domain-containing protein OS=Trypanosoma cruzi (strain CL Brener) OX=353153 GN=Tc00.1047053506893.100 PE=4 SV=1	1269
tr|Q4D0F2|Q4D0F2_TRYCC	tr|Q4D0F2|Q4D0F2_TRYCC	>tr|Q4D0F2|Q4D0F2_TRYCC Glucosamine-6-phosphate isomerase OS=Trypanosoma cruzi (strain CL Brener) OX=353153 GN=Tc00.1047053511531.50 PE=3 SV=1	1270
tr|Q4D0G6|Q4D0G6_TRYCC	tr|Q4D0G6|Q4D0G6_TRYCC	>tr|Q4D0G6|Q4D0G6_TRYCC Uncharacterized protein OS=Trypanosoma cruzi (strain CL Brener) OX=353153 GN=Tc00.1047053506467.29 PE=4 SV=1	1271
tr|Q4DYM1|Q4DYM1_TRYCC;tr|Q4D0K9|Q4D0K9_TRYCC	tr|Q4DYM1|Q4DYM1_TRYCC;tr|Q4D0K9|Q4D0K9_TRYCC	>tr|Q4DYM1|Q4DYM1_TRYCC Ubiquitin-activating enzyme E1, putative OS=Trypanosoma cruzi (strain CL Brener) OX=353153 GN=Tc00.1047053504427.250 PE=3 SV=1;>tr|Q4D0K9|Q4D0K9_TRYCC Ubiquitin-activating enzyme E1, putative OS=Trypanosoma cruzi (strain CL Brener)	1272
tr|Q4D0L3|Q4D0L3_TRYCC	tr|Q4D0L3|Q4D0L3_TRYCC	>tr|Q4D0L3|Q4D0L3_TRYCC Succinyl-CoA:3-ketoacid-coenzyme A transferase OS=Trypanosoma cruzi (strain CL Brener) OX=353153 GN=Tc00.1047053506301.50 PE=3 SV=1	1273					0 --˃ 1
tr|Q4D0L5|Q4D0L5_TRYCC	tr|Q4D0L5|Q4D0L5_TRYCC	>tr|Q4D0L5|Q4D0L5_TRYCC Uncharacterized protein OS=Trypanosoma cruzi (strain CL Brener) OX=353153 GN=Tc00.1047053506301.30 PE=4 SV=1	1274										-1 --˃ 0,1
tr|Q4D0Q0|Q4D0Q0_TRYCC;tr|Q4D0Q1|Q4D0Q1_TRYCC	tr|Q4D0Q0|Q4D0Q0_TRYCC	>tr|Q4D0Q0|Q4D0Q0_TRYCC Fructose-bisphosphate aldolase OS=Trypanosoma cruzi (strain CL Brener) OX=353153 GN=Tc00.1047053510301.20 PE=3 SV=1	1275							0 --˃ 1							0 --˃ -4
tr|Q4D0R4|Q4D0R4_TRYCC;tr|K2N215|K2N215_TRYCR	tr|Q4D0R4|Q4D0R4_TRYCC	>tr|Q4D0R4|Q4D0R4_TRYCC Mitochondrial RNA binding protein 1, putative OS=Trypanosoma cruzi (strain CL Brener) OX=353153 GN=Tc00.1047053509831.36 PE=4 SV=1	1276														0 --˃ -4
tr|Q4DQD7|Q4DQD7_TRYCC;tr|Q4D0R8|Q4D0R8_TRYCC;tr|K2MA86|K2MA86_TRYCR;tr|V5B8M0|V5B8M0_TRYCR;tr|A0A061IZR1|A0A061IZR1_TRYRA	tr|Q4DQD7|Q4DQD7_TRYCC;tr|Q4D0R8|Q4D0R8_TRYCC;tr|K2MA86|K2MA86_TRYCR;tr|V5B8M0|V5B8M0_TRYCR	>tr|Q4DQD7|Q4DQD7_TRYCC Cysteine desulfurase, putative OS=Trypanosoma cruzi (strain CL Brener) OX=353153 GN=Tc00.1047053506629.70 PE=3 SV=1;>tr|Q4D0R8|Q4D0R8_TRYCC Cysteine desulfurase, putative OS=Trypanosoma cruzi (strain CL Brener) OX=353153 GN=Tc00.104	1277
tr|Q4D0S1|Q4D0S1_TRYCC;tr|A0A061J107|A0A061J107_TRYRA	tr|Q4D0S1|Q4D0S1_TRYCC;tr|A0A061J107|A0A061J107_TRYRA	>tr|Q4D0S1|Q4D0S1_TRYCC Uncharacterized protein OS=Trypanosoma cruzi (strain CL Brener) OX=353153 GN=Tc00.1047053509231.39 PE=4 SV=1;>tr|A0A061J107|A0A061J107_TRYRA Uncharacterized protein OS=Trypanosoma rangeli SC58 OX=429131 GN=TRSC58_03695 PE=4 SV=1	1278
tr|Q4D0T3|Q4D0T3_TRYCC	tr|Q4D0T3|Q4D0T3_TRYCC	>tr|Q4D0T3|Q4D0T3_TRYCC Pumilio/PUF RNA binding protein 6, putative OS=Trypanosoma cruzi (strain CL Brener) OX=353153 GN=Tc00.1047053510125.10 PE=4 SV=1	1279		0 --˃ 1
tr|Q4D0T5|Q4D0T5_TRYCC	tr|Q4D0T5|Q4D0T5_TRYCC	>tr|Q4D0T5|Q4D0T5_TRYCC Retrotransposon hot spot (RHS) protein, putative OS=Trypanosoma cruzi (strain CL Brener) OX=353153 GN=Tc00.1047053506845.60 PE=4 SV=1	1280
tr|V5B1V6|V5B1V6_TRYCR;tr|Q4D0U9|Q4D0U9_TRYCC;tr|Q4CRH7|Q4CRH7_TRYCC	tr|V5B1V6|V5B1V6_TRYCR;tr|Q4D0U9|Q4D0U9_TRYCC	>tr|V5B1V6|V5B1V6_TRYCR RNA helicase OS=Trypanosoma cruzi Dm28c OX=1416333 GN=TCDM_04204 PE=4 SV=1;>tr|Q4D0U9|Q4D0U9_TRYCC RNA helicase, putative OS=Trypanosoma cruzi (strain CL Brener) OX=353153 GN=Tc00.1047053508319.40 PE=4 SV=1	1281													0 --˃ 3
tr|V5C2V4|V5C2V4_TRYCR;tr|Q4D0X5|Q4D0X5_TRYCC;tr|K2NA16|K2NA16_TRYCR;tr|Q4D2W4|Q4D2W4_TRYCC;tr|A0A061JA38|A0A061JA38_TRYRA	tr|V5C2V4|V5C2V4_TRYCR;tr|Q4D0X5|Q4D0X5_TRYCC;tr|K2NA16|K2NA16_TRYCR	>tr|V5C2V4|V5C2V4_TRYCR 6-phosphogluconate dehydrogenase, decarboxylating OS=Trypanosoma cruzi Dm28c OX=1416333 GN=TCDM_00158 PE=3 SV=1;>tr|Q4D0X5|Q4D0X5_TRYCC 6-phosphogluconate dehydrogenase, decarboxylating OS=Trypanosoma cruzi (strain CL Brener) OX=353	1282	0 --˃ 1
tr|V5C333|V5C333_TRYCR;tr|Q4D2V8|Q4D2V8_TRYCC;tr|Q4D0Y0|Q4D0Y0_TRYCC	tr|V5C333|V5C333_TRYCR;tr|Q4D2V8|Q4D2V8_TRYCC;tr|Q4D0Y0|Q4D0Y0_TRYCC	>tr|V5C333|V5C333_TRYCR 60S ribosomal subunit protein L31 OS=Trypanosoma cruzi Dm28c OX=1416333 GN=TCDM_14322 PE=1 SV=1;>tr|Q4D2V8|Q4D2V8_TRYCC 60S ribosomal subunit protein L31, putative OS=Trypanosoma cruzi (strain CL Brener) OX=353153 GN=Tc00.1047053510	1283
tr|Q4D0Z2|Q4D0Z2_TRYCC	tr|Q4D0Z2|Q4D0Z2_TRYCC	>tr|Q4D0Z2|Q4D0Z2_TRYCC Uncharacterized protein OS=Trypanosoma cruzi (strain CL Brener) OX=353153 GN=Tc00.1047053507159.30 PE=4 SV=1	1284										-1 --˃ 1
tr|Q4D123|Q4D123_TRYCC	tr|Q4D123|Q4D123_TRYCC	>tr|Q4D123|Q4D123_TRYCC Malate dehydrogenase OS=Trypanosoma cruzi (strain CL Brener) OX=353153 GN=Tc00.1047053510437.40 PE=3 SV=1	1285						1 --˃ 0
tr|Q4D144|Q4D144_TRYCC	tr|Q4D144|Q4D144_TRYCC	>tr|Q4D144|Q4D144_TRYCC Proteasome subunit alpha type OS=Trypanosoma cruzi (strain CL Brener) OX=353153 GN=Tc00.1047053506985.30 PE=3 SV=1	1286
tr|Q4D147|Q4D147_TRYCC;tr|Q4E157|Q4E157_TRYCC	tr|Q4D147|Q4D147_TRYCC	>tr|Q4D147|Q4D147_TRYCC Retrotransposon hot spot (RHS) protein, putative OS=Trypanosoma cruzi (strain CL Brener) OX=353153 GN=Tc00.1047053507015.10 PE=4 SV=1	1287			-1 --˃ 0
tr|Q4D193|Q4D193_TRYCC;tr|Q4D192|Q4D192_TRYCC	tr|Q4D193|Q4D193_TRYCC;tr|Q4D192|Q4D192_TRYCC	>tr|Q4D193|Q4D193_TRYCC Phosphoglycerate kinase OS=Trypanosoma cruzi (strain CL Brener) OX=353153 GN=Tc00.1047053511419.40 PE=3 SV=1;>tr|Q4D192|Q4D192_TRYCC Phosphoglycerate kinase OS=Trypanosoma cruzi (strain CL Brener) OX=353153 GN=Tc00.1047053511419.50	1288			0 --˃ 1				0 --˃ 1							0 --˃ -3
tr|Q4D1B8|Q4D1B8_TRYCC	tr|Q4D1B8|Q4D1B8_TRYCC	>tr|Q4D1B8|Q4D1B8_TRYCC Tryparedoxin, putative OS=Trypanosoma cruzi (strain CL Brener) OX=353153 GN=Tc00.1047053509997.30 PE=4 SV=1	1289
tr|Q4D1D3|Q4D1D3_TRYCC;tr|Q4CKU2|Q4CKU2_TRYCC	tr|Q4D1D3|Q4D1D3_TRYCC;tr|Q4CKU2|Q4CKU2_TRYCC	>tr|Q4D1D3|Q4D1D3_TRYCC Myosin heavy chain, putative (Fragment) OS=Trypanosoma cruzi (strain CL Brener) OX=353153 GN=Tc00.1047053506491.20 PE=4 SV=1;>tr|Q4CKU2|Q4CKU2_TRYCC Uncharacterized protein (Fragment) OS=Trypanosoma cruzi (strain CL Brener) OX=35315	1290
tr|Q4D1H0|Q4D1H0_TRYCC	tr|Q4D1H0|Q4D1H0_TRYCC	>tr|Q4D1H0|Q4D1H0_TRYCC ATP synthase F1 subunit gamma protein, putative OS=Trypanosoma cruzi (strain CL Brener) OX=353153 GN=Tc00.1047053511145.60 PE=4 SV=1	1291				1 --˃ 0								-2 --˃ 0	-2 --˃ 1
tr|V5ATH5|V5ATH5_TRYCR;tr|Q4DST7|Q4DST7_TRYCC;tr|Q4D1H8|Q4D1H8_TRYCC;tr|Q4DU35|Q4DU35_TRYCC	tr|V5ATH5|V5ATH5_TRYCR;tr|Q4DST7|Q4DST7_TRYCC;tr|Q4D1H8|Q4D1H8_TRYCC;tr|Q4DU35|Q4DU35_TRYCC	>tr|V5ATH5|V5ATH5_TRYCR 60S ribosomal protein L32 OS=Trypanosoma cruzi Dm28c OX=1416333 GN=TCDM_14427 PE=4 SV=1;>tr|Q4DST7|Q4DST7_TRYCC 60S ribosomal protein L32, putative OS=Trypanosoma cruzi (strain CL Brener) OX=353153 GN=Tc00.1047053510769.90 PE=4 SV=1	1292		0 --˃ 1
tr|Q4D1L5|Q4D1L5_TRYCC	tr|Q4D1L5|Q4D1L5_TRYCC	>tr|Q4D1L5|Q4D1L5_TRYCC T-complex protein 1 subunit gamma OS=Trypanosoma cruzi (strain CL Brener) OX=353153 GN=Tc00.1047053504003.60 PE=3 SV=1	1293
tr|Q4D1P4|Q4D1P4_TRYCC	tr|Q4D1P4|Q4D1P4_TRYCC	>tr|Q4D1P4|Q4D1P4_TRYCC Uncharacterized protein OS=Trypanosoma cruzi (strain CL Brener) OX=353153 GN=Tc00.1047053510397.10 PE=4 SV=1	1294
tr|Q4D1Q4|Q4D1Q4_TRYCC	tr|Q4D1Q4|Q4D1Q4_TRYCC	>tr|Q4D1Q4|Q4D1Q4_TRYCC Aspartate aminotransferase, mitochondrial, putative OS=Trypanosoma cruzi (strain CL Brener) OX=353153 GN=Tc00.1047053510945.70 PE=4 SV=1	1295
tr|Q4D1R9|Q4D1R9_TRYCC	tr|Q4D1R9|Q4D1R9_TRYCC	>tr|Q4D1R9|Q4D1R9_TRYCC 2-oxoglutarate dehydrogenase, E2 component, dihydrolipoamide succinyltransferase, putative OS=Trypanosoma cruzi (strain CL Brener) OX=353153 GN=Tc00.1047053506025.60 PE=4 SV=1	1296
tr|Q4D1U0|Q4D1U0_TRYCC;tr|Q4DGD9|Q4DGD9_TRYCC;tr|K2NEQ4|K2NEQ4_TRYCR;tr|A0A061J0B7|A0A061J0B7_TRYRA;tr|A0A422P4B2|A0A422P4B2_TRYRA	tr|Q4D1U0|Q4D1U0_TRYCC;tr|Q4DGD9|Q4DGD9_TRYCC	>tr|Q4D1U0|Q4D1U0_TRYCC Uncharacterized protein OS=Trypanosoma cruzi (strain CL Brener) OX=353153 GN=Tc00.1047053509589.40 PE=4 SV=1;>tr|Q4DGD9|Q4DGD9_TRYCC Uncharacterized protein OS=Trypanosoma cruzi (strain CL Brener) OX=353153 GN=Tc00.1047053503999.30	1297
tr|Q4D1U2|Q4D1U2_TRYCC;tr|A0A061J6A9|A0A061J6A9_TRYRA	tr|Q4D1U2|Q4D1U2_TRYCC	>tr|Q4D1U2|Q4D1U2_TRYCC Squalene monooxygenase, putative OS=Trypanosoma cruzi (strain CL Brener) OX=353153 GN=Tc00.1047053509589.20 PE=4 SV=1	1298
tr|Q4D1U7|Q4D1U7_TRYCC	tr|Q4D1U7|Q4D1U7_TRYCC	>tr|Q4D1U7|Q4D1U7_TRYCC Uncharacterized protein OS=Trypanosoma cruzi (strain CL Brener) OX=353153 GN=Tc00.1047053507317.34 PE=4 SV=1	1299					0 --˃ 1
tr|Q4D1V4|Q4D1V4_TRYCC	tr|Q4D1V4|Q4D1V4_TRYCC	>tr|Q4D1V4|Q4D1V4_TRYCC Retrotransposon hot spot (RHS) protein, putative OS=Trypanosoma cruzi (strain CL Brener) OX=353153 GN=Tc00.1047053508401.20 PE=4 SV=1	1300
tr|Q4E0V6|Q4E0V6_TRYCC;tr|Q4D1W5|Q4D1W5_TRYCC	tr|Q4E0V6|Q4E0V6_TRYCC;tr|Q4D1W5|Q4D1W5_TRYCC	>tr|Q4E0V6|Q4E0V6_TRYCC Small nuclear ribonucleoprotein E OS=Trypanosoma cruzi (strain CL Brener) OX=353153 GN=Tc00.1047053509965.30 PE=3 SV=1;>tr|Q4D1W5|Q4D1W5_TRYCC Small nuclear ribonucleoprotein E OS=Trypanosoma cruzi (strain CL Brener) OX=353153 GN=Tc	1301										-1 --˃ 1
tr|V5DAL2|V5DAL2_TRYCR;tr|Q4D205|Q4D205_TRYCC;tr|Q4CM76|Q4CM76_TRYCC;tr|Q4CYB7|Q4CYB7_TRYCC	tr|V5DAL2|V5DAL2_TRYCR;tr|Q4D205|Q4D205_TRYCC;tr|Q4CM76|Q4CM76_TRYCC;tr|Q4CYB7|Q4CYB7_TRYCC	>tr|V5DAL2|V5DAL2_TRYCR Ribosomal protein L38 OS=Trypanosoma cruzi Dm28c OX=1416333 GN=TCDM_07391 PE=3 SV=1;>tr|Q4D205|Q4D205_TRYCC Ribosomal protein L38, putative OS=Trypanosoma cruzi (strain CL Brener) OX=353153 GN=Tc00.1047053503575.34 PE=3 SV=1;>tr|Q4C	1302		0 --˃ 1												0 --˃ -4
tr|Q4D207|Q4D207_TRYCC;tr|A0A061J7D4|A0A061J7D4_TRYRA	tr|Q4D207|Q4D207_TRYCC	>tr|Q4D207|Q4D207_TRYCC Uncharacterized protein OS=Trypanosoma cruzi (strain CL Brener) OX=353153 GN=Tc00.1047053508503.100 PE=4 SV=1	1303									1 --˃ 0
tr|Q4D214|Q4D214_TRYCC	tr|Q4D214|Q4D214_TRYCC	>tr|Q4D214|Q4D214_TRYCC Cytochrome c oxidase subunit V, putative OS=Trypanosoma cruzi (strain CL Brener) OX=353153 GN=Tc00.1047053508503.20 PE=4 SV=1	1304
tr|Q4D231|Q4D231_TRYCC;tr|V5ASY8|V5ASY8_TRYCR;tr|Q4CXS7|Q4CXS7_TRYCC	tr|Q4D231|Q4D231_TRYCC;tr|V5ASY8|V5ASY8_TRYCR;tr|Q4CXS7|Q4CXS7_TRYCC	>tr|Q4D231|Q4D231_TRYCC Uncharacterized protein OS=Trypanosoma cruzi (strain CL Brener) OX=353153 GN=Tc00.1047053510635.40 PE=4 SV=1;>tr|V5ASY8|V5ASY8_TRYCR Uncharacterized protein OS=Trypanosoma cruzi Dm28c OX=1416333 GN=TCDM_08151 PE=4 SV=1;>tr|Q4CXS7|Q4	1305
tr|Q4D234|Q4D234_TRYCC	tr|Q4D234|Q4D234_TRYCC	>tr|Q4D234|Q4D234_TRYCC ANK_REP_REGION domain-containing protein OS=Trypanosoma cruzi (strain CL Brener) OX=353153 GN=Tc00.1047053507529.50 PE=4 SV=1	1306
tr|Q4D244|Q4D244_TRYCC;tr|Q4D245|Q4D245_TRYCC	tr|Q4D244|Q4D244_TRYCC;tr|Q4D245|Q4D245_TRYCC	>tr|Q4D244|Q4D244_TRYCC Nucleolar RNA-binding protein, putative OS=Trypanosoma cruzi (strain CL Brener) OX=353153 GN=Tc00.1047053510859.17 PE=4 SV=1;>tr|Q4D245|Q4D245_TRYCC Nucleolar RNA-binding protein, putative OS=Trypanosoma cruzi (strain CL Brener) OX=	1307
tr|Q4D276|Q4D276_TRYCC;tr|Q4D5T8|Q4D5T8_TRYCC;tr|Q4D1B3|Q4D1B3_TRYCC;tr|K2NIN6|K2NIN6_TRYCR;tr|Q4CMD0|Q4CMD0_TRYCC;tr|Q4CMD2|Q4CMD2_TRYCC;tr|Q4D0R1|Q4D0R1_TRYCC;tr|V5B4J4|V5B4J4_TRYCR;tr|K2MVJ6|K2MVJ6_TRYCR;tr|Q4CR75|Q4CR75_TRYCC;tr|Q4CQK3|Q4CQK3_TRYCC;tr|Q4CQA5|Q4CQA5_TRYCC;tr|Q4CQW0|Q4CQW0_TRYCC;tr|V5BA33|V5BA33_TRYCR;tr|K2NT71|K2NT71_TRYCR;tr|K2MY43|K2MY43_TRYCR;tr|K2NJA4|K2NJA4_TRYCR;tr|K2ML7…	tr|Q4D276|Q4D276_TRYCC	>tr|Q4D276|Q4D276_TRYCC Dispersed gene family protein 1 (DGF-1), putative OS=Trypanosoma cruzi (strain CL Brener) OX=353153 GN=Tc00.1047053509963.40 PE=4 SV=1	1308											0 --˃ 1
tr|Q4D299|Q4D299_TRYCC;tr|V5BM74|V5BM74_TRYCR;tr|Q4D2U6|Q4D2U6_TRYCC	tr|Q4D299|Q4D299_TRYCC;tr|V5BM74|V5BM74_TRYCR;tr|Q4D2U6|Q4D2U6_TRYCC	>tr|Q4D299|Q4D299_TRYCC Dynein light chain roadblock OS=Trypanosoma cruzi (strain CL Brener) OX=353153 GN=Tc00.1047053503521.30 PE=3 SV=1;>tr|V5BM74|V5BM74_TRYCR Dynein light chain roadblock OS=Trypanosoma cruzi Dm28c OX=1416333 GN=TCDM_14415 PE=3 SV=1;>tr	1309		0 --˃ 1		0 --˃ 1								0 --˃ -3
tr|Q4DEA8|Q4DEA8_TRYCC;tr|Q4D2E2|Q4D2E2_TRYCC	tr|Q4DEA8|Q4DEA8_TRYCC;tr|Q4D2E2|Q4D2E2_TRYCC	>tr|Q4DEA8|Q4DEA8_TRYCC Rad60-SLD_2 domain-containing protein OS=Trypanosoma cruzi (strain CL Brener) OX=353153 GN=Tc00.1047053510519.80 PE=4 SV=1;>tr|Q4D2E2|Q4D2E2_TRYCC Rad60-SLD_2 domain-containing protein OS=Trypanosoma cruzi (strain CL Brener) OX=3531	1310
tr|Q4D2F2|Q4D2F2_TRYCC	tr|Q4D2F2|Q4D2F2_TRYCC	>tr|Q4D2F2|Q4D2F2_TRYCC Isoleucyl-tRNA synthetase, putative OS=Trypanosoma cruzi (strain CL Brener) OX=353153 GN=Tc00.1047053509797.40 PE=3 SV=1	1311						1 --˃ 0								-1 --˃ -3
tr|Q4D2F5|Q4D2F5_TRYCC	tr|Q4D2F5|Q4D2F5_TRYCC	>tr|Q4D2F5|Q4D2F5_TRYCC Retrotransposon hot spot (RHS) protein, putative (Fragment) OS=Trypanosoma cruzi (strain CL Brener) OX=353153 GN=Tc00.1047053505201.9 PE=4 SV=1	1312													0 --˃ -1
tr|Q4D2G4|Q4D2G4_TRYCC	tr|Q4D2G4|Q4D2G4_TRYCC	>tr|Q4D2G4|Q4D2G4_TRYCC Peptidyl-prolyl cis-trans isomerase OS=Trypanosoma cruzi (strain CL Brener) OX=353153 GN=Tc00.1047053509215.40 PE=3 SV=1	1313
tr|Q4D2I4|Q4D2I4_TRYCC;tr|K2N5T0|K2N5T0_TRYCR	tr|Q4D2I4|Q4D2I4_TRYCC;tr|K2N5T0|K2N5T0_TRYCR	>tr|Q4D2I4|Q4D2I4_TRYCC ADP-ribosylation factor 3, putative OS=Trypanosoma cruzi (strain CL Brener) OX=353153 GN=Tc00.1047053504433.10 PE=3 SV=1;>tr|K2N5T0|K2N5T0_TRYCR ADP-ribosylation factor 3, putative OS=Trypanosoma cruzi marinkellei OX=85056 GN=MOQ_00	1314
tr|Q4D2M6|Q4D2M6_TRYCC	tr|Q4D2M6|Q4D2M6_TRYCC	>tr|Q4D2M6|Q4D2M6_TRYCC Haloacid dehalogenase-like hydrolase, putative OS=Trypanosoma cruzi (strain CL Brener) OX=353153 GN=Tc00.1047053506931.10 PE=4 SV=1	1315										-2 --˃ 0
tr|Q4D2N0|Q4D2N0_TRYCC	tr|Q4D2N0|Q4D2N0_TRYCC	>tr|Q4D2N0|Q4D2N0_TRYCC Uncharacterized protein OS=Trypanosoma cruzi (strain CL Brener) OX=353153 GN=Tc00.1047053509005.60 PE=4 SV=1	1316								1 --˃ -1		-2 --˃ 1
tr|Q4D2P4|Q4D2P4_TRYCC;tr|V5BM56|V5BM56_TRYCR	tr|Q4D2P4|Q4D2P4_TRYCC;tr|V5BM56|V5BM56_TRYCR	>tr|Q4D2P4|Q4D2P4_TRYCC Ascorbate-dependent peroxidase, putative OS=Trypanosoma cruzi (strain CL Brener) OX=353153 GN=Tc00.1047053506193.60 PE=3 SV=1;>tr|V5BM56|V5BM56_TRYCR Ascorbate-dependent peroxidase OS=Trypanosoma cruzi Dm28c OX=1416333 GN=TCDM_04015	1317
tr|Q4D595|Q4D595_TRYCC;tr|Q4D2Y0|Q4D2Y0_TRYCC;tr|V5DBD1|V5DBD1_TRYCR	tr|Q4D595|Q4D595_TRYCC;tr|Q4D2Y0|Q4D2Y0_TRYCC;tr|V5DBD1|V5DBD1_TRYCR	>tr|Q4D595|Q4D595_TRYCC Phosphonopyruvate decarboxylase, putative OS=Trypanosoma cruzi (strain CL Brener) OX=353153 GN=Tc00.1047053505965.50 PE=4 SV=1;>tr|Q4D2Y0|Q4D2Y0_TRYCC Phosphonopyruvate decarboxylase, putative OS=Trypanosoma cruzi (strain CL Brener)	1318		0,-1 --˃ 2
tr|Q4D2Z9|Q4D2Z9_TRYCC;tr|Q4D301|Q4D301_TRYCC	tr|Q4D2Z9|Q4D2Z9_TRYCC;tr|Q4D301|Q4D301_TRYCC	>tr|Q4D2Z9|Q4D2Z9_TRYCC Peroxiredoxin OS=Trypanosoma cruzi (strain CL Brener) OX=353153 GN=Tc00.1047053504839.44 PE=3 SV=1;>tr|Q4D301|Q4D301_TRYCC Peroxiredoxin OS=Trypanosoma cruzi (strain CL Brener) OX=353153 GN=Tc00.1047053504839.28 PE=3 SV=1	1319											-1 --˃ 0
tr|Q4D318|Q4D318_TRYCC	tr|Q4D318|Q4D318_TRYCC	>tr|Q4D318|Q4D318_TRYCC Small GTP-binding protein, putative OS=Trypanosoma cruzi (strain CL Brener) OX=353153 GN=Tc00.1047053509539.50 PE=3 SV=1	1320													0 --˃ 1
tr|Q4D360|Q4D360_TRYCC	tr|Q4D360|Q4D360_TRYCC	>tr|Q4D360|Q4D360_TRYCC Pyridoxal kinase, putative OS=Trypanosoma cruzi (strain CL Brener) OX=353153 GN=Tc00.1047053507925.40 PE=4 SV=1	1321
tr|Q4D3A7|Q4D3A7_TRYCC	tr|Q4D3A7|Q4D3A7_TRYCC	>tr|Q4D3A7|Q4D3A7_TRYCC Kinetoplastid membrane protein KMP-11 OS=Trypanosoma cruzi (strain CL Brener) OX=353153 GN=Tc00.1047053508413.68 PE=4 SV=1	1322										-1 --˃ 1
tr|Q4DHZ9|Q4DHZ9_TRYCC;tr|Q4D3B0|Q4D3B0_TRYCC;tr|Q4D7Y0|Q4D7Y0_TRYCC	tr|Q4DHZ9|Q4DHZ9_TRYCC;tr|Q4D3B0|Q4D3B0_TRYCC;tr|Q4D7Y0|Q4D7Y0_TRYCC	>tr|Q4DHZ9|Q4DHZ9_TRYCC 60S ribosomal protein L12, putative OS=Trypanosoma cruzi (strain CL Brener) OX=353153 GN=Tc00.1047053511071.171 PE=3 SV=1;>tr|Q4D3B0|Q4D3B0_TRYCC 60S ribosomal protein L12, putative OS=Trypanosoma cruzi (strain CL Brener) OX=353153	1323				1 --˃ 0		1 --˃ 0
tr|Q4D3C6|Q4D3C6_TRYCC;tr|Q4D5D5|Q4D5D5_TRYCC;tr|V5A515|V5A515_TRYCR	tr|Q4D3C6|Q4D3C6_TRYCC;tr|Q4D5D5|Q4D5D5_TRYCC;tr|V5A515|V5A515_TRYCR	>tr|Q4D3C6|Q4D3C6_TRYCC Short chain dehydrogenase, putative OS=Trypanosoma cruzi (strain CL Brener) OX=353153 GN=Tc00.1047053508297.50 PE=3 SV=1;>tr|Q4D5D5|Q4D5D5_TRYCC Short chain dehydrogenase, putative OS=Trypanosoma cruzi (strain CL Brener) OX=353153 G	1324			1 --˃ 0
tr|Q4D3E4|Q4D3E4_TRYCC;tr|V5BBU5|V5BBU5_TRYCR;tr|A0A3R7M6V7|A0A3R7M6V7_TRYRA	tr|Q4D3E4|Q4D3E4_TRYCC;tr|V5BBU5|V5BBU5_TRYCR;tr|A0A3R7M6V7|A0A3R7M6V7_TRYRA	>tr|Q4D3E4|Q4D3E4_TRYCC SPFH domain / Band 7 family protein, putative OS=Trypanosoma cruzi (strain CL Brener) OX=353153 GN=Tc00.1047053508397.30 PE=4 SV=1;>tr|V5BBU5|V5BBU5_TRYCR SPFH domain protein OS=Trypanosoma cruzi Dm28c OX=1416333 GN=TCDM_08667 PE=4	1325
tr|Q4D3F7|Q4D3F7_TRYCC	tr|Q4D3F7|Q4D3F7_TRYCC	>tr|Q4D3F7|Q4D3F7_TRYCC Uncharacterized protein OS=Trypanosoma cruzi (strain CL Brener) OX=353153 GN=Tc00.1047053508719.70 PE=4 SV=1	1326	1 --˃ -1
tr|Q4D3G1|Q4D3G1_TRYCC	tr|Q4D3G1|Q4D3G1_TRYCC	>tr|Q4D3G1|Q4D3G1_TRYCC Uncharacterized protein OS=Trypanosoma cruzi (strain CL Brener) OX=353153 GN=Tc00.1047053508719.30 PE=4 SV=1	1327
tr|Q4D3L3|Q4D3L3_TRYCC	tr|Q4D3L3|Q4D3L3_TRYCC	>tr|Q4D3L3|Q4D3L3_TRYCC Uncharacterized protein OS=Trypanosoma cruzi (strain CL Brener) OX=353153 GN=Tc00.1047053510725.40 PE=4 SV=1	1328
tr|Q4D3P5|Q4D3P5_TRYCC	tr|Q4D3P5|Q4D3P5_TRYCC	>tr|Q4D3P5|Q4D3P5_TRYCC Phosphotransferase OS=Trypanosoma cruzi (strain CL Brener) OX=353153 GN=Tc00.1047053508951.20 PE=3 SV=1	1329
tr|Q4D3T1|Q4D3T1_TRYCC;tr|Q4D5X0|Q4D5X0_TRYCC;tr|Q4D5X1|Q4D5X1_TRYCC;tr|Q4CNX4|Q4CNX4_TRYCC	tr|Q4D3T1|Q4D3T1_TRYCC;tr|Q4D5X0|Q4D5X0_TRYCC	>tr|Q4D3T1|Q4D3T1_TRYCC Elongation factor 2, putative OS=Trypanosoma cruzi (strain CL Brener) OX=353153 GN=Tc00.1047053510963.90 PE=4 SV=1;>tr|Q4D5X0|Q4D5X0_TRYCC Elongation factor 2, putative OS=Trypanosoma cruzi (strain CL Brener) OX=353153 GN=Tc00.10470	1330						1 --˃ -1							0,-1 --˃ 1
tr|Q4D3V7|Q4D3V7_TRYCC	tr|Q4D3V7|Q4D3V7_TRYCC	>tr|Q4D3V7|Q4D3V7_TRYCC Ribonuclease, putative OS=Trypanosoma cruzi (strain CL Brener) OX=353153 GN=Tc00.1047053507221.20 PE=4 SV=1	1331
tr|Q4DGV3|Q4DGV3_TRYCC;tr|Q4D3W1|Q4D3W1_TRYCC;tr|Q4DGY8|Q4DGY8_TRYCC;tr|Q4DEJ1|Q4DEJ1_TRYCC;tr|V5B947|V5B947_TRYCR;tr|K2MP37|K2MP37_TRYCR	tr|Q4DGV3|Q4DGV3_TRYCC;tr|Q4D3W1|Q4D3W1_TRYCC;tr|Q4DGY8|Q4DGY8_TRYCC;tr|Q4DEJ1|Q4DEJ1_TRYCC;tr|V5B947|V5B947_TRYCR;tr|K2MP37|K2MP37_TRYCR	>tr|Q4DGV3|Q4DGV3_TRYCC Uncharacterized protein OS=Trypanosoma cruzi (strain CL Brener) OX=353153 GN=Tc00.1047053507091.30 PE=4 SV=1;>tr|Q4D3W1|Q4D3W1_TRYCC Uncharacterized protein OS=Trypanosoma cruzi (strain CL Brener) OX=353153 GN=Tc00.1047053508375.60	1332
tr|Q4D3W3|Q4D3W3_TRYCC	tr|Q4D3W3|Q4D3W3_TRYCC	>tr|Q4D3W3|Q4D3W3_TRYCC Aspartate carbamoyltransferase, putative OS=Trypanosoma cruzi (strain CL Brener) OX=353153 GN=Tc00.1047053508375.30 PE=1 SV=1	1333								0 --˃ 1
tr|Q4D3Y8|Q4D3Y8_TRYCC	tr|Q4D3Y8|Q4D3Y8_TRYCC	>tr|Q4D3Y8|Q4D3Y8_TRYCC Tyrosine aminotransferase OS=Trypanosoma cruzi (strain CL Brener) OX=353153 GN=Tc00.1047053511461.20 PE=3 SV=1	1334
tr|Q4D3Z2|Q4D3Z2_TRYCC	tr|Q4D3Z2|Q4D3Z2_TRYCC	>tr|Q4D3Z2|Q4D3Z2_TRYCC Retrotransposon hot spot (RHS) protein, putative OS=Trypanosoma cruzi (strain CL Brener) OX=353153 GN=Tc00.1047053508589.30 PE=4 SV=1	1335													0 --˃ -1
tr|Q4D3Z8|Q4D3Z8_TRYCC	tr|Q4D3Z8|Q4D3Z8_TRYCC	>tr|Q4D3Z8|Q4D3Z8_TRYCC Fe2OG dioxygenase domain-containing protein OS=Trypanosoma cruzi (strain CL Brener) OX=353153 GN=Tc00.1047053511865.60 PE=3 SV=1	1336				0 --˃ 1
tr|V5BRP1|V5BRP1_TRYCR;tr|Q4D439|Q4D439_TRYCC	tr|V5BRP1|V5BRP1_TRYCR;tr|Q4D439|Q4D439_TRYCC	>tr|V5BRP1|V5BRP1_TRYCR Ubiquitin-conjugating enzyme-like protein OS=Trypanosoma cruzi Dm28c OX=1416333 GN=TCDM_14383 PE=4 SV=1;>tr|Q4D439|Q4D439_TRYCC Ubiquitin-conjugating enzyme-like, putative OS=Trypanosoma cruzi (strain CL Brener) OX=353153 GN=Tc00.10	1337						0 --˃ 1
tr|Q4D442|Q4D442_TRYCC	tr|Q4D442|Q4D442_TRYCC	>tr|Q4D442|Q4D442_TRYCC LisH domain-containing protein OS=Trypanosoma cruzi (strain CL Brener) OX=353153 GN=Tc00.1047053510733.50 PE=4 SV=1	1338
tr|Q4D449|Q4D449_TRYCC	tr|Q4D449|Q4D449_TRYCC	>tr|Q4D449|Q4D449_TRYCC Glycyl-tRNA synthetase, putative OS=Trypanosoma cruzi (strain CL Brener) OX=353153 GN=Tc00.1047053511229.110 PE=4 SV=1	1339													0,-1 --˃ 1
tr|Q4DNQ4|Q4DNQ4_TRYCC;tr|Q4D452|Q4D452_TRYCC	tr|Q4DNQ4|Q4DNQ4_TRYCC;tr|Q4D452|Q4D452_TRYCC	>tr|Q4DNQ4|Q4DNQ4_TRYCC Eukaryotic translation initiation factor 3 subunit I OS=Trypanosoma cruzi (strain CL Brener) OX=353153 GN=Tc00.1047053511589.230 PE=3 SV=1;>tr|Q4D452|Q4D452_TRYCC Eukaryotic translation initiation factor 3 subunit I OS=Trypanosoma c	1340														-1 --˃ -3
tr|Q4D480|Q4D480_TRYCC	tr|Q4D480|Q4D480_TRYCC	>tr|Q4D480|Q4D480_TRYCC Cytochrome c, putative OS=Trypanosoma cruzi (strain CL Brener) OX=353153 GN=Tc00.1047053506949.50 PE=3 SV=1	1341
tr|Q4D487|Q4D487_TRYCC	tr|Q4D487|Q4D487_TRYCC	>tr|Q4D487|Q4D487_TRYCC Uncharacterized protein OS=Trypanosoma cruzi (strain CL Brener) OX=353153 GN=Tc00.1047053509317.80 PE=4 SV=1	1342										-1 --˃ 1
tr|Q4D488|Q4D488_TRYCC;tr|V5BN95|V5BN95_TRYCR	tr|Q4D488|Q4D488_TRYCC;tr|V5BN95|V5BN95_TRYCR	>tr|Q4D488|Q4D488_TRYCC RNA-binding protein, putative OS=Trypanosoma cruzi (strain CL Brener) OX=353153 GN=Tc00.1047053509317.60 PE=4 SV=1;>tr|V5BN95|V5BN95_TRYCR Uncharacterized protein OS=Trypanosoma cruzi Dm28c OX=1416333 GN=TCDM_05498 PE=4 SV=1	1343										-1 --˃ 1				-1 --˃ -2
tr|Q4D498|Q4D498_TRYCC;tr|V5BC45|V5BC45_TRYCR	tr|Q4D498|Q4D498_TRYCC;tr|V5BC45|V5BC45_TRYCR	>tr|Q4D498|Q4D498_TRYCC Uncharacterized protein OS=Trypanosoma cruzi (strain CL Brener) OX=353153 GN=Tc00.1047053508809.40 PE=4 SV=1;>tr|V5BC45|V5BC45_TRYCR Uncharacterized protein OS=Trypanosoma cruzi Dm28c OX=1416333 GN=TCDM_08547 PE=4 SV=1	1344
tr|Q4D4A0|Q4D4A0_TRYCC	tr|Q4D4A0|Q4D4A0_TRYCC	>tr|Q4D4A0|Q4D4A0_TRYCC Malate dehydrogenase (Fragment) OS=Trypanosoma cruzi (strain CL Brener) OX=353153 GN=Tc00.1047053507883.109 PE=3 SV=1	1345
tr|Q4D4C4|Q4D4C4_TRYCC	tr|Q4D4C4|Q4D4C4_TRYCC	>tr|Q4D4C4|Q4D4C4_TRYCC Glutamyl-tRNA synthetase, putative OS=Trypanosoma cruzi (strain CL Brener) OX=353153 GN=Tc00.1047053506831.70 PE=3 SV=1	1346		0 --˃ 1
tr|Q4D4C9|Q4D4C9_TRYCC	tr|Q4D4C9|Q4D4C9_TRYCC	>tr|Q4D4C9|Q4D4C9_TRYCC 3-hydroxy-3-methylglutaryl coenzyme A reductase OS=Trypanosoma cruzi (strain CL Brener) OX=353153 GN=Tc00.1047053506831.40 PE=3 SV=1	1347		1 --˃ 0								-1 --˃ 1
tr|V5DSN6|V5DSN6_TRYCR;tr|Q4D4E6|Q4D4E6_TRYCC;tr|Q4DRW6|Q4DRW6_TRYCC;tr|K2NJ06|K2NJ06_TRYCR;tr|A0A422P471|A0A422P471_TRYRA;tr|A0A061J1X4|A0A061J1X4_TRYRA	tr|V5DSN6|V5DSN6_TRYCR;tr|Q4D4E6|Q4D4E6_TRYCC;tr|Q4DRW6|Q4DRW6_TRYCC;tr|K2NJ06|K2NJ06_TRYCR	>tr|V5DSN6|V5DSN6_TRYCR Dynein intermediate chain OS=Trypanosoma cruzi Dm28c OX=1416333 GN=TCDM_00881 PE=4 SV=1;>tr|Q4D4E6|Q4D4E6_TRYCC Dynein intermediate chain, putative OS=Trypanosoma cruzi (strain CL Brener) OX=353153 GN=Tc00.1047053507857.60 PE=4 SV=1	1348
tr|V5B662|V5B662_TRYCR;tr|Q4D4G9|Q4D4G9_TRYCC	tr|V5B662|V5B662_TRYCR;tr|Q4D4G9|Q4D4G9_TRYCC	>tr|V5B662|V5B662_TRYCR Heat shock protein-like protein OS=Trypanosoma cruzi Dm28c OX=1416333 GN=TCDM_10924 PE=4 SV=1;>tr|Q4D4G9|Q4D4G9_TRYCC Heat shock protein-like protein, putative OS=Trypanosoma cruzi (strain CL Brener) OX=353153 GN=Tc00.1047053508443.	1349
tr|V5BK31|V5BK31_TRYCR;tr|Q4D4W9|Q4D4W9_TRYCC;tr|Q4D4H3|Q4D4H3_TRYCC;tr|K2NNX7|K2NNX7_TRYCR	tr|V5BK31|V5BK31_TRYCR;tr|Q4D4W9|Q4D4W9_TRYCC;tr|Q4D4H3|Q4D4H3_TRYCC;tr|K2NNX7|K2NNX7_TRYCR	>tr|V5BK31|V5BK31_TRYCR Uncharacterized protein OS=Trypanosoma cruzi Dm28c OX=1416333 GN=TCDM_13866 PE=4 SV=1;>tr|Q4D4W9|Q4D4W9_TRYCC Uncharacterized protein OS=Trypanosoma cruzi (strain CL Brener) OX=353153 GN=Tc00.1047053511909.60 PE=4 SV=1;>tr|Q4D4H3|Q4	1350
tr|Q4D5H3|Q4D5H3_TRYCC;tr|Q4D4L3|Q4D4L3_TRYCC	tr|Q4D5H3|Q4D5H3_TRYCC;tr|Q4D4L3|Q4D4L3_TRYCC	>tr|Q4D5H3|Q4D5H3_TRYCC Phosphatase-like protein, putative OS=Trypanosoma cruzi (strain CL Brener) OX=353153 GN=Tc00.1047053508405.30 PE=4 SV=1;>tr|Q4D4L3|Q4D4L3_TRYCC Phosphatase-like protein, putative OS=Trypanosoma cruzi (strain CL Brener) OX=353153 GN=	1351			0 --˃ 2
tr|Q4D4L4|Q4D4L4_TRYCC	tr|Q4D4L4|Q4D4L4_TRYCC	>tr|Q4D4L4|Q4D4L4_TRYCC 40S ribosomal protein S11, putative OS=Trypanosoma cruzi (strain CL Brener) OX=353153 GN=Tc00.1047053507837.50 PE=3 SV=1	1352														1 --˃ -4
tr|Q4D4N6|Q4D4N6_TRYCC;tr|Q4DSW1|Q4DSW1_TRYCC	tr|Q4D4N6|Q4D4N6_TRYCC;tr|Q4DSW1|Q4DSW1_TRYCC	>tr|Q4D4N6|Q4D4N6_TRYCC SURF1-like protein OS=Trypanosoma cruzi (strain CL Brener) OX=353153 GN=Tc00.1047053511847.50 PE=3 SV=1;>tr|Q4DSW1|Q4DSW1_TRYCC SURF1-like protein OS=Trypanosoma cruzi (strain CL Brener) OX=353153 GN=Tc00.1047053506227.90 PE=3 SV=1	1353
tr|Q4D4S0|Q4D4S0_TRYCC;tr|Q4D4R9|Q4D4R9_TRYCC	tr|Q4D4S0|Q4D4S0_TRYCC;tr|Q4D4R9|Q4D4R9_TRYCC	>tr|Q4D4S0|Q4D4S0_TRYCC Fructose-bisphosphate aldolase OS=Trypanosoma cruzi (strain CL Brener) OX=353153 GN=Tc00.1047053504163.40 PE=3 SV=1;>tr|Q4D4R9|Q4D4R9_TRYCC Fructose-bisphosphate aldolase OS=Trypanosoma cruzi (strain CL Brener) OX=353153 GN=Tc00.104	1354
tr|Q4DSJ7|Q4DSJ7_TRYCC;tr|Q4D4S1|Q4D4S1_TRYCC;tr|A0A3R7M4J3|A0A3R7M4J3_TRYRA;tr|A0A061IVT7|A0A061IVT7_TRYRA;tr|A0A061J4U6|A0A061J4U6_TRYRA	tr|Q4DSJ7|Q4DSJ7_TRYCC;tr|Q4D4S1|Q4D4S1_TRYCC;tr|A0A3R7M4J3|A0A3R7M4J3_TRYRA;tr|A0A061IVT7|A0A061IVT7_TRYRA	>tr|Q4DSJ7|Q4DSJ7_TRYCC 40S ribosomal protein S9, putative OS=Trypanosoma cruzi (strain CL Brener) OX=353153 GN=Tc00.1047053508543.30 PE=3 SV=1;>tr|Q4D4S1|Q4D4S1_TRYCC 40S ribosomal protein S9, putative OS=Trypanosoma cruzi (strain CL Brener) OX=353153 GN=	1355											0 --˃ -2
tr|Q4D4S7|Q4D4S7_TRYCC;tr|V5B5K9|V5B5K9_TRYCR;tr|K2MDR5|K2MDR5_TRYCR;tr|Q4E243|Q4E243_TRYCC	tr|Q4D4S7|Q4D4S7_TRYCC;tr|V5B5K9|V5B5K9_TRYCR;tr|K2MDR5|K2MDR5_TRYCR	>tr|Q4D4S7|Q4D4S7_TRYCC Serine/threonine-protein phosphatase OS=Trypanosoma cruzi (strain CL Brener) OX=353153 GN=Tc00.1047053511021.10 PE=3 SV=1;>tr|V5B5K9|V5B5K9_TRYCR Serine/threonine-protein phosphatase OS=Trypanosoma cruzi Dm28c OX=1416333 GN=TCDM_026	1356											1 --˃ -1
tr|Q4D4V4|Q4D4V4_TRYCC	tr|Q4D4V4|Q4D4V4_TRYCC	>tr|Q4D4V4|Q4D4V4_TRYCC Uncharacterized protein OS=Trypanosoma cruzi (strain CL Brener) OX=353153 GN=Tc00.1047053511523.20 PE=4 SV=1	1357				-1 --˃ 2						0 --˃ -1
tr|V5BSK5|V5BSK5_TRYCR;tr|Q4D6Q5|Q4D6Q5_TRYCC;tr|Q4D4V5|Q4D4V5_TRYCC	tr|V5BSK5|V5BSK5_TRYCR;tr|Q4D6Q5|Q4D6Q5_TRYCC;tr|Q4D4V5|Q4D4V5_TRYCC	>tr|V5BSK5|V5BSK5_TRYCR Succinate dehydrogenase cytochrome B subunit OS=Trypanosoma cruzi Dm28c OX=1416333 GN=TCDM_14138 PE=4 SV=1;>tr|Q4D6Q5|Q4D6Q5_TRYCC Uncharacterized protein OS=Trypanosoma cruzi (strain CL Brener) OX=353153 GN=Tc00.1047053511733.100 P	1358												-2 --˃ -1
tr|Q4D4X0|Q4D4X0_TRYCC;tr|V5DBK9|V5DBK9_TRYCR;tr|Q4D4H2|Q4D4H2_TRYCC	tr|Q4D4X0|Q4D4X0_TRYCC;tr|V5DBK9|V5DBK9_TRYCR;tr|Q4D4H2|Q4D4H2_TRYCC	>tr|Q4D4X0|Q4D4X0_TRYCC Uncharacterized protein OS=Trypanosoma cruzi (strain CL Brener) OX=353153 GN=Tc00.1047053511909.50 PE=4 SV=1;>tr|V5DBK9|V5DBK9_TRYCR Thioredoxin-like_fold domain-containing protein OS=Trypanosoma cruzi Dm28c OX=1416333 GN=TCDM_06958	1359
tr|Q4D4X1|Q4D4X1_TRYCC;tr|K2PF26|K2PF26_TRYCR;tr|Q4D4H1|Q4D4H1_TRYCC	tr|Q4D4X1|Q4D4X1_TRYCC;tr|K2PF26|K2PF26_TRYCR	>tr|Q4D4X1|Q4D4X1_TRYCC Succinate dehydrogenase [ubiquinone] flavoprotein subunit, mitochondrial OS=Trypanosoma cruzi (strain CL Brener) OX=353153 GN=Tc00.1047053511909.40 PE=3 SV=1;>tr|K2PF26|K2PF26_TRYCR Succinate dehydrogenase [ubiquinone] flavoprotein	1360											0,1 --˃ -2
tr|Q4D4Y0|Q4D4Y0_TRYCC	tr|Q4D4Y0|Q4D4Y0_TRYCC	>tr|Q4D4Y0|Q4D4Y0_TRYCC Cytosolic leucyl aminopeptidase, putative OS=Trypanosoma cruzi (strain CL Brener) OX=353153 GN=Tc00.1047053509859.40 PE=4 SV=1	1361								0 --˃ 1
tr|Q4D4Y3|Q4D4Y3_TRYCC;tr|Q4DEX7|Q4DEX7_TRYCC	tr|Q4D4Y3|Q4D4Y3_TRYCC;tr|Q4DEX7|Q4DEX7_TRYCC	>tr|Q4D4Y3|Q4D4Y3_TRYCC Uncharacterized protein OS=Trypanosoma cruzi (strain CL Brener) OX=353153 GN=Tc00.1047053509859.10 PE=4 SV=1;>tr|Q4DEX7|Q4DEX7_TRYCC Uncharacterized protein OS=Trypanosoma cruzi (strain CL Brener) OX=353153 GN=Tc00.1047053510515.30	1362								1 --˃ 0		-2,-1 --˃ 1
tr|Q4D4Y8|Q4D4Y8_TRYCC	tr|Q4D4Y8|Q4D4Y8_TRYCC	>tr|Q4D4Y8|Q4D4Y8_TRYCC Uncharacterized protein (Fragment) OS=Trypanosoma cruzi (strain CL Brener) OX=353153 GN=Tc00.1047053508533.10 PE=4 SV=1	1363			1 --˃ 0
tr|Q4D511|Q4D511_TRYCC;tr|V5B0X7|V5B0X7_TRYCR;tr|Q4DP83|Q4DP83_TRYCC;tr|K2N687|K2N687_TRYCR	tr|Q4D511|Q4D511_TRYCC;tr|V5B0X7|V5B0X7_TRYCR;tr|Q4DP83|Q4DP83_TRYCC;tr|K2N687|K2N687_TRYCR	>tr|Q4D511|Q4D511_TRYCC Eukaryotic translation initiation factor eIF-4E, putative OS=Trypanosoma cruzi (strain CL Brener) OX=353153 GN=Tc00.1047053503593.10 PE=3 SV=1;>tr|V5B0X7|V5B0X7_TRYCR Eukaryotic translation initiation factor eIF-4E OS=Trypanosoma cr	1364						1 --˃ -1				0 --˃ 1
tr|Q4DS55|Q4DS55_TRYCC;tr|Q4D554|Q4D554_TRYCC;tr|V5DJI3|V5DJI3_TRYCR	tr|Q4DS55|Q4DS55_TRYCC;tr|Q4D554|Q4D554_TRYCC;tr|V5DJI3|V5DJI3_TRYCR	>tr|Q4DS55|Q4DS55_TRYCC Prefoldin subunit 2, putative OS=Trypanosoma cruzi (strain CL Brener) OX=353153 GN=Tc00.1047053508777.180 PE=4 SV=1;>tr|Q4D554|Q4D554_TRYCC Prefoldin subunit 2, putative OS=Trypanosoma cruzi (strain CL Brener) OX=353153 GN=Tc00.1047	1365
tr|Q4D590|Q4D590_TRYCC	tr|Q4D590|Q4D590_TRYCC	>tr|Q4D590|Q4D590_TRYCC Mitochondrial oligo_U binding protein TBRGG1, putative OS=Trypanosoma cruzi (strain CL Brener) OX=353153 GN=Tc00.1047053507927.20 PE=4 SV=1	1366	0 --˃ 1
tr|Q4D5C2|Q4D5C2_TRYCC	tr|Q4D5C2|Q4D5C2_TRYCC	>tr|Q4D5C2|Q4D5C2_TRYCC Glutamate dehydrogenase OS=Trypanosoma cruzi (strain CL Brener) OX=353153 GN=Tc00.1047053508111.30 PE=3 SV=1	1367						1 --˃ 0
tr|Q4D5D6|Q4D5D6_TRYCC	tr|Q4D5D6|Q4D5D6_TRYCC	>tr|Q4D5D6|Q4D5D6_TRYCC Uncharacterized protein OS=Trypanosoma cruzi (strain CL Brener) OX=353153 GN=Tc00.1047053508805.20 PE=4 SV=1	1368								1 --˃ 0
tr|Q4D5I3|Q4D5I3_TRYCC;tr|V5ASD7|V5ASD7_TRYCR;tr|Q4D2M5|Q4D2M5_TRYCC	tr|Q4D5I3|Q4D5I3_TRYCC;tr|V5ASD7|V5ASD7_TRYCR;tr|Q4D2M5|Q4D2M5_TRYCC	>tr|Q4D5I3|Q4D5I3_TRYCC Uncharacterized protein OS=Trypanosoma cruzi (strain CL Brener) OX=353153 GN=Tc00.1047053510131.30 PE=4 SV=1;>tr|V5ASD7|V5ASD7_TRYCR Uncharacterized protein OS=Trypanosoma cruzi Dm28c OX=1416333 GN=TCDM_08375 PE=4 SV=1;>tr|Q4D2M5|Q4	1369			-1 --˃ 1
tr|Q4D5J9|Q4D5J9_TRYCC	tr|Q4D5J9|Q4D5J9_TRYCC	>tr|Q4D5J9|Q4D5J9_TRYCC Myosin heavy chain, putative OS=Trypanosoma cruzi (strain CL Brener) OX=353153 GN=Tc00.1047053511527.70 PE=3 SV=1	1370			1 --˃ 0
tr|Q4D5K8|Q4D5K8_TRYCC;tr|Q4D132|Q4D132_TRYCC	tr|Q4D5K8|Q4D5K8_TRYCC;tr|Q4D132|Q4D132_TRYCC	>tr|Q4D5K8|Q4D5K8_TRYCC Amidase domain-containing protein OS=Trypanosoma cruzi (strain CL Brener) OX=353153 GN=Tc00.1047053508839.80 PE=4 SV=1;>tr|Q4D132|Q4D132_TRYCC Amidase domain-containing protein OS=Trypanosoma cruzi (strain CL Brener) OX=353153 GN=Tc	1371														-1 --˃ 1
tr|Q4D5P1|Q4D5P1_TRYCC;tr|Q4DLT0|Q4DLT0_TRYCC;tr|Q4D3M8|Q4D3M8_TRYCC	tr|Q4D5P1|Q4D5P1_TRYCC;tr|Q4DLT0|Q4DLT0_TRYCC	>tr|Q4D5P1|Q4D5P1_TRYCC Aminopeptidase OS=Trypanosoma cruzi (strain CL Brener) OX=353153 GN=Tc00.1047053511051.70 PE=3 SV=1;>tr|Q4DLT0|Q4DLT0_TRYCC Aminopeptidase, putative (Fragment) OS=Trypanosoma cruzi (strain CL Brener) OX=353153 GN=Tc00.1047053509683.	1372														0 --˃ -4
tr|Q4D5P4|Q4D5P4_TRYCC	tr|Q4D5P4|Q4D5P4_TRYCC	>tr|Q4D5P4|Q4D5P4_TRYCC 40S ribosomal protein S4 OS=Trypanosoma cruzi (strain CL Brener) OX=353153 GN=Tc00.1047053509683.117 PE=1 SV=1	1373							0 --˃ 1
tr|Q4D5S5|Q4D5S5_TRYCC;tr|V5AW92|V5AW92_TRYCR;tr|K2N5L7|K2N5L7_TRYCR;tr|Q4CZ44|Q4CZ44_TRYCC	tr|Q4D5S5|Q4D5S5_TRYCC;tr|V5AW92|V5AW92_TRYCR;tr|K2N5L7|K2N5L7_TRYCR;tr|Q4CZ44|Q4CZ44_TRYCC	>tr|Q4D5S5|Q4D5S5_TRYCC DUF3456 domain-containing protein OS=Trypanosoma cruzi (strain CL Brener) OX=353153 GN=Tc00.1047053511711.110 PE=4 SV=1;>tr|V5AW92|V5AW92_TRYCR DUF3456 domain-containing protein OS=Trypanosoma cruzi Dm28c OX=1416333 GN=TCDM_06695 PE	1374					0 --˃ 2
tr|Q4D5T6|Q4D5T6_TRYCC	tr|Q4D5T6|Q4D5T6_TRYCC	>tr|Q4D5T6|Q4D5T6_TRYCC Retrotransposon hot spot (RHS) protein, putative OS=Trypanosoma cruzi (strain CL Brener) OX=353153 GN=Tc00.1047053507555.80 PE=4 SV=1	1375		1 --˃ 0								-1 --˃ 1
tr|Q4D5X3|Q4D5X3_TRYCC;tr|Q4CMB8|Q4CMB8_TRYCC	tr|Q4D5X3|Q4D5X3_TRYCC	>tr|Q4D5X3|Q4D5X3_TRYCC Proteasome subunit alpha type OS=Trypanosoma cruzi (strain CL Brener) OX=353153 GN=Tc00.1047053506167.40 PE=3 SV=1	1376		0 --˃ 1
tr|Q4D5X5|Q4D5X5_TRYCC;tr|Q4DBG8|Q4DBG8_TRYCC;tr|V5DKY5|V5DKY5_TRYCR;tr|K2NU23|K2NU23_TRYCR	tr|Q4D5X5|Q4D5X5_TRYCC;tr|Q4DBG8|Q4DBG8_TRYCC;tr|V5DKY5|V5DKY5_TRYCR	>tr|Q4D5X5|Q4D5X5_TRYCC SCD domain-containing protein OS=Trypanosoma cruzi (strain CL Brener) OX=353153 GN=Tc00.1047053506167.20 PE=4 SV=1;>tr|Q4DBG8|Q4DBG8_TRYCC SCD domain-containing protein OS=Trypanosoma cruzi (strain CL Brener) OX=353153 GN=Tc00.10470	1377
tr|Q4D5Z5|Q4D5Z5_TRYCC	tr|Q4D5Z5|Q4D5Z5_TRYCC	>tr|Q4D5Z5|Q4D5Z5_TRYCC TPR_REGION domain-containing protein OS=Trypanosoma cruzi (strain CL Brener) OX=353153 GN=Tc00.1047053511737.10 PE=4 SV=1	1378
tr|Q4D609|Q4D609_TRYCC	tr|Q4D609|Q4D609_TRYCC	>tr|Q4D609|Q4D609_TRYCC Cytoskeleton-associated protein CAP5.5, putative OS=Trypanosoma cruzi (strain CL Brener) OX=353153 GN=Tc00.1047053508555.60 PE=3 SV=1	1379
tr|Q4D620|Q4D620_TRYCC	tr|Q4D620|Q4D620_TRYCC	>tr|Q4D620|Q4D620_TRYCC Glucose-regulated protein 78, putative OS=Trypanosoma cruzi (strain CL Brener) OX=353153 GN=Tc00.1047053506585.40 PE=3 SV=1	1380											0 --˃ 1			0 --˃ -1
tr|Q4D6B1|Q4D6B1_TRYCC	tr|Q4D6B1|Q4D6B1_TRYCC	>tr|Q4D6B1|Q4D6B1_TRYCC Uncharacterized protein OS=Trypanosoma cruzi (strain CL Brener) OX=353153 GN=Tc00.1047053508269.40 PE=4 SV=1	1381
tr|Q4D6H1|Q4D6H1_TRYCC	tr|Q4D6H1|Q4D6H1_TRYCC	>tr|Q4D6H1|Q4D6H1_TRYCC Oligopeptidase B, putative OS=Trypanosoma cruzi (strain CL Brener) OX=353153 GN=Tc00.1047053511557.10 PE=4 SV=1	1382				-1 --˃ 2
tr|Q4D6H3|Q4D6H3_TRYCC;tr|V5BMX9|V5BMX9_TRYCR;tr|A0A061IW19|A0A061IW19_TRYRA;tr|Q4DBX7|Q4DBX7_TRYCC	tr|Q4D6H3|Q4D6H3_TRYCC	>tr|Q4D6H3|Q4D6H3_TRYCC Uncharacterized protein OS=Trypanosoma cruzi (strain CL Brener) OX=353153 GN=Tc00.1047053509247.30 PE=4 SV=1	1383
tr|Q4D6H7|Q4D6H7_TRYCC	tr|Q4D6H7|Q4D6H7_TRYCC	>tr|Q4D6H7|Q4D6H7_TRYCC Ribosomal protein S20, putative OS=Trypanosoma cruzi (strain CL Brener) OX=353153 GN=Tc00.1047053508475.10 PE=1 SV=1	1384														2 --˃ -1
tr|Q4D6I3|Q4D6I3_TRYCC;tr|V5AL49|V5AL49_TRYCR	tr|Q4D6I3|Q4D6I3_TRYCC;tr|V5AL49|V5AL49_TRYCR	>tr|Q4D6I3|Q4D6I3_TRYCC Uncharacterized protein OS=Trypanosoma cruzi (strain CL Brener) OX=353153 GN=Tc00.1047053508823.70 PE=4 SV=1;>tr|V5AL49|V5AL49_TRYCR p27 protein OS=Trypanosoma cruzi Dm28c OX=1416333 GN=TCDM_11018 PE=4 SV=1	1385
tr|Q4D6I5|Q4D6I5_TRYCC	tr|Q4D6I5|Q4D6I5_TRYCC	>tr|Q4D6I5|Q4D6I5_TRYCC 40S ribosomal protein S14, putative OS=Trypanosoma cruzi (strain CL Brener) OX=353153 GN=Tc00.1047053409117.20 PE=1 SV=1	1386
tr|Q4D6J0|Q4D6J0_TRYCC;tr|V5BE45|V5BE45_TRYCR;tr|K2MU52|K2MU52_TRYCR;tr|A0A3R7K0G6|A0A3R7K0G6_TRYRA	tr|Q4D6J0|Q4D6J0_TRYCC	>tr|Q4D6J0|Q4D6J0_TRYCC Calpain-like cysteine peptidase, putative OS=Trypanosoma cruzi (strain CL Brener) OX=353153 GN=Tc00.1047053506721.30 PE=3 SV=1	1387			1 --˃ 0				1 --˃ 0
tr|V5BQL6|V5BQL6_TRYCR;tr|Q4D6M9|Q4D6M9_TRYCC	tr|V5BQL6|V5BQL6_TRYCR;tr|Q4D6M9|Q4D6M9_TRYCC	>tr|V5BQL6|V5BQL6_TRYCR Eukaryotic translation initiation factor 3 subunit OS=Trypanosoma cruzi Dm28c OX=1416333 GN=TCDM_04541 PE=4 SV=1;>tr|Q4D6M9|Q4D6M9_TRYCC Uncharacterized protein OS=Trypanosoma cruzi (strain CL Brener) OX=353153 GN=Tc00.1047053508357	1388
tr|Q4DJY1|Q4DJY1_TRYCC;tr|Q4D6N9|Q4D6N9_TRYCC	tr|Q4DJY1|Q4DJY1_TRYCC;tr|Q4D6N9|Q4D6N9_TRYCC	>tr|Q4DJY1|Q4DJY1_TRYCC Ribosomal protein S19, putative OS=Trypanosoma cruzi (strain CL Brener) OX=353153 GN=Tc00.1047053510879.20 PE=1 SV=1;>tr|Q4D6N9|Q4D6N9_TRYCC Ribosomal protein S19, putative OS=Trypanosoma cruzi (strain CL Brener) OX=353153 GN=Tc00.1	1389
tr|Q4D6P2|Q4D6P2_TRYCC	tr|Q4D6P2|Q4D6P2_TRYCC	>tr|Q4D6P2|Q4D6P2_TRYCC Regulatory subunit of protein kinase a-like protein, putative OS=Trypanosoma cruzi (strain CL Brener) OX=353153 GN=Tc00.1047053504013.60 PE=4 SV=1	1390
tr|Q4D6Q6|Q4D6Q6_TRYCC	tr|Q4D6Q6|Q4D6Q6_TRYCC	>tr|Q4D6Q6|Q4D6Q6_TRYCC Uncharacterized protein OS=Trypanosoma cruzi (strain CL Brener) OX=353153 GN=Tc00.1047053511733.90 PE=4 SV=1	1391
tr|V5BU71|V5BU71_TRYCR;tr|Q4D6T7|Q4D6T7_TRYCC	tr|V5BU71|V5BU71_TRYCR;tr|Q4D6T7|Q4D6T7_TRYCC	>tr|V5BU71|V5BU71_TRYCR Universal minicircle sequence binding protein (UMSBP),zinc finger protein PDZ5 OS=Trypanosoma cruzi Dm28c OX=1416333 GN=TCDM_14391 PE=4 SV=1;>tr|Q4D6T7|Q4D6T7_TRYCC Universal minicircle sequence binding protein (UMSBP) OS=Trypanosom	1392
tr|Q4D6U0|Q4D6U0_TRYCC	tr|Q4D6U0|Q4D6U0_TRYCC	>tr|Q4D6U0|Q4D6U0_TRYCC Aminopeptidase P, putative (Fragment) OS=Trypanosoma cruzi (strain CL Brener) OX=353153 GN=Tc00.1047053510749.99 PE=4 SV=1	1393					0 --˃ -1
tr|V5ASN2|V5ASN2_TRYCR;tr|Q4D6V2|Q4D6V2_TRYCC	tr|V5ASN2|V5ASN2_TRYCR;tr|Q4D6V2|Q4D6V2_TRYCC	>tr|V5ASN2|V5ASN2_TRYCR Ribonucleoside-diphosphate reductase small chain OS=Trypanosoma cruzi Dm28c OX=1416333 GN=TCDM_08240 PE=4 SV=1;>tr|Q4D6V2|Q4D6V2_TRYCC Ribonucleoside-diphosphate reductase small chain, putative OS=Trypanosoma cruzi (strain CL Brener	1394		1 --˃ -1			1 --˃ 0					-2 --˃ 1
tr|Q4D6V4|Q4D6V4_TRYCC;tr|Q4DVF3|Q4DVF3_TRYCC;tr|Q4D2V2|Q4D2V2_TRYCC;tr|Q4DDX7|Q4DDX7_TRYCC;tr|Q4DF73|Q4DF73_TRYCC;tr|Q4DL83|Q4DL83_TRYCC;tr|Q4CU21|Q4CU21_TRYCC;tr|Q4DCI0|Q4DCI0_TRYCC;tr|Q4DSY5|Q4DSY5_TRYCC;tr|Q4DYW0|Q4DYW0_TRYCC;tr|Q4DYC9|Q4DYC9_TRYCC;tr|Q4E217|Q4E217_TRYCC;tr|Q4DI34|Q4DI34_TRYCC;tr|Q4D335|Q4D335_TRYCC;tr|Q4DJN1|Q4DJN1_TRYCC;tr|Q4D1I8|Q4D1I8_TRYCC;tr|Q4DQA7|Q4DQA7_TRYCC;tr|Q4DGM…	tr|Q4D6V4|Q4D6V4_TRYCC;tr|Q4DVF3|Q4DVF3_TRYCC;tr|Q4D2V2|Q4D2V2_TRYCC;tr|Q4DDX7|Q4DDX7_TRYCC;tr|Q4DF73|Q4DF73_TRYCC;tr|Q4DL83|Q4DL83_TRYCC;tr|Q4CU21|Q4CU21_TRYCC;tr|Q4DCI0|Q4DCI0_TRYCC;tr|Q4DSY5|Q4DSY5_TRYCC;tr|Q4DYW0|Q4DYW0_TRYCC;tr|Q4DYC9|Q4DYC9_TRYCC;tr|Q4E217|Q4E217_TRYCC;tr|Q4DI34|Q4DI34_TRYCC;tr|Q4D335|Q4D335_TRYCC;tr|Q4DJN1|Q4DJN1_TRYCC;tr|Q4D1I8|Q4D1I8_TRYCC;tr|Q4DQA7|Q4DQA7_TRYCC;tr|Q4DGM…	>tr|Q4D6V4|Q4D6V4_TRYCC Dispersed gene family protein 1 (DGF-1), putative OS=Trypanosoma cruzi (strain CL Brener) OX=353153 GN=Tc00.1047053510367.10 PE=4 SV=1;>tr|Q4DVF3|Q4DVF3_TRYCC Dispersed gene family protein 1 (DGF-1), putative OS=Trypanosoma cruzi (s	1395											-1 --˃ 1
tr|V5BLM9|V5BLM9_TRYCR;tr|Q4D6W5|Q4D6W5_TRYCC	tr|V5BLM9|V5BLM9_TRYCR;tr|Q4D6W5|Q4D6W5_TRYCC	>tr|V5BLM9|V5BLM9_TRYCR Uncharacterized protein OS=Trypanosoma cruzi Dm28c OX=1416333 GN=TCDM_14246 PE=4 SV=1;>tr|Q4D6W5|Q4D6W5_TRYCC Uncharacterized protein OS=Trypanosoma cruzi (strain CL Brener) OX=353153 GN=Tc00.1047053510525.40 PE=4 SV=1	1396			0 --˃ 1
tr|Q4D6X9|Q4D6X9_TRYCC;tr|K2NU46|K2NU46_TRYCR	tr|Q4D6X9|Q4D6X9_TRYCC	>tr|Q4D6X9|Q4D6X9_TRYCC Uncharacterized protein OS=Trypanosoma cruzi (strain CL Brener) OX=353153 GN=Tc00.1047053508813.80 PE=4 SV=1	1397												-1 --˃ 0
tr|Q4D6Y1|Q4D6Y1_TRYCC	tr|Q4D6Y1|Q4D6Y1_TRYCC	>tr|Q4D6Y1|Q4D6Y1_TRYCC Uncharacterized protein OS=Trypanosoma cruzi (strain CL Brener) OX=353153 GN=Tc00.1047053508813.60 PE=4 SV=1	1398
tr|Q4D6Z0|Q4D6Z0_TRYCC;tr|K2MZ24|K2MZ24_TRYCR	tr|Q4D6Z0|Q4D6Z0_TRYCC	>tr|Q4D6Z0|Q4D6Z0_TRYCC WD_REPEATS_REGION domain-containing protein OS=Trypanosoma cruzi (strain CL Brener) OX=353153 GN=Tc00.1047053503479.70 PE=4 SV=1	1399										-1 --˃ 1
tr|Q4D734|Q4D734_TRYCC	tr|Q4D734|Q4D734_TRYCC	>tr|Q4D734|Q4D734_TRYCC Sacchrp_dh_NADP domain-containing protein OS=Trypanosoma cruzi (strain CL Brener) OX=353153 GN=Tc00.1047053506163.50 PE=4 SV=1	1400
tr|Q4D763|Q4D763_TRYCC	tr|Q4D763|Q4D763_TRYCC	>tr|Q4D763|Q4D763_TRYCC Uncharacterized protein OS=Trypanosoma cruzi (strain CL Brener) OX=353153 GN=Tc00.1047053504159.70 PE=4 SV=1	1401		-1 --˃ 0		1 --˃ 0										-1 --˃ -2
tr|Q4D770|Q4D770_TRYCC	tr|Q4D770|Q4D770_TRYCC	>tr|Q4D770|Q4D770_TRYCC Uncharacterized protein OS=Trypanosoma cruzi (strain CL Brener) OX=353153 GN=Tc00.1047053508265.100 PE=4 SV=1	1402												0 --˃ -1		0 --˃ -4
tr|Q4D776|Q4D776_TRYCC	tr|Q4D776|Q4D776_TRYCC	>tr|Q4D776|Q4D776_TRYCC Glutathione-S-transferase/glutaredoxin, putative OS=Trypanosoma cruzi (strain CL Brener) OX=353153 GN=Tc00.1047053508265.10 PE=4 SV=1	1403					0 --˃ -1									0 --˃ -1
tr|Q4D779|Q4D779_TRYCC	tr|Q4D779|Q4D779_TRYCC	>tr|Q4D779|Q4D779_TRYCC NADH-dependent fumarate reductase, putative OS=Trypanosoma cruzi (strain CL Brener) OX=353153 GN=Tc00.1047053503849.60 PE=4 SV=1	1404
tr|V5DUX3|V5DUX3_TRYCR;tr|Q4D7B4|Q4D7B4_TRYCC;tr|A0A422P2U3|A0A422P2U3_TRYRA;tr|A0A061J769|A0A061J769_TRYRA	tr|V5DUX3|V5DUX3_TRYCR;tr|Q4D7B4|Q4D7B4_TRYCC;tr|A0A422P2U3|A0A422P2U3_TRYRA;tr|A0A061J769|A0A061J769_TRYRA	>tr|V5DUX3|V5DUX3_TRYCR Lactoylglutathione lyase-like protein OS=Trypanosoma cruzi Dm28c OX=1416333 GN=TCDM_14289 PE=4 SV=1;>tr|Q4D7B4|Q4D7B4_TRYCC Lactoylglutathione lyase-like protein, putative OS=Trypanosoma cruzi (strain CL Brener) OX=353153 GN=Tc00.10	1405
tr|Q4D7D2|Q4D7D2_TRYCC	tr|Q4D7D2|Q4D7D2_TRYCC	>tr|Q4D7D2|Q4D7D2_TRYCC Thimet oligopeptidase, putative OS=Trypanosoma cruzi (strain CL Brener) OX=353153 GN=Tc00.1047053511237.10 PE=3 SV=1	1406														-1 --˃ -3
tr|Q4D7D8|Q4D7D8_TRYCC	tr|Q4D7D8|Q4D7D8_TRYCC	>tr|Q4D7D8|Q4D7D8_TRYCC Serine hydroxymethyltransferase OS=Trypanosoma cruzi (strain CL Brener) OX=353153 GN=Tc00.1047053510407.90 PE=3 SV=1	1407
[truncated: 1,033 more rows]
