# Supplementary material for: PhyloQuant approach provides insights into Trypanosoma cruzi evolution using a systems-wide mass spectrometry-based quantitative protein profile
Source: Commun Biol. 2021 Mar 11;4:324. doi: 10.1038/s42003-021-01762-6 (PMC7952728; doi:10.1038/s42003-021-01762-6)
Supplement: Supplementary file 8 — Supplementary Data 5 [file 42003_2021_1762_MOESM8_ESM.xlsx]

## Sheet: Strain and Species_exclusive
Supplementary Data 5: Strain/Species and DTU specific proteins
T. cruzi Sylvio X10/4_exclusive (TCC2158)
Protein IDs	Majority protein IDs	id	Peptide counts (all)	Peptide counts (razor+unique)	Peptide counts (unique)	Fasta headers	Number of proteins	Peptides 1320B	Peptides 1320C	Peptides 1561A	Peptides 1561B	Peptides 1561C	Peptides 1846A	Peptides 1846B	Peptides 1846C	Peptides 1994A	Peptides 1994B	Peptides 1994C	Peptides 211B	Peptides 211C	Peptides 2121A	Peptides 2121B	Peptides 2121C	Peptides 2123A	Peptides 2123B	Peptides 2123C	Peptides 2124A	Peptides 2124B	Peptides 2124C	Peptides 2158A	Peptides 2158B	Peptides 2158C	Peptides 2188A	Peptides 2188B	Peptides 2188C	Peptides 2189A	Peptides 2189B	Peptides 2189C	Peptides 334A	Peptides 334B	Peptides 334C	Peptides 476A	Peptides 476B	Peptides 476C	Peptides 844A	Peptides 844B	Peptides 844C	Peptides 85A	Peptides 85B
tr|Q4DQ78|Q4DQ78_TRYCC	tr|Q4DQ78|Q4DQ78_TRYCC	3635	9	3	1	>tr|Q4DQ78|Q4DQ78_TRYCC Retrotransposon hot spot (RHS) protein, putative OS=Trypanosoma cruzi (strain CL Brener) OX=353153 GN=Tc00.1047053510543.90 PE=4 SV=1	1	2	4	3	5	5	0	0	0	2	2	3	1	2	2	5	4	4	4	5	5	4	6	3	4	4	5	3	3	5	4	3	2	3	2	5	4	6	6	6	5	6	5
tr|V5AYZ4|V5AYZ4_TRYCR	tr|V5AYZ4|V5AYZ4_TRYCR	4339	4	3	1	>tr|V5AYZ4|V5AYZ4_TRYCR Uncharacterized protein OS=Trypanosoma cruzi Dm28c OX=1416333 GN=TCDM_12000 PE=4 SV=1	1	0	2	0	0	0	1	1	1	3	2	2	0	0	1	2	2	0	2	1	2	2	2	3	3	2	1	0	0	1	0	1	1	1	1	3	2	2	0	0	1	2	3
tr|V5BDV9|V5BDV9_TRYCR;tr|K2MSJ1|K2MSJ1_TRYCR	tr|V5BDV9|V5BDV9_TRYCR;tr|K2MSJ1|K2MSJ1_TRYCR	4517	7;5	2;0	1;0	>tr|V5BDV9|V5BDV9_TRYCR Peptidase OS=Trypanosoma cruzi Dm28c OX=1416333 GN=TCDM_09728 PE=3 SV=1;>tr|K2MSJ1|K2MSJ1_TRYCR Peptidase, putative,metallo-peptidase, Clan ME, Family M16, putative OS=Trypanosoma cruzi marinkellei OX=85056 GN=MOQ_001524 PE=3 SV=1	2	3	1	2	2	0	0	0	1	3	2	2	0	1	1	2	2	0	1	1	4	1	3	6	5	6	2	1	1	2	1	0	0	0	0	1	2	1	2	1	1	3	3
tr|V5BLF3|V5BLF3_TRYCR	tr|V5BLF3|V5BLF3_TRYCR	4627	2	2	2	>tr|V5BLF3|V5BLF3_TRYCR Uncharacterized protein OS=Trypanosoma cruzi Dm28c OX=1416333 GN=TCDM_04343 PE=4 SV=1	1	0	0	0	0	0	0	0	0	1	1	1	0	0	0	0	0	0	0	0	0	0	0	1	2	2	0	0	0	0	0	0	0	0	0	0	0	0	0	0	0	0	0
tr|V5BSD1|V5BSD1_TRYCR;tr|Q4DS99|Q4DS99_TRYCC;tr|Q4D5Y6|Q4D5Y6_TRYCC;tr|K2N9A5|K2N9A5_TRYCR	tr|V5BSD1|V5BSD1_TRYCR;tr|Q4DS99|Q4DS99_TRYCC;tr|Q4D5Y6|Q4D5Y6_TRYCC	4718	4;3;2;1	4;3;2;1	4;3;2;1	>tr|V5BSD1|V5BSD1_TRYCR Uncharacterized protein OS=Trypanosoma cruzi Dm28c OX=1416333 GN=TCDM_00555 PE=4 SV=1;>tr|Q4DS99|Q4DS99_TRYCC Uncharacterized protein OS=Trypanosoma cruzi (strain CL Brener) OX=353153 GN=Tc00.1047053507031.100 PE=4 SV=1;>tr|Q4D5Y6|Q	4	1	3	1	0	1	0	0	0	1	1	1	2	1	1	1	0	0	0	0	0	0	0	1	3	2	0	0	0	2	0	2	0	0	0	0	0	0	1	2	1	0	0
T. cruzi G. mucurae_exclusive (TCC874)
Protein IDs	Majority protein IDs	id	Peptide counts (all)	Peptide counts (razor+unique)	Peptide counts (unique)	Fasta headers	Number of proteins	Peptides 1320B	Peptides 1320C	Peptides 1561A	Peptides 1561B	Peptides 1561C	Peptides 1846A	Peptides 1846B	Peptides 1846C	Peptides 1994A	Peptides 1994B	Peptides 1994C	Peptides 211B	Peptides 211C	Peptides 2121A	Peptides 2121B	Peptides 2121C	Peptides 2123A	Peptides 2123B	Peptides 2123C	Peptides 2124A	Peptides 2124B	Peptides 2124C	Peptides 2158A	Peptides 2158B	Peptides 2158C	Peptides 2188A	Peptides 2188B	Peptides 2188C	Peptides 2189A	Peptides 2189B	Peptides 2189C	Peptides 334A	Peptides 334B	Peptides 334C	Peptides 476A	Peptides 476B	Peptides 476C	Peptides 844A	Peptides 844B	Peptides 844C	Peptides 85A	Peptides 85B
tr|V5B6E4|V5B6E4_TRYCR	tr|V5B6E4|V5B6E4_TRYCR	4402	3	2	1	>tr|V5B6E4|V5B6E4_TRYCR Aha1_N domain-containing protein OS=Trypanosoma cruzi Dm28c OX=1416333 GN=TCDM_02309 PE=4 SV=1	1	0	0	0	0	0	0	0	0	0	0	0	0	0	0	0	1	0	0	1	0	1	0	0	0	0	0	0	1	0	0	0	0	0	0	1	0	0	0	0	0	0	0
tr|V5B9S5|V5B9S5_TRYCR	tr|V5B9S5|V5B9S5_TRYCR	4445	12	5	3	>tr|V5B9S5|V5B9S5_TRYCR Retrotransposon hot spot (RHS) protein OS=Trypanosoma cruzi Dm28c OX=1416333 GN=TCDM_11312 PE=4 SV=1	1	2	3	4	5	5	0	0	0	1	1	1	1	2	3	3	3	2	3	4	1	1	2	5	4	3	1	0	1	1	1	2	1	1	1	4	4	4	5	4	5	3	2
tr|V5BEH5|V5BEH5_TRYCR	tr|V5BEH5|V5BEH5_TRYCR	4523	14	7	0	>tr|V5BEH5|V5BEH5_TRYCR Uncharacterized protein OS=Trypanosoma cruzi Dm28c OX=1416333 GN=TCDM_07431 PE=4 SV=1	1	0	0	5	3	4	0	0	0	1	0	1	0	0	6	5	5	0	0	0	4	3	3	0	1	1	5	3	4	0	0	0	1	0	0	1	0	0	0	0	0	3	3
tr|V5BFG1|V5BFG1_TRYCR	tr|V5BFG1|V5BFG1_TRYCR	4537	5	5	1	>tr|V5BFG1|V5BFG1_TRYCR Peptidase_M24 domain-containing protein OS=Trypanosoma cruzi Dm28c OX=1416333 GN=TCDM_06984 PE=4 SV=1	1	0	1	0	0	0	0	0	0	2	0	1	0	1	2	0	2	1	3	1	1	0	0	1	1	0	0	0	1	1	0	1	1	1	0	1	2	1	0	1	2	1	1
tr|V5BGH8|V5BGH8_TRYCR	tr|V5BGH8|V5BGH8_TRYCR	4560	7	3	2	>tr|V5BGH8|V5BGH8_TRYCR Fumarate hydratase OS=Trypanosoma cruzi Dm28c OX=1416333 GN=TCDM_06503 PE=4 SV=1	1	1	1	0	0	0	1	2	1	3	3	3	1	2	1	1	0	1	2	1	2	2	2	1	2	2	0	1	0	0	0	0	0	0	0	1	1	1	0	0	0	2	2
tr|V5BGL9|V5BGL9_TRYCR	tr|V5BGL9|V5BGL9_TRYCR	4564	5	2	2	>tr|V5BGL9|V5BGL9_TRYCR Proteasome beta 3 subunit OS=Trypanosoma cruzi Dm28c OX=1416333 GN=TCDM_14499 PE=4 SV=1	1	1	2	2	3	3	0	0	0	3	3	3	0	0	2	2	3	1	2	3	2	3	2	4	2	2	0	1	2	2	2	2	1	0	1	2	2	2	2	1	1	2	2
tr|V5BMN9|V5BMN9_TRYCR	tr|V5BMN9|V5BMN9_TRYCR	4651	6	2	2	>tr|V5BMN9|V5BMN9_TRYCR Rhodanese domain-containing protein OS=Trypanosoma cruzi Dm28c OX=1416333 GN=TCDM_14255 PE=4 SV=1	1	3	3	3	3	3	0	0	0	0	0	0	1	0	3	2	1	4	3	4	3	3	3	4	4	3	2	2	2	3	3	3	0	0	0	1	3	3	4	4	4	4	3
tr|V5BNA2|V5BNA2_TRYCR;tr|A0A422MR85|A0A422MR85_TRYRA	tr|V5BNA2|V5BNA2_TRYCR	4659	13;1	6;0	5;0	>tr|V5BNA2|V5BNA2_TRYCR Retrotransposon hot spot (RHS) protein OS=Trypanosoma cruzi Dm28c OX=1416333 GN=TCDM_02054 PE=4 SV=1	2	1	2	1	1	2	0	0	0	2	1	2	0	2	1	1	1	1	3	2	3	2	2	1	0	1	2	1	1	3	1	0	0	0	0	3	3	4	6	6	5	7	5
tr|V5BRY2|V5BRY2_TRYCR	tr|V5BRY2|V5BRY2_TRYCR	4710	6	2	2	>tr|V5BRY2|V5BRY2_TRYCR Uncharacterized protein OS=Trypanosoma cruzi Dm28c OX=1416333 GN=TCDM_02199 PE=4 SV=1	1	2	4	2	2	2	0	0	0	5	4	4	0	1	3	3	2	0	2	1	2	3	4	2	5	5	2	2	2	3	2	2	1	1	1	3	3	3	1	1	2	4	4
tr|V5C2S4|V5C2S4_TRYCR	tr|V5C2S4|V5C2S4_TRYCR	4799	39	3	2	>tr|V5C2S4|V5C2S4_TRYCR T-complex protein 1 subunit eta OS=Trypanosoma cruzi Dm28c OX=1416333 GN=TCDM_00106 PE=3 SV=1	1	29	32	25	24	28	21	20	21	32	31	33	17	20	29	31	30	25	28	32	28	32	28	26	29	31	27	28	25	28	30	28	25	26	23	27	29	30	26	27	29	28	29
T. cruzi Esmeraldo_exclusive (TCC2188)
Protein IDs	Majority protein IDs	id	Peptide counts (all)	Peptide counts (razor+unique)	Peptide counts (unique)	Fasta headers	Number of proteins	Peptides 1320B	Peptides 1320C	Peptides 1561A	Peptides 1561B	Peptides 1561C	Peptides 1846A	Peptides 1846B	Peptides 1846C	Peptides 1994A	Peptides 1994B	Peptides 1994C	Peptides 211B	Peptides 211C	Peptides 2121A	Peptides 2121B	Peptides 2121C	Peptides 2123A	Peptides 2123B	Peptides 2123C	Peptides 2124A	Peptides 2124B	Peptides 2124C	Peptides 2158A	Peptides 2158B	Peptides 2158C	Peptides 2188A	Peptides 2188B	Peptides 2188C	Peptides 2189A	Peptides 2189B	Peptides 2189C	Peptides 334A	Peptides 334B	Peptides 334C	Peptides 476A	Peptides 476B	Peptides 476C	Peptides 844A	Peptides 844B	Peptides 844C	Peptides 85A	Peptides 85B
tr|K2LVC5|K2LVC5_TRYCR;tr|Q4CXW7|Q4CXW7_TRYCC;tr|Q4CMX9|Q4CMX9_TRYCC	tr|K2LVC5|K2LVC5_TRYCR;tr|Q4CXW7|Q4CXW7_TRYCC;tr|Q4CMX9|Q4CMX9_TRYCC	1192	2;1;1	2;1;1	2;1;1	>tr|K2LVC5|K2LVC5_TRYCR Uncharacterized protein OS=Trypanosoma cruzi marinkellei OX=85056 GN=MOQ_009628 PE=4 SV=1;>tr|Q4CXW7|Q4CXW7_TRYCC Uncharacterized protein OS=Trypanosoma cruzi (strain CL Brener) OX=353153 GN=Tc00.1047053511111.20 PE=4 SV=1;>tr|Q4CMX	3	0	1	0	0	1	0	0	0	1	0	0	0	0	1	1	1	0	2	1	0	0	0	0	0	0	2	2	1	2	2	0	1	1	1	0	1	1	1	1	1	1	0
tr|Q4CLW3|Q4CLW3_TRYCC	tr|Q4CLW3|Q4CLW3_TRYCC	2115	25	1	1	>tr|Q4CLW3|Q4CLW3_TRYCC Trifunctional enzyme alpha subunit, mitochondrial-like protein, putative (Fragment) OS=Trypanosoma cruzi (strain CL Brener) OX=353153 GN=Tc00.1047053509701.10 PE=4 SV=1	1	10	13	12	12	14	4	3	4	15	17	16	2	3	15	13	16	8	11	11	14	10	9	8	14	13	14	15	16	11	14	10	8	7	7	16	16	19	11	9	15	13	11
tr|Q4CRY5|Q4CRY5_TRYCC	tr|Q4CRY5|Q4CRY5_TRYCC	2315	9	1	1	>tr|Q4CRY5|Q4CRY5_TRYCC P-type H+-ATPase, putative (Fragment) OS=Trypanosoma cruzi (strain CL Brener) OX=353153 GN=Tc00.1047053509809.39 PE=4 SV=1	1	4	5	6	5	6	1	1	1	6	6	8	1	1	6	5	5	4	5	4	5	4	5	5	5	6	6	6	6	6	5	5	3	4	4	7	6	5	5	5	5	4	5
tr|Q4D6H1|Q4D6H1_TRYCC	tr|Q4D6H1|Q4D6H1_TRYCC	2901	13	2	2	>tr|Q4D6H1|Q4D6H1_TRYCC Oligopeptidase B, putative OS=Trypanosoma cruzi (strain CL Brener) OX=353153 GN=Tc00.1047053511557.10 PE=4 SV=1	1	5	7	5	5	10	3	1	4	7	3	4	0	1	7	6	7	6	7	7	6	7	5	6	6	4	9	7	8	7	7	5	5	5	6	5	4	4	7	6	8	6	6
tr|Q4DA15|Q4DA15_TRYCC	tr|Q4DA15|Q4DA15_TRYCC	3042	20	2	2	>tr|Q4DA15|Q4DA15_TRYCC NADH-dependent fumarate reductase, putative (Fragment) OS=Trypanosoma cruzi (strain CL Brener) OX=353153 GN=Tc00.1047053510213.110 PE=4 SV=1	1	10	13	6	7	6	2	3	2	2	1	1	4	7	10	10	9	6	10	6	7	6	5	9	7	11	15	13	10	8	9	7	6	4	5	13	13	14	12	12	12	9	6
tr|Q4DB65|Q4DB65_TRYCC	tr|Q4DB65|Q4DB65_TRYCC	3088	14	2	1	>tr|Q4DB65|Q4DB65_TRYCC 2-oxoisovalerate dehydrogenase subunit alpha OS=Trypanosoma cruzi (strain CL Brener) OX=353153 GN=Tc00.1047053508781.110 PE=3 SV=1	1	7	11	7	2	7	2	1	1	3	2	3	0	1	10	8	6	7	9	6	10	10	12	8	7	9	11	12	11	9	9	10	5	6	7	9	7	9	7	7	8	12	9
tr|Q4DFS5|Q4DFS5_TRYCC	tr|Q4DFS5|Q4DFS5_TRYCC	3271	3	3	1	>tr|Q4DFS5|Q4DFS5_TRYCC Acyl-CoA binding protein, putative OS=Trypanosoma cruzi (strain CL Brener) OX=353153 GN=Tc00.1047053511555.90 PE=4 SV=1	1	1	1	1	0	1	0	0	0	0	0	0	0	0	2	1	0	1	2	0	0	0	1	0	1	1	2	2	1	1	0	0	0	0	0	1	1	1	1	1	2	2	1
tr|Q4DJI6|Q4DJI6_TRYCC;tr|Q4CLD1|Q4CLD1_TRYCC	tr|Q4DJI6|Q4DJI6_TRYCC	3437	4;1	4;1	1;0	>tr|Q4DJI6|Q4DJI6_TRYCC Uncharacterized protein OS=Trypanosoma cruzi (strain CL Brener) OX=353153 GN=Tc00.1047053509551.140 PE=4 SV=1	2	2	1	1	0	1	0	0	0	0	0	0	0	0	2	1	1	1	2	1	0	0	0	1	1	0	2	2	2	2	1	1	0	0	0	1	1	0	0	0	1	0	0
tr|Q4DN09|Q4DN09_TRYCC	tr|Q4DN09|Q4DN09_TRYCC	3555	4	4	2	>tr|Q4DN09|Q4DN09_TRYCC Uncharacterized protein OS=Trypanosoma cruzi (strain CL Brener) OX=353153 GN=Tc00.1047053506203.60 PE=4 SV=1	1	0	0	0	1	2	0	0	0	1	1	1	0	0	0	0	0	0	1	1	0	0	0	0	1	0	2	3	2	0	0	0	1	0	0	1	1	0	1	1	1	0	0
tr|Q4DP85|Q4DP85_TRYCC	tr|Q4DP85|Q4DP85_TRYCC	3592	4	2	1	>tr|Q4DP85|Q4DP85_TRYCC BRO1 domain-containing protein OS=Trypanosoma cruzi (strain CL Brener) OX=353153 GN=Tc00.1047053506127.150 PE=4 SV=1	1	1	0	1	0	2	0	0	0	1	1	0	0	0	0	2	0	0	0	0	0	0	0	0	1	1	3	3	2	3	0	1	0	0	0	2	1	0	0	0	0	0	1
tr|Q4DWV8|Q4DWV8_TRYCC	tr|Q4DWV8|Q4DWV8_TRYCC	3897	47	7	7	>tr|Q4DWV8|Q4DWV8_TRYCC Glutamate dehydrogenase OS=Trypanosoma cruzi (strain CL Brener) OX=353153 GN=Tc00.1047053507875.20 PE=3 SV=1	1	26	25	23	22	24	4	6	4	20	19	18	11	8	23	24	23	26	25	24	33	36	34	23	22	20	39	41	39	24	24	26	27	29	23	25	24	24	26	23	25	38	35
T. cruzi M-6241 cl6_exclusive (TCC2123)
Protein IDs	Majority protein IDs	id	Peptide counts (all)	Peptide counts (razor+unique)	Peptide counts (unique)	Fasta headers	Number of proteins	Peptides 1320B	Peptides 1320C	Peptides 1561A	Peptides 1561B	Peptides 1561C	Peptides 1846A	Peptides 1846B	Peptides 1846C	Peptides 1994A	Peptides 1994B	Peptides 1994C	Peptides 211B	Peptides 211C	Peptides 2121A	Peptides 2121B	Peptides 2121C	Peptides 2123A	Peptides 2123B	Peptides 2123C	Peptides 2124A	Peptides 2124B	Peptides 2124C	Peptides 2158A	Peptides 2158B	Peptides 2158C	Peptides 2188A	Peptides 2188B	Peptides 2188C	Peptides 2189A	Peptides 2189B	Peptides 2189C	Peptides 334A	Peptides 334B	Peptides 334C	Peptides 476A	Peptides 476B	Peptides 476C	Peptides 844A	Peptides 844B	Peptides 844C	Peptides 85A	Peptides 85B
tr|K2MR99|K2MR99_TRYCR	tr|K2MR99|K2MR99_TRYCR	1412	1	1	1	>tr|K2MR99|K2MR99_TRYCR Trans-sialidase, putative (Fragment) OS=Trypanosoma cruzi marinkellei OX=85056 GN=MOQ_008113 PE=4 SV=1	1	0	0	0	0	0	0	0	0	0	0	0	0	0	0	0	0	0	1	1	0	0	0	0	0	0	0	0	0	0	0	0	0	0	0	0	0	0	0	0	0	0	0
tr|Q4CXP6|Q4CXP6_TRYCC	tr|Q4CXP6|Q4CXP6_TRYCC	2554	4	2	2	>tr|Q4CXP6|Q4CXP6_TRYCC Uncharacterized protein OS=Trypanosoma cruzi (strain CL Brener) OX=353153 GN=Tc00.1047053508643.20 PE=4 SV=1	1	0	1	0	0	1	0	0	0	1	1	1	0	0	0	0	0	1	3	3	0	0	0	0	1	0	0	1	0	0	0	0	1	0	0	1	0	0	2	2	2	0	0
tr|Q4DSP9|Q4DSP9_TRYCC	tr|Q4DSP9|Q4DSP9_TRYCC	3735	16	2	2	>tr|Q4DSP9|Q4DSP9_TRYCC Serine hydroxymethyltransferase OS=Trypanosoma cruzi (strain CL Brener) OX=353153 GN=Tc00.1047053509937.150 PE=3 SV=1	1	4	7	5	2	4	2	1	2	7	4	8	1	0	6	5	6	3	9	8	0	0	1	8	8	7	6	6	5	9	8	10	2	2	5	10	10	7	0	1	1	5	2
T. cruzi 3869 (TCC844)
Protein IDs	Majority protein IDs	id	Peptide counts (all)	Peptide counts (razor+unique)	Peptide counts (unique)	Fasta headers	Number of proteins	Peptides 1320B	Peptides 1320C	Peptides 1561A	Peptides 1561B	Peptides 1561C	Peptides 1846A	Peptides 1846B	Peptides 1846C	Peptides 1994A	Peptides 1994B	Peptides 1994C	Peptides 211B	Peptides 211C	Peptides 2121A	Peptides 2121B	Peptides 2121C	Peptides 2123A	Peptides 2123B	Peptides 2123C	Peptides 2124A	Peptides 2124B	Peptides 2124C	Peptides 2158A	Peptides 2158B	Peptides 2158C	Peptides 2188A	Peptides 2188B	Peptides 2188C	Peptides 2189A	Peptides 2189B	Peptides 2189C	Peptides 334A	Peptides 334B	Peptides 334C	Peptides 476A	Peptides 476B	Peptides 476C	Peptides 844A	Peptides 844B	Peptides 844C	Peptides 85A	Peptides 85B
tr|Q4DJC0|Q4DJC0_TRYCC;tr|K2MMS6|K2MMS6_TRYCR;tr|Q4DNR8|Q4DNR8_TRYCC;tr|V5AU61|V5AU61_TRYCR;tr|A0A3R7NQA1|A0A3R7NQA1_TRYRA;tr|A0A061J1Y7|A0A061J1Y7_TRYRA	tr|Q4DJC0|Q4DJC0_TRYCC;tr|K2MMS6|K2MMS6_TRYCR;tr|Q4DNR8|Q4DNR8_TRYCC;tr|V5AU61|V5AU61_TRYCR	1368	3;3;2;2;1;1	3;3;2;2;1;1	3;3;2;2;1;1	>tr|Q4DJC0|Q4DJC0_TRYCC cobW domain-containing protein OS=Trypanosoma cruzi (strain CL Brener) OX=353153 GN=Tc00.1047053508851.150 PE=4 SV=1;>tr|K2MMS6|K2MMS6_TRYCR cobW domain-containing protein OS=Trypanosoma cruzi marinkellei OX=85056 GN=MOQ_007814 PE=4	6	0	0	1	0	1	0	0	0	0	0	0	0	0	0	1	0	0	0	0	0	0	0	0	0	1	0	0	0	0	0	0	1	0	0	1	0	0	2	3	0	0	0
tr|Q4CV85|Q4CV85_TRYCC;tr|K2MBT7|K2MBT7_TRYCR;tr|Q4DRZ4|Q4DRZ4_TRYCC;tr|V5BUQ9|V5BUQ9_TRYCR;tr|A0A3R7N520|A0A3R7N520_TRYRA	tr|Q4CV85|Q4CV85_TRYCC;tr|K2MBT7|K2MBT7_TRYCR;tr|Q4DRZ4|Q4DRZ4_TRYCC;tr|V5BUQ9|V5BUQ9_TRYCR	2447	4;3;3;3;1	4;3;3;3;1	4;3;3;3;1	>tr|Q4CV85|Q4CV85_TRYCC Uncharacterized protein OS=Trypanosoma cruzi (strain CL Brener) OX=353153 GN=Tc00.1047053511629.20 PE=4 SV=1;>tr|K2MBT7|K2MBT7_TRYCR Uncharacterized protein OS=Trypanosoma cruzi marinkellei OX=85056 GN=MOQ_003537 PE=4 SV=1;>tr|Q4DRZ	5	2	1	1	0	2	0	0	0	0	0	0	0	0	0	0	0	0	0	0	0	0	0	0	0	0	0	1	1	1	1	0	0	0	0	0	1	0	3	2	2	1	0
tr|Q4CXX7|Q4CXX7_TRYCC	tr|Q4CXX7|Q4CXX7_TRYCC	2564	11	3	1	>tr|Q4CXX7|Q4CXX7_TRYCC Uncharacterized protein OS=Trypanosoma cruzi (strain CL Brener) OX=353153 GN=Tc00.1047053508669.10 PE=4 SV=1	1	5	5	2	1	3	0	0	0	4	6	7	0	0	7	5	5	0	2	3	5	3	5	4	1	2	4	4	4	2	3	1	4	4	5	5	4	3	9	7	8	5	3
tr|Q4D2F5|Q4D2F5_TRYCC	tr|Q4D2F5|Q4D2F5_TRYCC	2754	11	4	2	>tr|Q4D2F5|Q4D2F5_TRYCC Retrotransposon hot spot (RHS) protein, putative (Fragment) OS=Trypanosoma cruzi (strain CL Brener) OX=353153 GN=Tc00.1047053505201.9 PE=4 SV=1	1	2	2	4	3	5	0	1	0	0	0	0	0	0	8	5	8	1	3	1	1	1	1	0	0	1	5	6	6	0	0	0	1	2	1	0	1	2	3	4	3	1	0
tr|Q4D3I9|Q4D3I9_TRYCC;tr|Q4CWY4|Q4CWY4_TRYCC;tr|V5B3P8|V5B3P8_TRYCR	tr|Q4D3I9|Q4D3I9_TRYCC;tr|Q4CWY4|Q4CWY4_TRYCC	2793	3;2;1	3;2;1	3;2;1	>tr|Q4D3I9|Q4D3I9_TRYCC Uncharacterized protein OS=Trypanosoma cruzi (strain CL Brener) OX=353153 GN=Tc00.1047053509795.40 PE=4 SV=1;>tr|Q4CWY4|Q4CWY4_TRYCC Uncharacterized protein OS=Trypanosoma cruzi (strain CL Brener) OX=353153 GN=Tc00.1047053504171.40	3	0	1	0	0	1	0	0	0	1	0	0	0	0	1	0	0	2	1	1	2	2	0	0	0	0	0	1	0	0	0	0	0	0	1	1	0	0	2	2	2	1	0
tr|Q4D4J6|Q4D4J6_TRYCC;tr|A0A422NH56|A0A422NH56_TRYRA;tr|A0A061J833|A0A061J833_TRYRA;tr|K2N5J7|K2N5J7_TRYCR	tr|Q4D4J6|Q4D4J6_TRYCC;tr|A0A422NH56|A0A422NH56_TRYRA;tr|A0A061J833|A0A061J833_TRYRA;tr|K2N5J7|K2N5J7_TRYCR	2831	2;1;1;1	2;1;1;1	2;1;1;1	>tr|Q4D4J6|Q4D4J6_TRYCC Rab11B GTPase, putative OS=Trypanosoma cruzi (strain CL Brener) OX=353153 GN=Tc00.1047053508445.10 PE=4 SV=1;>tr|A0A422NH56|A0A422NH56_TRYRA Rab11B GTPase OS=Trypanosoma rangeli OX=5698 GN=TraAM80_04913 PE=4 SV=1;>tr|A0A061J833|A0A0	4	0	1	1	0	1	1	0	1	0	1	2	1	1	1	0	0	1	0	1	0	0	0	1	0	0	1	0	0	0	0	0	1	1	1	1	1	1	2	2	1	1	2
tr|Q4D6H2|Q4D6H2_TRYCC	tr|Q4D6H2|Q4D6H2_TRYCC	2902	27	5	4	>tr|Q4D6H2|Q4D6H2_TRYCC Methionyl-tRNA synthetase, putative OS=Trypanosoma cruzi (strain CL Brener) OX=353153 GN=Tc00.1047053509247.50 PE=3 SV=1	1	13	16	7	5	8	1	1	2	9	10	9	2	0	11	9	14	11	18	14	10	7	7	9	10	10	11	8	8	12	8	10	4	4	6	12	11	12	20	19	19	9	13
tr|Q4D7L3|Q4D7L3_TRYCC;tr|Q4DEF8|Q4DEF8_TRYCC;tr|V5BHI4|V5BHI4_TRYCR	tr|Q4D7L3|Q4D7L3_TRYCC;tr|Q4DEF8|Q4DEF8_TRYCC;tr|V5BHI4|V5BHI4_TRYCR	2957	2;2;1	2;2;1	1;1;1	>tr|Q4D7L3|Q4D7L3_TRYCC EF-hand domain-containing protein OS=Trypanosoma cruzi (strain CL Brener) OX=353153 GN=Tc00.1047053509453.79 PE=4 SV=1;>tr|Q4DEF8|Q4DEF8_TRYCC EF-hand domain-containing protein OS=Trypanosoma cruzi (strain CL Brener) OX=353153 GN=Tc	3	1	1	1	0	0	0	0	0	1	0	1	0	0	0	1	0	0	0	0	0	0	1	0	0	0	1	0	1	0	0	1	0	0	0	0	0	0	2	1	2	0	0
tr|Q4DBC3|Q4DBC3_TRYCC	tr|Q4DBC3|Q4DBC3_TRYCC	3096	11	2	2	>tr|Q4DBC3|Q4DBC3_TRYCC Glutamine-dependent carbamoyl-phosphate synthetase, putative (Fragment) OS=Trypanosoma cruzi (strain CL Brener) OX=353153 GN=Tc00.1047053507059.80 PE=4 SV=1	1	1	7	6	4	3	0	1	2	5	2	3	0	1	4	6	3	3	5	3	3	4	3	4	7	3	5	7	4	4	6	4	2	2	3	6	7	6	5	7	6	4	4
tr|V5B9Y6|V5B9Y6_TRYCR;tr|Q4DJ19|Q4DJ19_TRYCC;tr|Q4DM35|Q4DM35_TRYCC	tr|V5B9Y6|V5B9Y6_TRYCR;tr|Q4DJ19|Q4DJ19_TRYCC;tr|Q4DM35|Q4DM35_TRYCC	3422	4;4;3	4;4;3	3;3;2	>tr|V5B9Y6|V5B9Y6_TRYCR Cyclophilin OS=Trypanosoma cruzi Dm28c OX=1416333 GN=TCDM_09432 PE=4 SV=1;>tr|Q4DJ19|Q4DJ19_TRYCC 35 kDa cyclophilin, putative OS=Trypanosoma cruzi (strain CL Brener) OX=353153 GN=Tc00.1047053504797.100 PE=4 SV=1;>tr|Q4DM35|Q4DM35_T	3	0	2	1	0	2	0	0	0	1	0	2	0	0	0	1	0	0	1	1	0	1	1	0	0	0	0	0	0	1	1	0	0	0	0	0	1	0	3	3	4	3	1
tr|Q4DLP5|Q4DLP5_TRYCC	tr|Q4DLP5|Q4DLP5_TRYCC	3513	2	2	1	>tr|Q4DLP5|Q4DLP5_TRYCC Uncharacterized protein OS=Trypanosoma cruzi (strain CL Brener) OX=353153 GN=Tc00.1047053511859.200 PE=4 SV=1	1	0	0	0	0	0	0	0	0	0	0	0	0	0	0	0	0	0	0	0	0	0	0	0	0	0	0	0	0	0	0	0	0	0	0	0	0	0	2	2	2	0	0
tr|Q4DM62|Q4DM62_TRYCC	tr|Q4DM62|Q4DM62_TRYCC	3531	6	2	2	>tr|Q4DM62|Q4DM62_TRYCC Retrotransposon hot spot (RHS) protein, putative OS=Trypanosoma cruzi (strain CL Brener) OX=353153 GN=Tc00.1047053509259.120 PE=4 SV=1	1	2	2	4	3	4	0	0	0	1	1	0	0	1	4	2	3	0	2	1	0	0	0	1	1	1	1	1	1	1	2	2	0	0	0	4	2	3	6	4	6	1	1
tr|Q4DSY3|Q4DSY3_TRYCC;tr|Q4DAC5|Q4DAC5_TRYCC;tr|V5AV65|V5AV65_TRYCR	tr|Q4DSY3|Q4DSY3_TRYCC	3746	3;1;1	3;1;1	3;1;1	>tr|Q4DSY3|Q4DSY3_TRYCC O-6 methyl-guanine alkyl transferase, putative OS=Trypanosoma cruzi (strain CL Brener) OX=353153 GN=Tc00.1047053508347.20 PE=4 SV=1	3	0	0	0	0	0	0	0	0	0	0	0	0	0	0	0	0	0	0	1	0	0	0	0	0	0	0	0	0	0	0	0	0	0	0	0	0	0	3	3	1	0	0
tr|Q4DUT9|Q4DUT9_TRYCC;tr|K2N342|K2N342_TRYCR;tr|Q4D270|Q4D270_TRYCC;tr|V5AME8|V5AME8_TRYCR	tr|Q4DUT9|Q4DUT9_TRYCC;tr|K2N342|K2N342_TRYCR;tr|Q4D270|Q4D270_TRYCC;tr|V5AME8|V5AME8_TRYCR	3819	5;4;3;3	5;4;3;3	4;3;3;2	>tr|Q4DUT9|Q4DUT9_TRYCC BSD domain-containing protein OS=Trypanosoma cruzi (strain CL Brener) OX=353153 GN=Tc00.1047053508501.270 PE=4 SV=1;>tr|K2N342|K2N342_TRYCR BSD domain-containing protein OS=Trypanosoma cruzi marinkellei OX=85056 GN=MOQ_003793 PE=4 S	4	0	0	2	1	0	0	0	0	0	0	0	1	0	0	1	0	1	1	1	0	0	1	0	1	0	0	0	1	0	0	0	0	0	0	0	0	0	3	3	3	0	0
tr|Q4E4C4|Q4E4C4_TRYCC	tr|Q4E4C4|Q4E4C4_TRYCC	4174	8	2	1	>tr|Q4E4C4|Q4E4C4_TRYCC COP-coated vesicle membrane protein erv25, putative OS=Trypanosoma cruzi (strain CL Brener) OX=353153 GN=Tc00.1047053510187.270 PE=3 SV=1	1	5	4	6	3	5	1	1	1	3	2	3	1	1	5	5	5	3	5	4	4	3	5	3	3	3	2	2	3	5	4	5	2	2	3	4	4	4	5	5	6	5	2
tr|V5AUD1|V5AUD1_TRYCR	tr|V5AUD1|V5AUD1_TRYCR	4311	9	2	2	>tr|V5AUD1|V5AUD1_TRYCR Retrotransposon hot spot (RHS) protein OS=Trypanosoma cruzi Dm28c OX=1416333 GN=TCDM_12801 PE=4 SV=1	1	2	1	3	1	5	0	0	1	2	2	2	0	1	3	2	3	1	3	3	5	4	5	2	1	0	2	2	2	1	2	0	1	0	0	3	3	2	6	7	4	7	5
tr|V5BBB7|V5BBB7_TRYCR	tr|V5BBB7|V5BBB7_TRYCR	4464	8	2	2	>tr|V5BBB7|V5BBB7_TRYCR Retrotransposon hot spot (RHS) protein OS=Trypanosoma cruzi Dm28c OX=1416333 GN=TCDM_06700 PE=4 SV=1	1	2	5	4	2	4	0	0	0	2	2	2	1	1	2	3	4	3	2	3	2	2	3	3	2	3	2	1	3	4	2	1	2	2	2	3	3	4	6	6	6	4	3
T. cruzi CANIII cl1_exclusiive (TCC2124)
Protein IDs	Majority protein IDs	id	Peptide counts (all)	Peptide counts (razor+unique)	Peptide counts (unique)	Fasta headers	Number of proteins	Peptides 1320B	Peptides 1320C	Peptides 1561A	Peptides 1561B	Peptides 1561C	Peptides 1846A	Peptides 1846B	Peptides 1846C	Peptides 1994A	Peptides 1994B	Peptides 1994C	Peptides 211B	Peptides 211C	Peptides 2121A	Peptides 2121B	Peptides 2121C	Peptides 2123A	Peptides 2123B	Peptides 2123C	Peptides 2124A	Peptides 2124B	Peptides 2124C	Peptides 2158A	Peptides 2158B	Peptides 2158C	Peptides 2188A	Peptides 2188B	Peptides 2188C	Peptides 2189A	Peptides 2189B	Peptides 2189C	Peptides 334A	Peptides 334B	Peptides 334C	Peptides 476A	Peptides 476B	Peptides 476C	Peptides 844A	Peptides 844B	Peptides 844C	Peptides 85A	Peptides 85B
tr|Q4D2I5|Q4D2I5_TRYCC	tr|Q4D2I5|Q4D2I5_TRYCC	2757	15	7	4	>tr|Q4D2I5|Q4D2I5_TRYCC Retrotransposon hot spot (RHS) protein, putative OS=Trypanosoma cruzi (strain CL Brener) OX=353153 GN=Tc00.1047053511929.30 PE=4 SV=1	1	6	5	2	2	6	0	0	0	3	4	4	0	1	3	5	4	2	5	2	5	6	6	3	1	2	4	3	4	4	4	2	1	1	0	7	4	5	7	6	6	4	3
tr|Q4DYJ4|Q4DYJ4_TRYCC	tr|Q4DYJ4|Q4DYJ4_TRYCC	3966	5	5	3	>tr|Q4DYJ4|Q4DYJ4_TRYCC Clathrin light chain OS=Trypanosoma cruzi (strain CL Brener) OX=353153 GN=Tc00.1047053506211.240 PE=3 SV=1	1	1	3	3	0	1	0	0	0	0	0	0	0	0	2	1	1	1	2	1	3	3	3	1	1	0	3	2	2	1	3	1	2	2	1	2	2	1	1	1	1	1	4
tr|V5CIH1|V5CIH1_TRYCR	tr|V5CIH1|V5CIH1_TRYCR	4804	4	2	2	>tr|V5CIH1|V5CIH1_TRYCR Retrotransposon hot spot protein (RHS) OS=Trypanosoma cruzi Dm28c OX=1416333 GN=TCDM_13394 PE=4 SV=1	1	0	0	1	1	1	0	0	0	0	0	0	0	0	1	1	1	0	0	0	3	3	3	2	1	1	0	0	0	0	0	0	0	0	0	0	0	0	1	1	1	2	3
T. cruzi Jose Julio_exclusive (TCC85)
Protein IDs	Majority protein IDs	id	Peptide counts (all)	Peptide counts (razor+unique)	Peptide counts (unique)	Fasta headers	Number of proteins	Peptides 1320B	Peptides 1320C	Peptides 1561A	Peptides 1561B	Peptides 1561C	Peptides 1846A	Peptides 1846B	Peptides 1846C	Peptides 1994A	Peptides 1994B	Peptides 1994C	Peptides 211B	Peptides 211C	Peptides 2121A	Peptides 2121B	Peptides 2121C	Peptides 2123A	Peptides 2123B	Peptides 2123C	Peptides 2124A	Peptides 2124B	Peptides 2124C	Peptides 2158A	Peptides 2158B	Peptides 2158C	Peptides 2188A	Peptides 2188B	Peptides 2188C	Peptides 2189A	Peptides 2189B	Peptides 2189C	Peptides 334A	Peptides 334B	Peptides 334C	Peptides 476A	Peptides 476B	Peptides 476C	Peptides 844A	Peptides 844B	Peptides 844C	Peptides 85A	Peptides 85B
tr|Q4CSV7|Q4CSV7_TRYCC	tr|Q4CSV7|Q4CSV7_TRYCC	2355	12	2	2	>tr|Q4CSV7|Q4CSV7_TRYCC Orotidine-5-phosphate decarboxylase/orotate phosphoribosyltransferase, putative (Fragment) OS=Trypanosoma cruzi (strain CL Brener) OX=353153 GN=Tc00.1047053508373.29 PE=4 SV=1	1	7	5	3	4	4	3	3	3	8	7	7	6	6	6	5	6	4	4	3	9	8	9	9	8	7	9	6	7	9	6	7	5	2	5	7	4	7	5	5	5	11	12
T. cruzi NR cl3_exclusive (TCC1561)
Protein IDs	Majority protein IDs	id	Peptide counts (all)	Peptide counts (razor+unique)	Peptide counts (unique)	Fasta headers	Number of proteins	Peptides 1320B	Peptides 1320C	Peptides 1561A	Peptides 1561B	Peptides 1561C	Peptides 1846A	Peptides 1846B	Peptides 1846C	Peptides 1994A	Peptides 1994B	Peptides 1994C	Peptides 211B	Peptides 211C	Peptides 2121A	Peptides 2121B	Peptides 2121C	Peptides 2123A	Peptides 2123B	Peptides 2123C	Peptides 2124A	Peptides 2124B	Peptides 2124C	Peptides 2158A	Peptides 2158B	Peptides 2158C	Peptides 2188A	Peptides 2188B	Peptides 2188C	Peptides 2189A	Peptides 2189B	Peptides 2189C	Peptides 334A	Peptides 334B	Peptides 334C	Peptides 476A	Peptides 476B	Peptides 476C	Peptides 844A	Peptides 844B	Peptides 844C	Peptides 85A	Peptides 85B
tr|V5DS84|V5DS84_TRYCR	tr|V5DS84|V5DS84_TRYCR	4925	3	2	2	>tr|V5DS84|V5DS84_TRYCR Uncharacterized protein OS=Trypanosoma cruzi Dm28c OX=1416333 GN=TCDM_01067 PE=4 SV=1	1	1	1	3	2	3	0	0	0	0	0	0	0	0	2	2	2	0	0	0	1	1	1	1	1	1	1	1	1	1	1	1	0	0	0	1	1	1	1	1	1	1	1
T. cruzi cl14_exclusive (TCC476)
Protein IDs	Majority protein IDs	id	Peptide counts (all)	Peptide counts (razor+unique)	Peptide counts (unique)	Fasta headers	Number of proteins	Peptides 1320B	Peptides 1320C	Peptides 1561A	Peptides 1561B	Peptides 1561C	Peptides 1846A	Peptides 1846B	Peptides 1846C	Peptides 1994A	Peptides 1994B	Peptides 1994C	Peptides 211B	Peptides 211C	Peptides 2121A	Peptides 2121B	Peptides 2121C	Peptides 2123A	Peptides 2123B	Peptides 2123C	Peptides 2124A	Peptides 2124B	Peptides 2124C	Peptides 2158A	Peptides 2158B	Peptides 2158C	Peptides 2188A	Peptides 2188B	Peptides 2188C	Peptides 2189A	Peptides 2189B	Peptides 2189C	Peptides 334A	Peptides 334B	Peptides 334C	Peptides 476A	Peptides 476B	Peptides 476C	Peptides 844A	Peptides 844B	Peptides 844C	Peptides 85A	Peptides 85B
tr|Q4D8B3|Q4D8B3_TRYCC;tr|V5B8Y6|V5B8Y6_TRYCR;tr|K2MQD1|K2MQD1_TRYCR;tr|K2LZT0|K2LZT0_TRYCR	tr|Q4D8B3|Q4D8B3_TRYCC	2976	7;1;1;1	3;1;1;1	1;0;0;0	>tr|Q4D8B3|Q4D8B3_TRYCC Trans-sialidase, putative OS=Trypanosoma cruzi (strain CL Brener) OX=353153 GN=Tc00.1047053505919.20 PE=4 SV=1	4	0	0	2	1	2	1	1	1	1	2	1	1	1	2	2	3	2	3	2	0	0	0	1	1	2	0	0	0	3	3	2	0	0	0	5	6	4	0	0	0	0	0
tr|Q4DSU0|Q4DSU0_TRYCC	tr|Q4DSU0|Q4DSU0_TRYCC	3743	23	2	2	>tr|Q4DSU0|Q4DSU0_TRYCC 40S ribosomal protein S6 OS=Trypanosoma cruzi (strain CL Brener) OX=353153 GN=Tc00.1047053510769.49 PE=1 SV=1	1	17	17	14	16	16	12	12	11	18	17	16	8	8	16	15	18	17	18	15	15	18	19	14	15	16	18	16	18	17	15	17	13	11	10	19	20	17	11	15	16	14	15
tr|V5BK30|V5BK30_TRYCR	tr|V5BK30|V5BK30_TRYCR	4613	8	8	0	>tr|V5BK30|V5BK30_TRYCR Multidrug resistance protein E OS=Trypanosoma cruzi Dm28c OX=1416333 GN=TCDM_04857 PE=4 SV=1	1	0	0	1	1	0	0	0	0	2	3	3	1	0	0	0	0	0	1	2	0	1	0	0	1	1	0	3	1	3	2	3	3	0	2	5	3	3	0	0	0	0	0
Tcbat_exclusive (TCC1994)
Protein IDs	Majority protein IDs	id	Peptide counts (all)	Peptide counts (razor+unique)	Peptide counts (unique)	Fasta headers	Number of proteins	Peptides 1320B	Peptides 1320C	Peptides 1561A	Peptides 1561B	Peptides 1561C	Peptides 1846A	Peptides 1846B	Peptides 1846C	Peptides 1994A	Peptides 1994B	Peptides 1994C	Peptides 211B	Peptides 211C	Peptides 2121A	Peptides 2121B	Peptides 2121C	Peptides 2123A	Peptides 2123B	Peptides 2123C	Peptides 2124A	Peptides 2124B	Peptides 2124C	Peptides 2158A	Peptides 2158B	Peptides 2158C	Peptides 2188A	Peptides 2188B	Peptides 2188C	Peptides 2189A	Peptides 2189B	Peptides 2189C	Peptides 334A	Peptides 334B	Peptides 334C	Peptides 476A	Peptides 476B	Peptides 476C	Peptides 844A	Peptides 844B	Peptides 844C	Peptides 85A	Peptides 85B
tr|A0A061ITW3|A0A061ITW3_TRYRA	tr|A0A061ITW3|A0A061ITW3_TRYRA	163	27	2	2	>tr|A0A061ITW3|A0A061ITW3_TRYRA Phosphotransferase OS=Trypanosoma rangeli SC58 OX=429131 GN=TRSC58_01864 PE=3 SV=1	1	3	4	5	3	3	4	3	2	5	5	5	2	3	4	5	4	4	5	5	5	4	6	5	5	5	5	5	4	5	4	4	5	4	4	4	5	6	5	6	6	5	5
tr|K2MB79|K2MB79_TRYCR	tr|K2MB79|K2MB79_TRYCR	1291	17	2	2	>tr|K2MB79|K2MB79_TRYCR Chaperonin HSP60/CNP60, putative (Fragment) OS=Trypanosoma cruzi marinkellei OX=85056 GN=MOQ_003731 PE=3 SV=1	1	12	12	11	10	11	12	11	10	14	15	13	11	11	12	12	11	9	11	11	11	11	12	11	12	10	12	11	11	11	11	9	12	13	10	11	11	13	11	11	11	12	8
tr|K2MYF8|K2MYF8_TRYCR	tr|K2MYF8|K2MYF8_TRYCR	1562	9	3	2	>tr|K2MYF8|K2MYF8_TRYCR Vesicle-associated membrane protein, putative OS=Trypanosoma cruzi marinkellei OX=85056 GN=MOQ_008893 PE=4 SV=1	1	2	4	4	2	2	6	3	5	5	4	5	4	3	2	3	3	3	3	3	2	2	2	2	4	4	2	2	3	2	3	4	5	4	5	3	2	3	5	4	4	3	2
tr|Q4CNV7|Q4CNV7_TRYCC;tr|V5B8M5|V5B8M5_TRYCR;tr|K2NAU9|K2NAU9_TRYCR	tr|Q4CNV7|Q4CNV7_TRYCC;tr|V5B8M5|V5B8M5_TRYCR;tr|K2NAU9|K2NAU9_TRYCR	2195	2;2;1	2;2;1	2;2;1	>tr|Q4CNV7|Q4CNV7_TRYCC Intraflagellar transport protein IFT88, putative (Fragment) OS=Trypanosoma cruzi (strain CL Brener) OX=353153 GN=Tc00.1047053444777.29 PE=4 SV=1;>tr|V5B8M5|V5B8M5_TRYCR Intraflagellar transport protein IFT88 OS=Trypanosoma cruzi Dm2	3	0	0	0	0	0	0	0	0	2	2	1	0	0	0	0	0	0	0	0	0	0	1	0	0	0	0	0	0	0	0	0	0	0	0	0	0	0	0	0	0	0	0
tr|Q4CWM3|Q4CWM3_TRYCC;tr|Q4CWM4|Q4CWM4_TRYCC;tr|V5BAX6|V5BAX6_TRYCR;tr|K2NWW3|K2NWW3_TRYCR;tr|Q4CRK8|Q4CRK8_TRYCC;tr|Q4CNQ4|Q4CNQ4_TRYCC;tr|Q4CN14|Q4CN14_TRYCC	tr|Q4CWM3|Q4CWM3_TRYCC;tr|Q4CWM4|Q4CWM4_TRYCC;tr|V5BAX6|V5BAX6_TRYCR;tr|K2NWW3|K2NWW3_TRYCR;tr|Q4CRK8|Q4CRK8_TRYCC;tr|Q4CNQ4|Q4CNQ4_TRYCC;tr|Q4CN14|Q4CN14_TRYCC	2510	2;1;1;1;1;1;1	2;1;1;1;1;1;1	2;1;1;1;1;1;1	>tr|Q4CWM3|Q4CWM3_TRYCC Uncharacterized protein OS=Trypanosoma cruzi (strain CL Brener) OX=353153 GN=Tc00.1047053510065.10 PE=4 SV=1;>tr|Q4CWM4|Q4CWM4_TRYCC Uncharacterized protein (Fragment) OS=Trypanosoma cruzi (strain CL Brener) OX=353153 GN=Tc00.104705	7	0	1	1	1	1	0	0	0	2	2	2	0	0	1	0	0	0	0	1	1	1	1	1	1	1	0	1	1	1	1	1	1	1	1	1	1	1	1	1	1	1	1
tr|Q4CZE6|Q4CZE6_TRYCC;tr|Q4CZ79|Q4CZ79_TRYCC;tr|Q4DMN7|Q4DMN7_TRYCC;tr|Q4CY76|Q4CY76_TRYCC;tr|Q4CM23|Q4CM23_TRYCC	tr|Q4CZE6|Q4CZE6_TRYCC;tr|Q4CZ79|Q4CZ79_TRYCC;tr|Q4DMN7|Q4DMN7_TRYCC;tr|Q4CY76|Q4CY76_TRYCC	2633	4;3;2;2;1	4;3;2;2;1	1;0;1;1;1	>tr|Q4CZE6|Q4CZE6_TRYCC Trans-sialidase, putative OS=Trypanosoma cruzi (strain CL Brener) OX=353153 GN=Tc00.1047053507979.30 PE=4 SV=1;>tr|Q4CZ79|Q4CZ79_TRYCC Trans-sialidase, putative OS=Trypanosoma cruzi (strain CL Brener) OX=353153 GN=Tc00.1047053509495	5	0	0	0	0	0	1	1	1	1	2	3	0	0	0	0	0	0	0	0	0	0	0	0	0	0	0	0	0	0	0	0	0	0	1	0	0	0	0	0	0	0	0
tr|Q4D095|Q4D095_TRYCC;tr|Q4D379|Q4D379_TRYCC;tr|Q4DQS8|Q4DQS8_TRYCC;tr|Q4E199|Q4E199_TRYCC	tr|Q4D095|Q4D095_TRYCC	2669	3;1;1;1	3;1;1;1	3;1;1;1	>tr|Q4D095|Q4D095_TRYCC Trans-sialidase, putative OS=Trypanosoma cruzi (strain CL Brener) OX=353153 GN=Tc00.1047053509685.40 PE=4 SV=1	4	0	0	1	0	0	0	0	0	2	3	3	0	0	0	0	0	0	0	0	0	0	0	0	0	0	0	0	0	0	0	0	0	0	0	0	0	0	1	0	0	0	0
tr|Q4DH65|Q4DH65_TRYCC;tr|Q4CYH7|Q4CYH7_TRYCC	tr|Q4DH65|Q4DH65_TRYCC;tr|Q4CYH7|Q4CYH7_TRYCC	3338	3;2	3;2	3;2	>tr|Q4DH65|Q4DH65_TRYCC Uncharacterized protein OS=Trypanosoma cruzi (strain CL Brener) OX=353153 GN=Tc00.1047053509207.30 PE=4 SV=1;>tr|Q4CYH7|Q4CYH7_TRYCC Uncharacterized protein OS=Trypanosoma cruzi (strain CL Brener) OX=353153 GN=Tc00.1047053508321.30	2	0	0	0	0	0	0	0	0	2	2	0	0	0	1	0	0	0	1	1	0	0	0	0	0	0	0	0	0	1	0	1	0	0	0	0	0	0	1	2	1	0	0
tr|Q4DNH8|Q4DNH8_TRYCC	tr|Q4DNH8|Q4DNH8_TRYCC	3570	19	2	2	>tr|Q4DNH8|Q4DNH8_TRYCC Uncharacterized protein (Fragment) OS=Trypanosoma cruzi (strain CL Brener) OX=353153 GN=Tc00.1047053509791.189 PE=4 SV=1	1	7	4	7	10	10	3	3	2	13	13	13	2	1	5	5	5	5	6	7	13	9	9	7	9	8	5	4	7	12	12	9	3	3	2	11	12	12	8	7	7	3	5
tr|V5DNV9|V5DNV9_TRYCR;tr|Q4DQP9|Q4DQP9_TRYCC;tr|K2NRZ3|K2NRZ3_TRYCR;tr|Q4CL44|Q4CL44_TRYCC	tr|V5DNV9|V5DNV9_TRYCR;tr|Q4DQP9|Q4DQP9_TRYCC;tr|K2NRZ3|K2NRZ3_TRYCR	3663	6;6;5;1	3;3;2;1	2;2;1;1	>tr|V5DNV9|V5DNV9_TRYCR Kinesin OS=Trypanosoma cruzi Dm28c OX=1416333 GN=TCDM_02122 PE=3 SV=1;>tr|Q4DQP9|Q4DQP9_TRYCC Kinesin, putative OS=Trypanosoma cruzi (strain CL Brener) OX=353153 GN=Tc00.1047053509167.180 PE=3 SV=1;>tr|K2NRZ3|K2NRZ3_TRYCR Kinesin, p	4	1	0	1	0	1	3	2	1	4	3	3	3	0	0	1	2	0	1	1	1	0	0	0	1	1	3	1	2	1	0	0	2	2	2	0	1	1	0	1	1	3	0
tr|Q4DYJ6|Q4DYJ6_TRYCC	tr|Q4DYJ6|Q4DYJ6_TRYCC	3967	8	2	0	>tr|Q4DYJ6|Q4DYJ6_TRYCC Protein kinase, putative OS=Trypanosoma cruzi (strain CL Brener) OX=353153 GN=Tc00.1047053506211.220 PE=4 SV=1	1	3	2	3	1	4	3	2	4	3	4	3	2	2	5	2	3	1	3	1	2	2	2	2	3	4	3	2	3	2	2	1	1	1	0	1	4	2	4	4	3	2	3
tr|Q4DZE8|Q4DZE8_TRYCC;tr|V5BT87|V5BT87_TRYCR;tr|Q4E2Y9|Q4E2Y9_TRYCC	tr|Q4DZE8|Q4DZE8_TRYCC;tr|V5BT87|V5BT87_TRYCR;tr|Q4E2Y9|Q4E2Y9_TRYCC	3990	2;1;1	2;1;1	2;1;1	>tr|Q4DZE8|Q4DZE8_TRYCC Uncharacterized protein OS=Trypanosoma cruzi (strain CL Brener) OX=353153 GN=Tc00.1047053506825.150 PE=4 SV=1;>tr|V5BT87|V5BT87_TRYCR Uncharacterized protein OS=Trypanosoma cruzi Dm28c OX=1416333 GN=TCDM_14364 PE=4 SV=1;>tr|Q4E2Y9|Q	3	0	0	0	0	0	0	0	0	2	1	2	0	0	0	0	0	0	0	0	0	0	0	0	0	0	0	0	0	0	0	0	0	0	0	0	0	0	0	0	0	0	0
tr|Q4E0M5|Q4E0M5_TRYCC	tr|Q4E0M5|Q4E0M5_TRYCC	4036	14	4	2	>tr|Q4E0M5|Q4E0M5_TRYCC Retrotransposon hot spot (RHS) protein, putative (Fragment) OS=Trypanosoma cruzi (strain CL Brener) OX=353153 GN=Tc00.1047053509429.4 PE=4 SV=1	1	5	7	7	6	7	1	1	1	3	2	4	0	0	7	5	9	3	7	5	5	6	6	2	3	4	4	4	3	6	6	4	1	2	1	6	6	5	9	10	10	5	6
tr|Q4E2A1|Q4E2A1_TRYCC;tr|Q4DR16|Q4DR16_TRYCC;tr|Q4E2C9|Q4E2C9_TRYCC;tr|Q4DR18|Q4DR18_TRYCC;tr|Q4DU07|Q4DU07_TRYCC;tr|Q4DUY4|Q4DUY4_TRYCC	tr|Q4E2A1|Q4E2A1_TRYCC;tr|Q4DR16|Q4DR16_TRYCC;tr|Q4E2C9|Q4E2C9_TRYCC;tr|Q4DR18|Q4DR18_TRYCC;tr|Q4DU07|Q4DU07_TRYCC;tr|Q4DUY4|Q4DUY4_TRYCC	4102	4;2;2;2;2;2	4;2;2;2;2;2	1;0;0;0;0;0	>tr|Q4E2A1|Q4E2A1_TRYCC Trans-sialidase, putative OS=Trypanosoma cruzi (strain CL Brener) OX=353153 GN=Tc00.1047053511603.450 PE=4 SV=1;>tr|Q4DR16|Q4DR16_TRYCC Trans-sialidase, putative OS=Trypanosoma cruzi (strain CL Brener) OX=353153 GN=Tc00.104705350795	6	0	0	0	0	0	0	0	0	4	4	4	0	0	0	0	0	0	0	0	1	1	0	0	0	0	0	0	0	0	0	0	0	0	0	0	0	0	0	0	0	0	0
tr|V5BYL9|V5BYL9_TRYCR;tr|Q4CNL7|Q4CNL7_TRYCC;tr|Q4DCM1|Q4DCM1_TRYCC;tr|K2NAM4|K2NAM4_TRYCR	tr|V5BYL9|V5BYL9_TRYCR;tr|Q4CNL7|Q4CNL7_TRYCC;tr|Q4DCM1|Q4DCM1_TRYCC;tr|K2NAM4|K2NAM4_TRYCR	4781	2;1;1;1	2;1;1;1	2;1;1;1	>tr|V5BYL9|V5BYL9_TRYCR Uncharacterized protein OS=Trypanosoma cruzi Dm28c OX=1416333 GN=TCDM_01608 PE=4 SV=1;>tr|Q4CNL7|Q4CNL7_TRYCC Uncharacterized protein (Fragment) OS=Trypanosoma cruzi (strain CL Brener) OX=353153 GN=Tc00.1047053419469.30 PE=4 SV=1;>t	4	0	1	0	0	0	0	0	0	2	1	2	0	0	0	1	1	0	1	0	0	1	1	0	0	1	0	0	0	0	1	1	0	0	0	1	1	0	1	0	0	1	0
tr|V5D7P4|V5D7P4_TRYCR	tr|V5D7P4|V5D7P4_TRYCR	4832	29	3	3	>tr|V5D7P4|V5D7P4_TRYCR Aminopeptidase OS=Trypanosoma cruzi Dm28c OX=1416333 GN=TCDM_08696 PE=3 SV=1	1	13	17	25	14	18	7	5	5	21	18	19	7	7	17	18	19	2	8	6	11	8	8	15	20	18	23	18	20	17	13	14	6	9	9	19	17	16	19	18	16	12	10
tr|V5DD22|V5DD22_TRYCR;tr|Q4DQH7|Q4DQH7_TRYCC;tr|Q4DFE6|Q4DFE6_TRYCC;tr|Q4CRU6|Q4CRU6_TRYCC;tr|K2MRV5|K2MRV5_TRYCR	tr|V5DD22|V5DD22_TRYCR;tr|Q4DQH7|Q4DQH7_TRYCC	4865	4;3;1;1;1	4;3;1;1;1	4;3;1;1;1	>tr|V5DD22|V5DD22_TRYCR Glutamine amidotransferase type-1 domain-containing protein OS=Trypanosoma cruzi Dm28c OX=1416333 GN=TCDM_06266 PE=4 SV=1;>tr|Q4DQH7|Q4DQH7_TRYCC Glutamine amidotransferase type-1 domain-containing protein OS=Trypanosoma cruzi (stra	5	0	0	0	0	0	0	0	0	4	3	4	0	0	0	0	0	0	0	1	0	0	0	0	0	0	0	0	0	0	0	0	0	0	0	0	0	0	0	0	0	1	0
T. c. marinkellei_exclusive (TCC344)
Protein IDs	Majority protein IDs	id	Peptide counts (all)	Peptide counts (razor+unique)	Peptide counts (unique)	Fasta headers	Number of proteins	Peptides 1320B	Peptides 1320C	Peptides 1561A	Peptides 1561B	Peptides 1561C	Peptides 1846A	Peptides 1846B	Peptides 1846C	Peptides 1994A	Peptides 1994B	Peptides 1994C	Peptides 211B	Peptides 211C	Peptides 2121A	Peptides 2121B	Peptides 2121C	Peptides 2123A	Peptides 2123B	Peptides 2123C	Peptides 2124A	Peptides 2124B	Peptides 2124C	Peptides 2158A	Peptides 2158B	Peptides 2158C	Peptides 2188A	Peptides 2188B	Peptides 2188C	Peptides 2189A	Peptides 2189B	Peptides 2189C	Peptides 334A	Peptides 334B	Peptides 334C	Peptides 476A	Peptides 476B	Peptides 476C	Peptides 844A	Peptides 844B	Peptides 844C	Peptides 85A	Peptides 85B
tr|A0A061IZ57|A0A061IZ57_TRYRA	tr|A0A061IZ57|A0A061IZ57_TRYRA	217	3	2	2	>tr|A0A061IZ57|A0A061IZ57_TRYRA Uncharacterized protein OS=Trypanosoma rangeli SC58 OX=429131 GN=TRSC58_05201 PE=4 SV=1	1	1	2	0	0	1	0	0	0	0	1	0	1	1	1	1	0	0	0	0	1	1	1	0	0	0	1	0	1	1	1	0	1	2	0	0	1	0	1	1	1	0	0
tr|K2LTU6|K2LTU6_TRYCR;tr|Q4D0N7|Q4D0N7_TRYCC	tr|K2LTU6|K2LTU6_TRYCR;tr|Q4D0N7|Q4D0N7_TRYCC	1188	53;33	2;0	2;0	>tr|K2LTU6|K2LTU6_TRYCR Paraflagellar rod protein 3, putative OS=Trypanosoma cruzi marinkellei OX=85056 GN=MOQ_010227 PE=4 SV=1;>tr|Q4D0N7|Q4D0N7_TRYCC 69 kDa paraflagellar rod protein, putative (Fragment) OS=Trypanosoma cruzi (strain CL Brener) OX=353153	2	40	42	37	30	36	1	0	0	35	33	35	36	37	36	37	34	18	19	21	33	33	32	32	38	36	36	36	33	29	31	27	39	39	40	24	22	20	34	36	36	20	23
tr|K2LU60|K2LU60_TRYCR	tr|K2LU60|K2LU60_TRYCR	1189	19	3	1	>tr|K2LU60|K2LU60_TRYCR Voltage-dependent anion-selective channel, putative (Fragment) OS=Trypanosoma cruzi marinkellei OX=85056 GN=MOQ_010049 PE=4 SV=1	1	11	14	13	13	12	0	0	0	14	13	13	1	1	11	11	14	12	15	14	16	15	16	11	13	12	12	11	12	14	14	14	15	15	17	16	16	16	14	15	14	16	15
tr|K2LUN8|K2LUN8_TRYCR	tr|K2LUN8|K2LUN8_TRYCR	1191	22	10	10	>tr|K2LUN8|K2LUN8_TRYCR Nucleoside phosphorylase, putative (Fragment) OS=Trypanosoma cruzi marinkellei OX=85056 GN=MOQ_009819 PE=4 SV=1	1	9	11	7	4	5	3	2	2	7	7	7	2	3	7	9	8	8	10	9	7	7	7	4	5	6	6	7	8	9	8	7	22	22	19	8	8	7	10	11	11	10	7
tr|K2LVK0|K2LVK0_TRYCR	tr|K2LVK0|K2LVK0_TRYCR	1193	21	13	13	>tr|K2LVK0|K2LVK0_TRYCR Uncharacterized protein OS=Trypanosoma cruzi marinkellei OX=85056 GN=MOQ_009547 PE=4 SV=1	1	2	4	2	2	2	1	0	0	1	1	2	0	0	5	4	4	1	0	0	2	2	2	1	1	2	1	2	2	1	0	0	20	20	18	1	2	2	3	3	3	3	2
tr|K2LVR6|K2LVR6_TRYCR	tr|K2LVR6|K2LVR6_TRYCR	1195	5	3	3	>tr|K2LVR6|K2LVR6_TRYCR Uncharacterized protein OS=Trypanosoma cruzi marinkellei OX=85056 GN=MOQ_009464 PE=4 SV=1	1	1	2	2	2	2	0	0	0	0	0	0	0	0	2	2	2	2	2	2	1	1	1	1	0	0	2	2	1	2	1	2	4	4	3	2	2	2	2	1	2	1	1
tr|K2LW68|K2LW68_TRYCR;tr|A0A3R7KLL0|A0A3R7KLL0_TRYRA;tr|A0A061IW79|A0A061IW79_TRYRA	tr|K2LW68|K2LW68_TRYCR	1197	15;1;1	5;0;0	5;0;0	>tr|K2LW68|K2LW68_TRYCR Acetyl-coenzyme A synthetase OS=Trypanosoma cruzi marinkellei OX=85056 GN=MOQ_009321 PE=3 SV=1	3	5	6	8	5	8	1	0	1	5	5	5	1	2	6	5	5	3	5	5	5	4	8	4	3	3	5	6	4	3	4	3	10	9	12	4	3	1	7	6	7	4	6
tr|K2LW95|K2LW95_TRYCR	tr|K2LW95|K2LW95_TRYCR	1198	13	6	6	>tr|K2LW95|K2LW95_TRYCR NADP-dependent alcohol hydrogenase, putative OS=Trypanosoma cruzi marinkellei OX=85056 GN=MOQ_009306 PE=3 SV=1	1	5	5	5	5	5	4	3	4	5	5	5	2	2	5	5	6	5	5	5	6	5	6	4	4	4	6	6	4	6	6	6	9	8	10	5	5	5	5	5	5	5	5
tr|K2LYN2|K2LYN2_TRYCR	tr|K2LYN2|K2LYN2_TRYCR	1202	9	2	2	>tr|K2LYN2|K2LYN2_TRYCR Elongation factor G, mitochondrial OS=Trypanosoma cruzi marinkellei OX=85056 GN=MOQ_008500 PE=3 SV=1	1	2	2	3	1	4	0	1	0	1	0	1	0	0	0	2	1	1	0	0	2	4	5	0	0	1	5	7	5	2	3	3	4	3	7	3	3	2	1	2	2	2	1
tr|K2LYU6|K2LYU6_TRYCR	tr|K2LYU6|K2LYU6_TRYCR	1207	9	4	4	>tr|K2LYU6|K2LYU6_TRYCR Dihydrolipoamide acetyltransferase component of pyruvate dehydrogenase complex OS=Trypanosoma cruzi marinkellei OX=85056 GN=MOQ_008401 PE=3 SV=1	1	4	4	4	2	6	1	2	1	5	5	6	0	0	5	5	5	4	5	5	4	6	5	4	6	4	3	4	5	5	5	4	7	7	5	5	4	5	5	4	4	4	5
tr|K2M0D6|K2M0D6_TRYCR	tr|K2M0D6|K2M0D6_TRYCR	1214	12	2	2	>tr|K2M0D6|K2M0D6_TRYCR Eukaryotic translation initiation factor 3 subunit I OS=Trypanosoma cruzi marinkellei OX=85056 GN=MOQ_007827 PE=3 SV=1	1	6	7	7	3	7	4	3	2	7	8	8	3	3	5	4	8	6	9	6	9	8	8	3	4	5	4	4	5	8	7	8	8	9	9	7	6	5	8	6	7	8	8
tr|K2M0E5|K2M0E5_TRYCR	tr|K2M0E5|K2M0E5_TRYCR	1215	8	3	3	>tr|K2M0E5|K2M0E5_TRYCR Phosphoenolpyruvate mutase, putative OS=Trypanosoma cruzi marinkellei OX=85056 GN=MOQ_007818 PE=4 SV=1	1	4	3	3	2	3	1	0	0	4	4	5	1	3	2	2	3	1	4	2	2	4	2	5	4	4	2	4	2	3	2	2	4	6	6	3	3	3	3	3	2	4	3
tr|K2M0G6|K2M0G6_TRYCR	tr|K2M0G6|K2M0G6_TRYCR	1216	4	4	4	>tr|K2M0G6|K2M0G6_TRYCR Uncharacterized protein OS=Trypanosoma cruzi marinkellei OX=85056 GN=MOQ_007803 PE=4 SV=1	1	0	0	0	0	0	0	0	1	0	0	1	0	0	0	0	0	0	0	0	0	0	0	0	0	0	0	0	0	0	0	0	1	4	3	0	0	0	0	0	0	0	0
tr|K2M1N1|K2M1N1_TRYCR;tr|K2NEF5|K2NEF5_TRYCR	tr|K2M1N1|K2M1N1_TRYCR	1220	5;1	3;1	2;0	>tr|K2M1N1|K2M1N1_TRYCR Retrotransposon hot spot (RHS) protein, putative (Fragment) OS=Trypanosoma cruzi marinkellei OX=85056 GN=MOQ_007362 PE=4 SV=1	2	1	1	3	2	4	0	0	0	1	1	1	1	2	1	2	3	1	2	2	1	1	1	0	1	2	1	0	1	1	1	1	3	3	3	2	1	2	2	2	2	2	1
tr|K2M344|K2M344_TRYCR	tr|K2M344|K2M344_TRYCR	1226	2	2	2	>tr|K2M344|K2M344_TRYCR Uncharacterized protein OS=Trypanosoma cruzi marinkellei OX=85056 GN=MOQ_006795 PE=4 SV=1	1	0	0	0	0	0	0	0	0	0	1	0	0	0	0	0	0	0	0	0	0	0	0	0	0	0	0	0	0	0	0	0	2	1	2	0	0	0	1	0	0	0	0
tr|K2M4E8|K2M4E8_TRYCR	tr|K2M4E8|K2M4E8_TRYCR	1230	3	3	3	>tr|K2M4E8|K2M4E8_TRYCR Chaperone DNAJ protein, putative OS=Trypanosoma cruzi marinkellei OX=85056 GN=MOQ_006358 PE=4 SV=1	1	0	0	0	0	0	0	0	0	1	0	1	0	0	0	0	0	0	0	0	0	0	0	0	0	0	0	0	0	0	0	0	3	2	2	0	0	0	0	0	0	0	0
tr|K2M5K4|K2M5K4_TRYCR	tr|K2M5K4|K2M5K4_TRYCR	1241	14	4	4	>tr|K2M5K4|K2M5K4_TRYCR Calpain cysteine peptidase OS=Trypanosoma cruzi marinkellei OX=85056 GN=MOQ_006056 PE=3 SV=1	1	7	8	4	4	3	0	0	0	6	7	6	0	0	5	3	6	5	7	7	4	4	4	4	7	9	4	4	1	4	5	5	9	11	10	3	3	5	4	4	5	8	6
tr|K2M628|K2M628_TRYCR	tr|K2M628|K2M628_TRYCR	1245	5	2	2	>tr|K2M628|K2M628_TRYCR Nucleosome assembly protein-like protein, putative OS=Trypanosoma cruzi marinkellei OX=85056 GN=MOQ_005808 PE=3 SV=1	1	2	2	2	1	2	2	2	2	2	2	2	1	1	2	2	2	2	2	2	3	2	2	2	2	1	2	2	2	2	2	2	5	4	3	2	2	2	2	2	2	2	2
tr|K2M6D9|K2M6D9_TRYCR	tr|K2M6D9|K2M6D9_TRYCR	1249	9	4	4	>tr|K2M6D9|K2M6D9_TRYCR Uncharacterized protein OS=Trypanosoma cruzi marinkellei OX=85056 GN=MOQ_005674 PE=4 SV=1	1	2	2	2	1	3	1	1	0	3	2	1	0	0	1	3	2	1	2	2	2	2	2	1	1	2	4	2	1	1	2	2	4	5	7	1	1	1	3	4	3	3	3
tr|K2M6R3|K2M6R3_TRYCR;tr|K2MXV4|K2MXV4_TRYCR	tr|K2M6R3|K2M6R3_TRYCR;tr|K2MXV4|K2MXV4_TRYCR	1253	4;3	3;2	3;2	>tr|K2M6R3|K2M6R3_TRYCR Myosin heavy chain, putative (Fragment) OS=Trypanosoma cruzi marinkellei OX=85056 GN=MOQ_005583 PE=4 SV=1;>tr|K2MXV4|K2MXV4_TRYCR Myosin heavy chain, putative (Fragment) OS=Trypanosoma cruzi marinkellei OX=85056 GN=MOQ_005582 PE=4 S	2	1	1	1	1	1	0	0	0	0	0	0	0	0	1	1	1	1	1	2	1	1	1	1	1	1	1	1	1	1	1	0	4	3	3	1	1	1	1	1	1	1	1
tr|K2M6S7|K2M6S7_TRYCR	tr|K2M6S7|K2M6S7_TRYCR	1254	12	5	5	>tr|K2M6S7|K2M6S7_TRYCR Paraflagellar rod component, putative OS=Trypanosoma cruzi marinkellei OX=85056 GN=MOQ_005557 PE=4 SV=1	1	5	5	3	2	5	1	0	0	4	4	4	1	1	4	4	1	0	4	2	4	5	5	3	7	4	4	5	4	4	4	3	10	9	9	3	4	4	4	4	3	4	3
tr|K2M6V0|K2M6V0_TRYCR	tr|K2M6V0|K2M6V0_TRYCR	1256	23	3	3	>tr|K2M6V0|K2M6V0_TRYCR 40S ribosomal protein S6 OS=Trypanosoma cruzi marinkellei OX=85056 GN=MOQ_005518 PE=3 SV=1	1	15	16	11	13	14	12	12	11	17	16	15	8	8	13	13	16	16	17	13	13	17	18	12	14	15	14	12	14	14	12	14	17	15	13	15	17	14	10	13	14	12	13
tr|K2M715|K2M715_TRYCR	tr|K2M715|K2M715_TRYCR	1259	14	7	7	>tr|K2M715|K2M715_TRYCR Dynamin-like protein, putative OS=Trypanosoma cruzi marinkellei OX=85056 GN=MOQ_005405 PE=4 SV=1	1	3	5	3	3	3	3	3	3	1	1	2	4	4	3	3	2	3	4	2	2	2	2	2	3	4	3	4	5	4	4	4	10	9	12	3	5	4	4	4	2	4	2
tr|K2M790|K2M790_TRYCR	tr|K2M790|K2M790_TRYCR	1262	17	3	3	>tr|K2M790|K2M790_TRYCR Elongation factor 1-gamma (EF-1-gamma), putative (Fragment) OS=Trypanosoma cruzi marinkellei OX=85056 GN=MOQ_005290 PE=3 SV=1	1	10	11	10	10	10	6	4	4	10	11	10	4	2	10	10	10	10	11	11	10	10	9	9	10	10	9	11	10	10	10	11	10	11	10	8	10	10	10	10	9	10	10
tr|K2MA56|K2MA56_TRYCR	tr|K2MA56|K2MA56_TRYCR	1281	12	3	3	>tr|K2MA56|K2MA56_TRYCR Arginyl-tRNA synthetase, putative OS=Trypanosoma cruzi marinkellei OX=85056 GN=MOQ_004179 PE=3 SV=1	1	2	3	4	0	3	4	4	4	6	7	7	3	1	6	5	4	5	6	7	4	4	3	5	7	6	5	5	5	2	5	5	6	6	5	6	4	6	2	4	2	4	2
tr|K2MA66|K2MA66_TRYCR	tr|K2MA66|K2MA66_TRYCR	1282	19	6	5	>tr|K2MA66|K2MA66_TRYCR Uncharacterized protein OS=Trypanosoma cruzi marinkellei OX=85056 GN=MOQ_004178 PE=4 SV=1	1	8	11	8	10	7	8	5	7	10	8	10	9	9	10	10	8	3	12	11	9	11	8	7	6	7	9	10	7	10	8	10	14	14	15	11	9	10	8	9	9	10	11
tr|K2MAC8|K2MAC8_TRYCR	tr|K2MAC8|K2MAC8_TRYCR	1285	33	7	6	>tr|K2MAC8|K2MAC8_TRYCR Calpain-like cysteine peptidase OS=Trypanosoma cruzi marinkellei OX=85056 GN=MOQ_004099 PE=3 SV=1	1	11	15	9	5	8	0	0	0	7	8	9	3	2	12	12	12	3	9	2	12	14	11	4	7	7	9	7	7	8	7	5	25	29	29	5	7	7	11	12	11	15	13
tr|K2MAY9|K2MAY9_TRYCR;tr|A0A422MPY9|A0A422MPY9_TRYRA	tr|K2MAY9|K2MAY9_TRYCR;tr|A0A422MPY9|A0A422MPY9_TRYRA	1289	17;9	2;1	2;1	>tr|K2MAY9|K2MAY9_TRYCR 40S ribosomal protein S3a OS=Trypanosoma cruzi marinkellei OX=85056 GN=MOQ_003831 PE=3 SV=1;>tr|A0A422MPY9|A0A422MPY9_TRYRA 40S ribosomal protein S3a (Fragment) OS=Trypanosoma rangeli OX=5698 GN=TraAM80_10322 PE=4 SV=1	2	13	14	13	9	10	13	12	14	15	14	14	8	8	14	14	14	13	13	13	11	11	14	13	14	12	13	15	12	14	12	14	15	14	12	14	14	15	12	12	13	11	12
tr|K2MB09|K2MB09_TRYCR	tr|K2MB09|K2MB09_TRYCR	1290	9	2	2	>tr|K2MB09|K2MB09_TRYCR 2-oxoisovalerate dehydrogenase beta subunit, mitochondrial, putative OS=Trypanosoma cruzi marinkellei OX=85056 GN=MOQ_003800 PE=4 SV=1	1	3	6	2	1	5	1	1	0	1	2	1	3	4	1	5	3	3	5	2	5	4	4	2	2	4	5	4	6	5	2	2	9	9	7	4	5	4	5	5	4	6	5
tr|K2MBM9|K2MBM9_TRYCR	tr|K2MBM9|K2MBM9_TRYCR	1293	11	2	2	>tr|K2MBM9|K2MBM9_TRYCR ATP-binding cassette protein, putative (Fragment) OS=Trypanosoma cruzi marinkellei OX=85056 GN=MOQ_003579 PE=4 SV=1	1	5	4	3	1	2	2	1	1	2	3	5	0	1	3	4	3	1	4	2	4	4	4	3	4	2	4	5	5	1	4	3	6	6	8	2	3	4	7	7	7	4	5
tr|K2MBU8|K2MBU8_TRYCR	tr|K2MBU8|K2MBU8_TRYCR	1294	15	7	7	>tr|K2MBU8|K2MBU8_TRYCR NADH dehydrogenase, putative OS=Trypanosoma cruzi marinkellei OX=85056 GN=MOQ_003517 PE=4 SV=1	1	5	3	4	5	5	3	2	3	3	5	4	4	1	5	5	6	6	5	7	1	1	0	6	4	5	3	3	4	3	4	3	10	10	10	6	6	6	7	7	7	1	2
tr|K2MC69|K2MC69_TRYCR	tr|K2MC69|K2MC69_TRYCR	1300	7	3	2	>tr|K2MC69|K2MC69_TRYCR Importin beta-1 subunit, putative OS=Trypanosoma cruzi marinkellei OX=85056 GN=MOQ_003340 PE=4 SV=1	1	3	3	2	3	3	4	1	2	4	3	3	0	0	1	3	3	4	3	3	3	3	3	3	3	4	2	2	3	2	2	3	5	3	7	2	4	4	2	3	3	4	3
tr|K2MD88|K2MD88_TRYCR	tr|K2MD88|K2MD88_TRYCR	1308	6	5	5	>tr|K2MD88|K2MD88_TRYCR Uncharacterized protein OS=Trypanosoma cruzi marinkellei OX=85056 GN=MOQ_003021 PE=4 SV=1	1	0	1	0	0	0	1	1	1	0	1	0	1	1	0	0	0	0	1	0	1	0	0	0	0	0	0	0	0	0	0	1	4	4	4	0	0	0	0	0	0	0	0
tr|K2MDT7|K2MDT7_TRYCR	tr|K2MDT7|K2MDT7_TRYCR	1316	30	2	2	>tr|K2MDT7|K2MDT7_TRYCR Chaperonin alpha subunit, putative OS=Trypanosoma cruzi marinkellei OX=85056 GN=MOQ_002749 PE=3 SV=1	1	18	23	23	14	18	10	11	10	20	20	17	12	11	20	18	18	21	22	17	22	20	21	17	20	18	16	12	14	17	16	20	19	18	20	18	20	18	17	21	15	21	20
tr|K2MDY8|K2MDY8_TRYCR	tr|K2MDY8|K2MDY8_TRYCR	1317	36	4	4	>tr|K2MDY8|K2MDY8_TRYCR Uncharacterized protein OS=Trypanosoma cruzi marinkellei OX=85056 GN=MOQ_002701 PE=4 SV=1	1	14	21	15	4	19	0	0	1	15	18	17	12	10	13	12	14	8	16	9	10	8	6	12	16	19	11	10	11	14	10	8	19	21	24	16	11	12	20	21	19	15	10
tr|K2MFU3|K2MFU3_TRYCR	tr|K2MFU3|K2MFU3_TRYCR	1324	3	3	3	>tr|K2MFU3|K2MFU3_TRYCR Uncharacterized protein OS=Trypanosoma cruzi marinkellei OX=85056 GN=MOQ_010343 PE=4 SV=1	1	0	0	0	0	0	0	0	0	0	0	0	0	0	0	0	0	0	0	0	0	0	0	0	0	0	0	0	1	0	0	0	3	3	2	0	0	0	0	0	0	0	0
tr|K2MHM6|K2MHM6_TRYCR	tr|K2MHM6|K2MHM6_TRYCR	1328	11	2	2	>tr|K2MHM6|K2MHM6_TRYCR Obg-like ATPase 1 OS=Trypanosoma cruzi marinkellei OX=85056 GN=MOQ_009704 PE=3 SV=1	1	6	6	3	4	4	7	6	6	6	4	4	2	2	7	6	7	3	6	5	5	3	4	4	4	4	3	4	4	5	5	5	5	5	5	5	5	5	5	5	5	5	5
tr|K2MHP9|K2MHP9_TRYCR	tr|K2MHP9|K2MHP9_TRYCR	1329	15	5	5	>tr|K2MHP9|K2MHP9_TRYCR Trypanothione synthetase, putative OS=Trypanosoma cruzi marinkellei OX=85056 GN=MOQ_009669 PE=4 SV=1	1	3	5	8	3	7	1	2	1	6	5	5	1	1	6	9	5	3	6	4	2	4	3	5	5	4	5	5	2	3	3	2	6	10	8	4	8	5	8	9	9	6	5
tr|K2MHR5|K2MHR5_TRYCR	tr|K2MHR5|K2MHR5_TRYCR	1330	42	4	4	>tr|K2MHR5|K2MHR5_TRYCR ATP-dependent Clp protease subunit, heat shock protein 100 (HSP100), putative OS=Trypanosoma cruzi marinkellei OX=85056 GN=MOQ_009649 PE=3 SV=1	1	12	16	31	25	31	7	7	6	25	26	28	11	9	23	20	25	14	27	16	23	18	17	18	18	20	17	16	14	16	7	13	25	26	32	24	29	28	26	28	31	25	22
tr|K2MHS5|K2MHS5_TRYCR	tr|K2MHS5|K2MHS5_TRYCR	1331	14	2	1	>tr|K2MHS5|K2MHS5_TRYCR Heterogeneous nuclear ribonucleoprotein H/F, putative OS=Trypanosoma cruzi marinkellei OX=85056 GN=MOQ_009635 PE=4 SV=1	1	7	7	7	4	6	3	4	3	5	7	5	3	3	6	7	6	5	6	7	6	7	7	8	11	11	6	4	7	7	7	4	10	8	11	7	8	9	7	6	7	8	8
tr|K2MIM5|K2MIM5_TRYCR	tr|K2MIM5|K2MIM5_TRYCR	1334	4	4	4	>tr|K2MIM5|K2MIM5_TRYCR Aldose 1-epimerase OS=Trypanosoma cruzi marinkellei OX=85056 GN=MOQ_009309 PE=3 SV=1	1	0	0	0	0	0	0	0	0	0	0	0	0	0	0	0	0	0	0	0	0	0	0	0	0	0	0	0	0	0	0	0	3	4	4	0	0	0	0	0	0	0	0
tr|K2MIU2|K2MIU2_TRYCR	tr|K2MIU2|K2MIU2_TRYCR	1335	17	3	3	>tr|K2MIU2|K2MIU2_TRYCR Isocitrate dehydrogenase [NADP] OS=Trypanosoma cruzi marinkellei OX=85056 GN=MOQ_009241 PE=3 SV=1	1	12	11	9	7	8	8	9	9	13	11	11	10	11	10	11	10	8	9	10	11	10	9	10	11	9	9	8	6	10	10	9	13	14	12	12	11	12	12	10	11	9	11
tr|K2MK19|K2MK19_TRYCR;tr|K2MQH2|K2MQH2_TRYCR;tr|K2N364|K2N364_TRYCR	tr|K2MK19|K2MK19_TRYCR;tr|K2MQH2|K2MQH2_TRYCR	1346	6;6;1	4;4;1	2;2;1	>tr|K2MK19|K2MK19_TRYCR Uncharacterized protein (Fragment) OS=Trypanosoma cruzi marinkellei OX=85056 GN=MOQ_008754 PE=4 SV=1;>tr|K2MQH2|K2MQH2_TRYCR Uncharacterized protein (Fragment) OS=Trypanosoma cruzi marinkellei OX=85056 GN=MOQ_008367 PE=4 SV=1	3	2	2	2	2	2	0	1	0	2	1	2	0	0	2	1	2	1	2	2	1	1	1	2	2	2	2	2	1	2	1	1	5	4	5	2	2	2	2	2	2	2	2
tr|K2MKK6|K2MKK6_TRYCR;tr|A0A061J8Y6|A0A061J8Y6_TRYRA;tr|A0A3R7KIY0|A0A3R7KIY0_TRYRA	tr|K2MKK6|K2MKK6_TRYCR	1349	10;3;2	2;0;0	2;0;0	>tr|K2MKK6|K2MKK6_TRYCR Proteasome regulatory non-ATPase subunit 6, putative OS=Trypanosoma cruzi marinkellei OX=85056 GN=MOQ_010059 PE=4 SV=1	3	2	7	4	2	6	2	1	1	4	2	6	2	3	7	5	6	3	4	3	3	2	2	3	4	5	6	5	3	2	4	2	6	6	4	6	7	3	7	7	5	4	4
tr|K2MLT2|K2MLT2_TRYCR	tr|K2MLT2|K2MLT2_TRYCR	1358	21	7	7	>tr|K2MLT2|K2MLT2_TRYCR RNA-binding protein, putative OS=Trypanosoma cruzi marinkellei OX=85056 GN=MOQ_009688 PE=4 SV=1	1	10	11	8	7	13	8	7	5	10	11	10	9	11	10	9	11	7	10	12	9	11	10	11	13	10	9	8	9	8	13	11	17	17	18	10	12	12	8	8	8	9	9
tr|K2MMH1|K2MMH1_TRYCR	tr|K2MMH1|K2MMH1_TRYCR	1363	12	3	2	>tr|K2MMH1|K2MMH1_TRYCR Cytosolic leucyl aminopeptidase, putative,metallo-peptidase, Clan MF, Family M17, putative OS=Trypanosoma cruzi marinkellei OX=85056 GN=MOQ_009423 PE=4 SV=1	1	4	5	8	6	6	0	0	0	4	5	4	1	1	4	3	4	1	2	4	7	7	8	4	6	4	6	5	4	4	6	4	8	8	8	7	7	6	7	5	6	5	5
tr|K2MMN2|K2MMN2_TRYCR	tr|K2MMN2|K2MMN2_TRYCR	1365	6	2	2	>tr|K2MMN2|K2MMN2_TRYCR Uncharacterized protein OS=Trypanosoma cruzi marinkellei OX=85056 GN=MOQ_009355 PE=4 SV=1	1	2	2	2	2	2	0	0	0	3	2	3	1	0	2	2	1	2	2	2	2	2	2	1	2	3	3	2	3	2	2	2	4	2	4	1	1	1	2	2	2	2	3
tr|K2MMT1|K2MMT1_TRYCR	tr|K2MMT1|K2MMT1_TRYCR	1369	3	3	3	>tr|K2MMT1|K2MMT1_TRYCR Uncharacterized protein OS=Trypanosoma cruzi marinkellei OX=85056 GN=MOQ_007812 PE=3 SV=1	1	0	0	0	0	0	0	0	0	0	0	0	0	0	0	0	0	0	0	0	0	0	0	0	0	0	1	0	1	0	0	0	2	2	3	0	0	0	0	0	0	0	0
tr|K2MMZ3|K2MMZ3_TRYCR	tr|K2MMZ3|K2MMZ3_TRYCR	1370	5	4	4	>tr|K2MMZ3|K2MMZ3_TRYCR TPR_REGION domain-containing protein OS=Trypanosoma cruzi marinkellei OX=85056 GN=MOQ_007757 PE=4 SV=1	1	0	1	1	0	0	1	0	0	1	1	1	0	1	0	1	1	1	1	1	1	1	1	1	1	1	0	0	0	1	0	0	3	3	4	0	1	0	0	1	1	0	0
tr|K2MN28|K2MN28_TRYCR	tr|K2MN28|K2MN28_TRYCR	1372	5	2	2	>tr|K2MN28|K2MN28_TRYCR Cysteine peptidase (Fragment) OS=Trypanosoma cruzi marinkellei OX=85056 GN=MOQ_009222 PE=3 SV=1	1	1	2	1	1	1	2	2	2	2	2	1	1	1	1	1	1	1	1	1	1	1	2	1	2	2	1	1	1	2	1	1	5	5	4	2	1	1	2	2	2	1	2
tr|K2MNF6|K2MNF6_TRYCR	tr|K2MNF6|K2MNF6_TRYCR	1373	4	3	2	>tr|K2MNF6|K2MNF6_TRYCR UDP-sugar pyrophosphorylase OS=Trypanosoma cruzi marinkellei OX=85056 GN=MOQ_007609 PE=4 SV=1	1	0	1	1	1	0	2	0	1	0	1	0	2	1	0	0	0	1	1	1	1	0	0	1	0	0	1	1	0	1	1	1	3	2	2	1	2	2	0	1	1	2	0
tr|K2MNH7|K2MNH7_TRYCR	tr|K2MNH7|K2MNH7_TRYCR	1374	7	4	4	>tr|K2MNH7|K2MNH7_TRYCR Macro domain-containing protein OS=Trypanosoma cruzi marinkellei OX=85056 GN=MOQ_007585 PE=4 SV=1	1	1	2	3	1	1	0	0	0	0	0	1	0	0	1	1	1	1	2	1	2	3	3	0	1	1	1	1	2	2	2	1	4	3	4	1	2	2	2	2	2	2	2
tr|K2MP00|K2MP00_TRYCR	tr|K2MP00|K2MP00_TRYCR	1379	15	9	9	>tr|K2MP00|K2MP00_TRYCR Uncharacterized protein (Fragment) OS=Trypanosoma cruzi marinkellei OX=85056 GN=MOQ_007398 PE=4 SV=1	1	5	5	4	5	3	0	0	0	4	6	5	0	0	3	4	5	4	5	5	1	2	2	5	6	6	5	3	4	4	4	4	13	13	12	4	5	3	7	5	6	2	2
tr|K2MPT4|K2MPT4_TRYCR	tr|K2MPT4|K2MPT4_TRYCR	1384	4	3	3	>tr|K2MPT4|K2MPT4_TRYCR Uncharacterized protein OS=Trypanosoma cruzi marinkellei OX=85056 GN=MOQ_008639 PE=4 SV=1	1	1	1	1	0	1	0	0	0	1	1	2	0	0	0	1	1	1	1	1	1	0	1	1	1	1	1	1	1	1	1	1	4	3	4	1	1	1	1	1	1	1	1
tr|K2MPU9|K2MPU9_TRYCR;tr|Q4DC98|Q4DC98_TRYCC;tr|V5BCQ7|V5BCQ7_TRYCR	tr|K2MPU9|K2MPU9_TRYCR	1385	4;1;1	4;1;1	3;0;0	>tr|K2MPU9|K2MPU9_TRYCR Uncharacterized protein OS=Trypanosoma cruzi marinkellei OX=85056 GN=MOQ_008616 PE=4 SV=1	3	0	0	0	0	0	0	0	0	0	0	1	0	0	0	0	0	0	0	0	0	0	0	0	0	0	0	1	0	0	0	0	2	1	3	0	0	0	0	0	0	0	0
tr|K2MPX5|K2MPX5_TRYCR	tr|K2MPX5|K2MPX5_TRYCR	1386	4	4	2	>tr|K2MPX5|K2MPX5_TRYCR Uncharacterized protein OS=Trypanosoma cruzi marinkellei OX=85056 GN=MOQ_007126 PE=4 SV=1	1	1	1	1	0	2	0	0	0	0	0	0	0	0	1	1	1	0	0	0	1	0	0	0	2	2	1	1	0	0	0	1	3	2	3	1	0	1	2	1	1	1	1
tr|K2MQ95|K2MQ95_TRYCR	tr|K2MQ95|K2MQ95_TRYCR	1391	13	7	7	>tr|K2MQ95|K2MQ95_TRYCR NADH-cytochrome b5 reductase OS=Trypanosoma cruzi marinkellei OX=85056 GN=MOQ_006965 PE=3 SV=1	1	3	4	5	2	2	2	0	1	3	3	3	1	1	5	5	5	5	7	7	7	5	5	6	7	6	3	4	2	6	4	4	13	13	9	5	5	5	3	7	5	6	6
tr|K2MQL8|K2MQL8_TRYCR	tr|K2MQL8|K2MQL8_TRYCR	1393	48	3	3	>tr|K2MQL8|K2MQL8_TRYCR Elongation factor 2, putative (Fragment) OS=Trypanosoma cruzi marinkellei OX=85056 GN=MOQ_006823 PE=4 SV=1	1	37	38	36	30	37	29	25	29	36	39	38	27	26	36	37	38	30	39	37	36	35	36	36	39	39	39	36	35	41	42	43	37	38	38	44	42	41	38	34	38	41	40
tr|K2MQQ4|K2MQQ4_TRYCR	tr|K2MQQ4|K2MQQ4_TRYCR	1395	10	3	3	>tr|K2MQQ4|K2MQQ4_TRYCR Uncharacterized protein OS=Trypanosoma cruzi marinkellei OX=85056 GN=MOQ_008275 PE=4 SV=1	1	3	5	2	3	2	1	1	2	4	1	4	1	0	3	4	5	4	5	5	5	3	6	3	3	3	2	4	2	6	3	5	7	8	7	2	4	4	6	4	6	4	5
tr|K2MQW7|K2MQW7_TRYCR	tr|K2MQW7|K2MQW7_TRYCR	1401	17	3	2	>tr|K2MQW7|K2MQW7_TRYCR Fatty acyl CoA synthetase 2, putative OS=Trypanosoma cruzi marinkellei OX=85056 GN=MOQ_002147 PE=4 SV=1	1	9	8	8	6	9	2	2	1	6	6	7	4	3	9	8	8	5	7	2	9	10	9	7	7	7	11	10	8	7	7	6	13	12	12	5	5	5	10	12	10	11	12
tr|K2MRF9|K2MRF9_TRYCR	tr|K2MRF9|K2MRF9_TRYCR	1414	10	5	5	>tr|K2MRF9|K2MRF9_TRYCR Short chain dehydrogenase, putative OS=Trypanosoma cruzi marinkellei OX=85056 GN=MOQ_006590 PE=3 SV=1	1	3	4	3	2	3	1	1	2	3	3	3	1	1	2	3	3	2	4	5	4	4	4	2	2	2	4	3	4	3	3	3	7	9	7	4	3	3	5	5	5	4	4
tr|K2MRI8|K2MRI8_TRYCR	tr|K2MRI8|K2MRI8_TRYCR	1415	2	2	2	>tr|K2MRI8|K2MRI8_TRYCR Succinate dehydrogenase subunit OS=Trypanosoma cruzi marinkellei OX=85056 GN=MOQ_001874 PE=4 SV=1	1	0	0	0	0	0	0	0	0	0	0	0	0	0	0	0	0	0	0	0	1	1	1	0	0	0	0	0	0	0	0	0	2	2	2	0	0	0	0	0	0	1	1
tr|K2MSD5|K2MSD5_TRYCR	tr|K2MSD5|K2MSD5_TRYCR	1430	12	3	3	>tr|K2MSD5|K2MSD5_TRYCR Succinate dehydrogenase flavoprotein subunit OS=Trypanosoma cruzi marinkellei OX=85056 GN=MOQ_006211 PE=4 SV=1	1	9	7	6	3	4	1	1	2	4	4	4	1	1	6	5	7	7	7	9	7	6	5	4	5	2	4	4	4	4	6	7	5	4	4	6	7	7	6	7	6	5	5
tr|K2MSH2|K2MSH2_TRYCR	tr|K2MSH2|K2MSH2_TRYCR	1433	14	3	3	>tr|K2MSH2|K2MSH2_TRYCR Glucokinase OS=Trypanosoma cruzi marinkellei OX=85056 GN=MOQ_006183 PE=4 SV=1	1	8	7	2	3	5	1	1	1	7	5	7	0	0	5	7	5	4	8	6	8	6	9	2	2	2	7	8	6	8	9	9	9	6	6	7	8	7	2	4	4	6	2
tr|K2MSI8|K2MSI8_TRYCR	tr|K2MSI8|K2MSI8_TRYCR	1434	7	2	2	>tr|K2MSI8|K2MSI8_TRYCR GRAM domain-containing protein OS=Trypanosoma cruzi marinkellei OX=85056 GN=MOQ_006166 PE=4 SV=1	1	3	4	5	5	4	1	0	0	4	4	4	1	1	5	5	4	4	5	5	4	4	3	4	5	5	4	4	4	4	5	4	5	5	5	5	4	5	4	4	4	5	4
tr|K2MST3|K2MST3_TRYCR;tr|K2NU92|K2NU92_TRYCR;tr|Q4CTZ2|Q4CTZ2_TRYCC;tr|Q4CVQ8|Q4CVQ8_TRYCC;tr|Q4DF52|Q4DF52_TRYCC;tr|Q4D737|Q4D737_TRYCC	tr|K2MST3|K2MST3_TRYCR;tr|K2NU92|K2NU92_TRYCR	1438	3;3;1;1;1;1	3;3;1;1;1;1	3;3;1;1;1;1	>tr|K2MST3|K2MST3_TRYCR Uncharacterized protein OS=Trypanosoma cruzi marinkellei OX=85056 GN=MOQ_007509 PE=4 SV=1;>tr|K2NU92|K2NU92_TRYCR Uncharacterized protein OS=Trypanosoma cruzi marinkellei OX=85056 GN=MOQ_001251 PE=4 SV=1	6	1	1	1	1	1	0	0	0	1	1	1	1	1	0	1	0	1	1	0	1	1	1	0	0	0	1	1	1	1	1	1	3	3	3	0	1	1	1	1	1	1	0
tr|K2MSU8|K2MSU8_TRYCR	tr|K2MSU8|K2MSU8_TRYCR	1439	7	5	5	>tr|K2MSU8|K2MSU8_TRYCR Uncharacterized protein OS=Trypanosoma cruzi marinkellei OX=85056 GN=MOQ_006095 PE=4 SV=1	1	1	1	1	1	1	1	0	0	1	1	1	0	0	1	1	1	1	1	1	1	1	1	1	1	1	1	1	1	1	1	1	6	6	7	1	1	1	1	1	1	1	2
tr|K2MSX8|K2MSX8_TRYCR	tr|K2MSX8|K2MSX8_TRYCR	1442	22	12	12	>tr|K2MSX8|K2MSX8_TRYCR Calpain-like cysteine peptidase OS=Trypanosoma cruzi marinkellei OX=85056 GN=MOQ_006055 PE=3 SV=1	1	6	8	7	4	5	0	0	0	6	4	6	1	1	5	5	5	3	3	5	6	3	6	3	5	8	9	9	6	6	5	4	18	19	18	6	6	6	7	7	6	8	8
tr|K2MT28|K2MT28_TRYCR	tr|K2MT28|K2MT28_TRYCR	1444	8	7	7	>tr|K2MT28|K2MT28_TRYCR Uncharacterized protein OS=Trypanosoma cruzi marinkellei OX=85056 GN=MOQ_005985 PE=4 SV=1	1	0	1	0	1	1	0	0	0	2	2	2	0	0	0	0	0	1	1	1	0	0	0	1	1	1	0	0	1	1	1	1	6	5	6	2	2	2	0	1	1	0	0
tr|K2MTB2|K2MTB2_TRYCR	tr|K2MTB2|K2MTB2_TRYCR	1449	15	6	6	>tr|K2MTB2|K2MTB2_TRYCR Calpain-like cysteine peptidase OS=Trypanosoma cruzi marinkellei OX=85056 GN=MOQ_005872 PE=3 SV=1	1	6	8	5	2	2	0	0	0	3	0	2	1	2	6	7	5	0	1	0	6	4	3	1	0	1	4	5	2	0	0	0	12	12	12	0	0	0	4	5	5	7	6
tr|K2MTD5|K2MTD5_TRYCR	tr|K2MTD5|K2MTD5_TRYCR	1450	15	2	1	>tr|K2MTD5|K2MTD5_TRYCR Aminoacylase, putative,N-acyl-L-amino acid amidohydrolase, putative OS=Trypanosoma cruzi marinkellei OX=85056 GN=MOQ_007293 PE=4 SV=1	1	9	9	8	3	8	1	0	0	4	2	6	1	0	8	7	8	9	6	8	12	9	11	3	4	7	5	7	3	5	8	8	8	10	9	8	7	8	11	11	10	10	10
tr|K2MTN4|K2MTN4_TRYCR	tr|K2MTN4|K2MTN4_TRYCR	1456	6	6	6	>tr|K2MTN4|K2MTN4_TRYCR Uncharacterized protein OS=Trypanosoma cruzi marinkellei OX=85056 GN=MOQ_007198 PE=4 SV=1	1	0	0	0	0	0	1	1	0	0	0	0	0	0	0	0	0	0	0	0	0	0	0	0	0	0	0	0	0	0	0	1	4	4	6	0	0	0	0	0	1	0	0
tr|K2MTR3|K2MTR3_TRYCR	tr|K2MTR3|K2MTR3_TRYCR	1458	9	4	4	>tr|K2MTR3|K2MTR3_TRYCR 2-methoxy-6-polyprenyl-1,4-benzoquinol methylase, mitochondrial OS=Trypanosoma cruzi marinkellei OX=85056 GN=MOQ_007163 PE=3 SV=1	1	3	2	2	0	1	1	0	1	4	2	3	1	0	2	1	3	0	3	1	3	3	2	2	2	2	3	3	3	3	2	2	4	7	8	2	2	3	3	3	3	3	3
tr|K2MTS2|K2MTS2_TRYCR	tr|K2MTS2|K2MTS2_TRYCR	1459	27	2	2	>tr|K2MTS2|K2MTS2_TRYCR Glucose-6-phosphate isomerase OS=Trypanosoma cruzi marinkellei OX=85056 GN=MOQ_005695 PE=3 SV=1	1	14	17	15	9	16	7	5	5	13	11	13	3	2	14	13	15	13	18	14	12	11	11	16	17	19	14	13	13	16	17	13	19	18	20	16	16	16	18	19	18	9	9
tr|K2MTT7|K2MTT7_TRYCR	tr|K2MTT7|K2MTT7_TRYCR	1460	13	3	3	>tr|K2MTT7|K2MTT7_TRYCR Uncharacterized protein (Fragment) OS=Trypanosoma cruzi marinkellei OX=85056 GN=MOQ_001156 PE=4 SV=1	1	1	1	1	0	1	0	1	0	2	1	1	0	0	0	1	0	0	0	0	1	2	1	1	1	2	0	0	1	1	0	0	9	11	12	0	1	1	1	1	2	3	3
tr|K2MTU2|K2MTU2_TRYCR	tr|K2MTU2|K2MTU2_TRYCR	1461	4	4	1	>tr|K2MTU2|K2MTU2_TRYCR Abhydrolase_3 domain-containing protein OS=Trypanosoma cruzi marinkellei OX=85056 GN=MOQ_001144 PE=4 SV=1	1	0	0	0	0	0	0	0	0	0	0	2	0	0	0	0	0	0	1	0	1	1	1	0	0	1	0	1	0	1	0	0	3	4	2	2	0	0	2	0	1	0	0
tr|K2MTZ8|K2MTZ8_TRYCR	tr|K2MTZ8|K2MTZ8_TRYCR	1464	17	13	12	>tr|K2MTZ8|K2MTZ8_TRYCR Protein disulfide isomerase, putative OS=Trypanosoma cruzi marinkellei OX=85056 GN=MOQ_001066 PE=3 SV=1	1	3	2	3	2	2	2	1	1	2	2	2	0	0	2	3	2	2	2	2	2	2	2	1	1	1	2	1	2	3	3	3	13	14	15	3	2	2	2	2	2	2	2
tr|K2MU08|K2MU08_TRYCR	tr|K2MU08|K2MU08_TRYCR	1465	6	2	2	>tr|K2MU08|K2MU08_TRYCR Asparagine synthetase a, putative OS=Trypanosoma cruzi marinkellei OX=85056 GN=MOQ_001051 PE=4 SV=1	1	3	3	3	1	4	2	3	2	3	3	3	0	0	3	4	4	3	3	4	4	3	3	4	3	3	3	3	3	4	3	3	4	5	5	4	3	3	4	4	4	3	3
tr|K2MU84|K2MU84_TRYCR	tr|K2MU84|K2MU84_TRYCR	1467	9	6	6	>tr|K2MU84|K2MU84_TRYCR Uncharacterized protein (Fragment) OS=Trypanosoma cruzi marinkellei OX=85056 GN=MOQ_006941 PE=4 SV=1	1	0	1	2	2	1	0	0	0	0	0	0	1	0	1	2	1	0	1	0	2	2	2	0	0	1	2	3	2	1	1	1	8	6	7	1	1	1	2	0	1	3	2
tr|K2MUJ0|K2MUJ0_TRYCR	tr|K2MUJ0|K2MUJ0_TRYCR	1471	14	3	3	>tr|K2MUJ0|K2MUJ0_TRYCR Transaldolase OS=Trypanosoma cruzi marinkellei OX=85056 GN=MOQ_010286 PE=3 SV=1	1	7	6	4	4	5	2	2	3	5	4	4	1	2	6	6	4	3	4	4	5	6	4	9	10	9	4	4	6	9	6	7	4	9	9	10	9	9	5	5	5	6	5
tr|K2MUL4|K2MUL4_TRYCR;tr|K2LVD4|K2LVD4_TRYCR	tr|K2MUL4|K2MUL4_TRYCR;tr|K2LVD4|K2LVD4_TRYCR	1472	16;15	2;2	1;1	>tr|K2MUL4|K2MUL4_TRYCR Uncharacterized protein OS=Trypanosoma cruzi marinkellei OX=85056 GN=MOQ_000831 PE=4 SV=1;>tr|K2LVD4|K2LVD4_TRYCR Uncharacterized protein (Fragment) OS=Trypanosoma cruzi marinkellei OX=85056 GN=MOQ_009617 PE=4 SV=1	2	5	7	3	0	2	2	1	2	1	3	4	1	1	3	5	5	0	0	0	3	6	4	2	3	4	2	3	3	1	1	1	13	13	13	2	2	2	4	4	3	7	7
tr|K2MV71|K2MV71_TRYCR	tr|K2MV71|K2MV71_TRYCR	1481	13	4	4	>tr|K2MV71|K2MV71_TRYCR 2-oxoisovalerate dehydrogenase subunit alpha OS=Trypanosoma cruzi marinkellei OX=85056 GN=MOQ_005168 PE=3 SV=1	1	6	7	2	0	6	1	1	1	1	1	2	0	1	5	6	4	4	6	3	5	6	8	6	3	6	5	6	5	5	5	6	8	11	13	5	4	6	3	4	4	7	5
tr|K2MVB3|K2MVB3_TRYCR	tr|K2MVB3|K2MVB3_TRYCR	1483	16	5	5	>tr|K2MVB3|K2MVB3_TRYCR Glutamine synthetase, putative OS=Trypanosoma cruzi marinkellei OX=85056 GN=MOQ_000623 PE=3 SV=1	1	5	6	4	4	5	1	0	0	5	6	4	1	1	7	6	5	7	7	6	5	5	6	6	6	6	7	8	6	5	7	6	10	12	12	8	6	7	5	6	5	8	7
tr|K2MVC5|K2MVC5_TRYCR	tr|K2MVC5|K2MVC5_TRYCR	1487	4	2	2	>tr|K2MVC5|K2MVC5_TRYCR Uncharacterized protein OS=Trypanosoma cruzi marinkellei OX=85056 GN=MOQ_000610 PE=4 SV=1	1	1	1	0	0	2	0	0	0	2	1	1	0	0	0	0	1	0	1	0	0	0	0	1	2	2	0	0	2	2	1	1	3	3	3	2	2	2	0	1	0	2	0
tr|K2MVD9|K2MVD9_TRYCR	tr|K2MVD9|K2MVD9_TRYCR	1490	5	5	4	>tr|K2MVD9|K2MVD9_TRYCR Haloacid dehalogenase hydrolase, putative OS=Trypanosoma cruzi marinkellei OX=85056 GN=MOQ_000591 PE=4 SV=1	1	0	0	0	0	0	0	0	0	1	0	0	0	0	0	0	0	0	0	0	0	0	0	0	0	0	0	0	0	0	0	0	4	1	4	0	0	0	0	0	0	0	0
tr|K2MVI6|K2MVI6_TRYCR	tr|K2MVI6|K2MVI6_TRYCR	1494	15	2	2	>tr|K2MVI6|K2MVI6_TRYCR ABC transporter, putative OS=Trypanosoma cruzi marinkellei OX=85056 GN=MOQ_006497 PE=4 SV=1	1	11	9	9	7	9	0	0	0	9	9	12	1	2	9	8	8	8	12	11	12	9	11	7	8	9	9	7	9	8	9	8	14	14	14	11	10	11	11	11	11	10	11
tr|K2MVJ2|K2MVJ2_TRYCR	tr|K2MVJ2|K2MVJ2_TRYCR	1496	16	6	5	>tr|K2MVJ2|K2MVJ2_TRYCR Aminopeptidase, putative,metallo-peptidase, Clan MF, Family M17, putative OS=Trypanosoma cruzi marinkellei OX=85056 GN=MOQ_000515 PE=4 SV=1	1	8	8	5	3	7	3	2	3	4	8	4	1	2	7	9	7	3	7	5	6	8	7	2	3	3	7	8	5	5	6	5	14	12	13	5	5	6	5	5	4	9	7
tr|K2MVM3|K2MVM3_TRYCR	tr|K2MVM3|K2MVM3_TRYCR	1501	6	4	4	>tr|K2MVM3|K2MVM3_TRYCR 3-oxo-5-alpha-steroid 4-dehydrogenase, putative OS=Trypanosoma cruzi marinkellei OX=85056 GN=MOQ_005064 PE=4 SV=1	1	1	2	1	1	1	1	1	2	1	1	1	1	1	1	2	1	1	2	2	1	1	2	1	2	0	2	1	2	1	1	1	4	6	5	1	0	0	2	2	2	1	1
tr|K2MVR2|K2MVR2_TRYCR	tr|K2MVR2|K2MVR2_TRYCR	1503	5	2	2	>tr|K2MVR2|K2MVR2_TRYCR G-actin binding protein, putative,twinfilin, putative OS=Trypanosoma cruzi marinkellei OX=85056 GN=MOQ_000443 PE=4 SV=1	1	1	2	2	2	1	1	0	0	2	1	2	0	0	1	2	1	0	0	0	0	1	2	3	1	1	1	1	2	1	0	0	5	4	5	2	0	0	0	0	0	1	1
tr|K2MVS0|K2MVS0_TRYCR	tr|K2MVS0|K2MVS0_TRYCR	1504	21	7	7	>tr|K2MVS0|K2MVS0_TRYCR Heat shock protein, putative OS=Trypanosoma cruzi marinkellei OX=85056 GN=MOQ_004983 PE=4 SV=1	1	9	11	11	9	11	1	0	0	8	11	11	4	4	11	11	11	5	10	9	8	8	8	7	12	11	11	8	10	9	9	8	16	16	18	12	12	11	12	12	10	11	9
tr|K2MVT4|K2MVT4_TRYCR	tr|K2MVT4|K2MVT4_TRYCR	1505	20	4	4	>tr|K2MVT4|K2MVT4_TRYCR Prolyl-tRNA synthetase, putative,bifunctional aminoacyl-tRNA synthetase, putative OS=Trypanosoma cruzi marinkellei OX=85056 GN=MOQ_004963 PE=3 SV=1	1	7	10	6	6	7	4	4	5	12	7	9	5	6	9	7	6	5	8	8	9	7	8	11	15	14	7	10	6	9	6	7	10	11	11	8	7	6	8	9	6	8	5
tr|K2MVW8|K2MVW8_TRYCR	tr|K2MVW8|K2MVW8_TRYCR	1506	24	8	8	>tr|K2MVW8|K2MVW8_TRYCR Alcohol dehydrogenase, putative OS=Trypanosoma cruzi marinkellei OX=85056 GN=MOQ_004912 PE=4 SV=1	1	10	13	4	2	3	0	0	0	8	7	9	0	1	11	10	10	11	15	10	9	7	9	9	12	11	7	4	6	11	10	8	15	14	17	8	7	8	15	15	15	8	6
tr|K2MW26|K2MW26_TRYCR	tr|K2MW26|K2MW26_TRYCR	1513	29	2	2	>tr|K2MW26|K2MW26_TRYCR Pyruvate kinase OS=Trypanosoma cruzi marinkellei OX=85056 GN=MOQ_004839 PE=3 SV=1	1	13	15	18	9	17	8	6	5	19	19	18	7	5	21	18	20	13	16	12	14	8	11	12	17	19	16	11	14	17	16	13	16	14	17	18	16	13	11	11	13	14	12
tr|K2MW61|K2MW61_TRYCR	tr|K2MW61|K2MW61_TRYCR	1515	19	3	3	>tr|K2MW61|K2MW61_TRYCR OSM3-like kinesin, putative OS=Trypanosoma cruzi marinkellei OX=85056 GN=MOQ_006235 PE=4 SV=1	1	13	13	11	10	14	7	5	8	14	16	15	6	6	12	13	14	12	15	12	14	14	14	13	12	14	11	11	12	13	14	12	17	16	17	12	15	12	12	11	13	11	10
tr|K2MW65|K2MW65_TRYCR	tr|K2MW65|K2MW65_TRYCR	1516	4	2	2	>tr|K2MW65|K2MW65_TRYCR Uncharacterized protein OS=Trypanosoma cruzi marinkellei OX=85056 GN=MOQ_006231 PE=4 SV=1	1	2	2	0	0	0	0	0	0	1	0	2	0	0	0	0	0	1	1	0	1	1	1	0	2	2	1	1	2	1	2	2	1	2	3	0	0	0	2	1	1	0	0
tr|K2MWD2|K2MWD2_TRYCR	tr|K2MWD2|K2MWD2_TRYCR	1522	28	5	5	>tr|K2MWD2|K2MWD2_TRYCR Unc104-like kinesin, putative OS=Trypanosoma cruzi marinkellei OX=85056 GN=MOQ_006178 PE=4 SV=1	1	8	11	10	4	10	2	1	1	16	12	13	5	3	3	3	5	4	8	8	10	7	5	5	8	12	5	3	4	7	3	5	12	10	16	3	3	4	18	17	19	11	11
tr|K2MWL8|K2MWL8_TRYCR	tr|K2MWL8|K2MWL8_TRYCR	1527	22	2	2	>tr|K2MWL8|K2MWL8_TRYCR Target of rapamycin kinase (TOR) kinase 3, putative OS=Trypanosoma cruzi marinkellei OX=85056 GN=MOQ_006092 PE=4 SV=1	1	12	14	12	9	14	5	3	3	14	11	12	3	2	13	15	15	7	15	11	12	11	12	13	11	13	14	13	15	12	12	15	16	13	14	10	12	13	11	11	13	15	12
tr|K2MWN4|K2MWN4_TRYCR	tr|K2MWN4|K2MWN4_TRYCR	1528	10	4	3	>tr|K2MWN4|K2MWN4_TRYCR Uncharacterized protein OS=Trypanosoma cruzi marinkellei OX=85056 GN=MOQ_006060 PE=3 SV=1	1	4	2	3	1	3	1	0	1	3	2	2	0	0	2	2	1	1	1	1	3	2	2	1	2	4	2	3	2	2	3	3	5	6	6	3	2	2	2	3	3	2	2
tr|K2MWQ9|K2MWQ9_TRYCR	tr|K2MWQ9|K2MWQ9_TRYCR	1532	18	2	2	>tr|K2MWQ9|K2MWQ9_TRYCR Dihydrolipoamide acetyltransferase, putative OS=Trypanosoma cruzi marinkellei OX=85056 GN=MOQ_004630 PE=4 SV=1	1	11	13	12	9	12	0	0	2	8	11	9	2	2	12	10	13	7	10	10	7	9	8	6	12	9	13	11	9	9	11	8	13	14	14	12	14	13	10	8	7	10	6
tr|K2MXC9|K2MXC9_TRYCR	tr|K2MXC9|K2MXC9_TRYCR	1542	6	3	2	>tr|K2MXC9|K2MXC9_TRYCR Proteasome subunit beta OS=Trypanosoma cruzi marinkellei OX=85056 GN=MOQ_004398 PE=3 SV=1	1	2	2	2	2	2	1	1	1	3	2	2	1	1	2	2	2	3	3	3	2	2	2	2	2	2	2	2	2	2	3	3	4	4	4	2	2	2	2	3	2	2	2
tr|K2MXI7|K2MXI7_TRYCR	tr|K2MXI7|K2MXI7_TRYCR	1543	4	2	2	>tr|K2MXI7|K2MXI7_TRYCR Glyceraldehyde-3-phosphate dehydrogenase, putative OS=Trypanosoma cruzi marinkellei OX=85056 GN=MOQ_004312 PE=3 SV=1	1	2	1	0	1	0	0	0	0	1	1	1	0	0	0	0	1	1	1	1	0	1	1	0	0	0	2	2	1	1	1	1	3	3	2	0	0	1	1	1	1	0	1
tr|K2MXK3|K2MXK3_TRYCR	tr|K2MXK3|K2MXK3_TRYCR	1544	5	3	3	>tr|K2MXK3|K2MXK3_TRYCR Uncharacterized protein OS=Trypanosoma cruzi marinkellei OX=85056 GN=MOQ_004301 PE=4 SV=1	1	0	1	2	0	2	0	0	0	1	0	1	0	0	0	1	0	0	0	0	0	0	1	0	1	1	2	1	2	0	0	0	4	4	4	2	1	0	1	1	1	1	1
tr|K2MXP0|K2MXP0_TRYCR	tr|K2MXP0|K2MXP0_TRYCR	1548	38	4	4	>tr|K2MXP0|K2MXP0_TRYCR Phosphotransferase OS=Trypanosoma cruzi marinkellei OX=85056 GN=MOQ_005616 PE=3 SV=1	1	26	29	23	21	25	8	9	10	23	23	23	7	8	27	28	30	25	29	29	24	26	23	29	28	29	24	23	21	30	28	28	31	31	32	28	29	30	24	27	28	24	25
tr|K2MXT0|K2MXT0_TRYCR	tr|K2MXT0|K2MXT0_TRYCR	1551	14	4	4	>tr|K2MXT0|K2MXT0_TRYCR NTF2 domain-containing protein OS=Trypanosoma cruzi marinkellei OX=85056 GN=MOQ_005598 PE=4 SV=1	1	7	9	7	6	7	3	2	3	7	7	8	0	1	8	7	6	5	6	7	7	8	7	7	8	7	6	6	7	8	9	6	9	8	8	7	4	8	6	8	6	6	6
tr|K2MY51|K2MY51_TRYCR	tr|K2MY51|K2MY51_TRYCR	1557	20	4	3	>tr|K2MY51|K2MY51_TRYCR Uncharacterized protein OS=Trypanosoma cruzi marinkellei OX=85056 GN=MOQ_009008 PE=4 SV=1	1	10	11	10	8	11	7	7	8	11	9	10	5	8	10	9	9	10	11	9	10	8	10	10	11	9	10	10	9	12	8	12	15	16	15	10	13	9	10	11	9	11	12
tr|K2MYD1|K2MYD1_TRYCR	tr|K2MYD1|K2MYD1_TRYCR	1561	7	2	2	>tr|K2MYD1|K2MYD1_TRYCR Superoxide dismutase OS=Trypanosoma cruzi marinkellei OX=85056 GN=MOQ_008923 PE=3 SV=1	1	2	3	3	4	5	2	1	2	2	1	2	0	0	3	3	4	2	2	1	1	1	3	2	3	2	5	5	4	3	1	1	7	6	7	3	4	1	5	4	4	3	2
tr|K2MYG4|K2MYG4_TRYCR	tr|K2MYG4|K2MYG4_TRYCR	1563	13	2	2	>tr|K2MYG4|K2MYG4_TRYCR Proteasome subunit alpha type (Fragment) OS=Trypanosoma cruzi marinkellei OX=85056 GN=MOQ_005333 PE=3 SV=1	1	6	6	4	6	6	7	5	6	6	6	6	4	4	6	5	4	4	5	5	6	4	8	3	5	4	5	6	5	7	6	5	6	8	6	6	6	6	4	5	4	6	7
tr|K2MYX3|K2MYX3_TRYCR	tr|K2MYX3|K2MYX3_TRYCR	1571	3	2	2	>tr|K2MYX3|K2MYX3_TRYCR Bifunctional NAD(P)H-hydrate repair enzyme OS=Trypanosoma cruzi marinkellei OX=85056 GN=MOQ_008732 PE=3 SV=1	1	1	1	1	1	1	0	0	0	1	0	0	0	0	1	1	1	0	1	1	1	1	1	0	0	1	1	0	1	1	1	1	2	2	2	1	1	1	1	1	1	1	1
tr|K2MYZ1|K2MYZ1_TRYCR	tr|K2MYZ1|K2MYZ1_TRYCR	1572	13	7	7	>tr|K2MYZ1|K2MYZ1_TRYCR Proteasome activator protein pa26, putative OS=Trypanosoma cruzi marinkellei OX=85056 GN=MOQ_003853 PE=4 SV=1	1	4	5	4	4	5	1	1	1	4	3	4	2	2	6	4	5	5	5	5	5	3	4	3	4	4	4	3	4	3	5	4	9	11	10	5	5	4	5	4	5	5	4
tr|K2MZ40|K2MZ40_TRYCR	tr|K2MZ40|K2MZ40_TRYCR	1575	10	3	3	>tr|K2MZ40|K2MZ40_TRYCR Thymidylate_kin domain-containing protein OS=Trypanosoma cruzi marinkellei OX=85056 GN=MOQ_003795 PE=4 SV=1	1	3	5	4	2	5	0	0	0	4	5	4	0	0	3	4	3	4	4	3	2	2	3	2	4	3	3	2	2	1	2	1	4	5	6	1	3	3	7	7	7	3	4
tr|K2MZ83|K2MZ83_TRYCR	tr|K2MZ83|K2MZ83_TRYCR	1576	5	2	2	>tr|K2MZ83|K2MZ83_TRYCR NAD(P)-dependent oxidoreductase, putative OS=Trypanosoma cruzi marinkellei OX=85056 GN=MOQ_008608 PE=3 SV=1	1	2	2	0	0	1	1	0	1	0	1	1	0	1	2	1	2	1	2	1	0	0	1	0	0	2	0	1	1	2	1	0	2	2	2	0	1	1	2	1	1	1	0
tr|K2MZK1|K2MZK1_TRYCR	tr|K2MZK1|K2MZK1_TRYCR	1587	22	4	4	>tr|K2MZK1|K2MZK1_TRYCR Heat shock protein, putative OS=Trypanosoma cruzi marinkellei OX=85056 GN=MOQ_004982 PE=4 SV=1	1	9	12	11	8	15	6	4	5	13	11	13	7	8	12	11	12	9	10	14	13	11	9	10	11	11	10	13	9	8	7	8	16	15	15	11	10	8	11	11	8	9	10
tr|K2MZK2|K2MZK2_TRYCR;tr|Q4CL84|Q4CL84_TRYCC	tr|K2MZK2|K2MZK2_TRYCR	1588	12;2	3;0	3;0	>tr|K2MZK2|K2MZK2_TRYCR N-acetylglucosamine-6-phosphate deacetylase-like protein, putative OS=Trypanosoma cruzi marinkellei OX=85056 GN=MOQ_008450 PE=4 SV=1	2	6	7	2	1	3	0	1	1	7	4	6	1	1	4	6	7	7	9	8	7	7	8	6	7	7	8	8	7	9	8	8	6	6	8	9	9	9	6	5	5	7	6
tr|K2MZW3|K2MZW3_TRYCR	tr|K2MZW3|K2MZW3_TRYCR	1595	7	3	3	>tr|K2MZW3|K2MZW3_TRYCR Uncharacterized protein OS=Trypanosoma cruzi marinkellei OX=85056 GN=MOQ_004849 PE=3 SV=1	1	0	0	2	0	2	1	0	1	1	0	3	0	0	1	1	2	1	3	2	2	1	1	1	1	0	0	1	1	1	1	0	4	4	5	1	1	2	2	2	2	1	2
tr|K2N002|K2N002_TRYCR	tr|K2N002|K2N002_TRYCR	1599	7	2	2	>tr|K2N002|K2N002_TRYCR Acyl-CoA dehydrogenase, mitochondrial, putative OS=Trypanosoma cruzi marinkellei OX=85056 GN=MOQ_008310 PE=4 SV=1	1	1	2	2	0	2	0	0	0	2	1	1	1	1	1	2	2	1	3	3	3	3	2	1	2	2	3	3	1	1	2	1	5	4	6	1	2	3	1	1	2	2	2
tr|K2N0C8|K2N0C8_TRYCR	tr|K2N0C8|K2N0C8_TRYCR	1608	8	4	4	>tr|K2N0C8|K2N0C8_TRYCR Fatty acyl CoA synthetase, putative OS=Trypanosoma cruzi marinkellei OX=85056 GN=MOQ_003307 PE=4 SV=1	1	2	3	2	1	2	1	1	1	3	1	3	1	1	2	3	3	2	2	1	3	3	1	3	3	4	3	3	2	4	3	2	8	8	8	3	3	4	3	2	3	3	3
tr|K2N0E5|K2N0E5_TRYCR	tr|K2N0E5|K2N0E5_TRYCR	1609	10	3	3	>tr|K2N0E5|K2N0E5_TRYCR Quinone oxidoreductase, putative OS=Trypanosoma cruzi marinkellei OX=85056 GN=MOQ_003283 PE=4 SV=1	1	7	3	4	1	3	0	0	0	5	4	3	1	2	4	5	3	3	5	2	1	1	2	3	3	4	5	6	3	5	6	5	6	6	7	5	6	5	3	5	4	2	2
tr|K2N0T4|K2N0T4_TRYCR	tr|K2N0T4|K2N0T4_TRYCR	1614	13	3	2	>tr|K2N0T4|K2N0T4_TRYCR Uncharacterized protein OS=Trypanosoma cruzi marinkellei OX=85056 GN=MOQ_003109 PE=4 SV=1	1	6	9	8	5	9	1	1	1	8	8	8	2	2	9	9	9	5	8	6	5	7	8	8	8	9	5	6	5	10	9	8	8	9	8	8	10	9	10	9	10	10	10
tr|K2N0Y3|K2N0Y3_TRYCR;tr|A0A422NQ76|A0A422NQ76_TRYRA;tr|A0A061J8M7|A0A061J8M7_TRYRA;tr|Q4DP38|Q4DP38_TRYCC	tr|K2N0Y3|K2N0Y3_TRYCR;tr|A0A422NQ76|A0A422NQ76_TRYRA;tr|A0A061J8M7|A0A061J8M7_TRYRA;tr|Q4DP38|Q4DP38_TRYCC	1617	4;2;2;2	2;0;0;0	2;0;0;0	>tr|K2N0Y3|K2N0Y3_TRYCR Uncharacterized protein OS=Trypanosoma cruzi marinkellei OX=85056 GN=MOQ_004560 PE=4 SV=1;>tr|A0A422NQ76|A0A422NQ76_TRYRA Uncharacterized protein OS=Trypanosoma rangeli OX=5698 GN=TraAM80_03230 PE=4 SV=1;>tr|A0A061J8M7|A0A061J8M7_TR	4	2	2	1	0	1	0	0	0	1	0	0	0	0	0	2	1	1	1	0	1	0	1	0	0	1	0	2	0	0	1	0	3	3	2	0	0	0	1	2	1	1	2
tr|K2N182|K2N182_TRYCR	tr|K2N182|K2N182_TRYCR	1626	13	4	4	>tr|K2N182|K2N182_TRYCR Phenylalanyl-tRNA synthetase alpha chain, putative OS=Trypanosoma cruzi marinkellei OX=85056 GN=MOQ_002961 PE=4 SV=1	1	5	5	3	3	3	1	0	0	6	4	7	0	0	4	4	6	5	5	4	4	3	1	4	4	5	6	4	0	5	5	4	6	7	7	2	3	2	3	2	2	5	5
tr|K2N1A3|K2N1A3_TRYCR	tr|K2N1A3|K2N1A3_TRYCR	1629	19	6	6	>tr|K2N1A3|K2N1A3_TRYCR Gim5A protein, putative,glycosomal membrane protein, putative OS=Trypanosoma cruzi marinkellei OX=85056 GN=MOQ_004407 PE=4 SV=1	1	13	12	10	8	9	8	5	7	11	10	12	5	5	10	9	9	11	12	11	11	11	10	7	10	9	11	13	10	12	11	12	18	17	17	10	10	10	10	10	9	11	12
tr|K2N1H7|K2N1H7_TRYCR	tr|K2N1H7|K2N1H7_TRYCR	1632	8	1	1	>tr|K2N1H7|K2N1H7_TRYCR Retrotransposon hot spot (RHS) protein, putative (Fragment) OS=Trypanosoma cruzi marinkellei OX=85056 GN=MOQ_007852 PE=4 SV=1	1	4	3	1	1	1	0	0	0	0	0	0	0	0	1	1	1	1	2	3	0	0	1	0	1	2	0	0	0	2	3	3	3	2	3	3	4	3	3	4	3	1	0
tr|K2N1M7|K2N1M7_TRYCR	tr|K2N1M7|K2N1M7_TRYCR	1636	19	3	2	>tr|K2N1M7|K2N1M7_TRYCR Glucosamine-6-phosphate isomerase OS=Trypanosoma cruzi marinkellei OX=85056 GN=MOQ_002751 PE=3 SV=1	1	12	13	13	5	12	3	2	3	9	11	10	1	1	12	10	12	8	13	8	9	9	10	8	10	10	10	9	8	13	12	11	14	15	14	14	16	13	16	15	14	9	10
tr|K2N1X8|K2N1X8_TRYCR	tr|K2N1X8|K2N1X8_TRYCR	1640	17	2	2	>tr|K2N1X8|K2N1X8_TRYCR 60S acidic ribosomal protein P0 OS=Trypanosoma cruzi marinkellei OX=85056 GN=MOQ_004185 PE=3 SV=1	1	11	10	8	9	10	10	9	9	13	11	12	8	8	11	14	10	7	12	9	12	11	12	11	13	10	11	10	11	11	15	12	13	14	13	10	12	13	9	9	10	11	9
tr|K2N241|K2N241_TRYCR	tr|K2N241|K2N241_TRYCR	1645	12	6	4	>tr|K2N241|K2N241_TRYCR Isovaleryl-coA dehydrogenase, putative OS=Trypanosoma cruzi marinkellei OX=85056 GN=MOQ_004134 PE=3 SV=1	1	1	1	2	1	5	0	0	0	4	5	6	2	3	4	3	3	2	2	2	4	3	3	1	5	4	5	8	5	5	2	3	7	10	9	4	3	3	4	5	3	4	4
tr|K2N245|K2N245_TRYCR	tr|K2N245|K2N245_TRYCR	1646	15	5	5	>tr|K2N245|K2N245_TRYCR Regulatory subunit of protein kinase a-like protein, putative OS=Trypanosoma cruzi marinkellei OX=85056 GN=MOQ_002548 PE=4 SV=1	1	7	7	8	5	7	2	2	2	7	5	6	1	1	8	5	8	4	5	5	5	5	5	5	6	7	8	5	8	4	6	4	11	12	12	8	8	6	9	8	8	8	8
tr|K2N2A2|K2N2A2_TRYCR	tr|K2N2A2|K2N2A2_TRYCR	1649	6	5	4	>tr|K2N2A2|K2N2A2_TRYCR FAD-binding PCMH-type domain-containing protein OS=Trypanosoma cruzi marinkellei OX=85056 GN=MOQ_007576 PE=4 SV=1	1	1	1	0	0	0	0	0	0	0	0	0	0	0	0	0	0	0	0	0	1	2	1	0	1	0	1	0	1	0	0	0	2	2	4	0	0	0	1	1	1	2	2
tr|K2N6K9|K2N6K9_TRYCR;tr|K2N2W0|K2N2W0_TRYCR	tr|K2N6K9|K2N6K9_TRYCR;tr|K2N2W0|K2N2W0_TRYCR	1652	16;16	3;3	3;3	>tr|K2N6K9|K2N6K9_TRYCR Spermidine synthase, putative OS=Trypanosoma cruzi marinkellei OX=85056 GN=MOQ_005885 PE=3 SV=1;>tr|K2N2W0|K2N2W0_TRYCR Spermidine synthase, putative OS=Trypanosoma cruzi marinkellei OX=85056 GN=MOQ_007312 PE=3 SV=1	2	3	4	3	4	5	1	1	1	11	9	10	0	1	4	5	6	10	11	7	10	11	12	4	6	7	3	2	2	5	5	3	8	9	8	1	3	4	3	2	1	9	9
tr|K2N382|K2N382_TRYCR	tr|K2N382|K2N382_TRYCR	1662	13	5	5	>tr|K2N382|K2N382_TRYCR 60S ribosomal protein L7a OS=Trypanosoma cruzi marinkellei OX=85056 GN=MOQ_007171 PE=3 SV=1	1	8	8	8	5	8	5	4	5	7	7	8	5	5	8	8	8	5	8	7	8	7	7	5	9	9	8	7	6	9	9	9	10	11	11	9	9	9	7	8	7	8	8
tr|K2N393|K2N393_TRYCR	tr|K2N393|K2N393_TRYCR	1663	20	2	2	>tr|K2N393|K2N393_TRYCR Chaperonin HSP60/CNP60, putative (Fragment) OS=Trypanosoma cruzi marinkellei OX=85056 GN=MOQ_003732 PE=3 SV=1	1	16	16	14	12	16	11	12	10	16	17	15	12	14	18	16	15	14	15	14	16	17	16	14	16	15	17	16	17	17	16	13	17	16	18	16	18	15	15	16	16	18	13
tr|K2N3A5|K2N3A5_TRYCR	tr|K2N3A5|K2N3A5_TRYCR	1664	7	2	2	>tr|K2N3A5|K2N3A5_TRYCR Phosphomannomutase OS=Trypanosoma cruzi marinkellei OX=85056 GN=MOQ_003723 PE=3 SV=1	1	2	1	2	1	2	0	0	0	2	2	3	0	0	2	2	1	2	3	3	3	3	3	4	4	3	1	2	0	1	0	2	6	5	3	1	2	1	3	3	1	2	2
tr|K2N445|K2N445_TRYCR	tr|K2N445|K2N445_TRYCR	1672	30	2	2	>tr|K2N445|K2N445_TRYCR Uncharacterized protein OS=Trypanosoma cruzi marinkellei OX=85056 GN=MOQ_003472 PE=4 SV=1	1	12	9	12	14	14	8	5	7	23	24	22	5	5	9	8	9	8	13	10	18	14	17	17	18	17	8	8	13	15	17	15	15	13	12	15	16	17	12	11	11	5	7
tr|K2N4H9|K2N4H9_TRYCR	tr|K2N4H9|K2N4H9_TRYCR	1676	8	6	6	>tr|K2N4H9|K2N4H9_TRYCR Carboxypeptidase OS=Trypanosoma cruzi marinkellei OX=85056 GN=MOQ_006654 PE=3 SV=1	1	2	2	2	2	2	0	0	0	1	1	1	0	0	1	1	1	1	1	1	2	1	2	2	2	2	1	3	1	2	1	1	8	8	7	3	2	2	1	1	1	1	1
tr|K2N4N3|K2N4N3_TRYCR	tr|K2N4N3|K2N4N3_TRYCR	1678	16	3	3	>tr|K2N4N3|K2N4N3_TRYCR Serine/threonine protein kinase, putative,protein kinase, putative OS=Trypanosoma cruzi marinkellei OX=85056 GN=MOQ_003211 PE=3 SV=1	1	8	5	9	8	6	6	6	6	8	5	7	4	5	8	7	6	6	6	6	5	6	7	8	6	7	6	5	6	9	8	5	11	11	11	9	10	8	9	7	8	6	6
tr|K2N4Q5|K2N4Q5_TRYCR	tr|K2N4Q5|K2N4Q5_TRYCR	1682	26	4	4	>tr|K2N4Q5|K2N4Q5_TRYCR Leucyl-tRNA synthetase, putative OS=Trypanosoma cruzi marinkellei OX=85056 GN=MOQ_006563 PE=3 SV=1	1	13	15	13	7	12	3	3	2	11	10	16	4	4	10	12	14	7	9	10	11	10	10	11	13	19	14	13	13	12	8	8	17	18	17	11	10	14	9	11	11	12	11
tr|K2N4R7|K2N4R7_TRYCR	tr|K2N4R7|K2N4R7_TRYCR	1685	9	3	3	>tr|K2N4R7|K2N4R7_TRYCR Uncharacterized protein OS=Trypanosoma cruzi marinkellei OX=85056 GN=MOQ_006543 PE=4 SV=1	1	2	4	2	1	2	1	2	1	3	1	4	2	2	1	3	3	5	6	6	4	2	3	2	2	3	2	4	2	1	3	3	6	6	7	2	2	1	3	3	2	3	4
tr|K2N4R8|K2N4R8_TRYCR	tr|K2N4R8|K2N4R8_TRYCR	1686	4	2	2	>tr|K2N4R8|K2N4R8_TRYCR TPK_B1_binding domain-containing protein OS=Trypanosoma cruzi marinkellei OX=85056 GN=MOQ_002368 PE=4 SV=1	1	2	2	1	1	0	0	0	0	0	0	0	0	0	1	1	1	0	2	2	0	1	0	0	0	0	2	2	2	0	0	0	2	1	3	1	1	1	2	2	2	0	0
tr|K2N4S8|K2N4S8_TRYCR;tr|K2M1L6|K2M1L6_TRYCR;tr|K2NQJ3|K2NQJ3_TRYCR	tr|K2N4S8|K2N4S8_TRYCR	1687	5;2;2	4;2;2	0;0;0	>tr|K2N4S8|K2N4S8_TRYCR Retrotransposon hot spot (RHS) protein, putative (Fragment) OS=Trypanosoma cruzi marinkellei OX=85056 GN=MOQ_006527 PE=4 SV=1	3	0	0	0	0	1	0	0	0	0	0	0	0	1	1	1	1	0	1	2	0	0	0	1	1	0	0	0	0	1	0	0	4	3	3	1	0	1	1	1	1	1	0
tr|K2NSK3|K2NSK3_TRYCR;tr|K2N4T9|K2N4T9_TRYCR	tr|K2NSK3|K2NSK3_TRYCR;tr|K2N4T9|K2N4T9_TRYCR	1688	6;6	6;6	6;6	>tr|K2NSK3|K2NSK3_TRYCR Uncharacterized protein OS=Trypanosoma cruzi marinkellei OX=85056 GN=MOQ_004206 PE=4 SV=1;>tr|K2N4T9|K2N4T9_TRYCR Uncharacterized protein OS=Trypanosoma cruzi marinkellei OX=85056 GN=MOQ_006515 PE=4 SV=1	2	0	0	0	0	0	0	1	1	0	0	0	1	0	0	0	0	0	0	0	1	0	0	1	0	0	0	0	0	0	0	0	5	5	6	0	0	0	0	0	0	0	0
tr|K2N533|K2N533_TRYCR	tr|K2N533|K2N533_TRYCR	1693	17	3	2	>tr|K2N533|K2N533_TRYCR Uncharacterized protein OS=Trypanosoma cruzi marinkellei OX=85056 GN=MOQ_003072 PE=4 SV=1	1	8	10	7	5	6	2	1	2	10	10	9	1	2	9	8	7	4	8	11	7	7	4	6	6	6	8	10	10	10	7	6	13	14	12	8	6	10	8	9	10	7	7
tr|K2N586|K2N586_TRYCR	tr|K2N586|K2N586_TRYCR	1694	11	5	5	>tr|K2N586|K2N586_TRYCR Hsc70-interacting protein, putative OS=Trypanosoma cruzi marinkellei OX=85056 GN=MOQ_003023 PE=4 SV=1	1	6	4	5	2	5	0	1	2	4	4	6	3	3	3	4	3	2	4	5	3	3	4	4	4	5	5	5	3	4	3	3	9	10	11	5	5	5	5	4	4	5	6
tr|K2N5R5|K2N5R5_TRYCR	tr|K2N5R5|K2N5R5_TRYCR	1699	6	5	4	>tr|K2N5R5|K2N5R5_TRYCR Aminopeptidase, putative,metallo-peptidase, Clan MF, Family M17, putative OS=Trypanosoma cruzi marinkellei OX=85056 GN=MOQ_006221 PE=4 SV=1	1	2	2	1	0	2	2	2	1	1	2	2	2	2	1	2	2	0	0	2	2	0	2	1	1	1	2	2	2	1	0	1	6	4	5	0	1	0	2	2	0	2	1
tr|K2N612|K2N612_TRYCR	tr|K2N612|K2N612_TRYCR	1702	4	2	2	>tr|K2N612|K2N612_TRYCR Kinetoplast-associated protein OS=Trypanosoma cruzi marinkellei OX=85056 GN=MOQ_002710 PE=4 SV=1	1	2	2	1	1	2	0	0	0	1	1	1	1	1	2	2	2	2	1	2	1	1	2	1	1	1	1	2	2	2	2	2	3	4	4	2	2	2	1	1	1	0	0
tr|K2N768|K2N768_TRYCR	tr|K2N768|K2N768_TRYCR	1721	28	9	9	>tr|K2N768|K2N768_TRYCR Cytochrome c oxidase subunit IV, putative OS=Trypanosoma cruzi marinkellei OX=85056 GN=MOQ_005683 PE=4 SV=1	1	15	15	15	13	14	11	12	11	18	19	16	9	7	16	15	16	15	15	15	14	16	14	16	16	19	15	16	15	16	16	15	26	27	25	16	16	17	15	14	15	15	16
tr|K2N810|K2N810_TRYCR	tr|K2N810|K2N810_TRYCR	1726	15	2	2	>tr|K2N810|K2N810_TRYCR Ribonucleoside-diphosphate reductase small chain, putative OS=Trypanosoma cruzi marinkellei OX=85056 GN=MOQ_005267 PE=4 SV=1	1	3	7	8	5	6	1	2	1	3	3	2	2	0	10	10	9	9	10	10	3	3	4	9	7	8	8	6	8	11	8	8	6	3	6	10	11	9	10	11	10	5	4
tr|K2N8I0|K2N8I0_TRYCR;tr|Q4E2J6|Q4E2J6_TRYCC;tr|V5BCI2|V5BCI2_TRYCR	tr|K2N8I0|K2N8I0_TRYCR;tr|Q4E2J6|Q4E2J6_TRYCC;tr|V5BCI2|V5BCI2_TRYCR	1728	4;3;2	4;3;2	4;3;2	>tr|K2N8I0|K2N8I0_TRYCR Membrane-bound acid phosphatase 2, putative OS=Trypanosoma cruzi marinkellei OX=85056 GN=MOQ_005114 PE=3 SV=1;>tr|Q4E2J6|Q4E2J6_TRYCC Membrane-bound acid phosphatase 2, putative OS=Trypanosoma cruzi (strain CL Brener) OX=353153 GN=T	3	0	0	0	0	0	0	0	0	0	0	0	0	0	0	0	0	0	0	0	0	0	0	0	0	0	0	0	0	0	0	0	4	2	3	0	0	0	0	0	0	0	0
tr|K2N8P9|K2N8P9_TRYCR	tr|K2N8P9|K2N8P9_TRYCR	1729	27	9	9	>tr|K2N8P9|K2N8P9_TRYCR Uncharacterized protein OS=Trypanosoma cruzi marinkellei OX=85056 GN=MOQ_005043 PE=4 SV=1	1	14	16	13	14	15	8	8	8	15	14	17	7	9	15	14	16	10	15	14	9	13	12	13	12	11	15	15	14	12	15	16	22	24	23	14	14	15	14	16	14	16	14
tr|K2N8U3|K2N8U3_TRYCR;tr|A0A061IW18|A0A061IW18_TRYRA	tr|K2N8U3|K2N8U3_TRYCR	1730	8;2	2;1	1;0	>tr|K2N8U3|K2N8U3_TRYCR Fe2OG dioxygenase domain-containing protein OS=Trypanosoma cruzi marinkellei OX=85056 GN=MOQ_002312 PE=3 SV=1	2	3	3	3	5	3	2	2	2	4	4	4	3	2	5	4	3	5	6	4	4	2	4	3	1	2	3	3	2	4	4	4	5	4	4	3	2	5	3	3	3	4	3
tr|K2N8Y7|K2N8Y7_TRYCR	tr|K2N8Y7|K2N8Y7_TRYCR	1732	17	4	4	>tr|K2N8Y7|K2N8Y7_TRYCR Citrate synthase OS=Trypanosoma cruzi marinkellei OX=85056 GN=MOQ_004906 PE=3 SV=1	1	6	8	7	7	8	2	3	3	8	6	9	2	2	10	9	6	3	5	3	7	6	6	0	3	3	6	8	4	6	7	6	12	11	10	7	6	6	8	6	7	7	6
tr|K2N8Z8|K2N8Z8_TRYCR	tr|K2N8Z8|K2N8Z8_TRYCR	1734	4	2	2	>tr|K2N8Z8|K2N8Z8_TRYCR Uncharacterized protein OS=Trypanosoma cruzi marinkellei OX=85056 GN=MOQ_004891 PE=4 SV=1	1	1	1	1	1	1	0	0	0	0	0	0	0	0	0	0	0	0	1	0	0	2	1	1	0	1	1	0	1	1	0	0	2	1	4	1	1	1	0	0	0	2	0
tr|K2N974|K2N974_TRYCR	tr|K2N974|K2N974_TRYCR	1737	4	2	2	>tr|K2N974|K2N974_TRYCR Clathrin light chain OS=Trypanosoma cruzi marinkellei OX=85056 GN=MOQ_004787 PE=3 SV=1	1	0	1	1	0	0	0	0	0	1	1	1	0	0	1	1	0	1	1	0	1	1	0	1	2	1	1	1	1	1	2	1	4	4	3	1	1	1	0	0	0	0	1
tr|K2N987|K2N987_TRYCR	tr|K2N987|K2N987_TRYCR	1738	12	1	1	>tr|K2N987|K2N987_TRYCR RNA-binding protein, putative OS=Trypanosoma cruzi marinkellei OX=85056 GN=MOQ_004771 PE=4 SV=1	1	7	5	6	6	6	5	5	6	6	8	7	6	5	6	8	7	6	7	7	5	8	5	9	7	9	6	7	6	9	8	7	8	10	7	9	8	9	5	8	8	7	10
tr|K2NA44|K2NA44_TRYCR	tr|K2NA44|K2NA44_TRYCR	1743	11	2	2	>tr|K2NA44|K2NA44_TRYCR Galactokinase, putative OS=Trypanosoma cruzi marinkellei OX=85056 GN=MOQ_004410 PE=4 SV=1	1	2	3	2	0	2	0	0	0	2	3	1	0	0	3	3	5	3	7	6	5	4	3	2	3	3	5	4	6	6	4	6	6	7	6	6	5	5	4	3	3	2	3
tr|K2NA53|K2NA53_TRYCR	tr|K2NA53|K2NA53_TRYCR	1744	23	2	2	>tr|K2NA53|K2NA53_TRYCR Uncharacterized protein OS=Trypanosoma cruzi marinkellei OX=85056 GN=MOQ_004405 PE=4 SV=1	1	16	19	13	10	17	4	4	4	17	15	16	0	0	15	15	15	12	18	16	16	15	17	13	15	14	15	16	12	20	16	14	18	17	13	17	12	15	13	14	14	15	14
tr|K2NB95|K2NB95_TRYCR	tr|K2NB95|K2NB95_TRYCR	1751	41	4	4	>tr|K2NB95|K2NB95_TRYCR Threonyl-tRNA synthetase, putative OS=Trypanosoma cruzi marinkellei OX=85056 GN=MOQ_004031 PE=3 SV=1	1	20	32	21	20	26	17	15	14	19	24	19	7	9	28	24	26	22	32	25	32	32	29	19	21	19	24	26	16	24	24	21	31	32	28	22	24	23	31	28	28	30	31
tr|K2NCI9|K2NCI9_TRYCR	tr|K2NCI9|K2NCI9_TRYCR	1756	10	3	3	>tr|K2NCI9|K2NCI9_TRYCR Uncharacterized protein OS=Trypanosoma cruzi marinkellei OX=85056 GN=MOQ_009532 PE=4 SV=1	1	3	2	2	2	2	0	0	0	3	4	6	0	0	5	3	4	0	1	1	4	2	4	3	0	2	3	3	3	1	2	1	7	7	8	3	2	2	6	4	5	4	3
tr|K2ND53|K2ND53_TRYCR	tr|K2ND53|K2ND53_TRYCR	1763	26	10	10	>tr|K2ND53|K2ND53_TRYCR Multifunctional fusion protein OS=Trypanosoma cruzi marinkellei OX=85056 GN=MOQ_003311 PE=3 SV=1	1	7	10	9	8	8	2	2	2	11	13	8	6	5	10	10	10	12	13	12	7	4	5	5	10	9	10	10	11	11	9	9	21	22	22	10	10	11	12	13	15	11	11
tr|K2NDB8|K2NDB8_TRYCR	tr|K2NDB8|K2NDB8_TRYCR	1765	18	1	0	>tr|K2NDB8|K2NDB8_TRYCR Glutamamyl carboxypeptidase, putative,metallo-peptidase, clan MH, family M18, putative (Fragment) OS=Trypanosoma cruzi marinkellei OX=85056 GN=MOQ_009260 PE=4 SV=1	1	9	9	3	3	1	3	3	4	2	3	2	1	1	7	7	6	6	7	8	13	10	12	1	2	6	9	9	9	6	6	5	15	16	15	5	7	4	7	7	8	10	9
tr|K2NDD4|K2NDD4_TRYCR;tr|Q4D3Z5|Q4D3Z5_TRYCC;tr|A0A061JCY7|A0A061JCY7_TRYRA	tr|K2NDD4|K2NDD4_TRYCR	1766	38;4;2	6;1;1	5;0;0	>tr|K2NDD4|K2NDD4_TRYCR Dynein heavy chain, putative OS=Trypanosoma cruzi marinkellei OX=85056 GN=MOQ_002315 PE=4 SV=1	3	14	17	12	8	16	1	0	0	14	13	18	15	11	11	14	13	10	13	14	12	12	6	7	16	19	10	12	10	8	9	8	14	19	22	11	13	11	16	14	15	14	13
tr|K2NDH4|K2NDH4_TRYCR	tr|K2NDH4|K2NDH4_TRYCR	1768	16	3	3	>tr|K2NDH4|K2NDH4_TRYCR Aminopeptidase OS=Trypanosoma cruzi marinkellei OX=85056 GN=MOQ_003180 PE=3 SV=1	1	10	12	11	6	10	1	1	1	10	8	8	2	2	11	9	9	6	10	9	6	8	5	7	9	6	8	10	6	9	10	6	6	8	9	10	7	7	9	8	7	7	6
tr|K2NE40|K2NE40_TRYCR	tr|K2NE40|K2NE40_TRYCR	1775	7	2	2	>tr|K2NE40|K2NE40_TRYCR RRM domain-containing protein OS=Trypanosoma cruzi marinkellei OX=85056 GN=MOQ_002306 PE=4 SV=1	1	2	3	2	1	1	3	1	2	3	2	3	1	2	3	1	4	2	3	3	1	2	2	2	3	3	1	2	2	1	3	2	5	6	6	1	1	2	3	3	1	1	2
tr|K2NEE4|K2NEE4_TRYCR	tr|K2NEE4|K2NEE4_TRYCR	1779	8	8	7	>tr|K2NEE4|K2NEE4_TRYCR Uncharacterized protein OS=Trypanosoma cruzi marinkellei OX=85056 GN=MOQ_002798 PE=4 SV=1	1	0	1	0	0	0	0	0	0	0	0	0	0	0	1	0	1	0	0	0	0	0	0	0	0	0	1	1	0	1	0	1	8	8	8	1	0	0	0	0	0	0	0
tr|K2NEG3|K2NEG3_TRYCR	tr|K2NEG3|K2NEG3_TRYCR	1780	37	10	10	>tr|K2NEG3|K2NEG3_TRYCR C2 domain-containing protein OS=Trypanosoma cruzi marinkellei OX=85056 GN=MOQ_008845 PE=4 SV=1	1	14	16	16	16	22	5	4	7	16	17	19	8	5	17	17	14	18	16	17	19	19	18	14	14	18	15	16	20	18	17	15	27	27	30	20	19	19	15	17	17	17	15
tr|K2NEI4|K2NEI4_TRYCR	tr|K2NEI4|K2NEI4_TRYCR	1782	7	3	3	>tr|K2NEI4|K2NEI4_TRYCR Tricarboxylate carrier, putative OS=Trypanosoma cruzi marinkellei OX=85056 GN=MOQ_002143 PE=4 SV=1	1	0	0	1	0	1	0	0	0	1	1	0	0	0	1	2	2	1	2	2	1	1	0	2	1	2	2	3	1	2	2	2	3	2	2	1	3	2	1	2	1	1	1
tr|Q4D0F5|Q4D0F5_TRYCC;tr|Q4DD36|Q4DD36_TRYCC;tr|K2NEJ1|K2NEJ1_TRYCR;tr|V5DMB5|V5DMB5_TRYCR	tr|Q4D0F5|Q4D0F5_TRYCC;tr|Q4DD36|Q4DD36_TRYCC;tr|K2NEJ1|K2NEJ1_TRYCR;tr|V5DMB5|V5DMB5_TRYCR	1783	2;2;2;1	2;2;2;1	2;2;2;1	>tr|Q4D0F5|Q4D0F5_TRYCC Uncharacterized protein OS=Trypanosoma cruzi (strain CL Brener) OX=353153 GN=Tc00.1047053511531.30 PE=4 SV=1;>tr|Q4DD36|Q4DD36_TRYCC Uncharacterized protein OS=Trypanosoma cruzi (strain CL Brener) OX=353153 GN=Tc00.1047053511025.80	4	1	0	0	1	0	0	0	0	0	0	0	0	0	0	0	0	0	0	1	0	1	0	0	0	0	0	1	0	0	0	1	2	2	2	0	1	0	0	0	1	1	0
tr|K2NEK8|K2NEK8_TRYCR	tr|K2NEK8|K2NEK8_TRYCR	1786	6	2	2	>tr|K2NEK8|K2NEK8_TRYCR Tryptophanyl-tRNA synthetase, putative OS=Trypanosoma cruzi marinkellei OX=85056 GN=MOQ_008810 PE=4 SV=1	1	1	1	1	0	1	1	0	1	2	2	2	0	0	1	0	2	1	1	1	1	1	1	0	0	0	1	2	1	2	1	1	5	4	4	2	2	2	1	1	0	1	2
tr|K2NEN0|K2NEN0_TRYCR	tr|K2NEN0|K2NEN0_TRYCR	1788	15	3	3	>tr|K2NEN0|K2NEN0_TRYCR APH domain-containing protein OS=Trypanosoma cruzi marinkellei OX=85056 GN=MOQ_008791 PE=4 SV=1	1	6	6	7	5	5	1	0	0	5	4	5	1	0	8	5	6	3	6	4	4	2	4	5	5	6	8	6	6	4	6	5	9	8	11	5	6	8	5	6	5	4	3
tr|K2NEU5|K2NEU5_TRYCR	tr|K2NEU5|K2NEU5_TRYCR	1791	12	2	2	>tr|K2NEU5|K2NEU5_TRYCR 25 kDa translation elongation factor 1-beta, putative OS=Trypanosoma cruzi marinkellei OX=85056 GN=MOQ_002667 PE=3 SV=1	1	8	7	6	5	8	3	3	3	7	7	8	4	4	8	9	7	7	10	7	7	8	9	4	5	6	6	5	6	8	7	5	9	9	9	8	10	10	9	9	9	8	8
tr|K2NF55|K2NF55_TRYCR	tr|K2NF55|K2NF55_TRYCR	1796	6	4	4	>tr|K2NF55|K2NF55_TRYCR Importin subunit alpha OS=Trypanosoma cruzi marinkellei OX=85056 GN=MOQ_001881 PE=3 SV=1	1	1	0	1	1	0	1	1	1	0	1	0	0	0	0	0	0	0	1	0	0	1	0	1	1	1	0	0	1	2	0	1	5	3	5	2	0	1	1	1	1	0	0
tr|K2NF83|K2NF83_TRYCR	tr|K2NF83|K2NF83_TRYCR	1798	14	4	3	>tr|K2NF83|K2NF83_TRYCR Uncharacterized protein OS=Trypanosoma cruzi marinkellei OX=85056 GN=MOQ_001857 PE=4 SV=1	1	7	7	7	5	7	4	1	3	6	8	6	3	3	7	7	8	6	8	7	8	8	7	6	7	8	6	8	7	7	7	7	11	10	11	6	6	8	7	7	6	5	5
tr|K2NFB7|K2NFB7_TRYCR;tr|A0A061IUW2|A0A061IUW2_TRYRA;tr|A0A3R7N6T6|A0A3R7N6T6_TRYRA	tr|K2NFB7|K2NFB7_TRYCR	1799	13;3;2	3;0;0	3;0;0	>tr|K2NFB7|K2NFB7_TRYCR Pumilio protein, putative OS=Trypanosoma cruzi marinkellei OX=85056 GN=MOQ_008587 PE=4 SV=1	3	7	6	5	4	6	1	1	1	8	5	7	3	2	2	4	2	3	2	4	1	5	7	3	9	9	6	6	5	4	5	6	7	7	10	5	5	5	6	5	6	6	8
tr|K2NFE4|K2NFE4_TRYCR	tr|K2NFE4|K2NFE4_TRYCR	1800	24	15	15	>tr|K2NFE4|K2NFE4_TRYCR Uncharacterized protein OS=Trypanosoma cruzi marinkellei OX=85056 GN=MOQ_002529 PE=4 SV=1	1	7	6	7	6	9	1	1	1	6	5	7	3	4	6	6	6	7	8	7	7	6	7	7	8	7	5	4	4	7	6	6	17	20	18	7	7	7	6	6	5	6	5
tr|K2NFL5|K2NFL5_TRYCR	tr|K2NFL5|K2NFL5_TRYCR	1804	11	2	2	>tr|K2NFL5|K2NFL5_TRYCR Stress-inducible protein STI1-like, putative OS=Trypanosoma cruzi marinkellei OX=85056 GN=MOQ_008454 PE=4 SV=1	1	4	6	6	2	6	0	0	0	4	6	5	1	0	6	5	6	2	5	7	4	5	6	4	6	6	5	5	4	7	5	6	3	5	4	6	6	5	7	6	6	6	5
tr|K2NG14|K2NG14_TRYCR	tr|K2NG14|K2NG14_TRYCR	1809	15	9	9	>tr|K2NG14|K2NG14_TRYCR Acetylornithine deacetylase-like, putative OS=Trypanosoma cruzi marinkellei OX=85056 GN=MOQ_008326 PE=4 SV=1	1	5	5	2	2	3	1	0	1	3	3	3	1	1	2	3	1	4	5	4	4	2	4	6	6	5	4	4	5	4	5	3	13	14	11	5	5	3	4	4	5	3	4
tr|K2NG20|K2NG20_TRYCR	tr|K2NG20|K2NG20_TRYCR	1810	8	2	2	>tr|K2NG20|K2NG20_TRYCR Uncharacterized protein OS=Trypanosoma cruzi marinkellei OX=85056 GN=MOQ_008321 PE=4 SV=1	1	1	1	2	0	0	0	0	0	0	0	1	2	1	1	0	1	0	1	1	2	0	0	1	3	3	2	2	2	0	0	0	2	3	5	1	1	2	1	3	2	1	0
tr|K2NGC1|K2NGC1_TRYCR	tr|K2NGC1|K2NGC1_TRYCR	1813	24	8	8	>tr|K2NGC1|K2NGC1_TRYCR Dipeptidyl-peptidase, putative OS=Trypanosoma cruzi marinkellei OX=85056 GN=MOQ_001392 PE=4 SV=1	1	8	13	12	9	10	1	1	1	10	6	9	5	5	12	12	13	6	9	11	12	11	11	6	6	6	11	10	8	9	10	9	21	21	21	12	9	11	12	10	13	12	12
tr|K2NGG2|K2NGG2_TRYCR	tr|K2NGG2|K2NGG2_TRYCR	1814	10	2	2	>tr|K2NGG2|K2NGG2_TRYCR Serine/threonine protein kinase, putative,protein kinase, putative OS=Trypanosoma cruzi marinkellei OX=85056 GN=MOQ_008222 PE=3 SV=1	1	7	8	6	5	4	0	0	3	7	5	7	1	0	5	5	6	4	8	6	6	6	7	3	2	4	7	5	5	7	5	5	9	10	10	5	6	8	7	7	6	8	8
tr|K2NGP7|K2NGP7_TRYCR	tr|K2NGP7|K2NGP7_TRYCR	1816	12	3	2	>tr|K2NGP7|K2NGP7_TRYCR Uncharacterized protein OS=Trypanosoma cruzi marinkellei OX=85056 GN=MOQ_001252 PE=4 SV=1	1	7	6	6	5	6	0	0	0	4	3	4	0	0	7	7	7	3	6	6	2	3	4	3	4	4	7	5	5	6	7	5	6	4	7	6	4	6	4	4	4	4	3
tr|K2NH27|K2NH27_TRYCR	tr|K2NH27|K2NH27_TRYCR	1819	8	3	3	>tr|K2NH27|K2NH27_TRYCR Protein phosphatase 2C, putative OS=Trypanosoma cruzi marinkellei OX=85056 GN=MOQ_001137 PE=4 SV=1	1	1	3	2	1	0	0	0	0	2	2	3	1	1	2	2	1	2	1	1	3	3	3	1	1	1	2	2	1	2	3	1	4	4	5	5	4	3	2	2	0	3	3
tr|K2NHG2|K2NHG2_TRYCR	tr|K2NHG2|K2NHG2_TRYCR	1824	23	4	4	>tr|K2NHG2|K2NHG2_TRYCR Trifunctional enzyme alpha subunit, mitochondrial-like protein OS=Trypanosoma cruzi marinkellei OX=85056 GN=MOQ_000955 PE=4 SV=1	1	8	11	9	10	10	4	3	4	12	14	14	2	3	10	11	11	6	9	9	12	8	10	6	12	10	11	9	12	10	11	7	12	10	9	13	12	15	10	9	13	10	10
tr|K2NHP9|K2NHP9_TRYCR;tr|Q4D3E6|Q4D3E6_TRYCC	tr|K2NHP9|K2NHP9_TRYCR	1826	3;1	3;1	2;0	>tr|K2NHP9|K2NHP9_TRYCR V-type proton ATPase subunit OS=Trypanosoma cruzi marinkellei OX=85056 GN=MOQ_000872 PE=3 SV=1	2	1	1	1	0	1	0	0	0	1	0	0	0	0	0	1	0	0	0	0	0	0	0	0	0	0	0	1	1	0	0	0	2	2	2	0	1	0	0	0	0	1	0
tr|K2NHW4|K2NHW4_TRYCR	tr|K2NHW4|K2NHW4_TRYCR	1827	28	11	11	>tr|K2NHW4|K2NHW4_TRYCR Aminopeptidase OS=Trypanosoma cruzi marinkellei OX=85056 GN=MOQ_002369 PE=3 SV=1	1	8	11	17	9	12	6	3	4	11	11	12	7	7	10	11	11	2	5	3	9	7	7	11	14	11	15	13	13	12	10	9	14	19	20	12	11	9	11	10	10	8	7
tr|K2NHY4|K2NHY4_TRYCR	tr|K2NHY4|K2NHY4_TRYCR	1828	14	5	5	>tr|K2NHY4|K2NHY4_TRYCR Pitrilysin-like metalloprotease, putative,metallo-peptidase, Clan ME, Family M16C, putative OS=Trypanosoma cruzi marinkellei OX=85056 GN=MOQ_002229 PE=3 SV=1	1	2	4	2	2	3	0	0	0	2	1	2	2	1	3	3	2	1	4	2	3	2	4	1	3	2	2	5	2	5	4	1	6	7	8	3	3	4	1	2	3	2	3
tr|K2NHY9|K2NHY9_TRYCR	tr|K2NHY9|K2NHY9_TRYCR	1829	5	3	3	>tr|K2NHY9|K2NHY9_TRYCR Golgi/lysosome glycoprotein, putative OS=Trypanosoma cruzi marinkellei OX=85056 GN=MOQ_002228 PE=4 SV=1	1	1	1	2	0	1	0	0	0	0	0	1	1	0	1	0	0	1	2	0	0	2	1	1	0	0	0	1	0	1	0	0	4	4	5	0	1	0	1	0	0	1	0
tr|K2NIC3|K2NIC3_TRYCR	tr|K2NIC3|K2NIC3_TRYCR	1832	13	4	4	>tr|K2NIC3|K2NIC3_TRYCR Translation initiation factor, putative OS=Trypanosoma cruzi marinkellei OX=85056 GN=MOQ_007588 PE=4 SV=1	1	5	5	3	4	5	1	3	3	6	6	7	2	1	3	6	7	4	7	5	5	4	3	7	6	7	4	6	4	6	3	5	7	10	11	5	5	6	7	5	7	5	7
tr|K2NID0|K2NID0_TRYCR	tr|K2NID0|K2NID0_TRYCR	1833	23	6	6	>tr|K2NID0|K2NID0_TRYCR Bifunctional dihydrofolate reductase-thymidylate synthase OS=Trypanosoma cruzi marinkellei OX=85056 GN=MOQ_000668 PE=3 SV=1	1	10	11	12	8	11	1	1	2	11	10	12	2	0	10	9	11	7	10	11	16	13	14	7	9	8	11	11	8	9	9	9	18	20	21	13	12	11	9	12	10	11	12
tr|K2NIF1|K2NIF1_TRYCR	tr|K2NIF1|K2NIF1_TRYCR	1834	10	4	4	>tr|K2NIF1|K2NIF1_TRYCR Uncharacterized protein OS=Trypanosoma cruzi marinkellei OX=85056 GN=MOQ_000642 PE=4 SV=1	1	2	2	4	1	3	0	0	1	2	3	1	2	1	3	3	2	0	2	1	3	4	2	2	3	3	2	1	4	4	3	3	8	8	6	4	4	3	0	0	0	4	3
tr|K2NIR8|K2NIR8_TRYCR	tr|K2NIR8|K2NIR8_TRYCR	1837	12	2	0	>tr|K2NIR8|K2NIR8_TRYCR P-type H-ATPase, putative (Fragment) OS=Trypanosoma cruzi marinkellei OX=85056 GN=MOQ_007416 PE=3 SV=1	1	6	6	6	4	7	4	3	3	6	7	7	4	4	5	5	5	5	7	5	5	7	7	5	7	6	5	6	5	7	6	5	7	10	11	5	5	5	7	5	6	6	7
tr|K2NIS5|K2NIS5_TRYCR	tr|K2NIS5|K2NIS5_TRYCR	1838	12	2	2	>tr|K2NIS5|K2NIS5_TRYCR Lanosterol 14-alpha-demethylase, putative OS=Trypanosoma cruzi marinkellei OX=85056 GN=MOQ_000473 PE=3 SV=1	1	8	7	5	4	5	3	2	2	8	9	9	3	1	9	8	9	5	8	7	8	8	8	9	8	10	7	8	6	8	7	7	11	12	12	8	8	9	8	7	7	8	8
tr|K2NIX0|K2NIX0_TRYCR	tr|K2NIX0|K2NIX0_TRYCR	1840	22	3	3	>tr|K2NIX0|K2NIX0_TRYCR Eukaryotic initiation factor 4a, putative OS=Trypanosoma cruzi marinkellei OX=85056 GN=MOQ_002122 PE=3 SV=1	1	14	17	13	13	15	13	10	11	18	14	16	16	13	15	15	16	11	15	15	16	14	15	14	15	16	16	15	14	13	15	15	15	15	19	14	16	15	14	14	14	18	14
tr|K2NIZ2|K2NIZ2_TRYCR	tr|K2NIZ2|K2NIZ2_TRYCR	1841	13	3	3	>tr|K2NIZ2|K2NIZ2_TRYCR Uncharacterized protein OS=Trypanosoma cruzi marinkellei OX=85056 GN=MOQ_000399 PE=4 SV=1	1	4	7	7	4	7	1	0	1	9	8	8	0	2	5	7	7	4	7	6	7	6	7	4	5	7	4	3	4	7	6	6	9	10	11	6	6	6	7	8	7	7	7
tr|K2NJ21|K2NJ21_TRYCR	tr|K2NJ21|K2NJ21_TRYCR	1843	7	2	2	>tr|K2NJ21|K2NJ21_TRYCR Uncharacterized protein OS=Trypanosoma cruzi marinkellei OX=85056 GN=MOQ_002058 PE=4 SV=1	1	2	3	2	2	3	3	2	3	3	2	2	3	3	3	2	2	3	2	2	4	2	3	0	1	1	3	3	2	2	2	2	5	4	4	3	3	3	2	2	2	2	3
tr|K2NJ30|K2NJ30_TRYCR	tr|K2NJ30|K2NJ30_TRYCR	1844	10	4	3	>tr|K2NJ30|K2NJ30_TRYCR Eukaryotic translation initiation factor 3 subunit 7-like protein, putative OS=Trypanosoma cruzi marinkellei OX=85056 GN=MOQ_002050 PE=4 SV=1	1	3	5	3	2	3	1	1	1	3	3	4	1	1	2	3	2	2	4	4	3	3	2	3	4	4	4	4	3	3	4	3	6	7	8	4	3	4	5	5	5	4	3
tr|K2NJG9|K2NJG9_TRYCR	tr|K2NJG9|K2NJG9_TRYCR	1850	13	7	7	>tr|K2NJG9|K2NJG9_TRYCR Pyridoxal kinase, putative OS=Trypanosoma cruzi marinkellei OX=85056 GN=MOQ_001890 PE=4 SV=1	1	4	3	2	1	3	1	0	1	4	4	4	1	0	3	3	3	1	2	1	3	3	3	3	3	3	5	5	6	4	5	4	9	8	8	5	3	3	4	2	2	3	4
tr|K2NJK0|K2NJK0_TRYCR	tr|K2NJK0|K2NJK0_TRYCR	1853	16	5	5	>tr|K2NJK0|K2NJK0_TRYCR Co-chaperone GrpE, putative OS=Trypanosoma cruzi marinkellei OX=85056 GN=MOQ_001851 PE=3 SV=1	1	7	8	7	8	10	1	1	2	6	5	5	3	3	7	7	7	7	8	8	6	7	6	6	6	7	4	4	3	6	5	7	13	11	12	9	8	8	8	8	10	7	5
tr|K2NJR6|K2NJR6_TRYCR	tr|K2NJR6|K2NJR6_TRYCR	1860	15	5	5	>tr|K2NJR6|K2NJR6_TRYCR Cysteine synthase, putative OS=Trypanosoma cruzi marinkellei OX=85056 GN=MOQ_007095 PE=4 SV=1	1	4	5	2	2	2	4	1	3	6	5	4	0	0	6	7	4	6	8	8	2	1	4	5	4	5	5	5	4	5	4	2	8	9	9	4	6	4	9	9	9	3	4
tr|K2NJT2|K2NJT2_TRYCR	tr|K2NJT2|K2NJT2_TRYCR	1861	13	4	4	>tr|K2NJT2|K2NJT2_TRYCR 2-hydroxy-3-oxopropionate reductase, putative OS=Trypanosoma cruzi marinkellei OX=85056 GN=MOQ_001786 PE=4 SV=1	1	4	4	5	4	5	0	1	1	4	4	4	0	1	4	5	4	3	7	4	3	2	2	4	4	5	3	4	4	6	5	4	6	6	7	5	6	6	3	3	3	4	4
tr|K2NK35|K2NK35_TRYCR	tr|K2NK35|K2NK35_TRYCR	1866	12	6	6	>tr|K2NK35|K2NK35_TRYCR Mevalonate kinase OS=Trypanosoma cruzi marinkellei OX=85056 GN=MOQ_001715 PE=3 SV=1	1	5	6	7	3	6	1	1	1	4	4	5	2	2	7	6	6	3	4	4	3	3	3	3	4	4	6	5	5	5	6	5	11	11	11	5	5	4	5	4	4	3	3
tr|K2NK41|K2NK41_TRYCR;tr|K2M2U7|K2M2U7_TRYCR	tr|K2NK41|K2NK41_TRYCR;tr|K2M2U7|K2M2U7_TRYCR	1867	7;6	5;4	5;4	>tr|K2NK41|K2NK41_TRYCR Adenosine kinase, putative OS=Trypanosoma cruzi marinkellei OX=85056 GN=MOQ_006938 PE=4 SV=1;>tr|K2M2U7|K2M2U7_TRYCR Adenosine kinase, putative OS=Trypanosoma cruzi marinkellei OX=85056 GN=MOQ_006920 PE=4 SV=1	2	1	1	2	2	2	1	0	1	1	1	1	1	1	1	1	1	2	1	2	2	2	2	2	1	1	2	2	2	1	1	2	5	6	6	1	2	1	1	1	1	2	3
tr|K2NKA3|K2NKA3_TRYCR	tr|K2NKA3|K2NKA3_TRYCR	1870	17	1	1	>tr|K2NKA3|K2NKA3_TRYCR Vacuolar-type proton translocating pyrophosphatase 1 OS=Trypanosoma cruzi marinkellei OX=85056 GN=MOQ_001645 PE=3 SV=1	1	10	10	12	11	13	6	2	5	12	11	13	4	3	10	11	10	9	15	9	11	8	11	7	12	12	12	10	11	13	12	12	14	12	16	12	13	11	12	11	13	13	12
tr|K2NKY4|K2NKY4_TRYCR	tr|K2NKY4|K2NKY4_TRYCR	1879	21	1	1	>tr|K2NKY4|K2NKY4_TRYCR Regulatory subunit of protein kinase a-like protein, putative OS=Trypanosoma cruzi marinkellei OX=85056 GN=MOQ_001382 PE=4 SV=1	1	10	12	7	7	8	6	4	6	12	12	11	8	9	8	7	8	8	10	10	12	13	12	7	12	10	6	9	6	8	9	6	17	14	14	5	7	7	8	8	6	12	12
tr|K2NL96|K2NL96_TRYCR	tr|K2NL96|K2NL96_TRYCR	1881	12	3	3	>tr|K2NL96|K2NL96_TRYCR Uncharacterized protein OS=Trypanosoma cruzi marinkellei OX=85056 GN=MOQ_006557 PE=4 SV=1	1	6	5	7	3	7	0	0	0	6	6	5	0	0	5	6	7	4	6	4	4	2	4	5	7	7	5	5	1	6	6	4	11	11	11	4	5	7	6	4	6	5	5
tr|K2NLB6|K2NLB6_TRYCR	tr|K2NLB6|K2NLB6_TRYCR	1884	49	2	1	>tr|K2NLB6|K2NLB6_TRYCR Glucose-regulated protein 78, putative OS=Trypanosoma cruzi marinkellei OX=85056 GN=MOQ_006525 PE=3 SV=1	1	38	38	36	34	36	31	30	30	35	36	36	30	27	38	35	34	33	34	36	39	37	39	30	33	32	37	40	38	33	35	34	42	43	42	34	31	33	31	31	28	39	34
tr|K2NLJ1|K2NLJ1_TRYCR	tr|K2NLJ1|K2NLJ1_TRYCR	1887	11	3	3	>tr|K2NLJ1|K2NLJ1_TRYCR NAD(P)-dependent steroid dehydrogenase protein, putative OS=Trypanosoma cruzi marinkellei OX=85056 GN=MOQ_001199 PE=4 SV=1	1	6	4	4	5	6	1	1	0	5	5	4	2	1	7	7	7	5	2	5	5	5	5	6	7	7	7	8	7	6	8	3	8	8	6	6	5	4	3	5	4	4	3
tr|K2NMD5|K2NMD5_TRYCR	tr|K2NMD5|K2NMD5_TRYCR	1902	14	6	5	>tr|K2NMD5|K2NMD5_TRYCR Tyrosine aminotransferase, putative,L-tyrosine:2-oxoglutarate aminotransferase, putative OS=Trypanosoma cruzi marinkellei OX=85056 GN=MOQ_006180 PE=3 SV=1	1	7	8	7	5	8	0	1	0	4	6	4	1	1	7	7	8	4	5	5	7	6	7	2	4	6	8	7	7	7	6	6	13	14	13	7	6	6	8	8	8	5	6
tr|K2NMH6|K2NMH6_TRYCR	tr|K2NMH6|K2NMH6_TRYCR	1904	8	3	3	>tr|K2NMH6|K2NMH6_TRYCR L-type lectin-like domain-containing protein OS=Trypanosoma cruzi marinkellei OX=85056 GN=MOQ_000772 PE=4 SV=1	1	4	4	1	1	3	0	0	0	3	3	4	0	0	3	2	1	3	3	1	2	2	2	1	1	0	2	2	2	0	2	1	7	8	7	2	2	1	3	4	3	1	2
tr|K2NN25|K2NN25_TRYCR	tr|K2NN25|K2NN25_TRYCR	1911	16	2	2	>tr|K2NN25|K2NN25_TRYCR Electron transfer flavoprotein subunit alpha OS=Trypanosoma cruzi marinkellei OX=85056 GN=MOQ_000615 PE=3 SV=1	1	6	9	5	4	4	2	1	2	6	5	6	6	5	5	7	7	5	7	6	6	6	7	5	3	5	10	8	7	6	8	3	11	12	11	6	7	7	4	4	5	8	5
tr|K2NNE1|K2NNE1_TRYCR	tr|K2NNE1|K2NNE1_TRYCR	1913	11	7	7	>tr|K2NNE1|K2NNE1_TRYCR Uncharacterized protein OS=Trypanosoma cruzi marinkellei OX=85056 GN=MOQ_000450 PE=4 SV=1	1	3	4	4	3	3	0	0	0	4	4	4	0	0	4	4	3	3	3	3	2	2	2	3	3	3	2	2	3	4	3	2	9	9	8	3	3	2	3	3	3	4	2
tr|K2NNQ5|K2NNQ5_TRYCR;tr|K2MM84|K2MM84_TRYCR;tr|K2NFW0|K2NFW0_TRYCR;tr|K2MZ62|K2MZ62_TRYCR;tr|K2NGQ3|K2NGQ3_TRYCR;tr|K2N1N4|K2N1N4_TRYCR	tr|K2NNQ5|K2NNQ5_TRYCR	1916	5;1;1;1;1;1	2;1;1;1;1;1	0;0;0;0;0;0	>tr|K2NNQ5|K2NNQ5_TRYCR Cysteine peptidase, putative (Fragment) OS=Trypanosoma cruzi marinkellei OX=85056 GN=MOQ_005710 PE=3 SV=1	6	2	3	2	2	2	3	3	3	3	3	2	1	1	2	2	2	2	2	2	2	2	3	2	3	3	2	2	2	3	2	2	5	5	5	3	2	2	3	3	3	2	3
tr|K2NNX0|K2NNX0_TRYCR	tr|K2NNX0|K2NNX0_TRYCR	1918	10	3	3	>tr|K2NNX0|K2NNX0_TRYCR Uncharacterized protein OS=Trypanosoma cruzi marinkellei OX=85056 GN=MOQ_005637 PE=4 SV=1	1	4	4	2	3	5	2	2	1	4	4	4	0	1	4	5	4	3	3	4	3	4	4	3	3	2	4	4	3	4	4	2	4	5	4	2	2	4	2	2	2	3	2
tr|K2NPN6|K2NPN6_TRYCR	tr|K2NPN6|K2NPN6_TRYCR	1927	10	4	3	>tr|K2NPN6|K2NPN6_TRYCR Thimet oligopeptidase, putative,metallo-peptidase, clan MA(E), family M3, putative OS=Trypanosoma cruzi marinkellei OX=85056 GN=MOQ_002257 PE=3 SV=1	1	0	1	0	0	0	2	0	3	1	3	2	2	0	0	0	1	0	1	1	4	3	4	1	0	4	4	2	1	0	0	1	3	4	4	2	1	1	1	2	2	2	2
tr|K2NQ61|K2NQ61_TRYCR	tr|K2NQ61|K2NQ61_TRYCR	1930	13	9	9	>tr|K2NQ61|K2NQ61_TRYCR Adenylate kinase, putative OS=Trypanosoma cruzi marinkellei OX=85056 GN=MOQ_005152 PE=3 SV=1	1	4	4	4	3	4	0	0	0	4	4	4	1	1	4	4	3	3	3	2	3	4	4	2	4	5	4	4	4	4	4	3	13	13	13	4	4	4	4	4	4	4	4
tr|K2NQD4|K2NQD4_TRYCR	tr|K2NQD4|K2NQD4_TRYCR	1932	8	8	6	>tr|K2NQD4|K2NQD4_TRYCR Uncharacterized protein OS=Trypanosoma cruzi marinkellei OX=85056 GN=MOQ_005092 PE=4 SV=1	1	0	2	1	0	1	0	0	0	2	1	2	1	0	0	1	1	1	2	0	1	0	1	1	0	0	1	0	0	1	2	1	7	7	6	0	2	1	0	0	1	1	0
tr|K2NRA0|K2NRA0_TRYCR	tr|K2NRA0|K2NRA0_TRYCR	1940	13	3	3	>tr|K2NRA0|K2NRA0_TRYCR Uncharacterized protein OS=Trypanosoma cruzi marinkellei OX=85056 GN=MOQ_004696 PE=4 SV=1	1	7	7	6	6	6	5	4	5	4	7	7	2	2	6	7	6	7	7	5	4	4	5	6	5	4	5	4	7	5	8	9	8	9	10	7	7	7	8	8	6	7	7
tr|K2NRE3|K2NRE3_TRYCR	tr|K2NRE3|K2NRE3_TRYCR	1942	9	2	2	>tr|K2NRE3|K2NRE3_TRYCR Retrotransposon hot spot (RHS) protein, putative OS=Trypanosoma cruzi marinkellei OX=85056 GN=MOQ_004639 PE=4 SV=1	1	2	1	1	1	2	0	0	0	1	0	0	1	2	2	2	1	2	3	3	1	1	1	1	1	2	1	1	1	1	2	2	5	5	5	2	2	2	2	3	3	3	1
tr|K2NRN5|K2NRN5_TRYCR	tr|K2NRN5|K2NRN5_TRYCR	1944	19	2	2	>tr|K2NRN5|K2NRN5_TRYCR RNA-binding protein, putative OS=Trypanosoma cruzi marinkellei OX=85056 GN=MOQ_004545 PE=4 SV=1	1	12	12	14	11	13	7	5	7	10	12	11	9	10	15	12	13	10	13	13	11	10	11	12	10	10	11	11	10	16	13	12	18	17	16	15	11	13	9	12	12	13	11
tr|K2NRS1|K2NRS1_TRYCR	tr|K2NRS1|K2NRS1_TRYCR	1947	19	2	2	>tr|K2NRS1|K2NRS1_TRYCR Galactokinase-like protein, putative OS=Trypanosoma cruzi marinkellei OX=85056 GN=MOQ_004497 PE=4 SV=1	1	9	9	9	3	10	0	0	1	8	8	8	2	2	10	11	12	9	14	9	6	7	8	8	8	11	13	10	8	15	13	14	12	12	12	16	15	15	4	5	3	8	7
tr|K2NRZ9|K2NRZ9_TRYCR	tr|K2NRZ9|K2NRZ9_TRYCR	1951	29	5	4	>tr|K2NRZ9|K2NRZ9_TRYCR Glyceraldehyde-3-phosphate dehydrogenase OS=Trypanosoma cruzi marinkellei OX=85056 GN=MOQ_002044 PE=3 SV=1	1	21	22	19	14	19	18	17	18	20	19	20	19	19	20	20	18	19	21	21	18	19	19	19	20	18	20	20	20	22	23	21	20	18	19	21	20	21	18	18	18	18	18
tr|K2NS02|K2NS02_TRYCR	tr|K2NS02|K2NS02_TRYCR	1952	5	5	5	>tr|K2NS02|K2NS02_TRYCR Aldehyde dehydrogenase, putative OS=Trypanosoma cruzi marinkellei OX=85056 GN=MOQ_002036 PE=3 SV=1	1	0	0	0	0	0	0	0	0	0	0	0	0	0	0	0	0	0	0	0	0	0	0	0	0	0	0	0	0	0	0	0	4	4	5	0	0	0	0	0	1	0	0
tr|K2NS11|K2NS11_TRYCR	tr|K2NS11|K2NS11_TRYCR	1953	21	2	2	>tr|K2NS11|K2NS11_TRYCR Small glutamine-rich tetratricopeptide repeat protein, putative OS=Trypanosoma cruzi marinkellei OX=85056 GN=MOQ_002022 PE=4 SV=1	1	15	16	14	11	13	4	5	5	13	14	12	4	4	13	13	16	10	14	13	13	12	10	12	12	17	15	13	14	13	11	14	16	13	16	17	17	16	15	15	15	15	14
tr|K2NS72|K2NS72_TRYCR	tr|K2NS72|K2NS72_TRYCR	1959	6	3	3	>tr|K2NS72|K2NS72_TRYCR Uncharacterized protein OS=Trypanosoma cruzi marinkellei OX=85056 GN=MOQ_004314 PE=4 SV=1	1	1	1	2	1	1	0	0	0	1	2	1	0	0	1	2	1	1	2	1	1	1	3	0	1	1	0	0	2	1	2	1	2	3	4	2	1	0	2	2	2	2	1
tr|K2NSG8|K2NSG8_TRYCR	tr|K2NSG8|K2NSG8_TRYCR	1962	22	2	2	>tr|K2NSG8|K2NSG8_TRYCR Thimet oligopeptidase, putative,metallo-peptidase, clan MA(E), family M3, putative OS=Trypanosoma cruzi marinkellei OX=85056 GN=MOQ_004241 PE=3 SV=1	1	9	8	11	6	10	4	4	5	7	6	8	4	4	7	9	9	6	7	8	8	8	5	5	5	9	9	9	9	6	7	8	12	14	16	12	11	10	7	8	8	10	7
tr|K2NSJ9|K2NSJ9_TRYCR;tr|K2M359|K2M359_TRYCR	tr|K2NSJ9|K2NSJ9_TRYCR;tr|K2M359|K2M359_TRYCR	1964	19;17	6;6	6;6	>tr|K2NSJ9|K2NSJ9_TRYCR Succinyl-CoA:3-ketoacid-coenzyme A transferase OS=Trypanosoma cruzi marinkellei OX=85056 GN=MOQ_004208 PE=3 SV=1;>tr|K2M359|K2M359_TRYCR Succinyl-coA:3-ketoacid-coenzyme A transferase, mitochondrial, putative OS=Trypanosoma cruzi ma	2	4	3	3	2	3	0	0	0	2	4	4	1	1	6	6	4	4	5	5	5	4	3	6	6	5	5	6	6	8	5	7	14	11	14	8	7	8	2	3	3	4	3
tr|K2NSK2|K2NSK2_TRYCR	tr|K2NSK2|K2NSK2_TRYCR	1965	2	2	2	>tr|K2NSK2|K2NSK2_TRYCR Uncharacterized protein OS=Trypanosoma cruzi marinkellei OX=85056 GN=MOQ_001823 PE=4 SV=1	1	0	0	0	0	0	0	0	0	0	0	0	0	0	0	0	0	0	0	0	0	0	0	0	0	0	0	0	0	0	0	0	2	2	2	0	0	0	0	0	0	0	0
tr|K2NSM2|K2NSM2_TRYCR	tr|K2NSM2|K2NSM2_TRYCR	1966	9	3	3	>tr|K2NSM2|K2NSM2_TRYCR Phosphatase 2C, putative OS=Trypanosoma cruzi marinkellei OX=85056 GN=MOQ_001809 PE=4 SV=1	1	3	4	2	1	4	3	1	3	5	5	4	4	4	4	5	3	2	5	3	4	4	3	3	3	2	4	3	3	3	4	3	6	6	6	5	4	5	4	5	3	6	4
tr|K2NSN7|K2NSN7_TRYCR	tr|K2NSN7|K2NSN7_TRYCR	1967	15	2	1	>tr|K2NSN7|K2NSN7_TRYCR Eukaryotic translation initiation factor 3 subunit, putative OS=Trypanosoma cruzi marinkellei OX=85056 GN=MOQ_004171 PE=4 SV=1	1	7	10	8	6	6	8	8	10	10	9	9	7	7	9	10	6	9	9	6	5	8	9	7	10	8	8	9	8	9	7	7	9	10	9	10	8	5	8	9	7	7	6
tr|K2NST5|K2NST5_TRYCR;tr|A0A061J0Z9|A0A061J0Z9_TRYRA	tr|K2NST5|K2NST5_TRYCR	1969	24;3	7;0	6;0	>tr|K2NST5|K2NST5_TRYCR 2-oxoglutarate dehydrogenase subunit, putative OS=Trypanosoma cruzi marinkellei OX=85056 GN=MOQ_004130 PE=4 SV=1	2	12	12	11	9	13	8	10	10	12	10	10	2	2	11	13	12	11	14	9	14	14	15	9	14	14	14	18	11	13	11	11	11	14	17	17	13	11	9	13	11	16	13
tr|K2NT84|K2NT84_TRYCR	tr|K2NT84|K2NT84_TRYCR	1972	11	3	3	>tr|K2NT84|K2NT84_TRYCR Myosin heavy chain MYA2-related, putative OS=Trypanosoma cruzi marinkellei OX=85056 GN=MOQ_004039 PE=3 SV=1	1	1	4	2	0	0	0	0	0	1	1	1	0	1	1	2	2	2	1	2	5	7	5	1	1	1	0	0	0	0	0	0	8	5	8	1	0	0	8	8	5	6	6
tr|K2NU21|K2NU21_TRYCR	tr|K2NU21|K2NU21_TRYCR	1980	8	3	3	>tr|K2NU21|K2NU21_TRYCR Haloacid dehalogenase-like hydrolase, putative OS=Trypanosoma cruzi marinkellei OX=85056 GN=MOQ_001311 PE=4 SV=1	1	3	4	4	4	4	1	0	0	3	2	3	0	0	4	4	4	2	4	4	5	4	5	4	4	4	5	5	4	3	4	4	4	4	5	3	3	3	2	3	2	5	4
tr|K2NUJ2|K2NUJ2_TRYCR	tr|K2NUJ2|K2NUJ2_TRYCR	1985	2	2	2	>tr|K2NUJ2|K2NUJ2_TRYCR Phospholipase B-like OS=Trypanosoma cruzi marinkellei OX=85056 GN=MOQ_001153 PE=3 SV=1	1	0	0	0	0	0	0	0	0	0	0	0	0	0	0	0	0	0	0	0	0	0	0	0	0	0	0	0	0	0	0	0	2	2	2	0	0	0	0	0	0	0	0
tr|K2NUL2|K2NUL2_TRYCR	tr|K2NUL2|K2NUL2_TRYCR	1986	20	5	3	>tr|K2NUL2|K2NUL2_TRYCR Uncharacterized protein OS=Trypanosoma cruzi marinkellei OX=85056 GN=MOQ_003508 PE=4 SV=1	1	13	13	2	2	4	1	1	0	6	5	5	0	1	2	3	2	4	11	6	6	4	5	6	10	8	1	3	5	8	5	8	9	12	9	7	9	8	10	8	8	5	6
tr|K2NUM1|K2NUM1_TRYCR	tr|K2NUM1|K2NUM1_TRYCR	1987	8	6	5	>tr|K2NUM1|K2NUM1_TRYCR Adenine phosphoribosyltransferase, putative OS=Trypanosoma cruzi marinkellei OX=85056 GN=MOQ_001109 PE=4 SV=1	1	0	2	1	0	0	0	0	0	0	1	0	0	0	0	1	1	0	1	1	0	1	0	1	2	2	0	0	1	0	0	1	4	5	4	1	0	0	1	0	0	0	1
tr|K2NUV9|K2NUV9_TRYCR;tr|A0A061ISM9|A0A061ISM9_TRYRA	tr|K2NUV9|K2NUV9_TRYCR	1990	20;4	2;0	2;0	>tr|K2NUV9|K2NUV9_TRYCR Leucyl-tRNA synthetase, putative OS=Trypanosoma cruzi marinkellei OX=85056 GN=MOQ_001006 PE=3 SV=1	2	8	11	4	2	4	1	0	1	8	9	7	2	0	7	5	7	7	10	8	5	5	6	8	6	6	6	5	4	6	7	6	8	8	10	8	8	7	13	11	11	6	10
tr|K2NVB7|K2NVB7_TRYCR	tr|K2NVB7|K2NVB7_TRYCR	1997	5	3	3	>tr|K2NVB7|K2NVB7_TRYCR Inosine-adenosine-guanosine-nucleoside hydrolase, putative OS=Trypanosoma cruzi marinkellei OX=85056 GN=MOQ_003232 PE=4 SV=1	1	2	2	2	2	2	0	0	0	1	0	1	0	0	2	2	2	1	1	0	1	1	1	0	0	0	2	2	2	2	2	2	4	5	5	2	2	2	2	2	2	1	1
tr|K2NVK9|K2NVK9_TRYCR	tr|K2NVK9|K2NVK9_TRYCR	2000	12	4	4	>tr|K2NVK9|K2NVK9_TRYCR Purine nucleoside phosphorylase OS=Trypanosoma cruzi marinkellei OX=85056 GN=MOQ_000759 PE=3 SV=1	1	8	8	2	5	3	0	0	0	4	5	5	2	3	6	5	4	8	7	7	7	7	9	7	6	3	6	6	3	3	6	4	10	10	10	2	2	3	4	3	3	6	3
tr|K2NVX1|K2NVX1_TRYCR	tr|K2NVX1|K2NVX1_TRYCR	2001	11	6	6	>tr|K2NVX1|K2NVX1_TRYCR Uncharacterized protein OS=Trypanosoma cruzi marinkellei OX=85056 GN=MOQ_000643 PE=4 SV=1	1	3	3	3	2	5	1	0	1	3	3	4	0	1	2	4	2	1	2	2	2	2	2	1	2	2	5	2	4	1	1	1	8	8	6	2	2	2	3	2	3	1	1
tr|K2NVY8|K2NVY8_TRYCR	tr|K2NVY8|K2NVY8_TRYCR	2002	8	2	2	>tr|K2NVY8|K2NVY8_TRYCR Uncharacterized protein OS=Trypanosoma cruzi marinkellei OX=85056 GN=MOQ_000609 PE=4 SV=1	1	1	2	4	4	3	0	0	0	3	4	3	0	1	3	2	2	3	1	3	1	0	1	0	0	0	4	3	2	0	0	1	7	7	7	1	0	0	3	4	4	1	0
tr|K2NVZ0|K2NVZ0_TRYCR	tr|K2NVZ0|K2NVZ0_TRYCR	2003	29	6	5	>tr|K2NVZ0|K2NVZ0_TRYCR Cystathionine beta-synthase,cysteine synthase,serine sulfhydrylase OS=Trypanosoma cruzi marinkellei OX=85056 GN=MOQ_000606 PE=4 SV=1	1	14	14	13	13	17	2	1	2	8	7	10	2	1	20	18	20	17	18	16	15	15	14	16	18	14	21	20	20	20	19	19	20	25	25	21	21	20	10	9	9	16	12
tr|K2NW05|K2NW05_TRYCR	tr|K2NW05|K2NW05_TRYCR	2005	3	2	2	>tr|K2NW05|K2NW05_TRYCR Uncharacterized protein OS=Trypanosoma cruzi marinkellei OX=85056 GN=MOQ_000580 PE=4 SV=1	1	1	1	0	0	1	0	0	0	0	0	0	0	0	0	1	0	0	0	0	0	0	1	0	0	0	1	1	1	0	0	1	1	3	3	1	1	1	1	2	1	0	0
tr|K2NW21|K2NW21_TRYCR	tr|K2NW21|K2NW21_TRYCR	2006	22	2	2	>tr|K2NW21|K2NW21_TRYCR 14-3-3 protein, putative OS=Trypanosoma cruzi marinkellei OX=85056 GN=MOQ_000542 PE=3 SV=1	1	15	18	17	12	17	14	14	15	16	16	15	15	14	16	17	16	12	16	15	16	14	15	14	13	13	16	17	14	17	15	16	21	17	19	17	17	16	15	15	16	14	15
tr|K2NW93|K2NW93_TRYCR	tr|K2NW93|K2NW93_TRYCR	2013	13	2	2	>tr|K2NW93|K2NW93_TRYCR Uncharacterized protein OS=Trypanosoma cruzi marinkellei OX=85056 GN=MOQ_002965 PE=4 SV=1	1	7	6	7	5	5	5	2	2	8	8	6	4	4	8	8	8	5	8	6	8	6	6	8	10	9	5	4	5	7	10	8	7	8	7	8	9	9	7	7	8	8	6
tr|K2NWA2|K2NWA2_TRYCR	tr|K2NWA2|K2NWA2_TRYCR	2014	26	5	5	>tr|K2NWA2|K2NWA2_TRYCR Asparaginyl-tRNA synthetase, putative OS=Trypanosoma cruzi marinkellei OX=85056 GN=MOQ_000445 PE=4 SV=1	1	10	11	9	4	12	2	1	2	11	11	13	1	1	15	13	11	7	15	11	11	9	13	10	8	16	9	9	9	13	14	11	16	16	18	14	14	12	13	10	11	13	12
tr|K2NWA6|K2NWA6_TRYCR	tr|K2NWA6|K2NWA6_TRYCR	2015	28	5	5	>tr|K2NWA6|K2NWA6_TRYCR Chaperonin containing t-complex protein, putative OS=Trypanosoma cruzi marinkellei OX=85056 GN=MOQ_002948 PE=3 SV=1	1	17	18	15	10	18	15	11	13	15	15	16	7	9	19	16	14	12	17	15	13	14	16	9	21	13	17	12	12	16	15	12	17	18	19	18	20	17	17	14	12	17	15
tr|K2NWK1|K2NWK1_TRYCR	tr|K2NWK1|K2NWK1_TRYCR	2016	9	4	4	>tr|K2NWK1|K2NWK1_TRYCR Malic enzyme OS=Trypanosoma cruzi marinkellei OX=85056 GN=MOQ_000339 PE=3 SV=1	1	2	4	2	1	2	0	1	1	4	2	4	1	1	3	1	3	2	3	4	0	3	2	2	3	4	2	0	1	2	3	2	6	4	6	4	2	4	3	4	4	1	3
tr|K2NWP2|K2NWP2_TRYCR	tr|K2NWP2|K2NWP2_TRYCR	2017	14	6	6	>tr|K2NWP2|K2NWP2_TRYCR NADH-cytochrome b5 reductase OS=Trypanosoma cruzi marinkellei OX=85056 GN=MOQ_002803 PE=3 SV=1	1	7	6	6	4	6	0	0	0	3	3	3	2	3	4	5	5	3	7	4	6	7	5	4	2	4	4	5	5	6	6	5	11	10	12	6	7	7	6	7	6	8	6
tr|K2NX55|K2NX55_TRYCR	tr|K2NX55|K2NX55_TRYCR	2023	6	4	4	>tr|K2NX55|K2NX55_TRYCR Uracil phosphoribosyltransferase, putative OS=Trypanosoma cruzi marinkellei OX=85056 GN=MOQ_002648 PE=4 SV=1	1	1	1	1	0	0	1	0	1	1	1	1	0	1	0	1	1	1	1	1	1	1	1	1	1	1	0	0	0	1	1	0	4	5	6	0	0	1	1	1	1	1	1
tr|K2NXB9|K2NXB9_TRYCR	tr|K2NXB9|K2NXB9_TRYCR	2026	10	2	1	>tr|K2NXB9|K2NXB9_TRYCR Uncharacterized protein OS=Trypanosoma cruzi marinkellei OX=85056 GN=MOQ_000059 PE=4 SV=1	1	4	7	5	3	5	4	3	4	5	3	5	5	4	6	5	6	7	6	6	5	5	6	4	7	7	6	4	3	7	8	6	5	6	6	5	6	5	5	7	7	6	6
tr|K2NXD1|K2NXD1_TRYCR	tr|K2NXD1|K2NXD1_TRYCR	2028	9	3	2	>tr|K2NXD1|K2NXD1_TRYCR tRNA-binding domain-containing protein OS=Trypanosoma cruzi marinkellei OX=85056 GN=MOQ_000043 PE=4 SV=1	1	2	3	4	1	4	0	0	0	2	3	2	0	1	1	2	3	4	4	4	1	2	2	3	2	4	3	2	4	3	4	1	4	6	5	1	5	2	3	5	4	2	4
tr|K2NZL9|K2NZL9_TRYCR	tr|K2NZL9|K2NZL9_TRYCR	2035	11	8	8	>tr|K2NZL9|K2NZL9_TRYCR Nitrilase, putative (Fragment) OS=Trypanosoma cruzi marinkellei OX=85056 GN=MOQ_002376 PE=4 SV=1	1	3	3	3	3	3	1	0	0	4	3	3	0	0	3	3	3	3	3	3	3	3	3	3	3	3	3	3	3	3	3	3	10	10	10	3	3	3	3	3	3	3	3
tr|K2P787|K2P787_TRYCR;tr|A0A3R7MCL3|A0A3R7MCL3_TRYRA;tr|A0A061J916|A0A061J916_TRYRA	tr|K2P787|K2P787_TRYCR	2036	11;4;4	3;2;2	3;2;2	>tr|K2P787|K2P787_TRYCR Uncharacterized protein OS=Trypanosoma cruzi marinkellei OX=85056 GN=MOQ_002258 PE=4 SV=1	3	3	3	2	0	2	0	1	0	1	1	2	1	0	2	4	2	0	1	1	4	5	4	1	3	1	1	2	3	1	1	1	4	5	7	1	4	3	4	1	3	3	4
tr|K2P946|K2P946_TRYCR	tr|K2P946|K2P946_TRYCR	2037	9	2	2	>tr|K2P946|K2P946_TRYCR Glutamamyl carboxypeptidase, putative,metallo-peptidase, clan MH, family M18, putative OS=Trypanosoma cruzi marinkellei OX=85056 GN=MOQ_002222 PE=4 SV=1	1	5	6	2	2	3	0	1	1	3	4	3	1	1	3	4	4	4	4	4	3	2	2	2	1	3	3	4	4	5	5	5	7	7	7	5	6	5	5	4	4	5	4
tr|K2P992|K2P992_TRYCR;tr|A0A061JA09|A0A061JA09_TRYRA	tr|K2P992|K2P992_TRYCR	2038	16;2	6;0	6;0	>tr|K2P992|K2P992_TRYCR Fatty acyl CoA synthetase 2, putative OS=Trypanosoma cruzi marinkellei OX=85056 GN=MOQ_002148 PE=4 SV=1	2	3	5	7	4	5	1	1	1	5	6	6	1	1	6	7	9	3	9	7	6	6	4	5	7	6	4	5	4	6	6	9	10	8	8	6	4	5	6	6	5	4	4
tr|K2PA14|K2PA14_TRYCR;tr|Q4CP11|Q4CP11_TRYCC;tr|Q4CLF2|Q4CLF2_TRYCC	tr|K2PA14|K2PA14_TRYCR	2044	40;6;6	6;0;0	5;0;0	>tr|K2PA14|K2PA14_TRYCR Tyrosine aminotransferase OS=Trypanosoma cruzi marinkellei OX=85056 GN=MOQ_001849 PE=3 SV=1	3	32	30	29	26	29	1	1	1	28	26	24	4	2	30	32	31	30	32	32	34	30	31	30	28	29	29	26	24	32	31	31	36	35	34	32	32	32	29	29	29	28	31
tr|K2PAG9|K2PAG9_TRYCR	tr|K2PAG9|K2PAG9_TRYCR	2047	3	3	3	>tr|K2PAG9|K2PAG9_TRYCR Calpain-like cysteine peptidase OS=Trypanosoma cruzi marinkellei OX=85056 GN=MOQ_001728 PE=3 SV=1	1	0	0	0	0	0	0	0	0	0	0	0	0	1	0	0	0	0	0	0	0	0	0	0	0	0	0	0	0	0	0	0	2	2	3	0	0	0	0	0	1	0	0
tr|K2PB97|K2PB97_TRYCR	tr|K2PB97|K2PB97_TRYCR	2053	15	5	3	>tr|K2PB97|K2PB97_TRYCR CS domain-containing protein OS=Trypanosoma cruzi marinkellei OX=85056 GN=MOQ_001407 PE=4 SV=1	1	7	9	5	4	5	2	1	4	7	6	7	2	2	7	7	6	6	7	5	7	5	4	2	5	4	6	8	5	5	7	6	11	12	10	5	6	7	5	6	9	5	6
tr|K2PCA8|K2PCA8_TRYCR	tr|K2PCA8|K2PCA8_TRYCR	2057	8	4	4	>tr|K2PCA8|K2PCA8_TRYCR Adenine phosphoribosyltransferase, putative OS=Trypanosoma cruzi marinkellei OX=85056 GN=MOQ_001110 PE=4 SV=1	1	2	1	3	2	1	0	0	0	3	3	3	1	3	2	2	2	2	2	2	1	1	1	2	2	2	1	0	2	1	1	1	6	7	8	3	2	2	1	2	2	3	2
tr|K2PCG7|K2PCG7_TRYCR;tr|V5BPU6|V5BPU6_TRYCR;tr|Q4DXF0|Q4DXF0_TRYCC	tr|K2PCG7|K2PCG7_TRYCR	2058	3;1;1	3;1;1	3;1;1	>tr|K2PCG7|K2PCG7_TRYCR Uncharacterized protein OS=Trypanosoma cruzi marinkellei OX=85056 GN=MOQ_001029 PE=4 SV=1	3	0	0	1	0	0	0	0	0	0	0	0	0	0	1	0	0	0	0	0	0	0	0	0	1	0	0	0	0	0	0	0	2	2	2	1	0	0	1	0	0	1	0
tr|K2PCJ0|K2PCJ0_TRYCR	tr|K2PCJ0|K2PCJ0_TRYCR	2059	32	3	2	>tr|K2PCJ0|K2PCJ0_TRYCR Uncharacterized protein OS=Trypanosoma cruzi marinkellei OX=85056 GN=MOQ_001005 PE=4 SV=1	1	11	16	11	10	14	11	9	11	13	14	16	10	9	12	15	13	12	16	14	16	13	11	13	17	15	13	12	12	13	8	9	17	9	16	14	14	15	18	15	17	14	11
tr|K2PDG2|K2PDG2_TRYCR	tr|K2PDG2|K2PDG2_TRYCR	2060	16	1	1	>tr|K2PDG2|K2PDG2_TRYCR Flagellar calcium-binding protein, putative OS=Trypanosoma cruzi marinkellei OX=85056 GN=MOQ_000784 PE=4 SV=1	1	10	12	13	11	9	2	0	1	10	9	8	0	1	12	10	12	9	7	8	10	11	8	12	10	12	10	10	11	10	10	9	15	16	16	11	10	11	11	13	13	9	11
tr|K2PDZ4|K2PDZ4_TRYCR	tr|K2PDZ4|K2PDZ4_TRYCR	2063	3	3	2	>tr|K2PDZ4|K2PDZ4_TRYCR Serine-threonine dehydratase, putative OS=Trypanosoma cruzi marinkellei OX=85056 GN=MOQ_000653 PE=4 SV=1	1	0	0	0	0	0	0	0	0	0	0	1	0	0	0	0	0	0	0	0	1	1	1	0	0	0	0	0	0	0	0	0	3	2	3	0	0	0	0	0	0	1	0
tr|K2PDZ9|K2PDZ9_TRYCR	tr|K2PDZ9|K2PDZ9_TRYCR	2064	4	3	3	>tr|K2PDZ9|K2PDZ9_TRYCR Deoxyuridine triphosphatase, putative,dUTP diphosphatase, putative OS=Trypanosoma cruzi marinkellei OX=85056 GN=MOQ_000639 PE=4 SV=1	1	1	1	1	1	1	1	1	1	1	0	1	0	0	1	1	1	1	1	1	1	1	1	1	1	1	1	1	1	1	1	1	4	4	4	1	1	2	1	1	1	1	1
tr|Q4DI56|Q4DI56_TRYCC;tr|Q4E2X4|Q4E2X4_TRYCC;tr|K2PE06|K2PE06_TRYCR	tr|Q4DI56|Q4DI56_TRYCC;tr|Q4E2X4|Q4E2X4_TRYCC;tr|K2PE06|K2PE06_TRYCR	2065	2;2;2	2;2;2	2;2;2	>tr|Q4DI56|Q4DI56_TRYCC Uncharacterized protein OS=Trypanosoma cruzi (strain CL Brener) OX=353153 GN=Tc00.1047053509151.70 PE=4 SV=1;>tr|Q4E2X4|Q4E2X4_TRYCC Uncharacterized protein OS=Trypanosoma cruzi (strain CL Brener) OX=353153 GN=Tc00.1047053508175.220	3	0	0	0	0	0	0	0	0	0	0	0	0	0	0	0	0	0	0	0	0	0	0	0	0	0	1	0	1	0	0	0	1	2	2	0	0	0	0	1	0	0	0
tr|K2PEE0|K2PEE0_TRYCR	tr|K2PEE0|K2PEE0_TRYCR	2069	10	2	2	>tr|K2PEE0|K2PEE0_TRYCR Thioredoxin, putative OS=Trypanosoma cruzi marinkellei OX=85056 GN=MOQ_000433 PE=4 SV=1	1	6	6	4	4	4	2	2	1	6	6	6	1	1	5	4	5	5	5	6	6	6	5	4	3	5	6	5	6	5	6	4	8	8	8	5	6	6	5	5	6	6	6
tr|K2PEZ8|K2PEZ8_TRYCR	tr|K2PEZ8|K2PEZ8_TRYCR	2072	18	7	6	>tr|K2PEZ8|K2PEZ8_TRYCR Alanyl-tRNA synthetase, putative (Fragment) OS=Trypanosoma cruzi marinkellei OX=85056 GN=MOQ_000262 PE=3 SV=1	1	4	5	5	1	5	1	2	1	6	7	5	2	2	3	6	4	2	4	6	3	1	5	3	4	5	2	3	6	5	5	5	11	9	9	3	4	4	3	5	5	6	5
tr|K2PFC5|K2PFC5_TRYCR	tr|K2PFC5|K2PFC5_TRYCR	2075	27	4	4	>tr|K2PFC5|K2PFC5_TRYCR HMG_CoA_synt_N domain-containing protein OS=Trypanosoma cruzi marinkellei OX=85056 GN=MOQ_000121 PE=4 SV=1	1	18	18	16	16	16	6	5	6	16	18	19	9	9	17	16	17	15	19	21	17	17	18	17	15	16	16	18	15	17	18	16	15	14	14	17	19	18	16	19	18	21	17
tr|K2PFE2|K2PFE2_TRYCR	tr|K2PFE2|K2PFE2_TRYCR	2076	10	2	2	>tr|K2PFE2|K2PFE2_TRYCR NADH-cytochrome b5 reductase OS=Trypanosoma cruzi marinkellei OX=85056 GN=MOQ_000093 PE=3 SV=1	1	6	7	7	5	6	1	1	2	7	7	7	3	2	4	7	6	4	5	6	4	5	3	5	7	7	7	8	6	7	8	7	7	3	7	4	5	5	6	6	7	7	7
tr|K2PFG9|K2PFG9_TRYCR	tr|K2PFG9|K2PFG9_TRYCR	2078	14	5	5	>tr|K2PFG9|K2PFG9_TRYCR Pyrroline-5-carboxylate reductase OS=Trypanosoma cruzi marinkellei OX=85056 GN=MOQ_000045 PE=3 SV=1	1	6	7	7	5	6	0	0	0	3	3	4	0	1	6	6	4	6	6	6	5	5	6	4	5	4	6	7	5	8	7	8	11	12	11	5	6	6	6	6	6	4	5
tr|Q4CTX1|Q4CTX1_TRYCC	tr|Q4CTX1|Q4CTX1_TRYCC	2397	17	2	0	>tr|Q4CTX1|Q4CTX1_TRYCC Flagellar calcium-binding protein, putative OS=Trypanosoma cruzi (strain CL Brener) OX=353153 GN=Tc00.1047053507891.38 PE=4 SV=1	1	11	14	15	13	11	2	0	1	11	10	9	0	1	14	11	14	10	8	9	11	12	9	12	10	12	11	11	12	11	11	11	14	15	15	13	12	13	13	15	15	10	12
tr|Q4D469|Q4D469_TRYCC	tr|Q4D469|Q4D469_TRYCC	2817	3	3	1	>tr|Q4D469|Q4D469_TRYCC Cytidine deaminase-like protein, putative OS=Trypanosoma cruzi (strain CL Brener) OX=353153 GN=Tc00.1047053510053.60 PE=4 SV=1	1	1	1	0	0	1	0	0	0	1	1	1	1	0	1	1	0	0	1	0	1	1	1	0	1	1	1	1	1	0	1	0	2	2	2	0	0	1	1	1	0	0	0
tr|V5BPX5|V5BPX5_TRYCR;tr|Q4DJ78|Q4DJ78_TRYCC;tr|Q4D8G7|Q4D8G7_TRYCC	tr|V5BPX5|V5BPX5_TRYCR;tr|Q4DJ78|Q4DJ78_TRYCC;tr|Q4D8G7|Q4D8G7_TRYCC	2983	2;2;2	2;2;2	2;2;2	>tr|V5BPX5|V5BPX5_TRYCR Uncharacterized protein OS=Trypanosoma cruzi Dm28c OX=1416333 GN=TCDM_01315 PE=4 SV=1;>tr|Q4DJ78|Q4DJ78_TRYCC Uncharacterized protein OS=Trypanosoma cruzi (strain CL Brener) OX=353153 GN=Tc00.1047053507515.90 PE=4 SV=1;>tr|Q4D8G7|Q4	3	0	0	0	0	0	0	0	0	0	0	0	0	0	0	0	0	0	0	0	0	0	0	0	0	0	0	0	0	0	0	0	2	1	2	0	0	0	0	0	0	0	0
tr|Q4D923|Q4D923_TRYCC;tr|K2MY18|K2MY18_TRYCR;tr|V5CID4|V5CID4_TRYCR;tr|V5AKZ1|V5AKZ1_TRYCR	tr|Q4D923|Q4D923_TRYCC	2999	16;3;3;2	4;2;0;0	2;0;0;0	>tr|Q4D923|Q4D923_TRYCC Retrotransposon hot spot (RHS) protein, putative OS=Trypanosoma cruzi (strain CL Brener) OX=353153 GN=Tc00.1047053510165.110 PE=4 SV=1	4	7	8	6	3	8	1	1	1	1	1	0	1	2	4	4	4	2	4	4	4	4	4	2	2	2	9	7	5	5	7	5	3	3	4	4	4	5	6	6	6	5	6
tr|Q4DZ45|Q4DZ45_TRYCC;tr|V5B9H6|V5B9H6_TRYCR	tr|Q4DZ45|Q4DZ45_TRYCC	3979	11;4	2;1	0;0	>tr|Q4DZ45|Q4DZ45_TRYCC Dispersed gene family protein 1 (DGF-1), putative OS=Trypanosoma cruzi (strain CL Brener) OX=353153 GN=Tc00.1047053510463.230 PE=4 SV=1	2	2	2	6	6	7	1	0	2	4	3	5	4	6	3	2	3	1	0	0	2	1	2	0	1	1	4	5	3	3	0	1	4	5	5	0	0	0	3	4	3	2	3
T. dionisii_exclusive (TCC211)
Protein IDs	Majority protein IDs	id	Peptide counts (all)	Peptide counts (razor+unique)	Peptide counts (unique)	Fasta headers	Number of proteins	Peptides 1320B	Peptides 1320C	Peptides 1561A	Peptides 1561B	Peptides 1561C	Peptides 1846A	Peptides 1846B	Peptides 1846C	Peptides 1994A	Peptides 1994B	Peptides 1994C	Peptides 211B	Peptides 211C	Peptides 2121A	Peptides 2121B	Peptides 2121C	Peptides 2123A	Peptides 2123B	Peptides 2123C	Peptides 2124A	Peptides 2124B	Peptides 2124C	Peptides 2158A	Peptides 2158B	Peptides 2158C	Peptides 2188A	Peptides 2188B	Peptides 2188C	Peptides 2189A	Peptides 2189B	Peptides 2189C	Peptides 334A	Peptides 334B	Peptides 334C	Peptides 476A	Peptides 476B	Peptides 476C	Peptides 844A	Peptides 844B	Peptides 844C	Peptides 85A	Peptides 85B
tr|A0A3R7M8J2|A0A3R7M8J2_TRYRA;tr|A0A061IX29|A0A061IX29_TRYRA	tr|A0A3R7M8J2|A0A3R7M8J2_TRYRA;tr|A0A061IX29|A0A061IX29_TRYRA	595	4;2	3;1	3;1	>tr|A0A3R7M8J2|A0A3R7M8J2_TRYRA Uncharacterized protein OS=Trypanosoma rangeli OX=5698 GN=TraAM80_08962 PE=4 SV=1;>tr|A0A061IX29|A0A061IX29_TRYRA Uncharacterized protein OS=Trypanosoma rangeli SC58 OX=429131 GN=TRSC58_05693 PE=4 SV=1	2	0	0	0	0	0	1	1	0	0	0	0	2	2	0	0	0	0	0	0	0	0	0	0	0	0	1	0	0	0	0	0	0	1	1	0	0	0	0	0	0	0	0
tr|Q4DPE7|Q4DPE7_TRYCC;tr|A0A3R7NJM3|A0A3R7NJM3_TRYRA;tr|A0A061JAD0|A0A061JAD0_TRYRA;tr|Q4DHS0|Q4DHS0_TRYCC	tr|Q4DPE7|Q4DPE7_TRYCC;tr|A0A3R7NJM3|A0A3R7NJM3_TRYRA;tr|A0A061JAD0|A0A061JAD0_TRYRA;tr|Q4DHS0|Q4DHS0_TRYCC	723	2;2;1;1	2;2;1;1	2;2;1;1	>tr|Q4DPE7|Q4DPE7_TRYCC Uncharacterized protein OS=Trypanosoma cruzi (strain CL Brener) OX=353153 GN=Tc00.1047053507625.90 PE=4 SV=1;>tr|A0A3R7NJM3|A0A3R7NJM3_TRYRA Uncharacterized protein OS=Trypanosoma rangeli OX=5698 GN=TraAM80_03421 PE=4 SV=1;>tr|A0A06	4	0	0	0	0	0	1	0	0	0	0	0	2	2	0	0	0	0	0	0	0	0	0	0	0	0	0	0	0	0	0	0	0	0	0	0	0	0	0	0	0	0	0
tr|A0A422MS29|A0A422MS29_TRYRA;tr|A0A422MTJ4|A0A422MTJ4_TRYRA;tr|A0A422MS66|A0A422MS66_TRYRA;tr|A0A3S5IQT4|A0A3S5IQT4_TRYRA	tr|A0A422MS29|A0A422MS29_TRYRA;tr|A0A422MTJ4|A0A422MTJ4_TRYRA;tr|A0A422MS66|A0A422MS66_TRYRA;tr|A0A3S5IQT4|A0A3S5IQT4_TRYRA	844	2;1;1;1	1;1;1;1	1;1;1;1	>tr|A0A422MS29|A0A422MS29_TRYRA Trans-sialidase OS=Trypanosoma rangeli OX=5698 GN=TraAM80_09997 PE=4 SV=1;>tr|A0A422MTJ4|A0A422MTJ4_TRYRA Trans-sialidase (Fragment) OS=Trypanosoma rangeli OX=5698 GN=TraAM80_09786 PE=4 SV=1;>tr|A0A422MS66|A0A422MS66_TRYRA T	4	0	0	0	0	0	0	0	0	0	0	0	1	1	0	0	0	0	0	0	0	0	0	0	0	0	0	0	0	0	0	0	0	0	0	0	0	0	0	0	0	0	0
tr|A0A422NAV0|A0A422NAV0_TRYRA;tr|V5BJG0|V5BJG0_TRYCR;tr|Q4DSL3|Q4DSL3_TRYCC;tr|K2M162|K2M162_TRYCR	tr|A0A422NAV0|A0A422NAV0_TRYRA	973	3;1;1;1	3;1;1;1	2;1;1;1	>tr|A0A422NAV0|A0A422NAV0_TRYRA Putative choline/carnitine O-acetyltransferase OS=Trypanosoma rangeli OX=5698 GN=TraAM80_06295 PE=4 SV=1	4	0	1	0	0	0	0	0	0	0	0	0	2	2	0	0	0	0	0	0	0	1	0	0	0	0	0	0	1	0	0	0	0	0	0	0	0	0	1	0	0	0	0
tr|A0A422NXE1|A0A422NXE1_TRYRA	tr|A0A422NXE1|A0A422NXE1_TRYRA	1129	20	4	4	>tr|A0A422NXE1|A0A422NXE1_TRYRA Dynein, axonemal, heavy polypeptide 5 OS=Trypanosoma rangeli OX=5698 GN=TraAM80_01734 PE=4 SV=1	1	8	9	5	5	8	1	0	0	6	6	9	8	7	4	5	7	7	6	7	6	5	3	3	8	11	6	5	4	3	5	3	5	8	9	4	6	5	7	8	7	7	5
tr|V5B0A5|V5B0A5_TRYCR;tr|Q4DZU3|Q4DZU3_TRYCC;tr|Q4DGE7|Q4DGE7_TRYCC;tr|K2M905|K2M905_TRYCR;tr|A0A3R7MJ10|A0A3R7MJ10_TRYRA;tr|A0A061IVU6|A0A061IVU6_TRYRA	tr|V5B0A5|V5B0A5_TRYCR;tr|Q4DZU3|Q4DZU3_TRYCC;tr|Q4DGE7|Q4DGE7_TRYCC;tr|K2M905|K2M905_TRYCR;tr|A0A3R7MJ10|A0A3R7MJ10_TRYRA;tr|A0A061IVU6|A0A061IVU6_TRYRA	1274	3;3;3;3;2;2	3;3;3;3;2;2	3;3;3;3;2;2	>tr|V5B0A5|V5B0A5_TRYCR UDP-glucose 6-dehydrogenase OS=Trypanosoma cruzi Dm28c OX=1416333 GN=TCDM_04774 PE=3 SV=1;>tr|Q4DZU3|Q4DZU3_TRYCC UDP-glucose 6-dehydrogenase OS=Trypanosoma cruzi (strain CL Brener) OX=353153 GN=Tc00.1047053510105.100 PE=3 SV=1;>tr|	6	0	0	0	0	0	0	0	0	0	0	0	3	3	0	0	0	0	0	0	0	0	0	0	0	0	0	0	0	0	0	0	0	0	1	0	0	0	0	0	0	0	0
tr|K2N640|K2N640_TRYCR	tr|K2N640|K2N640_TRYCR	1704	28	3	2	>tr|K2N640|K2N640_TRYCR 2,3-bisphosphoglycerate-independent phosphoglycerate mutase, putative OS=Trypanosoma cruzi marinkellei OX=85056 GN=MOQ_006132 PE=4 SV=1	1	10	11	4	4	4	17	16	18	11	12	12	14	15	9	7	4	11	14	15	11	11	10	16	17	15	13	11	11	16	15	14	10	8	7	13	14	16	10	10	8	8	5
tr|Q4CP64|Q4CP64_TRYCC;tr|Q4DV87|Q4DV87_TRYCC;tr|Q4DN51|Q4DN51_TRYCC;tr|K2N7A5|K2N7A5_TRYCR;tr|Q4CVP8|Q4CVP8_TRYCC;tr|Q4DMZ7|Q4DMZ7_TRYCC	tr|Q4CP64|Q4CP64_TRYCC;tr|Q4DV87|Q4DV87_TRYCC;tr|Q4DN51|Q4DN51_TRYCC;tr|K2N7A5|K2N7A5_TRYCR	2202	6;4;4;3;2;2	3;3;3;1;2;2	0;0;0;0;0;0	>tr|Q4CP64|Q4CP64_TRYCC Retrotransposon hot spot (RHS) protein, putative OS=Trypanosoma cruzi (strain CL Brener) OX=353153 GN=Tc00.1047053509349.20 PE=4 SV=1;>tr|Q4DV87|Q4DV87_TRYCC Retrotransposon hot spot (RHS) protein, putative OS=Trypanosoma cruzi (str	6	1	2	2	1	2	0	0	0	1	1	1	3	5	1	2	2	1	3	2	2	2	2	0	3	2	1	1	1	2	1	1	1	1	1	3	2	2	3	3	4	4	2
T. erneyi_exclusive (TCC1946)
Protein IDs	Majority protein IDs	id	Peptide counts (all)	Peptide counts (razor+unique)	Peptide counts (unique)	Fasta headers	Number of proteins	Peptides 1320B	Peptides 1320C	Peptides 1561A	Peptides 1561B	Peptides 1561C	Peptides 1846A	Peptides 1846B	Peptides 1846C	Peptides 1994A	Peptides 1994B	Peptides 1994C	Peptides 211B	Peptides 211C	Peptides 2121A	Peptides 2121B	Peptides 2121C	Peptides 2123A	Peptides 2123B	Peptides 2123C	Peptides 2124A	Peptides 2124B	Peptides 2124C	Peptides 2158A	Peptides 2158B	Peptides 2158C	Peptides 2188A	Peptides 2188B	Peptides 2188C	Peptides 2189A	Peptides 2189B	Peptides 2189C	Peptides 334A	Peptides 334B	Peptides 334C	Peptides 476A	Peptides 476B	Peptides 476C	Peptides 844A	Peptides 844B	Peptides 844C	Peptides 85A	Peptides 85B
tr|A0A061IS86|A0A061IS86_TRYRA;tr|A0A061IUJ5|A0A061IUJ5_TRYRA	tr|A0A061IS86|A0A061IS86_TRYRA;tr|A0A061IUJ5|A0A061IUJ5_TRYRA	138	36;28	4;4	4;4	>tr|A0A061IS86|A0A061IS86_TRYRA Enolase OS=Trypanosoma rangeli SC58 OX=429131 GN=TRSC58_07150 PE=3 SV=1;>tr|A0A061IUJ5|A0A061IUJ5_TRYRA Enolase OS=Trypanosoma rangeli SC58 OX=429131 GN=TRSC58_06599 PE=4 SV=1	2	12	16	12	11	13	22	21	21	16	15	14	21	21	13	13	13	13	15	14	13	13	15	14	14	14	13	12	12	14	16	14	15	12	15	15	16	13	13	12	12	14	14
tr|A0A061IS97|A0A061IS97_TRYRA;tr|A0A061ISM5|A0A061ISM5_TRYRA	tr|A0A061IS97|A0A061IS97_TRYRA	139	13;4	2;1	2;1	>tr|A0A061IS97|A0A061IS97_TRYRA 60S ribosomal protein L7 OS=Trypanosoma rangeli SC58 OX=429131 GN=TRSC58_02064 PE=4 SV=1	2	3	4	2	1	2	7	4	6	3	4	3	4	7	3	3	5	4	5	4	4	3	4	2	3	3	4	4	4	3	5	5	3	2	3	3	4	5	3	3	3	3	3
tr|A0A422NE39|A0A422NE39_TRYRA;tr|A0A061IWQ1|A0A061IWQ1_TRYRA	tr|A0A422NE39|A0A422NE39_TRYRA;tr|A0A061IWQ1|A0A061IWQ1_TRYRA	191	5;5	3;3	3;3	>tr|A0A422NE39|A0A422NE39_TRYRA Uncharacterized protein OS=Trypanosoma rangeli OX=5698 GN=TraAM80_05564 PE=4 SV=1;>tr|A0A061IWQ1|A0A061IWQ1_TRYRA Uncharacterized protein OS=Trypanosoma rangeli SC58 OX=429131 GN=TRSC58_05248 PE=4 SV=1	2	0	0	1	0	1	3	2	5	2	1	1	3	2	0	1	1	1	1	1	0	0	1	1	2	2	0	0	0	1	1	1	1	1	1	2	1	1	2	2	2	1	2
tr|A0A422NSS3|A0A422NSS3_TRYRA;tr|A0A061J2S8|A0A061J2S8_TRYRA	tr|A0A422NSS3|A0A422NSS3_TRYRA;tr|A0A061J2S8|A0A061J2S8_TRYRA	274	6;6	2;2	2;2	>tr|A0A422NSS3|A0A422NSS3_TRYRA Vesicule-associated membrane protein OS=Trypanosoma rangeli OX=5698 GN=TraAM80_02727 PE=4 SV=1;>tr|A0A061J2S8|A0A061J2S8_TRYRA Vesicule-associated membrane protein OS=Trypanosoma rangeli SC58 OX=429131 GN=TRSC58_03856 PE=4 S	2	2	3	2	1	3	1	1	3	1	2	3	1	0	2	1	1	0	1	2	3	2	3	2	1	2	2	1	1	2	1	1	0	0	0	0	0	1	2	4	3	2	2
tr|A0A422MZK8|A0A422MZK8_TRYRA;tr|A0A061J754|A0A061J754_TRYRA	tr|A0A422MZK8|A0A422MZK8_TRYRA;tr|A0A061J754|A0A061J754_TRYRA	881	4;3	3;2	3;2	>tr|A0A422MZK8|A0A422MZK8_TRYRA Putative P27 protein OS=Trypanosoma rangeli OX=5698 GN=TraAM80_08636 PE=4 SV=1;>tr|A0A061J754|A0A061J754_TRYRA Uncharacterized protein OS=Trypanosoma rangeli SC58 OX=429131 GN=TRSC58_02111 PE=4 SV=1	2	1	1	1	1	1	3	1	3	1	1	1	1	1	1	0	1	1	1	1	1	1	1	1	1	1	0	0	1	1	1	1	1	1	1	1	1	1	1	1	1	1	1
tr|A0A422NYB5|A0A422NYB5_TRYRA;tr|A0A061JA48|A0A061JA48_TRYRA	tr|A0A422NYB5|A0A422NYB5_TRYRA;tr|A0A061JA48|A0A061JA48_TRYRA	1133	7;6	2;1	2;1	>tr|A0A422NYB5|A0A422NYB5_TRYRA Serine/threonine-protein phosphatase OS=Trypanosoma rangeli OX=5698 GN=TraAM80_01539 PE=3 SV=1;>tr|A0A061JA48|A0A061JA48_TRYRA Serine/threonine-protein phosphatase OS=Trypanosoma rangeli SC58 OX=429131 GN=TRSC58_02144 PE=3 S	2	2	4	2	1	2	7	4	6	3	5	4	3	5	1	0	1	1	1	2	0	0	1	1	3	3	2	3	2	3	4	2	1	0	1	5	2	2	1	2	1	2	2
tr|V5BB64|V5BB64_TRYCR;tr|Q4E1D1|Q4E1D1_TRYCC;tr|K2LTC8|K2LTC8_TRYCR	tr|V5BB64|V5BB64_TRYCR;tr|Q4E1D1|Q4E1D1_TRYCC;tr|K2LTC8|K2LTC8_TRYCR	1187	2;2;2	2;2;2	2;2;2	>tr|V5BB64|V5BB64_TRYCR Uncharacterized protein OS=Trypanosoma cruzi Dm28c OX=1416333 GN=TCDM_06850 PE=4 SV=1;>tr|Q4E1D1|Q4E1D1_TRYCC Uncharacterized protein OS=Trypanosoma cruzi (strain CL Brener) OX=353153 GN=Tc00.1047053511807.130 PE=4 SV=1;>tr|K2LTC8|K	3	0	0	0	0	0	2	2	2	0	0	0	0	0	0	0	0	0	0	0	0	0	0	0	0	0	0	0	0	0	0	0	0	0	0	0	0	0	0	0	0	0	0
tr|K2MVY5|K2MVY5_TRYCR	tr|K2MVY5|K2MVY5_TRYCR	1511	54	4	4	>tr|K2MVY5|K2MVY5_TRYCR Aconitate hydratase OS=Trypanosoma cruzi marinkellei OX=85056 GN=MOQ_004887 PE=3 SV=1	1	28	30	27	26	34	31	28	26	40	41	35	24	25	30	33	33	23	30	31	32	31	29	26	34	26	24	29	26	25	31	25	35	36	34	23	26	24	26	23	26	26	23
tr|K2N3L8|K2N3L8_TRYCR;tr|V5AZU7|V5AZU7_TRYCR;tr|Q4DPA0|Q4DPA0_TRYCC	tr|K2N3L8|K2N3L8_TRYCR;tr|V5AZU7|V5AZU7_TRYCR;tr|Q4DPA0|Q4DPA0_TRYCC	1665	2;2;2	2;2;2	2;2;2	>tr|K2N3L8|K2N3L8_TRYCR Nicotinate phosphoribosyltransferase, putative OS=Trypanosoma cruzi marinkellei OX=85056 GN=MOQ_003643 PE=3 SV=1;>tr|V5AZU7|V5AZU7_TRYCR Nicotinate phosphoribosyltransferase OS=Trypanosoma cruzi Dm28c OX=1416333 GN=TCDM_04910 PE=3 S	3	0	0	0	0	0	2	2	2	1	0	0	0	0	0	0	0	0	0	1	0	0	0	0	0	0	0	0	0	0	0	0	0	0	0	0	0	0	0	0	0	0	1
tr|K2N5H6|K2N5H6_TRYCR;tr|Q4CPU6|Q4CPU6_TRYCC;tr|V5AZI9|V5AZI9_TRYCR;tr|Q4D8M8|Q4D8M8_TRYCC	tr|K2N5H6|K2N5H6_TRYCR;tr|Q4CPU6|Q4CPU6_TRYCC	1698	3;2;1;1	3;2;1;1	3;2;1;1	>tr|K2N5H6|K2N5H6_TRYCR NAD synthase, putative (Fragment) OS=Trypanosoma cruzi marinkellei OX=85056 GN=MOQ_002882 PE=4 SV=1;>tr|Q4CPU6|Q4CPU6_TRYCC NAD+ synthase, putative OS=Trypanosoma cruzi (strain CL Brener) OX=353153 GN=Tc00.1047053427789.30 PE=4 SV=1	4	0	0	0	0	0	1	1	1	1	0	1	0	0	0	0	0	0	0	0	1	0	1	0	0	1	0	0	0	0	0	0	1	1	1	0	0	0	0	1	0	0	0
tr|Q4CLF1|Q4CLF1_TRYCC;tr|Q4DV21|Q4DV21_TRYCC	tr|Q4CLF1|Q4CLF1_TRYCC	2098	11;3	2;1	2;1	>tr|Q4CLF1|Q4CLF1_TRYCC Glyceraldehyde 3-phosphate dehydrogenase, cytosolic, putative (Fragment) OS=Trypanosoma cruzi (strain CL Brener) OX=353153 GN=Tc00.1047053508537.10 PE=4 SV=1	2	7	9	8	4	5	4	4	4	7	6	6	6	6	8	8	8	5	4	5	6	7	7	6	7	6	7	5	6	9	9	9	2	2	3	7	6	9	6	5	4	8	9
tr|V5BJ54|V5BJ54_TRYCR;tr|Q4DL20|Q4DL20_TRYCC;tr|Q4DI62|Q4DI62_TRYCC;tr|K2MVR6|K2MVR6_TRYCR	tr|V5BJ54|V5BJ54_TRYCR;tr|Q4DL20|Q4DL20_TRYCC;tr|Q4DI62|Q4DI62_TRYCC;tr|K2MVR6|K2MVR6_TRYCR	3385	5;5;5;4	5;5;5;4	5;5;5;4	>tr|V5BJ54|V5BJ54_TRYCR Pumilio/PUF RNA binding protein 2 OS=Trypanosoma cruzi Dm28c OX=1416333 GN=TCDM_05259 PE=4 SV=1;>tr|Q4DL20|Q4DL20_TRYCC Pumilio/PUF RNA binding protein 2, putative OS=Trypanosoma cruzi (strain CL Brener) OX=353153 GN=Tc00.1047053511	4	2	0	1	1	2	2	1	2	1	0	1	0	1	2	3	0	0	1	1	0	2	1	0	0	0	0	0	2	1	1	0	0	2	2	1	0	1	3	2	1	3	2
tr|V5BQH8|V5BQH8_TRYCR;tr|Q4E3C6|Q4E3C6_TRYCC;tr|K2MA43|K2MA43_TRYCR	tr|V5BQH8|V5BQH8_TRYCR	4691	3;1;1	3;1;1	3;1;1	>tr|V5BQH8|V5BQH8_TRYCR Choline/carnitine O-acetyltransferase OS=Trypanosoma cruzi Dm28c OX=1416333 GN=TCDM_04495 PE=4 SV=1	3	0	0	0	0	0	3	2	3	0	0	0	0	0	0	0	0	0	0	0	0	0	0	0	0	0	0	0	0	0	0	0	0	0	0	0	0	0	0	0	0	0	0
T rangeli AM80_exclusive (TCC86)
Protein IDs	Majority protein IDs	id	Peptide counts (all)	Peptide counts (razor+unique)	Peptide counts (unique)	Fasta headers	Number of proteins	Peptides 1320B	Peptides 1320C	Peptides 1561A	Peptides 1561B	Peptides 1561C	Peptides 1846A	Peptides 1846B	Peptides 1846C	Peptides 1994A	Peptides 1994B	Peptides 1994C	Peptides 211B	Peptides 211C	Peptides 2121A	Peptides 2121B	Peptides 2121C	Peptides 2123A	Peptides 2123B	Peptides 2123C	Peptides 2124A	Peptides 2124B	Peptides 2124C	Peptides 2158A	Peptides 2158B	Peptides 2158C	Peptides 2188A	Peptides 2188B	Peptides 2188C	Peptides 2189A	Peptides 2189B	Peptides 2189C	Peptides 334A	Peptides 334B	Peptides 334C	Peptides 476A	Peptides 476B	Peptides 476C	Peptides 844A	Peptides 844B	Peptides 844C	Peptides 85A	Peptides 85B
tr|A0A061IRW6|A0A061IRW6_TRYRA	tr|A0A061IRW6|A0A061IRW6_TRYRA	135	15	3	2	>tr|A0A061IRW6|A0A061IRW6_TRYRA 40S ribosomal protein S3a OS=Trypanosoma rangeli SC58 OX=429131 GN=TRSC58_07060 PE=3 SV=1	1	10	11	12	7	9	11	10	11	12	11	11	8	7	11	11	11	11	12	11	9	9	11	11	11	11	10	12	8	11	9	11	9	9	8	12	12	12	11	10	11	8	8
tr|A0A061IS20|A0A061IS20_TRYRA	tr|A0A061IS20|A0A061IS20_TRYRA	137	4	2	2	>tr|A0A061IS20|A0A061IS20_TRYRA Cytosolic malate dehydrogenase OS=Trypanosoma rangeli SC58 OX=429131 GN=TRSC58_06888 PE=3 SV=1	1	0	0	0	0	0	0	0	0	1	0	0	1	1	0	0	0	0	0	0	0	0	0	0	0	1	0	0	0	0	0	0	0	0	0	1	1	0	0	0	0	1	0
tr|A0A3R7JZL9|A0A3R7JZL9_TRYRA;tr|A0A061ISB9|A0A061ISB9_TRYRA;tr|A0A061J0Z7|A0A061J0Z7_TRYRA	tr|A0A3R7JZL9|A0A3R7JZL9_TRYRA;tr|A0A061ISB9|A0A061ISB9_TRYRA;tr|A0A061J0Z7|A0A061J0Z7_TRYRA	141	13;13;13	2;2;2	2;2;2	>tr|A0A3R7JZL9|A0A3R7JZL9_TRYRA 60S ribosomal protein L23 OS=Trypanosoma rangeli OX=5698 GN=TraAM80_08216 PE=3 SV=1;>tr|A0A061ISB9|A0A061ISB9_TRYRA 60S ribosomal protein L23 OS=Trypanosoma rangeli SC58 OX=429131 GN=TRSC58_06044 PE=3 SV=1;>tr|A0A061J0Z7|A0A	3	10	10	10	8	10	9	9	9	9	10	10	9	9	10	9	10	7	9	9	10	9	8	9	9	8	10	8	9	9	9	9	9	9	9	9	9	9	8	8	8	10	10
tr|A0A061ISJ6|A0A061ISJ6_TRYRA	tr|A0A061ISJ6|A0A061ISJ6_TRYRA	143	27	6	1	>tr|A0A061ISJ6|A0A061ISJ6_TRYRA Clathrin heavy chain OS=Trypanosoma rangeli SC58 OX=429131 GN=TRSC58_06944 PE=3 SV=1	1	11	15	10	11	11	13	9	14	10	12	10	10	9	12	12	12	10	12	11	15	9	12	7	10	10	11	13	8	12	12	13	11	12	12	10	12	8	13	16	11	13	12
tr|A0A061ISL5|A0A061ISL5_TRYRA;tr|A0A061JCK8|A0A061JCK8_TRYRA	tr|A0A061ISL5|A0A061ISL5_TRYRA;tr|A0A061JCK8|A0A061JCK8_TRYRA	144	3;3	3;3	2;2	>tr|A0A061ISL5|A0A061ISL5_TRYRA Uncharacterized protein OS=Trypanosoma rangeli SC58 OX=429131 GN=TRSC58_06913 PE=4 SV=1;>tr|A0A061JCK8|A0A061JCK8_TRYRA Uncharacterized protein OS=Trypanosoma rangeli SC58 OX=429131 GN=TRSC58_00380 PE=4 SV=1	2	0	0	0	0	0	0	0	0	0	0	0	0	0	0	0	0	0	0	0	0	0	0	0	0	0	0	0	0	0	0	0	0	0	0	0	0	0	0	0	0	0	0
tr|A0A061ISU3|A0A061ISU3_TRYRA	tr|A0A061ISU3|A0A061ISU3_TRYRA	147	17	5	0	>tr|A0A061ISU3|A0A061ISU3_TRYRA D-isomer specific 2-hydroxyacid dehydrogenase-protein OS=Trypanosoma rangeli SC58 OX=429131 GN=TRSC58_05311 PE=4 SV=1	1	0	1	0	0	0	1	1	1	0	0	0	2	2	0	0	0	0	0	0	0	0	1	0	0	0	0	1	1	1	0	0	0	0	0	0	0	0	0	0	0	0	0
tr|A0A061IT19|A0A061IT19_TRYRA	tr|A0A061IT19|A0A061IT19_TRYRA	149	4	4	4	>tr|A0A061IT19|A0A061IT19_TRYRA Glutaredoxin OS=Trypanosoma rangeli SC58 OX=429131 GN=TRSC58_06228 PE=4 SV=1	1	0	0	0	0	0	0	0	0	0	0	0	0	0	0	0	0	0	0	0	0	0	0	0	0	0	0	0	0	0	0	0	0	0	0	0	0	0	0	0	0	0	0
tr|A0A061IXV0|A0A061IXV0_TRYRA;tr|A0A061IT25|A0A061IT25_TRYRA	tr|A0A061IXV0|A0A061IXV0_TRYRA;tr|A0A061IT25|A0A061IT25_TRYRA	151	8;8	2;2	0;0	>tr|A0A061IXV0|A0A061IXV0_TRYRA Ribonucleoprotein p18, mitochondrial OS=Trypanosoma rangeli SC58 OX=429131 GN=TRSC58_05418 PE=4 SV=1;>tr|A0A061IT25|A0A061IT25_TRYRA Ribonucleoprotein p18, mitochondrial OS=Trypanosoma rangeli SC58 OX=429131 GN=TRSC58_06673	2	5	6	6	4	5	4	2	4	5	6	6	3	3	5	4	6	5	6	5	5	6	4	5	4	5	3	4	2	5	5	5	5	5	5	5	4	5	6	5	5	5	5
tr|A0A061ITG8|A0A061ITG8_TRYRA;tr|A0A061IST7|A0A061IST7_TRYRA;tr|A0A3R7KRK6|A0A3R7KRK6_TRYRA;tr|A0A3R7N2C8|A0A3R7N2C8_TRYRA	tr|A0A061ITG8|A0A061ITG8_TRYRA;tr|A0A061IST7|A0A061IST7_TRYRA;tr|A0A3R7KRK6|A0A3R7KRK6_TRYRA	154	19;15;11;8	7;5;4;3	7;5;4;3	>tr|A0A061ITG8|A0A061ITG8_TRYRA 60S ribosomal protein L7a OS=Trypanosoma rangeli SC58 OX=429131 GN=TRSC58_03561 PE=3 SV=1;>tr|A0A061IST7|A0A061IST7_TRYRA 60S ribosomal protein L7a OS=Trypanosoma rangeli SC58 OX=429131 GN=TRSC58_06819 PE=3 SV=1;>tr|A0A3R7KR	4	10	12	7	8	9	7	7	8	11	9	11	10	10	9	9	8	5	10	10	8	10	9	8	9	9	8	9	9	11	11	10	5	7	5	10	10	10	10	10	9	10	10
tr|A0A061JAC6|A0A061JAC6_TRYRA;tr|A0A061ITR3|A0A061ITR3_TRYRA	tr|A0A061JAC6|A0A061JAC6_TRYRA;tr|A0A061ITR3|A0A061ITR3_TRYRA	160	12;12	4;4	2;2	>tr|A0A061JAC6|A0A061JAC6_TRYRA Histone H2B OS=Trypanosoma rangeli SC58 OX=429131 GN=TRSC58_00651 PE=3 SV=1;>tr|A0A061ITR3|A0A061ITR3_TRYRA Histone H2B OS=Trypanosoma rangeli SC58 OX=429131 GN=TRSC58_06963 PE=3 SV=1	2	7	8	5	6	5	8	8	8	4	4	3	7	6	6	6	6	6	7	6	6	7	7	6	6	6	5	5	6	5	6	7	6	5	4	5	5	7	4	6	5	6	5
tr|A0A061IUE3|A0A061IUE3_TRYRA	tr|A0A061IUE3|A0A061IUE3_TRYRA	165	15	4	0	>tr|A0A061IUE3|A0A061IUE3_TRYRA V-type ATPase, A subunit OS=Trypanosoma rangeli SC58 OX=429131 GN=TRSC58_06069 PE=3 SV=1	1	7	7	9	4	4	7	5	4	6	7	8	6	7	6	5	6	6	6	9	8	6	5	5	7	7	4	6	7	7	7	8	8	8	8	9	6	6	8	8	8	7	9
tr|A0A422NS83|A0A422NS83_TRYRA;tr|A0A3S5IQR0|A0A3S5IQR0_TRYRA;tr|A0A061J1D1|A0A061J1D1_TRYRA;tr|A0A061IUF8|A0A061IUF8_TRYRA;tr|A0A061ISC6|A0A061ISC6_TRYRA	tr|A0A422NS83|A0A422NS83_TRYRA;tr|A0A3S5IQR0|A0A3S5IQR0_TRYRA;tr|A0A061J1D1|A0A061J1D1_TRYRA;tr|A0A061IUF8|A0A061IUF8_TRYRA	166	12;12;12;12;5	3;3;3;3;3	3;3;3;3;3	>tr|A0A422NS83|A0A422NS83_TRYRA 60S ribosomal protein L13a OS=Trypanosoma rangeli OX=5698 GN=TraAM80_02927 PE=3 SV=1;>tr|A0A3S5IQR0|A0A3S5IQR0_TRYRA Large subunit ribosomal protein L13Ae OS=Trypanosoma rangeli OX=5698 GN=TraAM80_06758 PE=3 SV=1;>tr|A0A061J	5	3	3	3	2	3	4	3	3	3	3	3	5	5	4	4	3	4	3	3	3	3	3	3	4	4	5	4	3	4	4	3	4	3	3	3	3	3	4	4	3	3	3
tr|A0A422P4M7|A0A422P4M7_TRYRA;tr|A0A061IUI6|A0A061IUI6_TRYRA	tr|A0A422P4M7|A0A422P4M7_TRYRA;tr|A0A061IUI6|A0A061IUI6_TRYRA	167	11;11	6;6	6;6	>tr|A0A422P4M7|A0A422P4M7_TRYRA P28 protein OS=Trypanosoma rangeli OX=5698 GN=TraAM80_00205 PE=4 SV=1;>tr|A0A061IUI6|A0A061IUI6_TRYRA HpcH_HpaI domain-containing protein OS=Trypanosoma rangeli SC58 OX=429131 GN=TRSC58_06014 PE=4 SV=1	2	3	3	3	2	3	0	0	0	2	3	2	1	1	3	3	4	3	5	5	4	3	3	4	3	5	4	3	3	4	3	5	3	2	2	3	4	3	3	4	3	3	4
tr|A0A061IVN5|A0A061IVN5_TRYRA	tr|A0A061IVN5|A0A061IVN5_TRYRA	179	14	3	0	>tr|A0A061IVN5|A0A061IVN5_TRYRA ADP-ribosylation factor 3 OS=Trypanosoma rangeli SC58 OX=429131 GN=TRSC58_06196 PE=3 SV=1	1	8	8	5	5	5	6	5	6	9	9	9	8	7	8	8	8	7	6	7	8	8	7	7	7	6	5	5	3	8	8	8	8	6	9	6	6	5	6	5	5	8	6
tr|A0A061IVW0|A0A061IVW0_TRYRA;tr|A0A061ISS4|A0A061ISS4_TRYRA	tr|A0A061IVW0|A0A061IVW0_TRYRA;tr|A0A061ISS4|A0A061ISS4_TRYRA	181	11;7	2;0	0;0	>tr|A0A061IVW0|A0A061IVW0_TRYRA Serine/threonine-AGC PDK1 OS=Trypanosoma rangeli SC58 OX=429131 GN=TRSC58_06108 PE=3 SV=1;>tr|A0A061ISS4|A0A061ISS4_TRYRA Serine/threonine-protein kinase A OS=Trypanosoma rangeli SC58 OX=429131 GN=TRSC58_06835 PE=4 SV=1	2	1	1	2	0	0	6	5	6	3	3	1	2	3	3	0	1	1	1	2	0	2	1	2	1	0	0	0	2	2	3	2	1	2	2	1	1	2	0	1	1	1	0
tr|A0A061IVZ7|A0A061IVZ7_TRYRA;tr|A0A061IU72|A0A061IU72_TRYRA;tr|A0A061IY70|A0A061IY70_TRYRA	tr|A0A061IVZ7|A0A061IVZ7_TRYRA;tr|A0A061IU72|A0A061IU72_TRYRA	183	6;5;2	3;2;2	3;2;2	>tr|A0A061IVZ7|A0A061IVZ7_TRYRA Glutamamyl carboxypeptidase OS=Trypanosoma rangeli SC58 OX=429131 GN=TRSC58_06296 PE=4 SV=1;>tr|A0A061IU72|A0A061IU72_TRYRA Glutamamyl carboxypeptidase (Fragment) OS=Trypanosoma rangeli SC58 OX=429131 GN=TRSC58_06786 PE=4 SV	3	2	2	2	1	1	3	2	3	2	2	1	0	2	2	2	3	2	2	2	2	2	2	2	2	3	2	2	3	2	2	3	2	2	2	1	2	2	2	2	2	2	2
tr|A0A422NRH9|A0A422NRH9_TRYRA;tr|A0A061IWJ5|A0A061IWJ5_TRYRA;tr|A0A3R7R3S3|A0A3R7R3S3_TRYRA;tr|A0A061IS26|A0A061IS26_TRYRA	tr|A0A422NRH9|A0A422NRH9_TRYRA;tr|A0A061IWJ5|A0A061IWJ5_TRYRA;tr|A0A3R7R3S3|A0A3R7R3S3_TRYRA;tr|A0A061IS26|A0A061IS26_TRYRA	190	16;16;13;13	2;2;2;2	2;2;2;2	>tr|A0A422NRH9|A0A422NRH9_TRYRA 40S ribosomal protein S5 OS=Trypanosoma rangeli OX=5698 GN=TraAM80_03004 PE=3 SV=1;>tr|A0A061IWJ5|A0A061IWJ5_TRYRA 40S ribosomal protein S5 OS=Trypanosoma rangeli SC58 OX=429131 GN=TRSC58_04802 PE=3 SV=1;>tr|A0A3R7R3S3|A0A3R	4	12	10	8	7	8	12	11	10	12	10	9	8	9	8	10	10	9	10	7	9	9	9	6	8	8	9	10	7	9	11	11	7	8	8	7	7	9	11	8	9	10	9
tr|A0A422NF40|A0A422NF40_TRYRA;tr|A0A061IWZ9|A0A061IWZ9_TRYRA	tr|A0A422NF40|A0A422NF40_TRYRA;tr|A0A061IWZ9|A0A061IWZ9_TRYRA	196	10;10	2;2	2;2	>tr|A0A422NF40|A0A422NF40_TRYRA Putative elongation factor OS=Trypanosoma rangeli OX=5698 GN=TraAM80_05427 PE=4 SV=1;>tr|A0A061IWZ9|A0A061IWZ9_TRYRA Elongation factor OS=Trypanosoma rangeli SC58 OX=429131 GN=TRSC58_05906 PE=4 SV=1	2	2	3	1	0	3	0	0	0	1	1	2	2	2	2	1	2	0	3	1	3	5	6	1	0	0	6	4	6	2	0	1	5	6	4	4	2	2	2	4	0	2	5
tr|A0A422NQ99|A0A422NQ99_TRYRA;tr|A0A061IY03|A0A061IY03_TRYRA	tr|A0A422NQ99|A0A422NQ99_TRYRA;tr|A0A061IY03|A0A061IY03_TRYRA	206	3;3	2;2	2;2	>tr|A0A422NQ99|A0A422NQ99_TRYRA Protein translation factor SUI1 OS=Trypanosoma rangeli OX=5698 GN=TraAM80_03267 PE=4 SV=1;>tr|A0A061IY03|A0A061IY03_TRYRA Protein translation factor SUI1 OS=Trypanosoma rangeli SC58 OX=429131 GN=TRSC58_04287 PE=4 SV=1	2	1	0	0	0	1	1	1	1	0	0	1	0	1	0	1	1	1	1	1	0	1	1	0	0	1	1	0	0	0	1	0	1	0	0	0	1	1	0	0	0	1	0
tr|A0A422MSW3|A0A422MSW3_TRYRA;tr|A0A061IY23|A0A061IY23_TRYRA	tr|A0A422MSW3|A0A422MSW3_TRYRA;tr|A0A061IY23|A0A061IY23_TRYRA	208	4;4	2;2	2;2	>tr|A0A422MSW3|A0A422MSW3_TRYRA Putative methyltransferase OS=Trypanosoma rangeli OX=5698 GN=TraAM80_09864 PE=4 SV=1;>tr|A0A061IY23|A0A061IY23_TRYRA Methyltransf_12 domain-containing protein OS=Trypanosoma rangeli SC58 OX=429131 GN=TRSC58_04267 PE=4 SV=1	2	0	2	1	0	0	0	0	0	1	1	2	1	1	1	1	0	0	1	0	0	1	1	0	2	2	1	1	0	0	1	1	1	2	1	1	0	1	1	2	1	0	0
tr|A0A061IY68|A0A061IY68_TRYRA	tr|A0A061IY68|A0A061IY68_TRYRA	210	6	4	1	>tr|A0A061IY68|A0A061IY68_TRYRA Electron transfer flavoprotein subunit beta OS=Trypanosoma rangeli SC58 OX=429131 GN=TRSC58_06341 PE=3 SV=1	1	1	1	1	2	1	1	1	1	1	1	1	3	3	2	1	1	1	1	1	1	1	1	2	2	2	1	1	1	1	1	1	2	1	2	1	1	1	1	1	1	1	1
tr|A0A3R7NC34|A0A3R7NC34_TRYRA;tr|A0A061IZ45|A0A061IZ45_TRYRA	tr|A0A3R7NC34|A0A3R7NC34_TRYRA;tr|A0A061IZ45|A0A061IZ45_TRYRA	216	2;2	2;2	2;2	>tr|A0A3R7NC34|A0A3R7NC34_TRYRA Uncharacterized protein OS=Trypanosoma rangeli OX=5698 GN=TraAM80_05346 PE=4 SV=1;>tr|A0A061IZ45|A0A061IZ45_TRYRA Uncharacterized protein OS=Trypanosoma rangeli SC58 OX=429131 GN=TRSC58_06011 PE=4 SV=1	2	1	0	0	0	0	0	0	0	0	0	0	0	0	0	0	0	0	0	0	0	0	0	0	0	0	0	0	0	0	0	0	0	0	0	0	1	0	0	0	0	0	0
tr|A0A061IZ91|A0A061IZ91_TRYRA;tr|A0A3R7KSG8|A0A3R7KSG8_TRYRA;tr|A0A3R7LCZ3|A0A3R7LCZ3_TRYRA;tr|A0A061IUD3|A0A061IUD3_TRYRA	tr|A0A061IZ91|A0A061IZ91_TRYRA;tr|A0A3R7KSG8|A0A3R7KSG8_TRYRA;tr|A0A3R7LCZ3|A0A3R7LCZ3_TRYRA;tr|A0A061IUD3|A0A061IUD3_TRYRA	220	11;8;6;6	5;4;4;4	4;3;4;4	>tr|A0A061IZ91|A0A061IZ91_TRYRA 40S ribosomal protein S3 OS=Trypanosoma rangeli SC58 OX=429131 GN=TRSC58_05151 PE=4 SV=1;>tr|A0A3R7KSG8|A0A3R7KSG8_TRYRA 40S ribosomal protein S3 (Fragment) OS=Trypanosoma rangeli OX=5698 GN=TraAM80_07568 PE=4 SV=1;>tr|A0A3R	4	3	4	5	3	4	5	4	5	4	2	3	4	5	3	3	2	3	5	2	2	3	3	3	3	4	4	3	3	4	4	2	2	3	4	5	3	4	4	5	5	4	4
tr|A0A061IZK4|A0A061IZK4_TRYRA;tr|A0A3R7MKU3|A0A3R7MKU3_TRYRA	tr|A0A061IZK4|A0A061IZK4_TRYRA;tr|A0A3R7MKU3|A0A3R7MKU3_TRYRA	226	6;5	2;2	2;2	>tr|A0A061IZK4|A0A061IZK4_TRYRA Uncharacterized protein OS=Trypanosoma rangeli SC58 OX=429131 GN=TRSC58_04996 PE=4 SV=1;>tr|A0A3R7MKU3|A0A3R7MKU3_TRYRA Uncharacterized protein OS=Trypanosoma rangeli OX=5698 GN=TraAM80_05225 PE=4 SV=1	2	2	4	3	3	3	3	2	3	4	3	4	3	3	2	3	3	4	4	4	4	4	3	5	3	4	2	3	3	4	4	4	4	5	4	4	3	4	4	4	4	3	4
tr|A0A3R7RM88|A0A3R7RM88_TRYRA;tr|A0A061IZS0|A0A061IZS0_TRYRA	tr|A0A3R7RM88|A0A3R7RM88_TRYRA;tr|A0A061IZS0|A0A061IZS0_TRYRA	229	20;20	3;3	3;3	>tr|A0A3R7RM88|A0A3R7RM88_TRYRA Putative ATP-dependent DEAD-box RNA helicase OS=Trypanosoma rangeli OX=5698 GN=TraAM80_03772 PE=3 SV=1;>tr|A0A061IZS0|A0A061IZS0_TRYRA ATP-dependent DEAD/H RNA helicase OS=Trypanosoma rangeli SC58 OX=429131 GN=TRSC58_04112 P	2	11	13	9	7	11	10	8	10	12	10	10	11	10	12	12	12	9	13	13	12	14	11	8	10	10	12	11	9	13	12	10	10	12	13	14	12	14	11	11	13	13	12
tr|A0A061J038|A0A061J038_TRYRA	tr|A0A061J038|A0A061J038_TRYRA	232	11	3	0	>tr|A0A061J038|A0A061J038_TRYRA Solute carrier family 25 (Mitochondrial phosphate transporter), member 3 OS=Trypanosoma rangeli SC58 OX=429131 GN=TRSC58_05696 PE=3 SV=1	1	7	7	7	5	6	2	2	2	8	8	8	3	3	7	8	8	6	8	7	8	7	8	7	8	8	6	4	3	8	7	8	6	4	4	8	8	8	7	8	7	8	8
tr|A0A3R7NRL2|A0A3R7NRL2_TRYRA;tr|A0A061J063|A0A061J063_TRYRA;tr|A0A061IWA8|A0A061IWA8_TRYRA;tr|A0A3R7MIP1|A0A3R7MIP1_TRYRA	tr|A0A3R7NRL2|A0A3R7NRL2_TRYRA;tr|A0A061J063|A0A061J063_TRYRA;tr|A0A061IWA8|A0A061IWA8_TRYRA	234	11;11;10;5	5;5;4;1	5;5;4;1	>tr|A0A3R7NRL2|A0A3R7NRL2_TRYRA 40S ribosomal protein S14 OS=Trypanosoma rangeli OX=5698 GN=TraAM80_03831 PE=3 SV=1;>tr|A0A061J063|A0A061J063_TRYRA 40S ribosomal protein S14 OS=Trypanosoma rangeli SC58 OX=429131 GN=TRSC58_03959 PE=3 SV=1;>tr|A0A061IWA8|A0A	4	5	5	5	5	6	5	6	6	5	6	6	5	5	6	5	7	5	5	7	6	6	5	6	5	5	6	5	6	6	5	6	6	5	4	6	6	7	4	5	4	6	6
tr|A0A422NJ66|A0A422NJ66_TRYRA;tr|A0A061J0A8|A0A061J0A8_TRYRA	tr|A0A422NJ66|A0A422NJ66_TRYRA;tr|A0A061J0A8|A0A061J0A8_TRYRA	237	4;4	3;3	3;3	>tr|A0A422NJ66|A0A422NJ66_TRYRA Tubulin-specific chaperone OS=Trypanosoma rangeli OX=5698 GN=TraAM80_04535 PE=4 SV=1;>tr|A0A061J0A8|A0A061J0A8_TRYRA Tubulin-specific chaperone OS=Trypanosoma rangeli SC58 OX=429131 GN=TRSC58_03448 PE=4 SV=1	2	1	0	0	0	1	0	0	0	1	0	0	0	0	0	1	0	0	1	0	0	0	1	0	0	0	1	1	0	0	0	0	0	0	0	1	0	0	0	0	1	0	0
tr|A0A422NIQ5|A0A422NIQ5_TRYRA;tr|A0A061J0H0|A0A061J0H0_TRYRA	tr|A0A422NIQ5|A0A422NIQ5_TRYRA;tr|A0A061J0H0|A0A061J0H0_TRYRA	243	5;5	4;4	4;4	>tr|A0A422NIQ5|A0A422NIQ5_TRYRA Prefoldin subunit 3 OS=Trypanosoma rangeli OX=5698 GN=TraAM80_04561 PE=3 SV=1;>tr|A0A061J0H0|A0A061J0H0_TRYRA Prefoldin subunit 3 OS=Trypanosoma rangeli SC58 OX=429131 GN=TRSC58_05535 PE=3 SV=1	2	1	0	2	1	1	0	0	0	1	1	0	1	0	2	1	0	0	1	1	0	0	0	0	1	1	0	0	0	0	1	1	0	0	0	0	0	0	1	1	1	0	0
tr|A0A061J118|A0A061J118_TRYRA	tr|A0A061J118|A0A061J118_TRYRA	252	16	8	3	>tr|A0A061J118|A0A061J118_TRYRA Cystathione gamma lyase OS=Trypanosoma rangeli SC58 OX=429131 GN=TRSC58_03680 PE=3 SV=1	1	7	7	8	6	8	9	8	6	7	7	8	8	7	8	8	9	8	6	7	7	7	8	5	6	7	7	7	8	5	7	5	6	8	7	7	8	7	7	8	8	8	7
tr|A0A061J178|A0A061J178_TRYRA;tr|A0A422MZZ3|A0A422MZZ3_TRYRA	tr|A0A061J178|A0A061J178_TRYRA;tr|A0A422MZZ3|A0A422MZZ3_TRYRA	254	6;6	3;3	3;3	>tr|A0A061J178|A0A061J178_TRYRA APH domain-containing protein OS=Trypanosoma rangeli SC58 OX=429131 GN=TRSC58_04416 PE=4 SV=1;>tr|A0A422MZZ3|A0A422MZZ3_TRYRA Transferase OS=Trypanosoma rangeli OX=5698 GN=TraAM80_08613 PE=4 SV=1	2	0	0	1	0	0	0	0	0	0	0	0	0	0	1	0	0	0	1	0	0	0	0	1	0	0	0	0	0	0	0	1	1	1	1	0	0	0	0	1	0	0	0
tr|A0A3R7N3R9|A0A3R7N3R9_TRYRA;tr|A0A061J196|A0A061J196_TRYRA	tr|A0A3R7N3R9|A0A3R7N3R9_TRYRA;tr|A0A061J196|A0A061J196_TRYRA	256	3;3	3;3	2;2	>tr|A0A3R7N3R9|A0A3R7N3R9_TRYRA 60S ribosomal protein L35 OS=Trypanosoma rangeli OX=5698 GN=TraAM80_00368 PE=3 SV=1;>tr|A0A061J196|A0A061J196_TRYRA 60S ribosomal protein L35 OS=Trypanosoma rangeli SC58 OX=429131 GN=TRSC58_04395 PE=3 SV=1	2	1	1	1	1	1	1	1	1	1	1	1	1	1	1	1	1	1	1	1	1	1	1	1	1	1	1	1	1	1	1	1	1	1	1	1	1	1	1	1	1	1	1
tr|A0A061J237|A0A061J237_TRYRA	tr|A0A061J237|A0A061J237_TRYRA	262	6	5	5	>tr|A0A061J237|A0A061J237_TRYRA ACB domain-containing protein OS=Trypanosoma rangeli SC58 OX=429131 GN=TRSC58_03313 PE=4 SV=1	1	1	1	2	1	1	1	1	1	1	1	1	1	1	1	1	1	0	1	1	1	1	1	1	1	1	2	1	1	1	1	2	1	1	1	1	1	1	1	2	2	2	1
tr|A0A061J498|A0A061J498_TRYRA;tr|A0A061J290|A0A061J290_TRYRA;tr|A0A061J244|A0A061J244_TRYRA;tr|A0A3R7L0V7|A0A3R7L0V7_TRYRA	tr|A0A061J498|A0A061J498_TRYRA;tr|A0A061J290|A0A061J290_TRYRA;tr|A0A061J244|A0A061J244_TRYRA	263	15;15;15;2	6;6;6;2	1;1;1;0	>tr|A0A061J498|A0A061J498_TRYRA Plasma membrane ATPase OS=Trypanosoma rangeli SC58 OX=429131 GN=TRSC58_01997 PE=3 SV=1;>tr|A0A061J290|A0A061J290_TRYRA Plasma membrane ATPase OS=Trypanosoma rangeli SC58 OX=429131 GN=TRSC58_02759 PE=3 SV=1;>tr|A0A061J244|A0A	4	7	6	5	3	7	8	5	6	6	8	7	6	4	5	6	4	4	7	7	5	5	6	7	7	7	4	4	4	6	8	6	5	8	6	6	5	6	7	5	7	7	8
tr|A0A061J2P1|A0A061J2P1_TRYRA	tr|A0A061J2P1|A0A061J2P1_TRYRA	272	3	2	2	>tr|A0A061J2P1|A0A061J2P1_TRYRA Nascent polypeptide associated complex subunit OS=Trypanosoma rangeli SC58 OX=429131 GN=TRSC58_02578 PE=4 SV=1	1	1	1	1	1	1	1	1	1	1	1	1	1	1	1	1	1	1	1	1	1	1	1	1	1	1	1	1	1	1	1	1	1	1	1	1	1	1	1	1	1	1	1
tr|A0A3S5ISD1|A0A3S5ISD1_TRYRA;tr|A0A061J2U1|A0A061J2U1_TRYRA	tr|A0A3S5ISD1|A0A3S5ISD1_TRYRA;tr|A0A061J2U1|A0A061J2U1_TRYRA	275	6;6	4;4	4;4	>tr|A0A3S5ISD1|A0A3S5ISD1_TRYRA Programmed cell death protein 5 OS=Trypanosoma rangeli OX=5698 GN=TraAM80_01381 PE=4 SV=1;>tr|A0A061J2U1|A0A061J2U1_TRYRA Uncharacterized protein OS=Trypanosoma rangeli SC58 OX=429131 GN=TRSC58_02518 PE=4 SV=1	2	2	0	1	1	2	1	2	2	1	2	1	2	1	1	2	2	2	2	1	2	0	0	0	0	0	0	1	1	1	2	1	1	0	1	1	1	1	1	1	2	0	0
tr|A0A3R7M160|A0A3R7M160_TRYRA;tr|A0A061J399|A0A061J399_TRYRA;tr|A0A422N8T9|A0A422N8T9_TRYRA;tr|A0A061J1C8|A0A061J1C8_TRYRA	tr|A0A3R7M160|A0A3R7M160_TRYRA;tr|A0A061J399|A0A061J399_TRYRA;tr|A0A422N8T9|A0A422N8T9_TRYRA;tr|A0A061J1C8|A0A061J1C8_TRYRA	283	9;9;9;6	4;4;4;3	4;4;4;3	>tr|A0A3R7M160|A0A3R7M160_TRYRA Large subunit ribosomal protein L32e OS=Trypanosoma rangeli OX=5698 GN=TraAM80_03501 PE=4 SV=1;>tr|A0A061J399|A0A061J399_TRYRA Large subunit ribosomal protein L32e OS=Trypanosoma rangeli SC58 OX=429131 GN=TRSC58_02361 PE=4 S	4	4	2	3	4	3	3	4	4	4	4	4	4	3	3	3	3	4	4	5	4	4	4	4	3	4	4	4	4	3	4	5	4	4	3	3	4	3	4	4	4	2	3
tr|A0A3R7KX47|A0A3R7KX47_TRYRA;tr|A0A061J3S0|A0A061J3S0_TRYRA	tr|A0A3R7KX47|A0A3R7KX47_TRYRA;tr|A0A061J3S0|A0A061J3S0_TRYRA	288	5;5	2;2	2;2	>tr|A0A3R7KX47|A0A3R7KX47_TRYRA Proteasome subunit beta OS=Trypanosoma rangeli OX=5698 GN=TraAM80_05985 PE=3 SV=1;>tr|A0A061J3S0|A0A061J3S0_TRYRA Proteasome subunit beta OS=Trypanosoma rangeli SC58 OX=429131 GN=TRSC58_04348 PE=3 SV=1	2	2	1	1	2	2	1	1	2	2	2	2	0	0	1	1	2	2	2	1	2	1	2	3	2	2	2	2	2	2	1	1	2	2	2	3	2	2	2	1	2	1	1
tr|A0A422NGD0|A0A422NGD0_TRYRA;tr|A0A061J425|A0A061J425_TRYRA;tr|V5DBS4|V5DBS4_TRYCR;tr|Q4DLQ5|Q4DLQ5_TRYCC;tr|Q4CW67|Q4CW67_TRYCC;tr|K2MQS6|K2MQS6_TRYCR	tr|A0A422NGD0|A0A422NGD0_TRYRA;tr|A0A061J425|A0A061J425_TRYRA;tr|V5DBS4|V5DBS4_TRYCR;tr|Q4DLQ5|Q4DLQ5_TRYCC;tr|Q4CW67|Q4CW67_TRYCC;tr|K2MQS6|K2MQS6_TRYCR	293	2;2;1;1;1;1	2;2;1;1;1;1	2;2;1;1;1;1	>tr|A0A422NGD0|A0A422NGD0_TRYRA Nucleoside-diphosphate kinase OS=Trypanosoma rangeli OX=5698 GN=TraAM80_05112 PE=4 SV=1;>tr|A0A061J425|A0A061J425_TRYRA Uncharacterized protein OS=Trypanosoma rangeli SC58 OX=429131 GN=TRSC58_03232 PE=4 SV=1;>tr|V5DBS4|V5DBS	6	0	0	0	0	1	0	0	0	0	1	0	1	0	0	0	1	0	1	0	0	0	0	1	1	0	1	1	0	0	0	1	0	0	0	0	0	1	0	1	1	0	1
tr|A0A061J448|A0A061J448_TRYRA;tr|A0A3R7KKR8|A0A3R7KKR8_TRYRA	tr|A0A061J448|A0A061J448_TRYRA;tr|A0A3R7KKR8|A0A3R7KKR8_TRYRA	296	3;3	3;3	2;2	>tr|A0A061J448|A0A061J448_TRYRA Uncharacterized protein OS=Trypanosoma rangeli SC58 OX=429131 GN=TRSC58_04248 PE=4 SV=1;>tr|A0A3R7KKR8|A0A3R7KKR8_TRYRA Translocon-associated protein subunit alpha OS=Trypanosoma rangeli OX=5698 GN=TraAM80_02740 PE=4 SV=1	2	0	0	0	0	0	0	0	0	1	0	1	0	0	0	1	0	0	2	0	1	0	0	0	1	1	0	0	1	1	1	0	0	0	0	1	0	1	1	0	0	0	0
tr|A0A061J4T2|A0A061J4T2_TRYRA	tr|A0A061J4T2|A0A061J4T2_TRYRA	303	14	3	0	>tr|A0A061J4T2|A0A061J4T2_TRYRA 14-3-3 protein OS=Trypanosoma rangeli SC58 OX=429131 GN=TRSC58_02934 PE=3 SV=1	1	7	9	10	6	10	7	5	7	11	9	8	8	6	10	9	9	6	9	9	9	8	9	7	7	7	8	8	6	10	10	9	10	6	9	10	10	10	10	9	10	9	9
tr|A0A061J5G4|A0A061J5G4_TRYRA	tr|A0A061J5G4|A0A061J5G4_TRYRA	315	6	2	2	>tr|A0A061J5G4|A0A061J5G4_TRYRA 40S ribosomal protein S27 OS=Trypanosoma rangeli SC58 OX=429131 GN=TRSC58_02886 PE=3 SV=1	1	2	2	2	1	2	4	3	3	3	3	3	3	4	2	2	2	3	2	2	2	3	3	3	3	3	3	2	2	3	2	2	1	2	2	3	3	2	2	3	3	1	3
tr|A0A061J5U3|A0A061J5U3_TRYRA	tr|A0A061J5U3|A0A061J5U3_TRYRA	322	7	2	0	>tr|A0A061J5U3|A0A061J5U3_TRYRA Eukaryotic translation initiation factor 5 OS=Trypanosoma rangeli SC58 OX=429131 GN=TRSC58_03642 PE=4 SV=1	1	5	5	3	0	2	4	3	3	4	3	5	4	5	4	3	4	5	5	5	4	5	5	2	3	4	3	3	1	5	5	4	3	4	4	5	4	4	3	5	2	3	5
tr|A0A3R7KCT1|A0A3R7KCT1_TRYRA;tr|A0A061J5Y3|A0A061J5Y3_TRYRA;tr|A0A061IS36|A0A061IS36_TRYRA	tr|A0A3R7KCT1|A0A3R7KCT1_TRYRA;tr|A0A061J5Y3|A0A061J5Y3_TRYRA;tr|A0A061IS36|A0A061IS36_TRYRA	323	11;11;6	5;5;1	5;5;1	>tr|A0A3R7KCT1|A0A3R7KCT1_TRYRA Large subunit ribosomal protein L10Ae OS=Trypanosoma rangeli OX=5698 GN=TraAM80_04514 PE=4 SV=1;>tr|A0A061J5Y3|A0A061J5Y3_TRYRA Large subunit ribosomal protein L10Ae OS=Trypanosoma rangeli SC58 OX=429131 GN=TRSC58_01417 PE=4	3	4	4	5	2	5	4	2	4	4	4	4	4	6	5	5	4	3	5	4	3	4	4	4	5	5	4	3	5	5	3	5	4	4	5	5	5	5	5	5	5	4	4
tr|A0A061J6A3|A0A061J6A3_TRYRA	tr|A0A061J6A3|A0A061J6A3_TRYRA	330	3	1	0	>tr|A0A061J6A3|A0A061J6A3_TRYRA Ubiquitin-conjugating enzyme OS=Trypanosoma rangeli SC58 OX=429131 GN=TRSC58_02646 PE=4 SV=1	1	2	1	2	1	1	1	1	0	2	2	2	1	0	1	2	2	1	2	1	2	2	0	1	1	1	2	1	1	2	2	1	2	2	1	1	2	2	1	1	1	2	1
tr|A0A3R7P1P7|A0A3R7P1P7_TRYRA;tr|A0A061J6P9|A0A061J6P9_TRYRA	tr|A0A3R7P1P7|A0A3R7P1P7_TRYRA;tr|A0A061J6P9|A0A061J6P9_TRYRA	334	5;5	4;4	4;4	>tr|A0A3R7P1P7|A0A3R7P1P7_TRYRA Putative eukaryotic translation initiation factor 3 subunit 7-like protein OS=Trypanosoma rangeli OX=5698 GN=TraAM80_00947 PE=3 SV=1;>tr|A0A061J6P9|A0A061J6P9_TRYRA Eukaryotic translation initiation factor 3 subunit 7-like p	2	0	0	0	0	0	0	0	0	0	0	0	0	0	0	0	0	0	0	0	0	0	0	0	0	0	0	0	0	0	0	0	1	1	1	0	0	0	0	0	0	0	0
tr|A0A061J6S3|A0A061J6S3_TRYRA	tr|A0A061J6S3|A0A061J6S3_TRYRA	335	6	3	2	>tr|A0A061J6S3|A0A061J6S3_TRYRA HMG_CoA_synt_N domain-containing protein OS=Trypanosoma rangeli SC58 OX=429131 GN=TRSC58_01161 PE=4 SV=1	1	3	2	2	2	2	3	3	2	3	3	4	4	4	3	3	3	2	3	3	3	3	4	2	2	2	2	3	3	2	2	2	2	1	2	2	2	2	2	2	2	2	2
tr|A0A061J810|A0A061J810_TRYRA	tr|A0A061J810|A0A061J810_TRYRA	348	5	3	0	>tr|A0A061J810|A0A061J810_TRYRA JAB_MPN domain-containing protein OS=Trypanosoma rangeli SC58 OX=429131 GN=TRSC58_00693 PE=4 SV=1	1	0	0	0	1	0	0	0	0	0	0	0	1	0	0	0	0	0	0	1	0	0	0	1	0	0	0	0	0	0	0	1	0	1	2	0	1	0	1	0	0	0	1
tr|A0A422NVA5|A0A422NVA5_TRYRA;tr|A0A061J830|A0A061J830_TRYRA	tr|A0A422NVA5|A0A422NVA5_TRYRA;tr|A0A061J830|A0A061J830_TRYRA	349	2;2	2;2	2;2	>tr|A0A422NVA5|A0A422NVA5_TRYRA EMC1_C domain-containing protein OS=Trypanosoma rangeli OX=5698 GN=TraAM80_02195 PE=4 SV=1;>tr|A0A061J830|A0A061J830_TRYRA EMC1_C domain-containing protein OS=Trypanosoma rangeli SC58 OX=429131 GN=TRSC58_01220 PE=4 SV=1	2	0	0	0	0	0	0	0	0	0	0	0	0	0	0	0	0	0	0	0	0	0	0	0	0	0	0	0	0	0	0	0	1	1	1	0	0	0	0	0	0	0	0
tr|A0A422NHA0|A0A422NHA0_TRYRA;tr|A0A061J863|A0A061J863_TRYRA;tr|Q4CKA0|Q4CKA0_TRYCC	tr|A0A422NHA0|A0A422NHA0_TRYRA;tr|A0A061J863|A0A061J863_TRYRA;tr|Q4CKA0|Q4CKA0_TRYCC	351	8;8;4	3;3;0	3;3;0	>tr|A0A422NHA0|A0A422NHA0_TRYRA ATP-binding cassette sub-family E member 1 OS=Trypanosoma rangeli OX=5698 GN=TraAM80_04966 PE=4 SV=1;>tr|A0A061J863|A0A061J863_TRYRA Ribonuclease L inhibitor OS=Trypanosoma rangeli SC58 OX=429131 GN=TRSC58_00662 PE=4 SV=1;>t	3	2	2	2	1	1	2	2	2	3	3	3	2	4	2	2	2	2	4	2	3	2	3	1	4	2	1	2	1	1	1	2	2	3	2	2	2	1	2	2	2	4	1
tr|A0A3R7KST0|A0A3R7KST0_TRYRA;tr|A0A061J8C2|A0A061J8C2_TRYRA	tr|A0A3R7KST0|A0A3R7KST0_TRYRA;tr|A0A061J8C2|A0A061J8C2_TRYRA	354	7;7	6;6	6;6	>tr|A0A3R7KST0|A0A3R7KST0_TRYRA Mitochondrial RNA binding protein 1 OS=Trypanosoma rangeli OX=5698 GN=TraAM80_07468 PE=4 SV=1;>tr|A0A061J8C2|A0A061J8C2_TRYRA Mitochondrial RNA binding protein 1 OS=Trypanosoma rangeli SC58 OX=429131 GN=TRSC58_01711 PE=4 SV=	2	1	1	1	1	1	1	0	1	0	1	0	1	1	1	1	1	1	1	0	0	1	1	1	1	1	1	1	1	1	1	1	1	1	1	1	1	1	1	1	1	1	1
tr|A0A422MSR7|A0A422MSR7_TRYRA;tr|A0A061J8D8|A0A061J8D8_TRYRA;tr|A0A061J0U6|A0A061J0U6_TRYRA	tr|A0A422MSR7|A0A422MSR7_TRYRA;tr|A0A061J8D8|A0A061J8D8_TRYRA	355	13;13;1	5;5;1	5;5;1	>tr|A0A422MSR7|A0A422MSR7_TRYRA Large subunit ribosomal protein L11e OS=Trypanosoma rangeli OX=5698 GN=TraAM80_09888 PE=3 SV=1;>tr|A0A061J8D8|A0A061J8D8_TRYRA Large subunit ribosomal protein L11e OS=Trypanosoma rangeli SC58 OX=429131 GN=TRSC58_01100 PE=3 S	3	4	5	5	3	3	6	5	3	4	4	5	7	6	3	3	5	4	6	5	3	5	5	3	6	4	3	4	3	6	4	6	5	5	4	4	4	5	3	5	3	5	3
tr|A0A061J8V3|A0A061J8V3_TRYRA	tr|A0A061J8V3|A0A061J8V3_TRYRA	361	7	6	2	>tr|A0A061J8V3|A0A061J8V3_TRYRA Alkyl-dihydroxyacetone phosphate synthase OS=Trypanosoma rangeli SC58 OX=429131 GN=TRSC58_00912 PE=4 SV=1	1	0	0	0	0	0	1	0	1	2	2	2	0	2	0	0	0	0	0	1	0	0	0	1	1	0	0	0	0	0	0	0	1	2	2	0	0	0	0	0	0	0	0
tr|A0A422NK82|A0A422NK82_TRYRA;tr|A0A061J9W5|A0A061J9W5_TRYRA	tr|A0A422NK82|A0A422NK82_TRYRA;tr|A0A061J9W5|A0A061J9W5_TRYRA	374	35;35	5;5	5;5	>tr|A0A422NK82|A0A422NK82_TRYRA Polyadenylate-binding protein OS=Trypanosoma rangeli OX=5698 GN=TraAM80_04262 PE=3 SV=1;>tr|A0A061J9W5|A0A061J9W5_TRYRA Polyadenylate-binding protein OS=Trypanosoma rangeli SC58 OX=429131 GN=TRSC58_00554 PE=3 SV=1	2	19	20	17	16	21	19	16	20	24	25	24	20	23	23	24	21	14	24	21	23	21	23	20	23	23	20	22	22	23	24	18	21	21	19	24	24	22	22	21	22	23	22
tr|A0A061JAA7|A0A061JAA7_TRYRA	tr|A0A061JAA7|A0A061JAA7_TRYRA	375	10	2	0	>tr|A0A061JAA7|A0A061JAA7_TRYRA 40S ribosomal protein S26 OS=Trypanosoma rangeli SC58 OX=429131 GN=TRSC58_00968 PE=3 SV=1	1	4	4	3	4	5	4	6	5	4	7	5	4	4	6	5	6	4	6	5	5	5	5	6	5	6	5	4	4	5	6	4	4	5	4	6	6	5	5	6	6	6	4
tr|A0A3S5ISB1|A0A3S5ISB1_TRYRA;tr|A0A061JAE3|A0A061JAE3_TRYRA	tr|A0A3S5ISB1|A0A3S5ISB1_TRYRA;tr|A0A061JAE3|A0A061JAE3_TRYRA	377	10;10	4;4	4;4	>tr|A0A3S5ISB1|A0A3S5ISB1_TRYRA Small GTP-binding protein OS=Trypanosoma rangeli OX=5698 GN=TraAM80_01552 PE=3 SV=1;>tr|A0A061JAE3|A0A061JAE3_TRYRA Small GTP-binding protein OS=Trypanosoma rangeli SC58 OX=429131 GN=TRSC58_00926 PE=3 SV=1	2	5	6	5	4	4	2	2	3	5	4	5	4	4	2	3	5	4	4	4	4	4	2	5	2	6	5	4	3	3	5	5	5	6	4	4	4	6	5	5	5	4	5
tr|A0A061JAR8|A0A061JAR8_TRYRA	tr|A0A061JAR8|A0A061JAR8_TRYRA	384	12	2	2	>tr|A0A061JAR8|A0A061JAR8_TRYRA 3-ketoacyl-CoA thiolase OS=Trypanosoma rangeli SC58 OX=429131 GN=TRSC58_01887 PE=3 SV=1	1	1	2	3	2	2	1	1	1	1	1	1	3	1	2	2	2	1	1	1	2	2	3	2	2	2	2	1	3	2	3	1	1	2	2	3	2	2	2	2	2	1	2
tr|A0A061JBL1|A0A061JBL1_TRYRA	tr|A0A061JBL1|A0A061JBL1_TRYRA	389	3	2	0	>tr|A0A061JBL1|A0A061JBL1_TRYRA Uncharacterized protein OS=Trypanosoma rangeli SC58 OX=429131 GN=TRSC58_00762 PE=4 SV=1	1	1	1	1	1	1	1	1	1	1	1	1	1	1	1	1	1	1	1	1	1	1	1	1	1	1	1	1	1	1	1	1	0	0	0	1	1	1	1	1	1	1	1
tr|A0A061JBQ6|A0A061JBQ6_TRYRA	tr|A0A061JBQ6|A0A061JBQ6_TRYRA	392	18	11	0	>tr|A0A061JBQ6|A0A061JBQ6_TRYRA 60S ribosomal protein L5 OS=Trypanosoma rangeli SC58 OX=429131 GN=TRSC58_01381 PE=3 SV=1	1	5	5	5	4	5	4	3	3	5	6	5	5	4	6	5	4	4	5	5	6	4	5	5	4	3	3	4	4	5	6	6	3	4	4	5	4	5	3	3	5	3	3
tr|A0A061JBT6|A0A061JBT6_TRYRA;tr|A0A422NEN7|A0A422NEN7_TRYRA	tr|A0A061JBT6|A0A061JBT6_TRYRA;tr|A0A422NEN7|A0A422NEN7_TRYRA	393	16;15	4;4	4;4	>tr|A0A061JBT6|A0A061JBT6_TRYRA RuvB-like helicase OS=Trypanosoma rangeli SC58 OX=429131 GN=TRSC58_00700 PE=3 SV=1;>tr|A0A422NEN7|A0A422NEN7_TRYRA RuvB-like helicase OS=Trypanosoma rangeli OX=5698 GN=TraAM80_05445 PE=3 SV=1	2	8	8	3	5	5	1	2	2	9	6	10	6	4	5	4	2	3	8	8	9	9	7	4	7	7	7	4	6	9	7	7	4	3	6	5	7	6	8	9	8	5	9
tr|A0A061JCP8|A0A061JCP8_TRYRA	tr|A0A061JCP8|A0A061JCP8_TRYRA	398	29	2	0	>tr|A0A061JCP8|A0A061JCP8_TRYRA ATP-dependent Clp protease subunit, heat shock protein 78 OS=Trypanosoma rangeli SC58 OX=429131 GN=TRSC58_01212 PE=4 SV=1	1	11	12	12	13	17	13	6	6	10	14	11	12	7	14	10	17	10	12	12	12	13	11	10	11	12	16	15	14	14	15	16	14	16	14	16	17	16	10	12	12	17	15
tr|A0A061JD43|A0A061JD43_TRYRA;tr|A0A061J6R5|A0A061J6R5_TRYRA	tr|A0A061JD43|A0A061JD43_TRYRA;tr|A0A061J6R5|A0A061J6R5_TRYRA	400	32;19	5;2	0;0	>tr|A0A061JD43|A0A061JD43_TRYRA Actin OS=Trypanosoma rangeli SC58 OX=429131 GN=TRSC58_00036 PE=3 SV=1;>tr|A0A061J6R5|A0A061J6R5_TRYRA Actin (Fragment) OS=Trypanosoma rangeli SC58 OX=429131 GN=TRSC58_02434 PE=3 SV=1	2	22	23	23	21	25	20	18	18	24	22	24	22	20	25	25	25	17	22	17	20	22	24	17	18	21	22	21	21	22	23	19	22	23	20	22	20	24	22	23	24	24	22
tr|A0A061JDC3|A0A061JDC3_TRYRA	tr|A0A061JDC3|A0A061JDC3_TRYRA	401	6	3	3	>tr|A0A061JDC3|A0A061JDC3_TRYRA FAD-binding FR-type domain-containing protein OS=Trypanosoma rangeli SC58 OX=429131 GN=TRSC58_00092 PE=4 SV=1	1	2	2	3	3	2	2	2	1	2	2	1	3	4	3	3	3	2	2	2	2	2	2	3	3	2	2	1	1	1	2	2	2	2	2	3	3	3	2	2	2	2	2
tr|A0A3R7JTL0|A0A3R7JTL0_TRYRA;tr|A0A422MPD2|A0A422MPD2_TRYRA	tr|A0A3R7JTL0|A0A3R7JTL0_TRYRA	410	11;3	10;3	10;3	>tr|A0A3R7JTL0|A0A3R7JTL0_TRYRA Acetyl-coenzyme A synthetase OS=Trypanosoma rangeli OX=5698 GN=TraAM80_10324 PE=3 SV=1	2	1	1	1	1	1	0	0	1	0	0	1	1	1	1	1	1	1	0	1	1	0	1	1	0	0	1	0	0	0	0	0	1	1	1	0	1	0	1	1	1	0	0
tr|A0A3R7JUA9|A0A3R7JUA9_TRYRA;tr|A0A061IY31|A0A061IY31_TRYRA	tr|A0A3R7JUA9|A0A3R7JUA9_TRYRA	412	3;1	3;1	3;1	>tr|A0A3R7JUA9|A0A3R7JUA9_TRYRA NADH-cytochrome b5 reductase OS=Trypanosoma rangeli OX=5698 GN=TraAM80_10170 PE=3 SV=1	2	0	0	0	0	0	0	0	0	0	0	0	0	0	0	0	0	0	0	0	0	0	0	0	0	0	0	0	0	0	0	0	0	0	0	0	0	0	0	0	0	0	0
tr|A0A3R7JXB8|A0A3R7JXB8_TRYRA	tr|A0A3R7JXB8|A0A3R7JXB8_TRYRA	414	5	3	3	>tr|A0A3R7JXB8|A0A3R7JXB8_TRYRA Putative zinc finger protein OS=Trypanosoma rangeli OX=5698 GN=TraAM80_09565 PE=4 SV=1	1	0	0	0	0	2	1	0	0	2	1	0	0	0	0	1	1	0	1	0	0	0	1	1	0	1	2	1	2	1	0	0	0	0	0	1	0	1	0	1	1	1	0
tr|A0A3R7JXC4|A0A3R7JXC4_TRYRA;tr|A0A061IVB6|A0A061IVB6_TRYRA;tr|A0A422MUQ1|A0A422MUQ1_TRYRA	tr|A0A3R7JXC4|A0A3R7JXC4_TRYRA	415	15;7;2	11;5;1	11;5;1	>tr|A0A3R7JXC4|A0A3R7JXC4_TRYRA Glucose-6-phosphate 1-dehydrogenase OS=Trypanosoma rangeli OX=5698 GN=TraAM80_09564 PE=3 SV=1	3	2	2	1	1	2	2	1	1	1	1	1	0	0	1	1	1	1	2	1	1	1	1	2	2	4	1	1	4	2	2	2	1	0	1	3	3	2	0	1	0	2	2
tr|A0A3R7JY16|A0A3R7JY16_TRYRA;tr|A0A061JCT4|A0A061JCT4_TRYRA	tr|A0A3R7JY16|A0A3R7JY16_TRYRA;tr|A0A061JCT4|A0A061JCT4_TRYRA	418	7;4	7;4	7;4	>tr|A0A3R7JY16|A0A3R7JY16_TRYRA Uncharacterized protein OS=Trypanosoma rangeli OX=5698 GN=TraAM80_08630 PE=4 SV=1;>tr|A0A061JCT4|A0A061JCT4_TRYRA Uncharacterized protein OS=Trypanosoma rangeli SC58 OX=429131 GN=TRSC58_01197 PE=4 SV=1	2	0	0	0	0	0	0	0	0	0	0	1	0	0	0	0	0	0	0	0	0	0	0	0	0	1	0	0	0	0	0	0	0	0	0	0	0	0	0	0	0	0	0
tr|A0A3R7JYX9|A0A3R7JYX9_TRYRA;tr|A0A061IYG1|A0A061IYG1_TRYRA	tr|A0A3R7JYX9|A0A3R7JYX9_TRYRA;tr|A0A061IYG1|A0A061IYG1_TRYRA	421	4;3	3;2	3;2	>tr|A0A3R7JYX9|A0A3R7JYX9_TRYRA Translation initiation factor OS=Trypanosoma rangeli OX=5698 GN=TraAM80_08407 PE=4 SV=1;>tr|A0A061IYG1|A0A061IYG1_TRYRA Translation initiation factor OS=Trypanosoma rangeli SC58 OX=429131 GN=TRSC58_05217 PE=4 SV=1	2	1	1	0	1	0	1	1	1	0	0	0	0	0	1	0	0	1	0	1	0	0	0	1	0	1	0	1	0	0	0	0	1	1	1	0	0	0	1	2	1	0	0
tr|A0A3R7JZB4|A0A3R7JZB4_TRYRA	tr|A0A3R7JZB4|A0A3R7JZB4_TRYRA	423	6	4	4	>tr|A0A3R7JZB4|A0A3R7JZB4_TRYRA Nucleic acid binding protein Tc38 OS=Trypanosoma rangeli OX=5698 GN=TraAM80_08269 PE=4 SV=1	1	1	0	0	0	0	1	0	0	1	0	0	2	1	0	0	0	0	0	0	0	1	0	1	1	1	1	1	0	0	1	0	0	0	1	1	1	0	0	0	0	0	1
tr|A0A3R7JZY0|A0A3R7JZY0_TRYRA;tr|A0A061JBP9|A0A061JBP9_TRYRA	tr|A0A3R7JZY0|A0A3R7JZY0_TRYRA	424	6;2	6;2	6;2	>tr|A0A3R7JZY0|A0A3R7JZY0_TRYRA Uncharacterized protein OS=Trypanosoma rangeli OX=5698 GN=TraAM80_08185 PE=4 SV=1	2	0	0	0	0	0	0	0	0	0	0	0	0	0	0	0	0	0	0	0	0	0	0	0	0	0	0	0	0	0	0	0	0	0	0	0	0	0	0	0	0	0	0
tr|A0A3R7JZZ7|A0A3R7JZZ7_TRYRA	tr|A0A3R7JZZ7|A0A3R7JZZ7_TRYRA	425	5	5	4	>tr|A0A3R7JZZ7|A0A3R7JZZ7_TRYRA NADH-cytochrome b5 reductase OS=Trypanosoma rangeli OX=5698 GN=TraAM80_08924 PE=3 SV=1	1	1	0	0	0	0	0	0	0	1	0	0	0	0	1	0	0	0	0	0	0	0	0	0	0	0	0	0	0	0	0	0	0	0	0	0	0	0	0	0	0	0	0
tr|A0A3R7K1F1|A0A3R7K1F1_TRYRA;tr|A0A061IU71|A0A061IU71_TRYRA	tr|A0A3R7K1F1|A0A3R7K1F1_TRYRA	426	16;7	15;6	15;6	>tr|A0A3R7K1F1|A0A3R7K1F1_TRYRA Uncharacterized protein OS=Trypanosoma rangeli OX=5698 GN=TraAM80_08510 PE=4 SV=1	2	1	1	1	1	1	0	0	0	1	1	1	1	1	1	1	1	1	1	1	1	1	1	1	1	1	1	1	1	1	1	1	1	1	1	1	1	1	1	2	1	1	1
tr|A0A3R7K1T3|A0A3R7K1T3_TRYRA	tr|A0A3R7K1T3|A0A3R7K1T3_TRYRA	428	35	2	2	>tr|A0A3R7K1T3|A0A3R7K1T3_TRYRA Putative glycosomal phosphoenolpyruvate carboxykinase (Fragment) OS=Trypanosoma rangeli OX=5698 GN=TraAM80_07699 PE=4 SV=1	1	10	9	9	9	9	12	9	10	7	7	7	10	7	10	9	10	8	8	8	6	8	7	8	7	8	9	9	9	10	9	10	7	8	9	10	9	10	5	7	6	8	8
tr|A0A3R7K2B2|A0A3R7K2B2_TRYRA	tr|A0A3R7K2B2|A0A3R7K2B2_TRYRA	429	2	2	2	>tr|A0A3R7K2B2|A0A3R7K2B2_TRYRA Succinate dehydrogenase subunit OS=Trypanosoma rangeli OX=5698 GN=TraAM80_07507 PE=4 SV=1	1	0	0	0	0	0	0	0	0	0	0	0	0	0	0	0	0	0	0	0	0	0	0	0	0	0	0	0	0	0	0	0	0	0	0	0	0	0	0	0	0	0	0
tr|A0A3R7K419|A0A3R7K419_TRYRA	tr|A0A3R7K419|A0A3R7K419_TRYRA	432	2	2	2	>tr|A0A3R7K419|A0A3R7K419_TRYRA Uncharacterized protein OS=Trypanosoma rangeli OX=5698 GN=TraAM80_07038 PE=4 SV=1	1	0	0	0	0	0	1	1	1	0	0	0	0	0	0	0	0	0	0	0	0	0	0	0	0	0	0	0	0	0	0	0	0	0	0	0	0	0	0	0	0	0	0
tr|A0A3R7K553|A0A3R7K553_TRYRA	tr|A0A3R7K553|A0A3R7K553_TRYRA	434	14	6	6	>tr|A0A3R7K553|A0A3R7K553_TRYRA 4SNc-Tudor domain protein OS=Trypanosoma rangeli OX=5698 GN=TraAM80_06789 PE=4 SV=1	1	3	4	6	1	3	2	1	2	3	3	5	1	2	4	3	4	3	6	3	3	0	1	2	6	3	3	1	1	6	5	5	3	3	4	8	6	6	3	6	5	2	1
tr|A0A3R7K6K7|A0A3R7K6K7_TRYRA;tr|A0A061IYH7|A0A061IYH7_TRYRA;tr|A0A061IUU4|A0A061IUU4_TRYRA	tr|A0A3R7K6K7|A0A3R7K6K7_TRYRA;tr|A0A061IYH7|A0A061IYH7_TRYRA;tr|A0A061IUU4|A0A061IUU4_TRYRA	435	10;7;6	7;4;4	7;4;4	>tr|A0A3R7K6K7|A0A3R7K6K7_TRYRA Peroxiredoxin OS=Trypanosoma rangeli OX=5698 GN=TraAM80_07393 PE=3 SV=1;>tr|A0A061IYH7|A0A061IYH7_TRYRA Peroxiredoxin OS=Trypanosoma rangeli SC58 OX=429131 GN=TRSC58_04568 PE=3 SV=1;>tr|A0A061IUU4|A0A061IUU4_TRYRA Mitochondr	3	3	3	3	3	3	5	5	4	3	4	3	3	3	3	3	3	3	3	3	3	3	3	3	3	4	3	3	4	3	3	3	3	3	3	3	3	3	4	3	3	3	4
tr|A0A3R7K726|A0A3R7K726_TRYRA	tr|A0A3R7K726|A0A3R7K726_TRYRA	436	5	3	3	>tr|A0A3R7K726|A0A3R7K726_TRYRA Putative aspartyl aminopeptidase, putative,metallo-peptidase, clan MH, family M20 OS=Trypanosoma rangeli OX=5698 GN=TraAM80_10367 PE=3 SV=1	1	1	0	1	0	1	1	1	1	0	0	0	1	2	0	0	0	0	0	0	1	0	0	0	0	0	0	0	0	0	1	1	2	1	1	0	1	1	0	0	0	2	1
tr|A0A3R7K888|A0A3R7K888_TRYRA	tr|A0A3R7K888|A0A3R7K888_TRYRA	439	6	5	2	>tr|A0A3R7K888|A0A3R7K888_TRYRA Dihydrolipoamide acetyltransferase OS=Trypanosoma rangeli OX=5698 GN=TraAM80_05815 PE=4 SV=1	1	1	1	1	1	1	0	0	0	1	1	1	0	0	1	1	1	1	1	1	1	1	2	1	1	1	1	1	1	1	1	0	1	1	1	1	1	1	1	1	1	1	1
tr|A0A3R7K8Y0|A0A3R7K8Y0_TRYRA	tr|A0A3R7K8Y0|A0A3R7K8Y0_TRYRA	441	14	9	9	>tr|A0A3R7K8Y0|A0A3R7K8Y0_TRYRA 40S ribosomal protein S6 OS=Trypanosoma rangeli OX=5698 GN=TraAM80_06723 PE=3 SV=1	1	2	2	2	3	2	3	4	3	2	2	2	2	3	2	2	3	3	3	2	3	4	4	3	3	3	3	2	2	3	1	2	3	1	1	3	4	2	1	4	4	1	2
tr|A0A3R7K986|A0A3R7K986_TRYRA;tr|A0A3R7NBR7|A0A3R7NBR7_TRYRA;tr|A0A061J6W2|A0A061J6W2_TRYRA;tr|A0A061IRZ3|A0A061IRZ3_TRYRA	tr|A0A3R7K986|A0A3R7K986_TRYRA;tr|A0A3R7NBR7|A0A3R7NBR7_TRYRA	442	3;3;1;1	3;3;1;1	3;3;1;1	>tr|A0A3R7K986|A0A3R7K986_TRYRA Solute carrier family 30 (Zinc transporter), member 2 OS=Trypanosoma rangeli OX=5698 GN=TraAM80_09950 PE=4 SV=1;>tr|A0A3R7NBR7|A0A3R7NBR7_TRYRA Solute carrier family 30 (Zinc transporter), member 2 OS=Trypanosoma rangeli OX=	4	0	1	0	0	0	0	0	0	0	0	0	0	0	0	0	0	0	0	0	0	1	0	0	0	0	0	0	0	0	1	0	1	0	0	0	0	1	0	0	0	0	1
tr|A0A3R7KAD6|A0A3R7KAD6_TRYRA	tr|A0A3R7KAD6|A0A3R7KAD6_TRYRA	445	11	10	10	>tr|A0A3R7KAD6|A0A3R7KAD6_TRYRA Uncharacterized protein OS=Trypanosoma rangeli OX=5698 GN=TraAM80_06291 PE=4 SV=1	1	1	0	1	0	0	0	0	1	0	0	0	0	0	0	1	0	1	0	0	1	0	0	0	1	0	1	1	0	0	0	1	1	1	2	1	1	0	0	0	0	0	0
tr|A0A3R7KD90|A0A3R7KD90_TRYRA;tr|A0A061J740|A0A061J740_TRYRA	tr|A0A3R7KD90|A0A3R7KD90_TRYRA	450	12;1	11;1	10;1	>tr|A0A3R7KD90|A0A3R7KD90_TRYRA Putative tricarboxylate carrier OS=Trypanosoma rangeli OX=5698 GN=TraAM80_05286 PE=4 SV=1	2	0	0	1	0	1	0	0	1	1	1	0	0	0	1	1	1	1	1	2	1	1	0	1	1	1	2	1	1	1	1	1	1	0	0	1	1	1	1	1	1	1	1
tr|A0A3R7KDB9|A0A3R7KDB9_TRYRA;tr|A0A061J453|A0A061J453_TRYRA;tr|A0A061IX04|A0A061IX04_TRYRA;tr|A0A061J1Z2|A0A061J1Z2_TRYRA;tr|A0A422MYA9|A0A422MYA9_TRYRA;tr|A0A3R7LJT9|A0A3R7LJT9_TRYRA	tr|A0A3R7KDB9|A0A3R7KDB9_TRYRA;tr|A0A061J453|A0A061J453_TRYRA;tr|A0A061IX04|A0A061IX04_TRYRA	451	42;24;21;15;8;5	8;4;4;4;1;1	6;2;2;2;1;1	>tr|A0A3R7KDB9|A0A3R7KDB9_TRYRA Paraflagellar rod protein 2C OS=Trypanosoma rangeli OX=5698 GN=TraAM80_08906 PE=4 SV=1;>tr|A0A061J453|A0A061J453_TRYRA 69 kDa paraflagellar rod protein OS=Trypanosoma rangeli SC58 OX=429131 GN=TRSC58_02042 PE=4 SV=1;>tr|A0A0	6	28	27	27	21	25	1	0	0	23	21	23	25	26	24	25	22	13	13	12	22	21	21	23	26	27	26	26	23	21	21	18	27	25	27	18	15	13	22	25	22	16	17
tr|A0A3R7KEN1|A0A3R7KEN1_TRYRA	tr|A0A3R7KEN1|A0A3R7KEN1_TRYRA	455	12	11	11	>tr|A0A3R7KEN1|A0A3R7KEN1_TRYRA Putative small glutamine-rich tetratricopeptide repeat protein OS=Trypanosoma rangeli OX=5698 GN=TraAM80_03896 PE=4 SV=1	1	1	1	1	1	1	0	0	0	1	1	1	1	1	1	1	1	1	1	1	1	1	1	1	1	2	1	1	1	2	1	1	1	2	1	1	1	1	2	1	1	1	1
tr|A0A3R7KF21|A0A3R7KF21_TRYRA;tr|A0A061J094|A0A061J094_TRYRA	tr|A0A3R7KF21|A0A3R7KF21_TRYRA;tr|A0A061J094|A0A061J094_TRYRA	457	14;11	9;6	9;6	>tr|A0A3R7KF21|A0A3R7KF21_TRYRA Glutamate dehydrogenase OS=Trypanosoma rangeli OX=5698 GN=TraAM80_08326 PE=4 SV=1;>tr|A0A061J094|A0A061J094_TRYRA Glutamate dehydrogenase OS=Trypanosoma rangeli SC58 OX=429131 GN=TRSC58_05631 PE=4 SV=1	2	5	5	5	4	5	3	3	3	4	4	4	0	1	4	4	4	1	3	3	4	3	3	3	5	4	5	3	3	4	5	5	4	5	4	5	5	4	4	5	4	4	4
tr|A0A3R7KFA1|A0A3R7KFA1_TRYRA	tr|A0A3R7KFA1|A0A3R7KFA1_TRYRA	458	22	16	11	>tr|A0A3R7KFA1|A0A3R7KFA1_TRYRA Putative pyruvate dehydrogenase E1 component alpha subunit OS=Trypanosoma rangeli OX=5698 GN=TraAM80_04652 PE=4 SV=1	1	4	6	7	4	6	4	2	3	6	4	5	4	3	7	5	5	3	5	6	4	3	5	4	6	6	5	3	4	7	6	5	5	6	5	5	7	5	7	7	6	5	6
tr|A0A3R7KGC5|A0A3R7KGC5_TRYRA	tr|A0A3R7KGC5|A0A3R7KGC5_TRYRA	459	5	4	4	>tr|A0A3R7KGC5|A0A3R7KGC5_TRYRA Putative NADH dehydrogenase OS=Trypanosoma rangeli OX=5698 GN=TraAM80_04296 PE=4 SV=1	1	1	0	1	1	1	1	1	2	1	1	0	2	2	1	1	1	1	1	1	0	0	0	0	0	0	1	1	1	1	1	1	1	1	1	1	1	1	1	1	1	0	1
tr|A0A3R7KGN9|A0A3R7KGN9_TRYRA	tr|A0A3R7KGN9|A0A3R7KGN9_TRYRA	460	12	11	6	>tr|A0A3R7KGN9|A0A3R7KGN9_TRYRA Uncharacterized protein OS=Trypanosoma rangeli OX=5698 GN=TraAM80_03448 PE=4 SV=1	1	1	1	0	0	1	0	0	0	1	1	1	0	1	1	1	1	0	1	1	1	1	1	1	1	1	1	1	1	1	1	1	1	2	1	1	1	1	0	1	0	1	0
tr|A0A3R7KHX6|A0A3R7KHX6_TRYRA;tr|A0A061IWD9|A0A061IWD9_TRYRA	tr|A0A3R7KHX6|A0A3R7KHX6_TRYRA;tr|A0A061IWD9|A0A061IWD9_TRYRA	462	5;3	3;1	3;1	>tr|A0A3R7KHX6|A0A3R7KHX6_TRYRA Nucleosome assembly protein-like protein OS=Trypanosoma rangeli OX=5698 GN=TraAM80_03025 PE=3 SV=1;>tr|A0A061IWD9|A0A061IWD9_TRYRA Nucleosome assembly protein-like protein OS=Trypanosoma rangeli SC58 OX=429131 GN=TRSC58_0485	2	1	1	1	0	1	0	1	0	1	2	1	1	1	1	2	1	1	1	1	2	1	1	1	1	2	1	1	1	1	1	1	1	0	0	1	1	1	1	1	1	1	1
tr|A0A3R7KI30|A0A3R7KI30_TRYRA	tr|A0A3R7KI30|A0A3R7KI30_TRYRA	463	5	5	5	>tr|A0A3R7KI30|A0A3R7KI30_TRYRA WD_REPEATS_REGION domain-containing protein OS=Trypanosoma rangeli OX=5698 GN=TraAM80_02987 PE=4 SV=1	1	0	0	0	0	0	0	1	0	0	0	0	0	0	0	0	0	0	0	0	0	0	0	0	0	0	0	0	0	0	0	0	0	0	0	0	0	0	0	0	0	1	0
tr|A0A3R7KIF6|A0A3R7KIF6_TRYRA;tr|A0A061ITH8|A0A061ITH8_TRYRA	tr|A0A3R7KIF6|A0A3R7KIF6_TRYRA;tr|A0A061ITH8|A0A061ITH8_TRYRA	464	13;11	3;3	2;2	>tr|A0A3R7KIF6|A0A3R7KIF6_TRYRA Ribosomal protein S19 OS=Trypanosoma rangeli OX=5698 GN=TraAM80_02815 PE=4 SV=1;>tr|A0A061ITH8|A0A061ITH8_TRYRA Small subunit ribosomal protein S19e OS=Trypanosoma rangeli SC58 OX=429131 GN=TRSC58_05990 PE=4 SV=1	2	9	9	8	6	7	7	6	5	7	8	7	8	9	9	10	9	9	11	10	10	9	9	5	5	7	10	9	9	9	9	10	8	7	7	10	10	10	6	9	7	9	8
tr|A0A3R7KJ42|A0A3R7KJ42_TRYRA;tr|A0A061IZR7|A0A061IZR7_TRYRA	tr|A0A3R7KJ42|A0A3R7KJ42_TRYRA;tr|A0A061IZR7|A0A061IZR7_TRYRA	466	12;7	11;6	11;6	>tr|A0A3R7KJ42|A0A3R7KJ42_TRYRA Putative phosphomannomutase-like protein OS=Trypanosoma rangeli OX=5698 GN=TraAM80_02694 PE=3 SV=1;>tr|A0A061IZR7|A0A061IZR7_TRYRA Phosphomannomutase-like protein OS=Trypanosoma rangeli SC58 OX=429131 GN=TRSC58_03666 PE=3 SV	2	0	0	0	0	0	0	1	0	0	0	0	0	1	0	1	0	0	0	0	0	0	0	0	0	0	1	1	0	0	0	0	1	1	1	0	0	0	0	0	0	0	0
tr|A0A3R7KKJ0|A0A3R7KKJ0_TRYRA;tr|A0A061J143|A0A061J143_TRYRA	tr|A0A3R7KKJ0|A0A3R7KKJ0_TRYRA	471	3;1	3;1	3;1	>tr|A0A3R7KKJ0|A0A3R7KKJ0_TRYRA Hydrolase OS=Trypanosoma rangeli OX=5698 GN=TraAM80_02793 PE=4 SV=1	2	0	0	0	0	0	0	0	0	0	0	0	1	1	0	0	0	0	0	0	0	0	0	0	0	0	0	0	0	0	0	0	0	0	0	0	0	0	0	0	0	0	0
tr|A0A3R7KKM2|A0A3R7KKM2_TRYRA;tr|A0A3R7LMR0|A0A3R7LMR0_TRYRA;tr|A0A422NS95|A0A422NS95_TRYRA;tr|A0A422N3I1|A0A422N3I1_TRYRA	tr|A0A3R7KKM2|A0A3R7KKM2_TRYRA;tr|A0A3R7LMR0|A0A3R7LMR0_TRYRA;tr|A0A422NS95|A0A422NS95_TRYRA;tr|A0A422N3I1|A0A422N3I1_TRYRA	472	8;8;6;5	3;3;2;2	3;3;2;2	>tr|A0A3R7KKM2|A0A3R7KKM2_TRYRA Putative ribonucleoprotein p18, mitochondrial OS=Trypanosoma rangeli OX=5698 GN=TraAM80_02939 PE=4 SV=1;>tr|A0A3R7LMR0|A0A3R7LMR0_TRYRA Ribonucleoprotein p18 OS=Trypanosoma rangeli OX=5698 GN=TraAM80_07860 PE=4 SV=1;>tr|A0A4	4	1	3	3	3	3	3	2	2	3	3	3	3	3	3	3	3	3	3	3	3	3	3	3	3	3	2	2	1	2	3	3	3	3	3	3	2	2	3	3	3	3	3
tr|A0A3R7KLM1|A0A3R7KLM1_TRYRA;tr|A0A061JBV3|A0A061JBV3_TRYRA	tr|A0A3R7KLM1|A0A3R7KLM1_TRYRA;tr|A0A061JBV3|A0A061JBV3_TRYRA	475	13;12	6;5	6;5	>tr|A0A3R7KLM1|A0A3R7KLM1_TRYRA 40S ribosomal protein S8 OS=Trypanosoma rangeli OX=5698 GN=TraAM80_01954 PE=3 SV=1;>tr|A0A061JBV3|A0A061JBV3_TRYRA 40S ribosomal protein S8 OS=Trypanosoma rangeli SC58 OX=429131 GN=TRSC58_00396 PE=3 SV=1	2	6	6	4	3	5	5	4	7	6	5	6	7	7	6	7	6	4	7	5	6	4	6	5	5	6	7	6	6	5	7	7	7	7	6	7	7	5	5	5	5	5	6
tr|A0A3R7KM92|A0A3R7KM92_TRYRA	tr|A0A3R7KM92|A0A3R7KM92_TRYRA	478	5	5	5	>tr|A0A3R7KM92|A0A3R7KM92_TRYRA Uncharacterized protein OS=Trypanosoma rangeli OX=5698 GN=TraAM80_01620 PE=4 SV=1	1	0	0	0	0	0	0	0	0	0	0	0	0	0	0	0	0	0	0	0	0	0	0	0	0	0	0	0	0	0	0	0	0	0	0	0	0	0	0	0	0	0	0
tr|A0A3R7KMG7|A0A3R7KMG7_TRYRA;tr|A0A061J436|A0A061J436_TRYRA	tr|A0A3R7KMG7|A0A3R7KMG7_TRYRA;tr|A0A061J436|A0A061J436_TRYRA	479	5;4	5;4	5;4	>tr|A0A3R7KMG7|A0A3R7KMG7_TRYRA Adenylate kinase OS=Trypanosoma rangeli OX=5698 GN=TraAM80_09303 PE=3 SV=1;>tr|A0A061J436|A0A061J436_TRYRA Adenylate kinase OS=Trypanosoma rangeli SC58 OX=429131 GN=TRSC58_02653 PE=3 SV=1	2	0	0	0	0	0	0	0	0	1	1	1	0	1	0	0	0	0	0	0	0	0	0	0	0	0	0	0	0	0	0	0	0	0	0	0	0	0	0	0	0	0	0
tr|A0A3R7KMU0|A0A3R7KMU0_TRYRA;tr|A0A3R7MNW1|A0A3R7MNW1_TRYRA;tr|A0A061IU91|A0A061IU91_TRYRA	tr|A0A3R7KMU0|A0A3R7KMU0_TRYRA;tr|A0A3R7MNW1|A0A3R7MNW1_TRYRA;tr|A0A061IU91|A0A061IU91_TRYRA	480	13;10;8	3;2;1	3;2;1	>tr|A0A3R7KMU0|A0A3R7KMU0_TRYRA 40S ribosomal protein S18 OS=Trypanosoma rangeli OX=5698 GN=TraAM80_09196 PE=3 SV=1;>tr|A0A3R7MNW1|A0A3R7MNW1_TRYRA 40S ribosomal protein S18 (Fragment) OS=Trypanosoma rangeli OX=5698 GN=TraAM80_02473 PE=3 SV=1;>tr|A0A061IU9	3	7	8	7	5	8	7	4	9	7	7	7	4	6	7	7	8	7	8	6	8	7	6	6	8	8	8	9	6	8	9	7	7	7	6	9	9	8	10	8	9	6	7
tr|A0A3R7KNR3|A0A3R7KNR3_TRYRA;tr|A0A061IVY6|A0A061IVY6_TRYRA	tr|A0A3R7KNR3|A0A3R7KNR3_TRYRA	483	6;1	6;1	6;1	>tr|A0A3R7KNR3|A0A3R7KNR3_TRYRA Putative tyrosyl-tRNA synthetase OS=Trypanosoma rangeli OX=5698 GN=TraAM80_08852 PE=4 SV=1	2	0	0	0	0	0	0	1	0	0	0	0	1	1	0	0	0	0	0	0	0	0	0	0	0	0	0	0	0	0	0	0	0	0	0	0	0	0	0	0	0	0	1
tr|A0A3R7KPL2|A0A3R7KPL2_TRYRA	tr|A0A3R7KPL2|A0A3R7KPL2_TRYRA	485	7	7	3	>tr|A0A3R7KPL2|A0A3R7KPL2_TRYRA Putative NRBD1 (Fragment) OS=Trypanosoma rangeli OX=5698 GN=TraAM80_08522 PE=4 SV=1	1	0	0	1	0	0	1	1	1	0	0	0	1	0	0	0	0	0	0	0	0	0	0	1	0	2	0	0	0	0	0	0	0	1	1	0	0	0	0	0	0	0	0
tr|A0A3R7KPX0|A0A3R7KPX0_TRYRA	tr|A0A3R7KPX0|A0A3R7KPX0_TRYRA	486	12	3	3	>tr|A0A3R7KPX0|A0A3R7KPX0_TRYRA AA_TRNA_LIGASE_II domain-containing protein OS=Trypanosoma rangeli OX=5698 GN=TraAM80_01036 PE=3 SV=1	1	5	5	3	3	4	3	1	3	7	4	6	3	4	6	4	4	4	5	6	7	5	7	6	7	7	5	5	4	4	4	6	4	4	4	5	5	6	8	5	5	4	4
tr|A0A3R7KQ83|A0A3R7KQ83_TRYRA;tr|A0A061J103|A0A061J103_TRYRA	tr|A0A3R7KQ83|A0A3R7KQ83_TRYRA;tr|A0A061J103|A0A061J103_TRYRA	488	18;12	12;6	12;6	>tr|A0A3R7KQ83|A0A3R7KQ83_TRYRA Lipoprotein, type 6 OS=Trypanosoma rangeli OX=5698 GN=TraAM80_03353 PE=4 SV=1;>tr|A0A061J103|A0A061J103_TRYRA Uncharacterized protein OS=Trypanosoma rangeli SC58 OX=429131 GN=TRSC58_05341 PE=4 SV=1	2	3	3	2	3	4	5	5	5	3	3	3	3	3	3	3	3	1	3	1	3	3	4	4	3	5	3	2	3	3	3	3	5	4	2	3	3	3	2	3	3	2	4
tr|A0A3R7KR31|A0A3R7KR31_TRYRA;tr|A0A3R7LKV1|A0A3R7LKV1_TRYRA	tr|A0A3R7KR31|A0A3R7KR31_TRYRA;tr|A0A3R7LKV1|A0A3R7LKV1_TRYRA	492	15;15	8;8	4;4	>tr|A0A3R7KR31|A0A3R7KR31_TRYRA Large subunit ribosomal protein L6e OS=Trypanosoma rangeli OX=5698 GN=TraAM80_00644 PE=4 SV=1;>tr|A0A3R7LKV1|A0A3R7LKV1_TRYRA Large subunit ribosomal protein L6e OS=Trypanosoma rangeli OX=5698 GN=TraAM80_08325 PE=4 SV=1	2	6	7	6	3	5	4	3	4	6	6	6	6	7	7	5	6	5	7	5	4	5	6	6	6	7	7	4	5	7	7	7	5	6	6	6	6	7	6	6	6	7	7
tr|A0A3R7KR63|A0A3R7KR63_TRYRA;tr|A0A061IW25|A0A061IW25_TRYRA	tr|A0A3R7KR63|A0A3R7KR63_TRYRA;tr|A0A061IW25|A0A061IW25_TRYRA	493	8;5	5;2	4;2	>tr|A0A3R7KR63|A0A3R7KR63_TRYRA High mobility group protein OS=Trypanosoma rangeli OX=5698 GN=TraAM80_02881 PE=4 SV=1;>tr|A0A061IW25|A0A061IW25_TRYRA High mobility group protein OS=Trypanosoma rangeli SC58 OX=429131 GN=TRSC58_07147 PE=4 SV=1	2	1	4	3	2	2	0	1	0	1	3	1	2	3	3	2	4	1	4	2	1	1	1	2	2	4	1	1	1	1	4	2	0	0	1	4	1	3	1	4	2	1	3
tr|A0A3R7KRI5|A0A3R7KRI5_TRYRA	tr|A0A3R7KRI5|A0A3R7KRI5_TRYRA	495	4	4	4	>tr|A0A3R7KRI5|A0A3R7KRI5_TRYRA Nucleosome assembly protein OS=Trypanosoma rangeli OX=5698 GN=TraAM80_00465 PE=3 SV=1	1	1	1	0	1	1	0	0	0	0	0	0	0	0	0	1	0	0	0	0	0	0	0	1	1	1	1	1	0	0	1	0	0	1	0	1	1	1	1	0	1	0	0
tr|A0A3R7KRK2|A0A3R7KRK2_TRYRA;tr|A0A061IYX5|A0A061IYX5_TRYRA	tr|A0A3R7KRK2|A0A3R7KRK2_TRYRA	496	8;1	8;1	7;1	>tr|A0A3R7KRK2|A0A3R7KRK2_TRYRA UDP-sugar pyrophosphorylase OS=Trypanosoma rangeli OX=5698 GN=TraAM80_02803 PE=4 SV=1	2	0	1	1	1	0	1	0	0	0	1	0	1	0	0	0	0	1	1	1	1	0	0	2	1	1	0	0	0	1	1	1	1	1	0	0	1	1	0	1	0	1	0
tr|A0A3R7KRR7|A0A3R7KRR7_TRYRA	tr|A0A3R7KRR7|A0A3R7KRR7_TRYRA	497	2	2	2	>tr|A0A3R7KRR7|A0A3R7KRR7_TRYRA 60S acidic ribosomal protein OS=Trypanosoma rangeli OX=5698 GN=TraAM80_07852 PE=3 SV=1	1	0	0	0	0	0	0	0	0	0	0	0	0	0	0	0	0	0	0	0	0	0	0	0	0	0	0	0	0	0	0	0	0	0	0	0	0	0	0	0	0	0	0
tr|A0A3R7KTU4|A0A3R7KTU4_TRYRA	tr|A0A3R7KTU4|A0A3R7KTU4_TRYRA	502	12	7	6	>tr|A0A3R7KTU4|A0A3R7KTU4_TRYRA Putative prolyl oligopeptidase, putative,serine peptidase clan SC, family S9A OS=Trypanosoma rangeli OX=5698 GN=TraAM80_02064 PE=4 SV=1	1	0	0	1	1	2	0	0	0	4	3	4	1	0	1	1	1	2	3	3	4	4	3	3	2	2	4	4	3	2	1	1	3	3	4	1	1	1	4	4	3	4	4
tr|A0A3R7KUG1|A0A3R7KUG1_TRYRA;tr|A0A061IV21|A0A061IV21_TRYRA;tr|K2MRQ3|K2MRQ3_TRYCR	tr|A0A3R7KUG1|A0A3R7KUG1_TRYRA;tr|A0A061IV21|A0A061IV21_TRYRA	504	3;2;1	2;1;0	2;1;0	>tr|A0A3R7KUG1|A0A3R7KUG1_TRYRA Thioredoxin domain-containing protein OS=Trypanosoma rangeli OX=5698 GN=TraAM80_06890 PE=4 SV=1;>tr|A0A061IV21|A0A061IV21_TRYRA Thioredoxin domain-containing protein OS=Trypanosoma rangeli SC58 OX=429131 GN=TRSC58_05340 PE=4	3	1	1	0	0	0	0	0	0	1	1	1	0	0	1	1	1	1	1	1	1	0	1	1	1	1	1	1	1	1	1	1	1	1	1	1	1	1	1	1	1	0	0
tr|A0A3R7KUN3|A0A3R7KUN3_TRYRA	tr|A0A3R7KUN3|A0A3R7KUN3_TRYRA	506	6	5	1	>tr|A0A3R7KUN3|A0A3R7KUN3_TRYRA Proteasome subunit alpha type OS=Trypanosoma rangeli OX=5698 GN=TraAM80_01830 PE=3 SV=1	1	1	1	1	1	1	3	3	3	1	1	1	1	1	1	1	1	0	1	1	1	1	1	1	1	1	2	1	1	1	1	1	1	1	1	1	1	1	1	1	1	1	1
tr|A0A3R7KUP9|A0A3R7KUP9_TRYRA;tr|A0A061J2V0|A0A061J2V0_TRYRA	tr|A0A3R7KUP9|A0A3R7KUP9_TRYRA	507	3;1	3;1	2;1	>tr|A0A3R7KUP9|A0A3R7KUP9_TRYRA Nucleoside hydrolase OS=Trypanosoma rangeli OX=5698 GN=TraAM80_01849 PE=4 SV=1	2	0	0	0	0	0	0	0	0	0	0	0	0	0	0	0	0	0	0	0	0	0	0	0	0	0	0	0	0	0	0	0	0	0	0	0	0	1	0	0	0	1	0
tr|A0A3R7KUQ1|A0A3R7KUQ1_TRYRA	tr|A0A3R7KUQ1|A0A3R7KUQ1_TRYRA	508	6	5	2	>tr|A0A3R7KUQ1|A0A3R7KUQ1_TRYRA Viral A-type inclusion protein OS=Trypanosoma rangeli OX=5698 GN=TraAM80_06858 PE=4 SV=1	1	1	3	2	0	1	1	2	2	1	2	1	1	1	1	1	0	2	1	1	1	1	2	1	2	2	0	0	1	1	0	2	3	2	1	2	1	2	1	1	1	2	2
tr|A0A3R7KUR5|A0A3R7KUR5_TRYRA;tr|A0A061IZS2|A0A061IZS2_TRYRA	tr|A0A3R7KUR5|A0A3R7KUR5_TRYRA;tr|A0A061IZS2|A0A061IZS2_TRYRA	509	8;5	4;2	4;2	>tr|A0A3R7KUR5|A0A3R7KUR5_TRYRA RRM domain-containing protein OS=Trypanosoma rangeli OX=5698 GN=TraAM80_01721 PE=4 SV=1;>tr|A0A061IZS2|A0A061IZS2_TRYRA RRM domain-containing protein OS=Trypanosoma rangeli SC58 OX=429131 GN=TRSC58_03661 PE=4 SV=1	2	1	3	1	1	2	3	1	3	2	1	3	1	1	2	2	3	2	3	2	2	3	2	2	2	1	2	2	3	2	2	2	3	3	3	2	2	1	3	3	2	2	2
tr|A0A3R7KV77|A0A3R7KV77_TRYRA;tr|A0A3R7M7D1|A0A3R7M7D1_TRYRA;tr|A0A061JA00|A0A061JA00_TRYRA;tr|A0A061J190|A0A061J190_TRYRA;tr|A0A3R7KMI4|A0A3R7KMI4_TRYRA	tr|A0A3R7KV77|A0A3R7KV77_TRYRA;tr|A0A3R7M7D1|A0A3R7M7D1_TRYRA;tr|A0A061JA00|A0A061JA00_TRYRA;tr|A0A061J190|A0A061J190_TRYRA	511	11;11;10;9;5	10;10;9;8;4	10;10;9;8;4	>tr|A0A3R7KV77|A0A3R7KV77_TRYRA 40S ribosomal protein S7 OS=Trypanosoma rangeli OX=5698 GN=TraAM80_01566 PE=3 SV=1;>tr|A0A3R7M7D1|A0A3R7M7D1_TRYRA 40S ribosomal protein S7 OS=Trypanosoma rangeli OX=5698 GN=TraAM80_01565 PE=3 SV=1;>tr|A0A061JA00|A0A061JA00_	5	0	0	1	1	1	0	0	0	0	0	0	1	0	1	0	0	0	0	0	0	0	0	1	0	2	1	1	2	0	0	1	1	0	1	1	1	1	0	1	0	0	0
tr|A0A3R7KVC2|A0A3R7KVC2_TRYRA	tr|A0A3R7KVC2|A0A3R7KVC2_TRYRA	513	12	9	5	>tr|A0A3R7KVC2|A0A3R7KVC2_TRYRA 40S ribosomal protein S12 OS=Trypanosoma rangeli OX=5698 GN=TraAM80_06631 PE=3 SV=1	1	2	2	2	1	1	2	2	2	2	2	3	1	2	2	1	2	2	2	3	1	2	1	2	2	1	1	3	3	2	3	2	1	2	3	3	1	3	3	3	3	3	3
tr|A0A3R7KVW5|A0A3R7KVW5_TRYRA;tr|A0A061J1Y6|A0A061J1Y6_TRYRA	tr|A0A3R7KVW5|A0A3R7KVW5_TRYRA	515	3;1	3;1	3;1	>tr|A0A3R7KVW5|A0A3R7KVW5_TRYRA DnaJ chaperone protein OS=Trypanosoma rangeli OX=5698 GN=TraAM80_06434 PE=4 SV=1	2	0	0	0	0	0	0	0	0	0	0	0	0	0	0	0	0	0	0	0	0	0	0	0	0	0	0	0	0	0	0	0	0	0	0	0	0	0	0	0	0	0	0
tr|A0A3R7KX22|A0A3R7KX22_TRYRA	tr|A0A3R7KX22|A0A3R7KX22_TRYRA	521	2	2	2	>tr|A0A3R7KX22|A0A3R7KX22_TRYRA Uncharacterized protein OS=Trypanosoma rangeli OX=5698 GN=TraAM80_05957 PE=4 SV=1	1	0	0	0	0	0	0	0	0	0	0	0	0	0	0	0	0	0	0	0	0	0	0	0	0	0	0	0	0	0	0	0	0	0	0	0	0	0	0	0	0	0	0
tr|A0A3R7KXD1|A0A3R7KXD1_TRYRA;tr|A0A422NEM4|A0A422NEM4_TRYRA;tr|A0A061J745|A0A061J745_TRYRA;tr|A0A3R7M858|A0A3R7M858_TRYRA	tr|A0A3R7KXD1|A0A3R7KXD1_TRYRA;tr|A0A422NEM4|A0A422NEM4_TRYRA;tr|A0A061J745|A0A061J745_TRYRA	522	5;3;3;2	3;2;1;2	2;1;1;1	>tr|A0A3R7KXD1|A0A3R7KXD1_TRYRA Saccharopine dehydrogenase (Fragment) OS=Trypanosoma rangeli OX=5698 GN=TraAM80_00789 PE=4 SV=1;>tr|A0A422NEM4|A0A422NEM4_TRYRA Saccharopine dehydrogenase OS=Trypanosoma rangeli OX=5698 GN=TraAM80_05441 PE=4 SV=1;>tr|A0A061J	4	2	2	2	2	2	0	0	0	1	1	1	1	0	2	2	2	2	2	2	2	2	2	1	1	1	2	2	2	2	2	2	1	1	2	2	2	2	2	2	2	2	2
tr|A0A3R7KY45|A0A3R7KY45_TRYRA	tr|A0A3R7KY45|A0A3R7KY45_TRYRA	523	6	6	4	>tr|A0A3R7KY45|A0A3R7KY45_TRYRA Putative 5-3 exonuclease OS=Trypanosoma rangeli OX=5698 GN=TraAM80_05580 PE=4 SV=1	1	0	1	0	0	0	0	0	0	0	0	1	1	0	0	0	0	0	0	0	1	0	0	0	0	1	0	1	1	0	0	0	0	1	0	0	0	0	0	0	0	0	1
tr|A0A3R7KYG2|A0A3R7KYG2_TRYRA;tr|A0A061J915|A0A061J915_TRYRA	tr|A0A3R7KYG2|A0A3R7KYG2_TRYRA;tr|A0A061J915|A0A061J915_TRYRA	525	4;3	4;3	4;3	>tr|A0A3R7KYG2|A0A3R7KYG2_TRYRA Uncharacterized protein OS=Trypanosoma rangeli OX=5698 GN=TraAM80_05516 PE=4 SV=1;>tr|A0A061J915|A0A061J915_TRYRA Uncharacterized protein OS=Trypanosoma rangeli SC58 OX=429131 GN=TRSC58_02493 PE=4 SV=1	2	0	0	0	0	0	1	1	1	0	0	0	0	0	0	0	0	0	0	0	0	0	0	0	0	0	0	0	0	0	0	0	0	0	0	0	0	0	0	0	0	0	0
tr|A0A3R7L048|A0A3R7L048_TRYRA	tr|A0A3R7L048|A0A3R7L048_TRYRA	528	8	6	5	>tr|A0A3R7L048|A0A3R7L048_TRYRA Uncharacterized protein OS=Trypanosoma rangeli OX=5698 GN=TraAM80_05027 PE=4 SV=1	1	1	2	1	1	1	0	0	0	3	3	3	2	2	1	1	2	2	1	0	2	0	2	2	2	3	2	0	1	1	1	1	1	2	1	2	0	2	2	2	2	2	2
tr|A0A3R7L374|A0A3R7L374_TRYRA;tr|A0A061JBC0|A0A061JBC0_TRYRA	tr|A0A3R7L374|A0A3R7L374_TRYRA	534	9;4	7;3	7;3	>tr|A0A3R7L374|A0A3R7L374_TRYRA Quinone oxidoreductase OS=Trypanosoma rangeli OX=5698 GN=TraAM80_03631 PE=4 SV=1	2	2	1	2	0	1	0	0	0	1	1	1	2	2	2	2	1	2	2	1	1	1	1	1	1	1	2	2	1	2	2	2	1	2	2	2	2	2	2	2	2	2	1
tr|A0A3R7L858|A0A3R7L858_TRYRA;tr|A0A061IY36|A0A061IY36_TRYRA;tr|A0A061J3S7|A0A061J3S7_TRYRA;tr|A0A061J826|A0A061J826_TRYRA	tr|A0A3R7L858|A0A3R7L858_TRYRA	542	25;4;3;1	23;4;3;1	23;4;3;1	>tr|A0A3R7L858|A0A3R7L858_TRYRA Protein disulfide-isomerase OS=Trypanosoma rangeli OX=5698 GN=TraAM80_02093 PE=3 SV=1	4	1	1	1	2	1	1	2	3	1	1	1	2	2	1	1	2	3	2	2	1	2	1	2	1	2	1	1	1	2	1	1	3	2	2	1	1	2	2	1	1	1	2
tr|A0A3R7L9S7|A0A3R7L9S7_TRYRA	tr|A0A3R7L9S7|A0A3R7L9S7_TRYRA	544	4	2	2	>tr|A0A3R7L9S7|A0A3R7L9S7_TRYRA Hydroxymethylglutaryl-CoA synthase OS=Trypanosoma rangeli OX=5698 GN=TraAM80_01949 PE=4 SV=1	1	1	1	2	1	2	0	0	0	2	2	2	2	2	1	1	1	0	2	2	1	2	2	2	2	2	2	2	2	1	2	1	1	1	1	2	2	2	2	2	2	2	2
tr|A0A3R7LAJ1|A0A3R7LAJ1_TRYRA	tr|A0A3R7LAJ1|A0A3R7LAJ1_TRYRA	545	5	4	4	>tr|A0A3R7LAJ1|A0A3R7LAJ1_TRYRA BSD domain-containing protein OS=Trypanosoma rangeli OX=5698 GN=TraAM80_01603 PE=4 SV=1	1	0	0	0	0	0	1	1	1	0	0	1	2	1	0	0	0	0	0	0	0	0	0	0	0	0	0	0	0	0	0	0	0	0	0	0	0	0	1	1	1	0	0
tr|A0A3R7LB88|A0A3R7LB88_TRYRA	tr|A0A3R7LB88|A0A3R7LB88_TRYRA	546	3	3	3	>tr|A0A3R7LB88|A0A3R7LB88_TRYRA Heat shock protein 67Bb OS=Trypanosoma rangeli OX=5698 GN=TraAM80_01258 PE=4 SV=1	1	0	0	0	0	0	0	0	0	0	0	0	0	0	0	0	0	0	0	0	0	0	0	0	0	0	0	0	1	0	0	0	0	0	0	0	0	0	0	0	0	0	0
tr|A0A3R7LBR4|A0A3R7LBR4_TRYRA	tr|A0A3R7LBR4|A0A3R7LBR4_TRYRA	548	9	2	2	>tr|A0A3R7LBR4|A0A3R7LBR4_TRYRA Ribosomal protein L35A OS=Trypanosoma rangeli OX=5698 GN=TraAM80_01105 PE=3 SV=1	1	5	5	3	4	4	4	4	5	5	5	5	4	5	6	5	5	4	5	5	4	5	5	5	6	5	5	6	5	5	6	5	4	5	5	6	6	6	4	5	4	5	5
tr|A0A3R7LCK2|A0A3R7LCK2_TRYRA;tr|A0A061IX00|A0A061IX00_TRYRA	tr|A0A3R7LCK2|A0A3R7LCK2_TRYRA	551	16;3	14;1	14;1	>tr|A0A3R7LCK2|A0A3R7LCK2_TRYRA Alcohol dehydrogenase OS=Trypanosoma rangeli OX=5698 GN=TraAM80_00759 PE=4 SV=1	2	1	1	0	0	0	0	0	0	1	1	1	0	1	1	1	1	1	1	1	1	1	1	1	1	1	1	0	1	1	1	1	1	1	1	1	1	1	1	1	1	1	0
tr|A0A3R7LCV9|A0A3R7LCV9_TRYRA	tr|A0A3R7LCV9|A0A3R7LCV9_TRYRA	552	4	4	4	>tr|A0A3R7LCV9|A0A3R7LCV9_TRYRA Peptidylprolyl isomerase OS=Trypanosoma rangeli OX=5698 GN=TraAM80_00710 PE=4 SV=1	1	0	0	0	0	0	0	0	0	0	0	0	1	0	0	0	0	0	0	0	0	0	0	0	0	0	0	0	0	0	0	0	1	1	0	0	0	0	0	0	0	0	0
tr|A0A3R7LEH1|A0A3R7LEH1_TRYRA;tr|A0A061IWX3|A0A061IWX3_TRYRA	tr|A0A3R7LEH1|A0A3R7LEH1_TRYRA	555	9;4	9;4	9;4	>tr|A0A3R7LEH1|A0A3R7LEH1_TRYRA Importin subunit alpha OS=Trypanosoma rangeli OX=5698 GN=TraAM80_00132 PE=3 SV=1	2	0	0	0	0	0	1	0	0	0	0	0	1	0	0	0	0	0	0	0	0	0	0	0	0	0	0	1	0	0	0	0	0	0	0	0	0	0	0	0	0	0	0
tr|A0A3R7LLR7|A0A3R7LLR7_TRYRA;tr|A0A061J3G4|A0A061J3G4_TRYRA	tr|A0A3R7LLR7|A0A3R7LLR7_TRYRA;tr|A0A061J3G4|A0A061J3G4_TRYRA	562	7;4	7;4	7;4	>tr|A0A3R7LLR7|A0A3R7LLR7_TRYRA Lysophospholipase OS=Trypanosoma rangeli OX=5698 GN=TraAM80_08082 PE=4 SV=1;>tr|A0A061J3G4|A0A061J3G4_TRYRA Lysophospholipase OS=Trypanosoma rangeli SC58 OX=429131 GN=TRSC58_02858 PE=4 SV=1	2	0	1	0	0	0	1	2	1	0	0	0	1	1	0	0	0	0	0	0	0	0	0	0	0	0	0	0	0	0	0	0	0	0	0	0	0	0	0	0	0	0	0
tr|A0A3R7LNW3|A0A3R7LNW3_TRYRA;tr|A0A061ISJ2|A0A061ISJ2_TRYRA;tr|A0A061IXC7|A0A061IXC7_TRYRA;tr|A0A061J856|A0A061J856_TRYRA	tr|A0A3R7LNW3|A0A3R7LNW3_TRYRA	563	9;4;2;2	4;1;1;1	4;1;1;1	>tr|A0A3R7LNW3|A0A3R7LNW3_TRYRA Putative aspartyl-tRNA synthetase OS=Trypanosoma rangeli OX=5698 GN=TraAM80_07494 PE=3 SV=1	4	3	4	4	2	2	1	1	3	4	4	4	2	3	5	4	3	3	4	4	3	3	3	3	4	4	1	3	3	2	3	4	4	3	5	4	4	4	4	4	5	5	4
tr|A0A3R7LQ31|A0A3R7LQ31_TRYRA	tr|A0A3R7LQ31|A0A3R7LQ31_TRYRA	564	12	6	4	>tr|A0A3R7LQ31|A0A3R7LQ31_TRYRA RNA-binding protein OS=Trypanosoma rangeli OX=5698 GN=TraAM80_07133 PE=4 SV=1	1	4	5	2	2	6	3	1	2	4	5	4	4	4	5	3	4	3	4	5	4	5	5	6	7	5	3	3	4	3	5	4	4	5	6	4	5	4	4	3	2	5	5
tr|A0A3R7LR32|A0A3R7LR32_TRYRA	tr|A0A3R7LR32|A0A3R7LR32_TRYRA	565	4	3	3	>tr|A0A3R7LR32|A0A3R7LR32_TRYRA Uncharacterized protein OS=Trypanosoma rangeli OX=5698 GN=TraAM80_06905 PE=4 SV=1	1	1	1	1	1	1	1	0	1	1	1	1	1	1	1	1	1	1	1	1	1	0	1	0	0	1	1	1	1	1	1	1	1	1	1	1	1	1	0	1	1	1	1
tr|A0A3R7LX62|A0A3R7LX62_TRYRA	tr|A0A3R7LX62|A0A3R7LX62_TRYRA	568	8	5	1	>tr|A0A3R7LX62|A0A3R7LX62_TRYRA Group II trans-sialidase superfamily OS=Trypanosoma rangeli OX=5698 GN=TraAM80_10356 PE=4 SV=1	1	1	0	0	0	0	0	0	0	0	1	0	1	1	0	0	0	0	0	0	0	0	0	0	0	1	0	0	0	0	1	0	0	0	0	2	0	0	0	1	0	0	0
tr|A0A3R7LZZ1|A0A3R7LZZ1_TRYRA;tr|A0A061IS69|A0A061IS69_TRYRA;tr|A0A061J329|A0A061J329_TRYRA	tr|A0A3R7LZZ1|A0A3R7LZZ1_TRYRA;tr|A0A061IS69|A0A061IS69_TRYRA;tr|A0A061J329|A0A061J329_TRYRA	571	2;1;1	2;1;1	2;1;1	>tr|A0A3R7LZZ1|A0A3R7LZZ1_TRYRA Procyclic form surface glycoprotein OS=Trypanosoma rangeli OX=5698 GN=TraAM80_03963 PE=4 SV=1;>tr|A0A061IS69|A0A061IS69_TRYRA Extensin_2 domain-containing protein OS=Trypanosoma rangeli SC58 OX=429131 GN=TRSC58_07191 PE=4 SV	3	0	0	0	0	0	0	0	0	0	0	0	0	0	0	0	0	0	0	0	0	0	0	0	0	0	0	0	0	0	0	0	0	1	0	0	0	0	0	0	0	1	0
tr|A0A3R7M0B2|A0A3R7M0B2_TRYRA;tr|A0A061J347|A0A061J347_TRYRA	tr|A0A3R7M0B2|A0A3R7M0B2_TRYRA	572	4;1	4;1	4;1	>tr|A0A3R7M0B2|A0A3R7M0B2_TRYRA Putative nucleosome assembly protein OS=Trypanosoma rangeli OX=5698 GN=TraAM80_09533 PE=3 SV=1	2	0	0	0	0	0	0	0	0	0	0	0	0	0	0	0	0	0	0	0	0	0	0	0	0	0	0	0	0	0	0	0	0	0	0	0	0	0	0	0	0	0	0
tr|A0A3R7M124|A0A3R7M124_TRYRA;tr|A0A061JDS5|A0A061JDS5_TRYRA	tr|A0A3R7M124|A0A3R7M124_TRYRA	573	8;2	8;2	8;2	>tr|A0A3R7M124|A0A3R7M124_TRYRA Uncharacterized protein OS=Trypanosoma rangeli OX=5698 GN=TraAM80_09364 PE=4 SV=1	2	1	2	0	0	0	1	1	0	0	0	0	0	0	1	1	2	0	0	0	0	0	1	0	0	0	0	1	1	1	1	1	0	1	0	1	1	1	0	0	0	0	0
tr|A0A3R7M2B9|A0A3R7M2B9_TRYRA;tr|A0A061JCG0|A0A061JCG0_TRYRA	tr|A0A3R7M2B9|A0A3R7M2B9_TRYRA;tr|A0A061JCG0|A0A061JCG0_TRYRA	576	5;3	4;2	4;2	>tr|A0A3R7M2B9|A0A3R7M2B9_TRYRA 40S ribosomal protein S12 OS=Trypanosoma rangeli OX=5698 GN=TraAM80_03154 PE=3 SV=1;>tr|A0A061JCG0|A0A061JCG0_TRYRA 40S ribosomal protein S12 OS=Trypanosoma rangeli SC58 OX=429131 GN=TRSC58_00431 PE=3 SV=1	2	1	1	0	1	1	1	0	0	1	1	1	2	2	1	1	0	0	1	1	0	0	0	1	1	1	1	1	1	1	1	1	1	1	1	1	1	1	1	0	0	1	1
tr|A0A3R7M2D7|A0A3R7M2D7_TRYRA;tr|A0A422MQF2|A0A422MQF2_TRYRA;tr|A0A3R7JQ78|A0A3R7JQ78_TRYRA	tr|A0A3R7M2D7|A0A3R7M2D7_TRYRA	577	10;3;2	5;2;1	2;0;0	>tr|A0A3R7M2D7|A0A3R7M2D7_TRYRA Retrotransposon hot spot (RHS) protein (Fragment) OS=Trypanosoma rangeli OX=5698 GN=TraAM80_10532 PE=4 SV=1	3	0	0	0	0	1	0	0	0	0	0	0	0	0	0	1	0	0	0	0	0	0	0	0	0	0	1	1	0	0	0	0	0	0	0	1	1	0	0	1	0	1	1
tr|A0A3R7M2T7|A0A3R7M2T7_TRYRA	tr|A0A3R7M2T7|A0A3R7M2T7_TRYRA	578	23	16	5	>tr|A0A3R7M2T7|A0A3R7M2T7_TRYRA Activated protein kinase C receptor OS=Trypanosoma rangeli OX=5698 GN=TraAM80_08833 PE=4 SV=1	1	6	8	5	5	5	7	7	6	6	7	6	4	4	5	7	5	5	6	5	6	6	6	5	5	6	6	6	7	6	6	6	7	7	6	7	5	7	5	5	5	6	7
tr|A0A3R7M4U0|A0A3R7M4U0_TRYRA	tr|A0A3R7M4U0|A0A3R7M4U0_TRYRA	583	5	4	4	>tr|A0A3R7M4U0|A0A3R7M4U0_TRYRA LisH domain-containing protein (Fragment) OS=Trypanosoma rangeli OX=5698 GN=TraAM80_02426 PE=4 SV=1	1	0	1	1	0	1	0	0	1	1	1	1	2	0	1	1	0	1	1	1	1	1	1	1	1	1	1	1	1	1	1	1	1	1	1	1	1	1	1	0	0	1	1
tr|A0A3R7M4U1|A0A3R7M4U1_TRYRA;tr|A0A061J0V3|A0A061J0V3_TRYRA	tr|A0A3R7M4U1|A0A3R7M4U1_TRYRA	584	13;5	9;1	9;1	>tr|A0A3R7M4U1|A0A3R7M4U1_TRYRA Uncharacterized protein OS=Trypanosoma rangeli OX=5698 GN=TraAM80_09951 PE=4 SV=1	2	4	4	4	3	4	0	0	0	2	4	3	0	0	4	4	4	3	4	4	4	4	4	4	4	4	4	4	4	4	4	4	2	2	3	3	4	4	4	3	4	4	5
tr|A0A3R7M519|A0A3R7M519_TRYRA	tr|A0A3R7M519|A0A3R7M519_TRYRA	585	28	17	7	>tr|A0A3R7M519|A0A3R7M519_TRYRA Malate dehydrogenase OS=Trypanosoma rangeli OX=5698 GN=TraAM80_08173 PE=4 SV=1	1	10	9	7	7	8	7	7	6	9	9	9	7	8	7	8	6	7	8	7	8	10	9	7	6	8	7	8	8	8	9	8	6	5	6	9	10	11	8	7	7	10	9
tr|A0A3R7M5B1|A0A3R7M5B1_TRYRA	tr|A0A3R7M5B1|A0A3R7M5B1_TRYRA	587	8	7	5	>tr|A0A3R7M5B1|A0A3R7M5B1_TRYRA Pyrroline-5-carboxylate reductase OS=Trypanosoma rangeli OX=5698 GN=TraAM80_08020 PE=3 SV=1	1	1	1	1	0	1	0	0	0	0	0	0	0	0	1	1	0	0	1	0	0	1	0	0	1	1	1	1	1	1	1	0	1	1	1	1	1	1	1	1	1	1	0
tr|A0A3R7M694|A0A3R7M694_TRYRA;tr|A0A3R7KGX3|A0A3R7KGX3_TRYRA;tr|A0A3R7JSQ3|A0A3R7JSQ3_TRYRA;tr|A0A3R7LF77|A0A3R7LF77_TRYRA;tr|A0A422MTL1|A0A422MTL1_TRYRA	tr|A0A3R7M694|A0A3R7M694_TRYRA	588	16;2;1;1;1	15;2;1;1;1	5;0;0;0;0	>tr|A0A3R7M694|A0A3R7M694_TRYRA Retrotransposon hot spot protein (RHS) OS=Trypanosoma rangeli OX=5698 GN=TraAM80_09572 PE=4 SV=1	5	0	1	0	0	0	0	0	0	0	1	0	0	0	0	1	0	0	0	0	1	0	0	0	0	1	0	0	1	0	0	0	0	0	0	1	1	0	0	1	0	1	1
tr|A0A3R7M7K2|A0A3R7M7K2_TRYRA	tr|A0A3R7M7K2|A0A3R7M7K2_TRYRA	592	4	4	4	>tr|A0A3R7M7K2|A0A3R7M7K2_TRYRA Uncharacterized protein OS=Trypanosoma rangeli OX=5698 GN=TraAM80_09242 PE=4 SV=1	1	0	0	0	0	0	0	0	0	0	0	0	0	0	0	0	0	0	0	0	0	0	0	0	0	0	0	0	0	0	0	0	0	0	0	0	0	0	0	0	0	0	0
tr|A0A3R7M7Z1|A0A3R7M7Z1_TRYRA	tr|A0A3R7M7Z1|A0A3R7M7Z1_TRYRA	594	2	2	2	>tr|A0A3R7M7Z1|A0A3R7M7Z1_TRYRA Putative sugar phosphatase OS=Trypanosoma rangeli OX=5698 GN=TraAM80_01418 PE=4 SV=1	1	0	0	0	0	0	0	0	0	0	0	0	0	0	0	0	0	0	0	0	0	0	0	0	0	0	0	0	1	0	0	0	0	1	1	0	0	0	0	0	0	1	0
tr|A0A3R7M8L1|A0A3R7M8L1_TRYRA;tr|A0A061IZL3|A0A061IZL3_TRYRA	tr|A0A3R7M8L1|A0A3R7M8L1_TRYRA	596	7;2	7;2	7;2	>tr|A0A3R7M8L1|A0A3R7M8L1_TRYRA Mevalonate kinase OS=Trypanosoma rangeli OX=5698 GN=TraAM80_01157 PE=3 SV=1	2	0	0	0	0	0	0	0	0	0	0	0	0	0	0	0	0	0	0	0	0	0	0	0	0	0	0	1	1	0	0	1	0	0	0	0	0	0	0	0	0	0	0
tr|A0A3R7M8Q8|A0A3R7M8Q8_TRYRA;tr|A0A3R7NEE4|A0A3R7NEE4_TRYRA;tr|A0A422MUQ2|A0A422MUQ2_TRYRA	tr|A0A3R7M8Q8|A0A3R7M8Q8_TRYRA	597	24;2;1	24;2;1	18;2;0	>tr|A0A3R7M8Q8|A0A3R7M8Q8_TRYRA Group II trans-sialidase superfamily OS=Trypanosoma rangeli OX=5698 GN=TraAM80_07018 PE=4 SV=1	3	1	0	0	0	0	0	0	0	0	1	0	1	1	0	0	0	0	0	0	0	0	0	0	0	1	0	0	1	0	1	0	0	0	0	1	0	0	1	1	1	0	0
tr|A0A422N8E8|A0A422N8E8_TRYRA;tr|A0A3R7M9A3|A0A3R7M9A3_TRYRA;tr|A0A3R7M3B3|A0A3R7M3B3_TRYRA	tr|A0A422N8E8|A0A422N8E8_TRYRA;tr|A0A3R7M9A3|A0A3R7M9A3_TRYRA	600	11;11;2	6;6;1	6;6;1	>tr|A0A422N8E8|A0A422N8E8_TRYRA Alba domain-containing protein (Fragment) OS=Trypanosoma rangeli OX=5698 GN=TraAM80_06866 PE=4 SV=1;>tr|A0A3R7M9A3|A0A3R7M9A3_TRYRA Alba domain-containing protein OS=Trypanosoma rangeli OX=5698 GN=TraAM80_06864 PE=4 SV=1	3	3	3	3	3	4	4	2	3	4	4	4	5	4	3	4	4	3	4	3	4	3	4	4	4	4	4	4	4	4	4	3	3	4	4	3	3	3	3	3	2	3	3
tr|A0A3R7MAF3|A0A3R7MAF3_TRYRA;tr|A0A061IW31|A0A061IW31_TRYRA	tr|A0A3R7MAF3|A0A3R7MAF3_TRYRA	603	3;1	3;1	3;1	>tr|A0A3R7MAF3|A0A3R7MAF3_TRYRA Phosphoethanolamine/phosphocholine phosphatase OS=Trypanosoma rangeli OX=5698 GN=TraAM80_06458 PE=4 SV=1	2	0	1	0	0	0	1	0	1	0	1	0	0	0	0	0	0	0	0	0	1	0	1	0	0	0	0	0	1	1	1	1	0	0	0	0	0	0	0	0	0	0	0
tr|A0A3R7MAP9|A0A3R7MAP9_TRYRA	tr|A0A3R7MAP9|A0A3R7MAP9_TRYRA	604	2	2	2	>tr|A0A3R7MAP9|A0A3R7MAP9_TRYRA Cysteine peptidase inhibitor OS=Trypanosoma rangeli OX=5698 GN=TraAM80_08297 PE=4 SV=1	1	0	0	0	0	0	0	0	0	0	0	0	0	0	0	0	0	0	0	0	0	0	0	0	0	0	0	0	0	0	0	0	0	0	0	0	0	0	0	0	0	0	0
tr|A0A3R7MAR4|A0A3R7MAR4_TRYRA	tr|A0A3R7MAR4|A0A3R7MAR4_TRYRA	605	10	5	3	>tr|A0A3R7MAR4|A0A3R7MAR4_TRYRA Obg-like ATPase 1 OS=Trypanosoma rangeli OX=5698 GN=TraAM80_06392 PE=3 SV=1	1	5	4	2	3	3	3	4	3	4	2	3	2	1	4	3	4	3	5	4	4	2	3	3	3	3	2	3	3	3	5	4	3	4	3	4	4	4	4	4	4	4	4
tr|A0A3R7MB04|A0A3R7MB04_TRYRA;tr|A0A061J6A5|A0A061J6A5_TRYRA	tr|A0A3R7MB04|A0A3R7MB04_TRYRA;tr|A0A061J6A5|A0A061J6A5_TRYRA	606	9;6	5;2	5;2	>tr|A0A3R7MB04|A0A3R7MB04_TRYRA Calpain-like cysteine peptidase OS=Trypanosoma rangeli OX=5698 GN=TraAM80_08231 PE=4 SV=1;>tr|A0A061J6A5|A0A061J6A5_TRYRA Calpain-like cysteine peptidase OS=Trypanosoma rangeli SC58 OX=429131 GN=TRSC58_03454 PE=4 SV=1	2	4	4	4	3	4	3	2	3	4	3	4	0	0	4	4	3	3	4	3	4	4	4	4	4	4	3	4	3	4	4	3	2	2	4	5	4	4	4	4	4	4	4
tr|A0A3R7MC08|A0A3R7MC08_TRYRA;tr|A0A061J2F5|A0A061J2F5_TRYRA	tr|A0A3R7MC08|A0A3R7MC08_TRYRA;tr|A0A061J2F5|A0A061J2F5_TRYRA	609	10;8	3;1	3;1	>tr|A0A3R7MC08|A0A3R7MC08_TRYRA Putative phenylalanyl-tRNA synthetase OS=Trypanosoma rangeli OX=5698 GN=TraAM80_05960 PE=4 SV=1;>tr|A0A061J2F5|A0A061J2F5_TRYRA Phenylalanyl-tRNA synthetase OS=Trypanosoma rangeli SC58 OX=429131 GN=TRSC58_03792 PE=4 SV=1	2	5	6	6	5	6	3	2	2	5	4	5	1	1	4	7	4	3	7	6	3	4	3	7	4	5	5	5	5	4	5	7	6	5	6	5	6	5	6	6	6	6	4
tr|A0A3R7MD07|A0A3R7MD07_TRYRA	tr|A0A3R7MD07|A0A3R7MD07_TRYRA	612	3	2	2	>tr|A0A3R7MD07|A0A3R7MD07_TRYRA Uncharacterized protein (Fragment) OS=Trypanosoma rangeli OX=5698 GN=TraAM80_05619 PE=4 SV=1	1	0	0	0	0	0	0	0	0	0	0	0	0	0	0	0	0	0	0	0	0	0	0	0	0	0	0	0	0	0	0	0	0	0	0	0	0	0	0	0	0	0	0
tr|A0A3R7MD20|A0A3R7MD20_TRYRA;tr|A0A061J1X9|A0A061J1X9_TRYRA	tr|A0A3R7MD20|A0A3R7MD20_TRYRA;tr|A0A061J1X9|A0A061J1X9_TRYRA	613	7;6	3;2	3;2	>tr|A0A3R7MD20|A0A3R7MD20_TRYRA NADH-cytochrome B5 reductase OS=Trypanosoma rangeli OX=5698 GN=TraAM80_07647 PE=4 SV=1;>tr|A0A061J1X9|A0A061J1X9_TRYRA NADH-cytochrome B5 reductase OS=Trypanosoma rangeli SC58 OX=429131 GN=TRSC58_03364 PE=4 SV=1	2	3	4	4	2	3	2	2	3	4	4	4	2	1	2	4	3	2	2	4	1	2	0	1	3	3	3	4	3	3	4	4	2	1	2	2	2	2	3	3	4	4	4
tr|A0A3R7MDA1|A0A3R7MDA1_TRYRA;tr|A0A061J8M2|A0A061J8M2_TRYRA	tr|A0A3R7MDA1|A0A3R7MDA1_TRYRA	614	5;2	5;2	4;1	>tr|A0A3R7MDA1|A0A3R7MDA1_TRYRA Fumarylpyruvate hydrolase OS=Trypanosoma rangeli OX=5698 GN=TraAM80_05791 PE=4 SV=1	2	0	1	0	0	0	0	0	0	0	0	0	0	0	0	0	0	0	0	0	0	0	0	0	0	0	0	0	0	1	1	0	0	0	0	1	1	1	0	0	0	0	0
tr|A0A3R7MEC2|A0A3R7MEC2_TRYRA;tr|A0A061J6X5|A0A061J6X5_TRYRA	tr|A0A3R7MEC2|A0A3R7MEC2_TRYRA;tr|A0A061J6X5|A0A061J6X5_TRYRA	618	12;10	6;4	6;4	>tr|A0A3R7MEC2|A0A3R7MEC2_TRYRA Dihydrolipoamide acetyltransferase component of pyruvate dehydrogenase complex OS=Trypanosoma rangeli OX=5698 GN=TraAM80_07289 PE=3 SV=1;>tr|A0A061J6X5|A0A061J6X5_TRYRA Dihydrolipoamide acetyltransferase component of pyruvat	2	4	6	2	2	3	9	4	6	4	3	3	6	5	4	4	3	3	3	3	3	4	4	3	2	4	3	5	5	4	4	3	4	4	4	4	5	5	3	3	3	4	3
tr|A0A422N6H8|A0A422N6H8_TRYRA;tr|A0A3R7MEJ6|A0A3R7MEJ6_TRYRA;tr|A0A3R7N6L6|A0A3R7N6L6_TRYRA	tr|A0A422N6H8|A0A422N6H8_TRYRA;tr|A0A3R7MEJ6|A0A3R7MEJ6_TRYRA;tr|A0A3R7N6L6|A0A3R7N6L6_TRYRA	620	2;2;1	2;2;1	2;2;1	>tr|A0A422N6H8|A0A422N6H8_TRYRA Uncharacterized protein OS=Trypanosoma rangeli OX=5698 GN=TraAM80_07237 PE=4 SV=1;>tr|A0A3R7MEJ6|A0A3R7MEJ6_TRYRA Uncharacterized protein OS=Trypanosoma rangeli OX=5698 GN=TraAM80_07238 PE=4 SV=1;>tr|A0A3R7N6L6|A0A3R7N6L6_TR	3	0	0	0	0	0	0	0	0	0	0	0	0	0	0	0	0	0	0	0	0	0	0	0	0	0	0	0	0	0	0	0	0	0	0	0	0	0	0	0	0	0	0
tr|A0A3R7MEJ9|A0A3R7MEJ9_TRYRA;tr|A0A061IX22|A0A061IX22_TRYRA	tr|A0A3R7MEJ9|A0A3R7MEJ9_TRYRA;tr|A0A061IX22|A0A061IX22_TRYRA	621	11;9	4;3	4;3	>tr|A0A3R7MEJ9|A0A3R7MEJ9_TRYRA Putative imidazolonepropionase OS=Trypanosoma rangeli OX=5698 GN=TraAM80_05260 PE=4 SV=1;>tr|A0A061IX22|A0A061IX22_TRYRA Imidazolonepropionase OS=Trypanosoma rangeli SC58 OX=429131 GN=TRSC58_05082 PE=4 SV=1	2	5	5	3	4	4	0	0	0	3	3	4	4	5	5	5	5	4	5	3	6	6	5	3	2	2	5	5	3	4	5	3	2	3	3	2	2	3	3	4	4	5	5
tr|A0A3R7MEL1|A0A3R7MEL1_TRYRA;tr|A0A422NG37|A0A422NG37_TRYRA	tr|A0A3R7MEL1|A0A3R7MEL1_TRYRA	622	28;3	28;3	26;3	>tr|A0A3R7MEL1|A0A3R7MEL1_TRYRA Cytosolic malate dehydrogenase OS=Trypanosoma rangeli OX=5698 GN=TraAM80_05176 PE=3 SV=1	2	0	0	0	0	0	1	0	0	0	0	0	0	0	0	0	0	0	1	0	0	0	0	0	0	0	0	0	0	0	0	0	0	0	0	1	0	0	0	0	0	0	0
tr|A0A3R7MF58|A0A3R7MF58_TRYRA	tr|A0A3R7MF58|A0A3R7MF58_TRYRA	625	16	4	3	>tr|A0A3R7MF58|A0A3R7MF58_TRYRA Ribosomal protein L19-like protein (Fragment) OS=Trypanosoma rangeli OX=5698 GN=TraAM80_05039 PE=3 SV=1	1	9	10	7	5	7	10	9	8	8	9	8	9	6	9	8	7	8	10	8	7	6	9	8	6	7	7	8	7	9	8	10	8	7	7	7	7	10	7	7	8	9	10
tr|A0A3R7MFB6|A0A3R7MFB6_TRYRA	tr|A0A3R7MFB6|A0A3R7MFB6_TRYRA	626	8	4	3	>tr|A0A3R7MFB6|A0A3R7MFB6_TRYRA Putative cytosolic leucyl aminopeptidase, putative,metallo-peptidase, Clan MF, Family M17 OS=Trypanosoma rangeli OX=5698 GN=TraAM80_07009 PE=4 SV=1	1	2	1	2	3	3	0	0	0	2	2	2	1	2	1	1	1	0	1	1	3	3	3	2	1	2	3	3	3	1	2	2	3	3	3	2	2	2	2	2	2	2	3
tr|A0A3R7MFG6|A0A3R7MFG6_TRYRA;tr|A0A3S5IQP5|A0A3S5IQP5_TRYRA	tr|A0A3R7MFG6|A0A3R7MFG6_TRYRA	627	27;9	26;8	13;4	>tr|A0A3R7MFG6|A0A3R7MFG6_TRYRA Phosphoglycerate kinase OS=Trypanosoma rangeli OX=5698 GN=TraAM80_06917 PE=3 SV=1	2	2	2	0	1	1	2	2	3	1	1	1	2	2	1	1	1	1	1	1	1	1	0	0	1	1	1	1	1	2	2	2	1	1	2	1	2	2	1	1	0	1	1
tr|A0A3R7MFW4|A0A3R7MFW4_TRYRA	tr|A0A3R7MFW4|A0A3R7MFW4_TRYRA	628	9	3	3	>tr|A0A3R7MFW4|A0A3R7MFW4_TRYRA Karyopherin beta OS=Trypanosoma rangeli OX=5698 GN=TraAM80_06771 PE=4 SV=1	1	3	2	3	2	3	3	2	4	2	2	4	2	2	4	4	4	3	5	4	3	2	3	3	4	4	4	3	5	3	3	3	1	2	1	4	4	5	4	4	4	4	3
tr|A0A3R7MFX8|A0A3R7MFX8_TRYRA	tr|A0A3R7MFX8|A0A3R7MFX8_TRYRA	629	1	1	1	>tr|A0A3R7MFX8|A0A3R7MFX8_TRYRA R27-2 protein (Fragment) OS=Trypanosoma rangeli OX=5698 GN=TraAM80_04840 PE=4 SV=1	1	0	0	0	0	0	0	0	0	0	0	0	0	0	0	0	0	0	0	0	0	0	0	0	0	0	0	0	0	0	0	0	0	0	0	0	0	0	0	0	0	0	0
tr|A0A3R7MG26|A0A3R7MG26_TRYRA	tr|A0A3R7MG26|A0A3R7MG26_TRYRA	631	8	8	8	>tr|A0A3R7MG26|A0A3R7MG26_TRYRA Putative proteasome activator protein pa26 OS=Trypanosoma rangeli OX=5698 GN=TraAM80_04762 PE=4 SV=1	1	0	0	0	0	0	0	0	0	0	0	0	0	1	0	0	0	0	0	0	0	1	0	0	0	0	0	0	0	0	0	0	1	1	1	0	0	0	0	0	0	0	0
tr|A0A3R7MGA8|A0A3R7MGA8_TRYRA;tr|A0A061J8P3|A0A061J8P3_TRYRA	tr|A0A3R7MGA8|A0A3R7MGA8_TRYRA;tr|A0A061J8P3|A0A061J8P3_TRYRA	632	7;4	6;3	6;3	>tr|A0A3R7MGA8|A0A3R7MGA8_TRYRA Uncharacterized protein OS=Trypanosoma rangeli OX=5698 GN=TraAM80_06660 PE=4 SV=1;>tr|A0A061J8P3|A0A061J8P3_TRYRA Uncharacterized protein OS=Trypanosoma rangeli SC58 OX=429131 GN=TRSC58_00439 PE=4 SV=1	2	1	1	0	0	0	0	0	0	1	1	1	0	0	1	1	1	0	1	1	1	0	2	1	1	1	1	1	1	2	1	1	1	0	1	1	1	1	1	1	0	1	0
tr|A0A3R7MGP1|A0A3R7MGP1_TRYRA;tr|A0A061IYE1|A0A061IYE1_TRYRA	tr|A0A3R7MGP1|A0A3R7MGP1_TRYRA;tr|A0A061IYE1|A0A061IYE1_TRYRA	633	2;1	2;1	2;1	>tr|A0A3R7MGP1|A0A3R7MGP1_TRYRA Uncharacterized protein OS=Trypanosoma rangeli OX=5698 GN=TraAM80_06529 PE=4 SV=1;>tr|A0A061IYE1|A0A061IYE1_TRYRA Uncharacterized protein OS=Trypanosoma rangeli SC58 OX=429131 GN=TRSC58_04138 PE=4 SV=1	2	0	0	0	0	0	0	0	0	0	0	0	0	0	0	0	0	0	0	0	0	0	0	0	0	0	0	0	0	0	0	0	0	0	0	0	0	0	0	0	0	0	0
tr|A0A3R7MIL3|A0A3R7MIL3_TRYRA	tr|A0A3R7MIL3|A0A3R7MIL3_TRYRA	636	6	6	6	>tr|A0A3R7MIL3|A0A3R7MIL3_TRYRA Uncharacterized protein (Fragment) OS=Trypanosoma rangeli OX=5698 GN=TraAM80_03866 PE=4 SV=1	1	0	0	0	0	0	0	0	0	0	0	0	0	0	0	0	0	0	0	0	0	0	0	0	0	0	0	0	0	0	0	0	0	0	0	0	0	0	0	0	0	0	0
tr|A0A3R7MIQ4|A0A3R7MIQ4_TRYRA	tr|A0A3R7MIQ4|A0A3R7MIQ4_TRYRA	637	10	6	4	>tr|A0A3R7MIQ4|A0A3R7MIQ4_TRYRA Viral life cyclerelated protein OS=Trypanosoma rangeli OX=5698 GN=TraAM80_03848 PE=4 SV=1	1	2	3	1	1	2	3	2	2	1	2	2	0	1	3	3	2	2	3	1	2	2	2	1	1	2	2	3	3	3	4	1	2	1	1	2	3	2	3	2	2	1	1
tr|A0A3R7MLL0|A0A3R7MLL0_TRYRA	tr|A0A3R7MLL0|A0A3R7MLL0_TRYRA	642	15	5	3	>tr|A0A3R7MLL0|A0A3R7MLL0_TRYRA Eukaryotic release factor 3 OS=Trypanosoma rangeli OX=5698 GN=TraAM80_02986 PE=4 SV=1	1	3	4	4	2	7	4	2	5	3	5	6	4	6	3	7	4	5	6	5	5	6	3	2	4	3	6	7	6	8	4	4	8	6	8	8	6	7	4	2	3	4	5
tr|A0A3R7MLP4|A0A3R7MLP4_TRYRA	tr|A0A3R7MLP4|A0A3R7MLP4_TRYRA	643	3	3	3	>tr|A0A3R7MLP4|A0A3R7MLP4_TRYRA Putative U-box domain protein OS=Trypanosoma rangeli OX=5698 GN=TraAM80_02890 PE=4 SV=1	1	0	0	0	0	0	1	0	1	0	0	0	0	1	0	0	0	0	1	0	0	0	0	0	0	0	0	0	0	0	0	0	0	0	0	0	1	0	0	0	0	0	0
tr|A0A3R7MMF8|A0A3R7MMF8_TRYRA	tr|A0A3R7MMF8|A0A3R7MMF8_TRYRA	645	2	2	2	>tr|A0A3R7MMF8|A0A3R7MMF8_TRYRA Putative coiled-coil domain-containing protein 104 OS=Trypanosoma rangeli OX=5698 GN=TraAM80_04720 PE=4 SV=1	1	0	0	0	0	0	0	0	0	0	0	0	0	0	0	0	0	0	0	0	0	0	0	0	0	0	0	0	0	0	0	0	0	0	0	0	0	0	0	0	0	0	0
tr|A0A3R7MMR6|A0A3R7MMR6_TRYRA;tr|A0A061JAP9|A0A061JAP9_TRYRA	tr|A0A3R7MMR6|A0A3R7MMR6_TRYRA;tr|A0A061JAP9|A0A061JAP9_TRYRA	646	5;3	5;3	5;3	>tr|A0A3R7MMR6|A0A3R7MMR6_TRYRA Pumilio protein 2 OS=Trypanosoma rangeli OX=5698 GN=TraAM80_04648 PE=4 SV=1;>tr|A0A061JAP9|A0A061JAP9_TRYRA Pumilio/PUF RNA binding protein 2 OS=Trypanosoma rangeli SC58 OX=429131 GN=TRSC58_01907 PE=4 SV=1	2	0	0	0	0	0	1	0	0	0	0	0	0	0	0	0	0	0	0	0	0	0	1	0	0	0	0	0	0	0	0	0	0	0	0	0	0	0	0	0	0	0	0
tr|A0A3R7MQS1|A0A3R7MQS1_TRYRA	tr|A0A3R7MQS1|A0A3R7MQS1_TRYRA	652	11	11	11	>tr|A0A3R7MQS1|A0A3R7MQS1_TRYRA Carboxypeptidase OS=Trypanosoma rangeli OX=5698 GN=TraAM80_01905 PE=3 SV=1	1	0	0	0	0	0	0	0	0	0	0	0	0	0	0	0	0	0	0	0	0	0	0	0	0	0	0	0	0	0	0	0	1	1	0	0	0	1	0	0	0	0	0
tr|A0A3R7MSU5|A0A3R7MSU5_TRYRA	tr|A0A3R7MSU5|A0A3R7MSU5_TRYRA	654	6	3	2	>tr|A0A3R7MSU5|A0A3R7MSU5_TRYRA Radial spoke head protein 9 OS=Trypanosoma rangeli OX=5698 GN=TraAM80_03293 PE=4 SV=1	1	3	4	3	1	2	0	0	0	2	3	3	1	1	3	2	3	1	2	2	3	2	2	1	1	2	2	2	2	2	2	1	1	1	1	2	2	3	4	1	2	2	2
tr|A0A3R7MTN3|A0A3R7MTN3_TRYRA	tr|A0A3R7MTN3|A0A3R7MTN3_TRYRA	655	10	8	4	>tr|A0A3R7MTN3|A0A3R7MTN3_TRYRA Phosphoglycerate kinase OS=Trypanosoma rangeli OX=5698 GN=TraAM80_10404 PE=3 SV=1	1	1	2	2	1	2	0	0	1	1	1	0	0	0	2	0	0	1	1	1	1	1	1	2	1	1	2	0	2	1	1	3	2	2	1	0	1	0	1	2	1	1	1
tr|A0A3R7MTU6|A0A3R7MTU6_TRYRA;tr|A0A061J0V6|A0A061J0V6_TRYRA	tr|A0A3R7MTU6|A0A3R7MTU6_TRYRA	656	7;3	6;2	6;2	>tr|A0A3R7MTU6|A0A3R7MTU6_TRYRA UDP-glucose 4-epimerase OS=Trypanosoma rangeli OX=5698 GN=TraAM80_01095 PE=3 SV=1	2	1	2	0	0	1	0	0	0	0	0	1	1	1	1	0	0	0	0	0	1	0	2	0	0	2	1	1	0	0	1	0	1	1	1	1	1	0	1	0	0	1	2
tr|A0A3R7MUT8|A0A3R7MUT8_TRYRA;tr|A0A061ITH6|A0A061ITH6_TRYRA	tr|A0A3R7MUT8|A0A3R7MUT8_TRYRA;tr|A0A061ITH6|A0A061ITH6_TRYRA	659	3;2	2;1	2;1	>tr|A0A3R7MUT8|A0A3R7MUT8_TRYRA Uncharacterized protein OS=Trypanosoma rangeli OX=5698 GN=TraAM80_02732 PE=4 SV=1;>tr|A0A061ITH6|A0A061ITH6_TRYRA Uncharacterized protein OS=Trypanosoma rangeli SC58 OX=429131 GN=TRSC58_04125 PE=4 SV=1	2	1	1	0	0	0	1	1	1	0	1	1	1	0	1	1	0	0	0	0	0	0	0	0	0	0	0	0	1	2	0	0	0	0	0	0	0	1	1	1	1	1	0
tr|A0A3R7MWK0|A0A3R7MWK0_TRYRA	tr|A0A3R7MWK0|A0A3R7MWK0_TRYRA	664	10	7	7	>tr|A0A3R7MWK0|A0A3R7MWK0_TRYRA Gim5A protein OS=Trypanosoma rangeli OX=5698 GN=TraAM80_09822 PE=4 SV=1	1	3	3	1	1	1	3	2	3	3	2	3	2	2	2	1	1	3	3	3	3	3	3	1	2	2	2	3	2	3	3	3	3	3	3	2	2	2	1	1	1	3	3
tr|A0A3R7MWM6|A0A3R7MWM6_TRYRA;tr|A0A061IYM8|A0A061IYM8_TRYRA	tr|A0A3R7MWM6|A0A3R7MWM6_TRYRA;tr|A0A061IYM8|A0A061IYM8_TRYRA	665	10;8	5;3	5;3	>tr|A0A3R7MWM6|A0A3R7MWM6_TRYRA Putative aspartate aminotransferase, mitochondrial OS=Trypanosoma rangeli OX=5698 GN=TraAM80_00306 PE=4 SV=1;>tr|A0A061IYM8|A0A061IYM8_TRYRA Aspartate aminotransferase, mitochondrial OS=Trypanosoma rangeli SC58 OX=429131 GN=	2	3	3	2	1	3	3	2	4	2	2	1	2	2	2	2	2	1	2	2	2	2	1	3	3	4	3	3	3	3	2	2	3	3	3	3	3	3	3	3	4	2	2
tr|A0A3R7MXF5|A0A3R7MXF5_TRYRA	tr|A0A3R7MXF5|A0A3R7MXF5_TRYRA	666	2	2	2	>tr|A0A3R7MXF5|A0A3R7MXF5_TRYRA Succinate dehydrogenase subunit OS=Trypanosoma rangeli OX=5698 GN=TraAM80_00118 PE=4 SV=1	1	1	0	0	0	0	0	0	0	0	0	0	0	0	0	0	0	0	0	0	0	0	0	0	0	0	0	0	0	0	0	0	0	0	0	0	0	0	0	0	0	0	0
tr|A0A3R7MXH0|A0A3R7MXH0_TRYRA	tr|A0A3R7MXH0|A0A3R7MXH0_TRYRA	667	8	8	6	>tr|A0A3R7MXH0|A0A3R7MXH0_TRYRA Prolyl oligopeptidase OS=Trypanosoma rangeli OX=5698 GN=TraAM80_02065 PE=4 SV=1	1	0	0	0	0	0	0	0	0	0	0	0	0	0	0	0	0	0	0	0	0	0	0	0	0	0	0	0	0	0	0	0	0	0	0	0	0	0	0	1	1	0	0
tr|A0A3R7MXK0|A0A3R7MXK0_TRYRA	tr|A0A3R7MXK0|A0A3R7MXK0_TRYRA	668	7	5	5	>tr|A0A3R7MXK0|A0A3R7MXK0_TRYRA Putative dynamin-like protein OS=Trypanosoma rangeli OX=5698 GN=TraAM80_09604 PE=4 SV=1	1	2	2	1	1	1	1	1	2	0	0	1	2	2	1	1	2	2	2	1	1	1	0	0	2	2	1	2	2	2	2	2	2	2	2	1	1	1	2	1	1	2	2
tr|A0A3R7MXQ5|A0A3R7MXQ5_TRYRA	tr|A0A3R7MXQ5|A0A3R7MXQ5_TRYRA	670	1	1	1	>tr|A0A3R7MXQ5|A0A3R7MXQ5_TRYRA Aldose 1-epimerase OS=Trypanosoma rangeli OX=5698 GN=TraAM80_02054 PE=3 SV=1	1	0	0	0	0	0	0	0	0	0	0	0	0	0	0	0	0	0	0	0	0	0	0	0	0	0	0	0	0	0	0	0	0	0	0	0	0	0	0	0	0	0	0
tr|A0A3R7MY48|A0A3R7MY48_TRYRA	tr|A0A3R7MY48|A0A3R7MY48_TRYRA	671	2	2	2	>tr|A0A3R7MY48|A0A3R7MY48_TRYRA Putative activator of 90 kDa heat shock protein ATPase 1-like OS=Trypanosoma rangeli OX=5698 GN=TraAM80_01881 PE=4 SV=1	1	0	0	0	0	0	0	0	0	0	0	0	0	0	0	0	0	0	0	0	0	0	0	0	0	0	0	0	0	0	0	0	0	0	0	0	0	0	0	0	0	0	0
tr|A0A3R7N130|A0A3R7N130_TRYRA	tr|A0A3R7N130|A0A3R7N130_TRYRA	676	16	15	10	>tr|A0A3R7N130|A0A3R7N130_TRYRA Putative aminopeptidase, putative,metallo-peptidase, Clan MF, Family M17 OS=Trypanosoma rangeli OX=5698 GN=TraAM80_01064 PE=4 SV=1	1	2	2	2	1	2	2	2	1	1	2	2	2	2	2	2	2	1	1	2	2	1	2	1	2	2	2	2	2	1	1	1	2	1	1	1	2	1	2	2	1	2	2
tr|A0A3R7N172|A0A3R7N172_TRYRA;tr|A0A061IYC2|A0A061IYC2_TRYRA	tr|A0A3R7N172|A0A3R7N172_TRYRA;tr|A0A061IYC2|A0A061IYC2_TRYRA	677	10;6	10;6	10;6	>tr|A0A3R7N172|A0A3R7N172_TRYRA Uncharacterized protein OS=Trypanosoma rangeli OX=5698 GN=TraAM80_08824 PE=4 SV=1;>tr|A0A061IYC2|A0A061IYC2_TRYRA Uncharacterized protein OS=Trypanosoma rangeli SC58 OX=429131 GN=TRSC58_04633 PE=4 SV=1	2	0	0	0	0	0	2	1	1	0	0	0	1	1	0	0	0	0	0	0	0	0	0	0	0	0	0	0	0	0	0	0	1	0	0	0	0	0	0	1	0	0	0
tr|A0A3R7R9T1|A0A3R7R9T1_TRYRA;tr|A0A3R7N1H9|A0A3R7N1H9_TRYRA	tr|A0A3R7R9T1|A0A3R7R9T1_TRYRA;tr|A0A3R7N1H9|A0A3R7N1H9_TRYRA	680	2;2	2;2	2;2	>tr|A0A3R7R9T1|A0A3R7R9T1_TRYRA Amino acid transporter OS=Trypanosoma rangeli OX=5698 GN=TraAM80_08857 PE=4 SV=1;>tr|A0A3R7N1H9|A0A3R7N1H9_TRYRA Putative amino acid transporter OS=Trypanosoma rangeli OX=5698 GN=TraAM80_08856 PE=4 SV=1	2	0	0	0	0	0	0	0	0	0	0	0	0	0	0	0	0	0	0	0	0	0	0	0	0	0	0	0	0	0	0	0	0	0	0	0	0	0	0	0	0	0	0
tr|A0A3R7N1J6|A0A3R7N1J6_TRYRA;tr|A0A061IW64|A0A061IW64_TRYRA	tr|A0A3R7N1J6|A0A3R7N1J6_TRYRA	681	3;1	3;1	3;1	>tr|A0A3R7N1J6|A0A3R7N1J6_TRYRA Putative RNA-binding protein OS=Trypanosoma rangeli OX=5698 GN=TraAM80_00955 PE=4 SV=1	2	0	0	0	0	0	0	0	0	0	0	0	0	0	0	0	0	0	0	0	0	0	0	0	0	0	0	0	0	0	0	0	0	0	0	0	0	0	0	0	0	0	0
tr|A0A3R7N2H4|A0A3R7N2H4_TRYRA;tr|K2NPK1|K2NPK1_TRYCR	tr|A0A3R7N2H4|A0A3R7N2H4_TRYRA;tr|K2NPK1|K2NPK1_TRYCR	683	20;18	3;1	3;1	>tr|A0A3R7N2H4|A0A3R7N2H4_TRYRA GTP-binding nuclear protein OS=Trypanosoma rangeli OX=5698 GN=TraAM80_00753 PE=3 SV=1;>tr|K2NPK1|K2NPK1_TRYCR GTP-binding nuclear protein OS=Trypanosoma cruzi marinkellei OX=85056 GN=MOQ_005390 PE=3 SV=1	2	12	12	11	6	11	14	14	12	14	14	14	13	13	11	12	10	9	14	13	11	13	13	11	12	12	9	8	8	12	12	9	12	14	12	9	11	12	13	12	12	13	11
tr|A0A3R7N2L9|A0A3R7N2L9_TRYRA;tr|A0A061IWW8|A0A061IWW8_TRYRA	tr|A0A3R7N2L9|A0A3R7N2L9_TRYRA;tr|A0A061IWW8|A0A061IWW8_TRYRA	684	3;2	3;2	3;2	>tr|A0A3R7N2L9|A0A3R7N2L9_TRYRA Heat shock protein 20 OS=Trypanosoma rangeli OX=5698 GN=HSP20 PE=3 SV=1;>tr|A0A061IWW8|A0A061IWW8_TRYRA Heat shock protein 20 OS=Trypanosoma rangeli SC58 OX=429131 GN=TRSC58_04685 PE=3 SV=1	2	0	0	0	0	0	0	0	0	0	0	0	0	0	0	0	0	0	0	0	0	0	0	0	0	1	0	0	0	0	0	0	0	0	0	0	0	0	0	0	0	0	0
tr|A0A3R7N2Y9|A0A3R7N2Y9_TRYRA;tr|A0A061IWH6|A0A061IWH6_TRYRA;tr|A0A061J4F4|A0A061J4F4_TRYRA	tr|A0A3R7N2Y9|A0A3R7N2Y9_TRYRA	685	17;4;4	14;1;1	14;1;1	>tr|A0A3R7N2Y9|A0A3R7N2Y9_TRYRA Putative galactokinase-like protein OS=Trypanosoma rangeli OX=5698 GN=TraAM80_00565 PE=4 SV=1	3	2	3	2	0	1	0	0	1	2	2	2	0	1	3	2	3	2	2	1	2	2	2	2	2	2	2	3	3	3	3	2	2	2	3	2	3	3	1	1	0	2	2
tr|A0A3R7N3A0|A0A3R7N3A0_TRYRA	tr|A0A3R7N3A0|A0A3R7N3A0_TRYRA	687	2	2	2	>tr|A0A3R7N3A0|A0A3R7N3A0_TRYRA Uncharacterized protein OS=Trypanosoma rangeli OX=5698 GN=TraAM80_10121 PE=4 SV=1	1	0	0	0	0	0	0	0	0	0	0	0	0	0	0	0	0	0	0	0	0	0	0	0	0	0	0	0	0	0	0	0	0	0	0	0	0	0	0	0	0	0	0
tr|A0A3R7N3G7|A0A3R7N3G7_TRYRA;tr|A0A061IXT0|A0A061IXT0_TRYRA	tr|A0A3R7N3G7|A0A3R7N3G7_TRYRA	688	5;1	5;1	5;1	>tr|A0A3R7N3G7|A0A3R7N3G7_TRYRA Proline dehydrogenase OS=Trypanosoma rangeli OX=5698 GN=TraAM80_08158 PE=3 SV=1	2	0	0	0	0	0	0	0	0	0	0	0	0	0	0	0	0	0	0	0	0	0	0	0	0	0	0	0	0	0	0	0	0	0	0	0	0	0	0	0	0	0	0
tr|A0A3R7N419|A0A3R7N419_TRYRA	tr|A0A3R7N419|A0A3R7N419_TRYRA	690	7	2	2	>tr|A0A3R7N419|A0A3R7N419_TRYRA Putative ankyrin repeat family protein OS=Trypanosoma rangeli OX=5698 GN=TraAM80_00329 PE=4 SV=1	1	1	2	1	0	1	0	1	0	2	0	3	0	0	0	1	2	3	5	4	4	2	3	1	2	3	1	3	1	1	3	2	2	3	3	0	1	1	3	1	0	3	2
tr|A0A3R7N898|A0A3R7N898_TRYRA	tr|A0A3R7N898|A0A3R7N898_TRYRA	693	4	2	2	>tr|A0A3R7N898|A0A3R7N898_TRYRA Aspartate carbamoyltransferase OS=Trypanosoma rangeli OX=5698 GN=TraAM80_06662 PE=3 SV=1	1	0	1	1	1	2	0	0	1	1	1	0	0	0	2	1	2	1	1	0	0	1	2	0	0	0	2	2	2	0	1	1	0	0	0	1	1	1	1	1	1	0	1
tr|A0A3R7N8A8|A0A3R7N8A8_TRYRA;tr|A0A061J3S5|A0A061J3S5_TRYRA	tr|A0A3R7N8A8|A0A3R7N8A8_TRYRA	694	5;1	3;1	3;1	>tr|A0A3R7N8A8|A0A3R7N8A8_TRYRA Uncharacterized protein OS=Trypanosoma rangeli OX=5698 GN=TraAM80_06633 PE=4 SV=1	2	1	1	1	1	1	2	1	0	1	1	1	1	0	1	1	0	1	2	1	1	1	2	0	1	1	1	1	1	1	1	1	0	0	0	1	2	2	1	1	1	2	1
tr|A0A3R7N8T2|A0A3R7N8T2_TRYRA;tr|A0A061J7V2|A0A061J7V2_TRYRA	tr|A0A3R7N8T2|A0A3R7N8T2_TRYRA;tr|A0A061J7V2|A0A061J7V2_TRYRA	696	6;3	4;2	4;2	>tr|A0A3R7N8T2|A0A3R7N8T2_TRYRA Cation-transporting ATPase OS=Trypanosoma rangeli OX=5698 GN=TraAM80_06486 PE=3 SV=1;>tr|A0A061J7V2|A0A061J7V2_TRYRA Cation-transporting ATPase OS=Trypanosoma rangeli SC58 OX=429131 GN=TRSC58_02105 PE=3 SV=1	2	0	1	0	0	0	2	0	2	1	1	2	2	1	0	0	1	1	1	2	1	2	1	0	1	0	1	1	0	1	1	1	0	0	2	2	1	2	0	1	0	1	1
tr|A0A3R7N955|A0A3R7N955_TRYRA	tr|A0A3R7N955|A0A3R7N955_TRYRA	697	10	9	9	>tr|A0A3R7N955|A0A3R7N955_TRYRA Hsc70-interacting protein OS=Trypanosoma rangeli OX=5698 GN=TraAM80_08534 PE=4 SV=1	1	1	1	2	0	1	0	0	2	1	1	1	2	1	0	0	0	0	1	1	0	0	1	1	1	2	1	1	0	0	0	0	1	1	1	1	1	1	1	2	1	1	1
tr|A0A3R7N9A0|A0A3R7N9A0_TRYRA;tr|A0A061J327|A0A061J327_TRYRA	tr|A0A3R7N9A0|A0A3R7N9A0_TRYRA	698	13;4	11;3	11;3	>tr|A0A3R7N9A0|A0A3R7N9A0_TRYRA Flagellar associated protein OS=Trypanosoma rangeli OX=5698 GN=TraAM80_08507 PE=4 SV=1	2	0	0	0	1	1	0	0	0	1	1	1	1	1	0	0	0	0	0	0	0	1	1	1	1	1	0	0	0	1	1	1	0	1	1	1	1	1	0	0	0	0	0
tr|A0A3R7NAH9|A0A3R7NAH9_TRYRA	tr|A0A3R7NAH9|A0A3R7NAH9_TRYRA	700	11	3	3	>tr|A0A3R7NAH9|A0A3R7NAH9_TRYRA Putative polyadenylate-binding protein 1 OS=Trypanosoma rangeli OX=5698 GN=TraAM80_05948 PE=4 SV=1	1	4	4	3	4	2	2	2	2	3	3	3	4	4	3	3	4	4	5	4	4	3	3	4	4	4	3	4	5	2	4	4	3	3	4	4	5	3	5	4	2	5	4
tr|A0A3R7NC46|A0A3R7NC46_TRYRA;tr|A0A061J6C1|A0A061J6C1_TRYRA;tr|A0A061ITN1|A0A061ITN1_TRYRA;tr|A0A061J6R1|A0A061J6R1_TRYRA	tr|A0A3R7NC46|A0A3R7NC46_TRYRA	705	16;6;6;1	12;4;5;1	12;4;5;1	>tr|A0A3R7NC46|A0A3R7NC46_TRYRA Acetyl-CoA carboxylase OS=Trypanosoma rangeli OX=5698 GN=TraAM80_05358 PE=4 SV=1	4	3	3	3	1	2	1	1	1	4	2	4	2	1	3	2	4	0	1	0	2	0	3	1	0	1	4	4	2	1	1	1	0	0	0	1	0	1	2	1	2	4	1
tr|A0A3R7NCZ3|A0A3R7NCZ3_TRYRA;tr|A0A061JD84|A0A061JD84_TRYRA;tr|A0A061J2E1|A0A061J2E1_TRYRA	tr|A0A3R7NCZ3|A0A3R7NCZ3_TRYRA	707	11;5;3	8;3;2	8;3;2	>tr|A0A3R7NCZ3|A0A3R7NCZ3_TRYRA ANK_REP_REGION domain-containing protein OS=Trypanosoma rangeli OX=5698 GN=TraAM80_07377 PE=4 SV=1	3	3	3	3	1	3	1	2	1	3	2	3	2	1	3	3	4	1	3	3	1	1	1	3	3	3	4	4	3	4	3	3	3	2	2	3	3	3	3	3	3	2	2
tr|A0A3R7NF71|A0A3R7NF71_TRYRA;tr|A0A3R7RAJ7|A0A3R7RAJ7_TRYRA	tr|A0A3R7NF71|A0A3R7NF71_TRYRA;tr|A0A3R7RAJ7|A0A3R7RAJ7_TRYRA	710	5;5	3;3	2;2	>tr|A0A3R7NF71|A0A3R7NF71_TRYRA RNA-binding protein (Fragment) OS=Trypanosoma rangeli OX=5698 GN=TraAM80_04462 PE=4 SV=1;>tr|A0A3R7RAJ7|A0A3R7RAJ7_TRYRA RNA-binding protein OS=Trypanosoma rangeli OX=5698 GN=TraAM80_08520 PE=4 SV=1	2	0	0	0	0	0	0	0	0	0	0	0	0	0	0	0	0	0	0	0	0	0	0	0	0	0	0	0	0	0	0	0	1	1	1	0	0	0	0	0	0	0	0
tr|A0A3R7NGB6|A0A3R7NGB6_TRYRA;tr|A0A061IWV1|A0A061IWV1_TRYRA	tr|A0A3R7NGB6|A0A3R7NGB6_TRYRA;tr|A0A061IWV1|A0A061IWV1_TRYRA	713	6;4	2;1	2;1	>tr|A0A3R7NGB6|A0A3R7NGB6_TRYRA Proteasome regulatory non-ATPase subunit OS=Trypanosoma rangeli OX=5698 GN=TraAM80_06478 PE=4 SV=1;>tr|A0A061IWV1|A0A061IWV1_TRYRA Proteasome regulatory non-ATPase subunit OS=Trypanosoma rangeli SC58 OX=429131 GN=TRSC58_0516	2	4	3	4	4	4	4	3	5	3	3	3	4	4	4	3	4	4	4	4	3	3	3	3	3	3	3	3	3	3	3	4	3	3	3	3	3	3	4	3	4	4	4
tr|A0A3R7NH08|A0A3R7NH08_TRYRA;tr|A0A061IUA0|A0A061IUA0_TRYRA;tr|A0A061J507|A0A061J507_TRYRA	tr|A0A3R7NH08|A0A3R7NH08_TRYRA;tr|A0A061IUA0|A0A061IUA0_TRYRA;tr|A0A061J507|A0A061J507_TRYRA	715	8;4;4	5;3;3	5;3;3	>tr|A0A3R7NH08|A0A3R7NH08_TRYRA Putative translation initiation factor OS=Trypanosoma rangeli OX=5698 GN=TraAM80_06297 PE=4 SV=1;>tr|A0A061IUA0|A0A061IUA0_TRYRA Translation initiation factor OS=Trypanosoma rangeli SC58 OX=429131 GN=TRSC58_06124 PE=4 SV=1;>	3	0	0	0	0	0	1	1	1	2	1	1	1	0	0	0	2	0	1	1	1	0	0	2	1	1	0	1	0	1	0	2	1	1	1	0	1	1	1	1	1	2	2
tr|A0A3R7NHA8|A0A3R7NHA8_TRYRA;tr|A0A061JAX9|A0A061JAX9_TRYRA	tr|A0A3R7NHA8|A0A3R7NHA8_TRYRA	716	4;1	4;1	4;1	>tr|A0A3R7NHA8|A0A3R7NHA8_TRYRA Protein disulfide isomerase OS=Trypanosoma rangeli OX=5698 GN=TraAM80_03968 PE=3 SV=1	2	0	0	0	0	0	0	0	0	0	0	0	0	0	0	0	0	0	0	0	0	0	0	0	0	0	0	0	0	0	0	0	0	0	0	0	0	0	0	0	0	0	0
tr|A0A3R7NHU1|A0A3R7NHU1_TRYRA	tr|A0A3R7NHU1|A0A3R7NHU1_TRYRA	718	10	6	5	>tr|A0A3R7NHU1|A0A3R7NHU1_TRYRA LA RNA binding protein OS=Trypanosoma rangeli OX=5698 GN=TraAM80_06143 PE=4 SV=1	1	2	2	3	3	3	1	1	1	4	4	4	3	3	2	2	3	2	4	2	2	2	2	3	2	3	2	2	2	2	2	2	3	4	3	2	2	3	2	3	2	2	2
tr|A0A3R7NK96|A0A3R7NK96_TRYRA	tr|A0A3R7NK96|A0A3R7NK96_TRYRA	726	5	5	5	>tr|A0A3R7NK96|A0A3R7NK96_TRYRA Putative 60S acidic ribosomal protein P2 OS=Trypanosoma rangeli OX=5698 GN=TraAM80_03192 PE=3 SV=1	1	0	0	0	0	0	0	0	0	0	0	0	0	0	0	0	0	0	0	0	0	0	0	0	0	0	0	0	0	0	0	0	0	0	0	0	0	0	0	0	0	0	0
tr|A0A3R7NKB0|A0A3R7NKB0_TRYRA;tr|A0A422MXJ4|A0A422MXJ4_TRYRA	tr|A0A3R7NKB0|A0A3R7NKB0_TRYRA	727	3;1	2;1	2;1	>tr|A0A3R7NKB0|A0A3R7NKB0_TRYRA Putative lectin (Fragment) OS=Trypanosoma rangeli OX=5698 GN=TraAM80_03141 PE=4 SV=1	2	1	1	1	0	1	1	0	0	1	1	1	1	1	1	1	1	0	1	1	0	1	1	1	1	1	1	1	1	1	1	1	1	1	1	1	1	1	1	1	1	1	1
tr|A0A3R7NL41|A0A3R7NL41_TRYRA	tr|A0A3R7NL41|A0A3R7NL41_TRYRA	728	7	7	7	>tr|A0A3R7NL41|A0A3R7NL41_TRYRA Uncharacterized protein OS=Trypanosoma rangeli OX=5698 GN=TraAM80_02996 PE=4 SV=1	1	0	0	0	0	0	0	0	0	0	0	0	0	0	0	0	0	0	0	0	0	0	0	0	1	0	0	0	0	0	0	0	0	0	0	0	0	0	0	0	0	0	0
tr|A0A3R7NLD9|A0A3R7NLD9_TRYRA;tr|A0A061JBR4|A0A061JBR4_TRYRA	tr|A0A3R7NLD9|A0A3R7NLD9_TRYRA	729	15;6	6;2	6;2	>tr|A0A3R7NLD9|A0A3R7NLD9_TRYRA Putative nucleolar protein OS=Trypanosoma rangeli OX=5698 GN=TraAM80_03042 PE=4 SV=1	2	6	7	3	2	2	6	8	8	7	7	7	6	6	6	8	7	6	7	7	7	7	7	5	4	5	7	6	9	6	8	7	6	7	6	7	7	7	7	6	7	6	6
tr|A0A3R7NM04|A0A3R7NM04_TRYRA	tr|A0A3R7NM04|A0A3R7NM04_TRYRA	730	2	2	2	>tr|A0A3R7NM04|A0A3R7NM04_TRYRA Uncharacterized protein OS=Trypanosoma rangeli OX=5698 GN=TraAM80_02734 PE=4 SV=1	1	0	0	0	1	0	0	0	0	0	0	0	0	0	0	0	0	0	0	0	0	0	0	0	0	0	0	0	0	0	0	0	0	0	0	0	0	0	0	0	0	0	1
tr|A0A3R7NMP1|A0A3R7NMP1_TRYRA	tr|A0A3R7NMP1|A0A3R7NMP1_TRYRA	731	10	5	5	>tr|A0A3R7NMP1|A0A3R7NMP1_TRYRA Ribokinase OS=Trypanosoma rangeli OX=5698 GN=TraAM80_02578 PE=3 SV=1	1	2	2	2	2	1	4	4	4	2	2	3	2	5	1	2	2	2	1	2	3	2	3	2	1	2	3	1	2	1	1	2	1	2	2	1	2	2	2	1	1	2	1
tr|A0A3R7NPN5|A0A3R7NPN5_TRYRA;tr|A0A061J767|A0A061J767_TRYRA	tr|A0A3R7NPN5|A0A3R7NPN5_TRYRA;tr|A0A061J767|A0A061J767_TRYRA	733	6;4	4;2	4;2	>tr|A0A3R7NPN5|A0A3R7NPN5_TRYRA Histidine ammonia-lyase OS=Trypanosoma rangeli OX=5698 GN=TraAM80_02066 PE=3 SV=1;>tr|A0A061J767|A0A061J767_TRYRA Histidine ammonia-lyase OS=Trypanosoma rangeli SC58 OX=429131 GN=TRSC58_01548 PE=3 SV=1	2	1	1	1	1	2	0	0	0	2	1	2	1	1	2	2	1	2	2	2	2	2	2	2	1	1	2	2	1	0	0	1	1	1	1	1	1	0	2	2	2	2	2
tr|A0A3R7NRY9|A0A3R7NRY9_TRYRA	tr|A0A3R7NRY9|A0A3R7NRY9_TRYRA	736	7	7	7	>tr|A0A3R7NRY9|A0A3R7NRY9_TRYRA Stress-response A/B barrel domain-containing protein OS=Trypanosoma rangeli OX=5698 GN=TraAM80_03692 PE=4 SV=1	1	0	0	0	0	0	0	0	0	0	0	0	0	0	0	0	0	0	0	0	0	0	0	0	0	0	0	0	0	0	0	0	0	0	0	0	0	0	0	0	0	0	0
tr|A0A3R7NS66|A0A3R7NS66_TRYRA;tr|A0A061IXV5|A0A061IXV5_TRYRA	tr|A0A3R7NS66|A0A3R7NS66_TRYRA	737	8;3	6;2	6;2	>tr|A0A3R7NS66|A0A3R7NS66_TRYRA Asparagine synthetase A OS=Trypanosoma rangeli OX=5698 GN=TraAM80_03801 PE=4 SV=1	2	2	2	2	1	3	1	1	0	2	1	2	0	0	2	2	2	2	2	2	2	2	2	2	1	1	2	2	2	2	2	2	1	1	1	2	2	2	2	2	1	2	2
tr|A0A3R7NSA7|A0A3R7NSA7_TRYRA;tr|A0A061J698|A0A061J698_TRYRA	tr|A0A3R7NSA7|A0A3R7NSA7_TRYRA	738	6;1	5;1	5;1	>tr|A0A3R7NSA7|A0A3R7NSA7_TRYRA GRAM domain-containing protein OS=Trypanosoma rangeli OX=5698 GN=TraAM80_03728 PE=4 SV=1	2	1	1	1	1	1	1	0	0	1	1	1	1	1	1	1	1	1	1	1	1	1	1	1	1	1	1	1	1	1	1	1	1	1	1	1	1	1	1	1	1	1	1
tr|A0A3R7NSQ3|A0A3R7NSQ3_TRYRA	tr|A0A3R7NSQ3|A0A3R7NSQ3_TRYRA	739	4	4	4	>tr|A0A3R7NSQ3|A0A3R7NSQ3_TRYRA Elongation of fatty acids protein OS=Trypanosoma rangeli OX=5698 GN=TraAM80_03578 PE=3 SV=1	1	0	0	0	0	0	0	0	0	0	0	0	1	1	0	0	0	0	0	0	0	0	0	0	0	0	0	0	0	0	0	0	0	0	0	0	0	0	0	0	0	0	1
tr|A0A3R7NSX9|A0A3R7NSX9_TRYRA;tr|A0A061J1S4|A0A061J1S4_TRYRA	tr|A0A3R7NSX9|A0A3R7NSX9_TRYRA;tr|A0A061J1S4|A0A061J1S4_TRYRA	741	3;2	2;1	2;1	>tr|A0A3R7NSX9|A0A3R7NSX9_TRYRA Uncharacterized protein OS=Trypanosoma rangeli OX=5698 GN=TraAM80_01085 PE=4 SV=1;>tr|A0A061J1S4|A0A061J1S4_TRYRA Uncharacterized protein OS=Trypanosoma rangeli SC58 OX=429131 GN=TRSC58_05084 PE=4 SV=1	2	1	1	1	0	1	0	0	0	1	0	0	0	0	1	1	1	0	1	0	1	0	0	1	1	1	1	0	1	1	0	1	1	1	1	1	1	1	1	1	1	0	0
tr|A0A3R7NTG2|A0A3R7NTG2_TRYRA	tr|A0A3R7NTG2|A0A3R7NTG2_TRYRA	742	5	5	5	>tr|A0A3R7NTG2|A0A3R7NTG2_TRYRA Uncharacterized protein OS=Trypanosoma rangeli OX=5698 GN=TraAM80_01016 PE=4 SV=1	1	0	0	0	0	0	0	0	0	0	0	0	0	0	0	0	0	0	0	0	0	0	0	0	0	0	0	0	1	0	0	0	0	0	0	1	0	0	0	0	0	1	1
tr|A0A3R7NTW6|A0A3R7NTW6_TRYRA	tr|A0A3R7NTW6|A0A3R7NTW6_TRYRA	743	10	2	2	>tr|A0A3R7NTW6|A0A3R7NTW6_TRYRA 40S ribosomal protein S26 OS=Trypanosoma rangeli OX=5698 GN=TraAM80_00810 PE=3 SV=1	1	2	2	1	2	3	3	4	3	2	5	3	4	4	4	3	4	2	4	3	3	3	3	4	3	4	3	2	2	3	4	2	2	3	2	4	4	3	3	4	4	4	3
tr|A0A3R7NV25|A0A3R7NV25_TRYRA	tr|A0A3R7NV25|A0A3R7NV25_TRYRA	744	14	7	6	>tr|A0A3R7NV25|A0A3R7NV25_TRYRA Isocitrate dehydrogenase [NADP] OS=Trypanosoma rangeli OX=5698 GN=TraAM80_03033 PE=3 SV=1	1	8	6	5	7	5	5	5	5	8	6	7	9	9	7	7	7	6	6	6	7	7	6	6	6	6	7	6	5	6	6	6	7	8	7	6	6	7	6	6	6	6	6
tr|A0A3R7NVM0|A0A3R7NVM0_TRYRA;tr|A0A061J0A9|A0A061J0A9_TRYRA	tr|A0A3R7NVM0|A0A3R7NVM0_TRYRA	745	5;2	4;2	4;2	>tr|A0A3R7NVM0|A0A3R7NVM0_TRYRA Uncharacterized protein OS=Trypanosoma rangeli OX=5698 GN=TraAM80_02744 PE=4 SV=1	2	1	1	1	1	1	1	1	1	0	1	1	1	3	2	2	2	1	1	2	0	1	0	0	1	0	1	1	0	0	0	1	1	2	2	0	0	1	2	2	1	1	1
tr|A0A3R7P0W8|A0A3R7P0W8_TRYRA	tr|A0A3R7P0W8|A0A3R7P0W8_TRYRA	751	4	4	2	>tr|A0A3R7P0W8|A0A3R7P0W8_TRYRA Paraflagellar rod component OS=Trypanosoma rangeli OX=5698 GN=TraAM80_01272 PE=4 SV=1	1	1	0	0	0	0	0	0	0	0	1	0	0	0	0	0	0	0	0	0	0	0	0	0	0	0	0	0	0	0	0	0	0	0	0	0	0	0	0	0	0	0	0
tr|A0A3R7P3I2|A0A3R7P3I2_TRYRA	tr|A0A3R7P3I2|A0A3R7P3I2_TRYRA	754	5	3	2	>tr|A0A3R7P3I2|A0A3R7P3I2_TRYRA Methionine aminopeptidase OS=Trypanosoma rangeli OX=5698 GN=TraAM80_00453 PE=3 SV=1	1	0	0	0	0	0	1	0	0	0	1	1	1	1	1	1	0	0	1	1	1	0	0	2	1	1	1	0	0	1	1	0	0	1	0	1	1	0	1	2	1	0	0
tr|A0A422MQ21|A0A422MQ21_TRYRA;tr|A0A3R7R341|A0A3R7R341_TRYRA	tr|A0A422MQ21|A0A422MQ21_TRYRA;tr|A0A3R7R341|A0A3R7R341_TRYRA	756	9;9	1;1	1;1	>tr|A0A422MQ21|A0A422MQ21_TRYRA Tyrosine aminotransferase (Fragment) OS=Trypanosoma rangeli OX=5698 GN=TraAM80_10284 PE=4 SV=1;>tr|A0A3R7R341|A0A3R7R341_TRYRA Tyrosine aminotransferase OS=Trypanosoma rangeli OX=5698 GN=TraAM80_10282 PE=4 SV=1	2	3	4	3	2	3	1	0	0	3	2	2	1	1	3	3	3	2	3	3	3	2	3	3	3	3	3	3	1	3	3	2	3	3	2	2	2	3	3	2	3	2	4
tr|A0A3R7R3B5|A0A3R7R3B5_TRYRA	tr|A0A3R7R3B5|A0A3R7R3B5_TRYRA	757	16	7	7	>tr|A0A3R7R3B5|A0A3R7R3B5_TRYRA Putative cystathione gamma lyase OS=Trypanosoma rangeli OX=5698 GN=TraAM80_10255 PE=3 SV=1	1	2	3	4	3	3	4	3	3	3	3	4	3	2	3	3	4	3	3	3	3	3	3	1	2	2	3	2	4	2	3	2	2	3	2	3	3	3	3	4	3	3	3
tr|A0A3R7R703|A0A3R7R703_TRYRA;tr|A0A061IZE8|A0A061IZE8_TRYRA	tr|A0A3R7R703|A0A3R7R703_TRYRA	759	3;1	3;1	3;1	>tr|A0A3R7R703|A0A3R7R703_TRYRA Uncharacterized protein OS=Trypanosoma rangeli OX=5698 GN=TraAM80_09516 PE=4 SV=1	2	0	0	0	0	0	0	0	0	0	0	0	0	0	0	0	0	0	0	0	0	0	0	0	0	0	0	0	0	0	0	0	0	0	0	0	0	0	0	0	0	0	0
tr|A0A3R7R7R0|A0A3R7R7R0_TRYRA	tr|A0A3R7R7R0|A0A3R7R7R0_TRYRA	760	2	2	2	>tr|A0A3R7R7R0|A0A3R7R7R0_TRYRA GMP-PDE, delta subunit family protein OS=Trypanosoma rangeli OX=5698 GN=TraAM80_09324 PE=4 SV=1	1	0	0	0	0	0	0	0	0	0	0	0	0	0	0	0	0	0	0	0	0	0	0	0	0	0	0	0	0	0	0	0	0	0	0	0	0	0	0	0	0	0	0
tr|A0A3R7R8A9|A0A3R7R8A9_TRYRA	tr|A0A3R7R8A9|A0A3R7R8A9_TRYRA	762	2	2	2	>tr|A0A3R7R8A9|A0A3R7R8A9_TRYRA MGT2 magnesium transporter OS=Trypanosoma rangeli OX=5698 GN=TraAM80_09178 PE=4 SV=1	1	0	0	0	0	0	0	1	0	0	0	0	0	0	0	0	0	0	0	0	0	0	0	0	0	0	0	0	0	0	0	0	0	0	0	0	0	0	0	0	0	0	0
tr|A0A3R7R8B8|A0A3R7R8B8_TRYRA;tr|A0A3R7MZQ5|A0A3R7MZQ5_TRYRA;tr|A0A061JA65|A0A061JA65_TRYRA;tr|A0A3R7NE06|A0A3R7NE06_TRYRA	tr|A0A3R7R8B8|A0A3R7R8B8_TRYRA;tr|A0A3R7MZQ5|A0A3R7MZQ5_TRYRA;tr|A0A061JA65|A0A061JA65_TRYRA;tr|A0A3R7NE06|A0A3R7NE06_TRYRA	763	9;8;8;6	5;5;5;5	5;5;5;5	>tr|A0A3R7R8B8|A0A3R7R8B8_TRYRA Large subunit ribosomal protein L31e OS=Trypanosoma rangeli OX=5698 GN=TraAM80_09189 PE=4 SV=1;>tr|A0A3R7MZQ5|A0A3R7MZQ5_TRYRA Large subunit ribosomal protein L31e OS=Trypanosoma rangeli OX=5698 GN=TraAM80_09188 PE=4 SV=1;>t	4	2	4	3	2	3	3	1	1	4	3	3	2	2	3	3	4	2	4	2	3	3	3	2	1	1	2	2	3	4	4	2	4	4	4	4	3	4	3	3	3	3	3
tr|A0A3R7R8D5|A0A3R7R8D5_TRYRA;tr|A0A3R7KE45|A0A3R7KE45_TRYRA	tr|A0A3R7R8D5|A0A3R7R8D5_TRYRA;tr|A0A3R7KE45|A0A3R7KE45_TRYRA	764	10;5	10;5	10;5	>tr|A0A3R7R8D5|A0A3R7R8D5_TRYRA Putative glutamine synthetase OS=Trypanosoma rangeli OX=5698 GN=TraAM80_09238 PE=3 SV=1;>tr|A0A3R7KE45|A0A3R7KE45_TRYRA Putative glutamine synthetase (Fragment) OS=Trypanosoma rangeli OX=5698 GN=TraAM80_05035 PE=4 SV=1	2	1	0	0	0	0	0	0	0	0	0	0	1	1	0	0	0	0	0	0	0	0	0	0	0	0	0	0	0	0	0	1	0	0	0	1	1	1	0	0	0	0	0
tr|A0A3R7RAV9|A0A3R7RAV9_TRYRA	tr|A0A3R7RAV9|A0A3R7RAV9_TRYRA	766	28	10	1	>tr|A0A3R7RAV9|A0A3R7RAV9_TRYRA 40S ribosomal protein S4 OS=Trypanosoma rangeli OX=5698 GN=TraAM80_08427 PE=3 SV=1	1	14	14	12	12	12	15	13	14	14	17	15	14	14	13	13	12	14	16	13	14	15	15	12	13	13	13	13	14	14	14	14	11	13	11	13	13	14	14	13	14	13	14
tr|A0A3R7RC31|A0A3R7RC31_TRYRA	tr|A0A3R7RC31|A0A3R7RC31_TRYRA	768	5	2	2	>tr|A0A3R7RC31|A0A3R7RC31_TRYRA Peptidyl-prolyl cis-trans isomerase OS=Trypanosoma rangeli OX=5698 GN=TraAM80_08143 PE=3 SV=1	1	3	2	2	1	2	2	2	1	3	3	3	3	3	3	2	2	2	3	3	2	2	2	3	3	2	2	2	1	2	3	3	3	3	2	2	2	3	2	2	2	2	2
tr|A0A3R7RCW5|A0A3R7RCW5_TRYRA;tr|A0A061IRW1|A0A061IRW1_TRYRA	tr|A0A3R7RCW5|A0A3R7RCW5_TRYRA	770	7;1	7;1	5;0	>tr|A0A3R7RCW5|A0A3R7RCW5_TRYRA Putative dipeptidyl-peptidase 8-like serine peptidase OS=Trypanosoma rangeli OX=5698 GN=TraAM80_07881 PE=3 SV=1	2	0	0	0	0	0	0	0	0	0	0	0	0	0	0	0	0	0	0	0	0	0	0	0	0	0	0	0	0	0	0	0	0	0	0	0	0	0	0	0	0	0	0
tr|A0A3R7RD37|A0A3R7RD37_TRYRA	tr|A0A3R7RD37|A0A3R7RD37_TRYRA	771	9	9	9	>tr|A0A3R7RD37|A0A3R7RD37_TRYRA Uncharacterized protein (Fragment) OS=Trypanosoma rangeli OX=5698 GN=TraAM80_07799 PE=4 SV=1	1	0	0	0	0	0	0	0	0	0	0	0	0	0	0	0	0	0	0	0	0	0	0	0	0	0	0	0	0	0	0	0	0	0	0	0	0	0	0	0	0	0	0
tr|A0A3R7RD86|A0A3R7RD86_TRYRA;tr|A0A061J0A2|A0A061J0A2_TRYRA	tr|A0A3R7RD86|A0A3R7RD86_TRYRA	772	5;1	5;1	5;1	>tr|A0A3R7RD86|A0A3R7RD86_TRYRA Putative kinesin (Fragment) OS=Trypanosoma rangeli OX=5698 GN=TraAM80_07720 PE=3 SV=1	2	0	0	0	0	0	0	0	0	0	0	0	0	0	0	0	0	0	0	0	0	0	0	0	0	0	0	0	0	0	0	0	0	0	0	0	0	0	0	0	0	0	0
tr|A0A3R7RDJ4|A0A3R7RDJ4_TRYRA	tr|A0A3R7RDJ4|A0A3R7RDJ4_TRYRA	774	2	2	2	>tr|A0A3R7RDJ4|A0A3R7RDJ4_TRYRA Uncharacterized protein OS=Trypanosoma rangeli OX=5698 GN=TraAM80_07594 PE=4 SV=1	1	0	0	0	0	0	0	0	0	0	0	0	0	0	0	0	0	0	0	0	0	0	0	0	0	0	0	0	0	0	0	0	0	0	0	0	0	0	0	0	0	0	0
tr|A0A3R7REF5|A0A3R7REF5_TRYRA	tr|A0A3R7REF5|A0A3R7REF5_TRYRA	777	4	3	3	>tr|A0A3R7REF5|A0A3R7REF5_TRYRA Uncharacterized protein OS=Trypanosoma rangeli OX=5698 GN=TraAM80_07273 PE=4 SV=1	1	1	1	1	1	1	0	0	0	1	1	1	0	0	1	1	1	0	1	1	1	1	1	1	1	1	0	0	0	1	1	1	1	0	1	1	0	0	1	1	1	1	1
tr|A0A3R7RF21|A0A3R7RF21_TRYRA;tr|A0A061J7P3|A0A061J7P3_TRYRA;tr|A0A061JCD4|A0A061JCD4_TRYRA	tr|A0A3R7RF21|A0A3R7RF21_TRYRA;tr|A0A061J7P3|A0A061J7P3_TRYRA;tr|A0A061JCD4|A0A061JCD4_TRYRA	779	8;5;4	3;1;1	3;1;1	>tr|A0A3R7RF21|A0A3R7RF21_TRYRA ATOM69 protein OS=Trypanosoma rangeli OX=5698 GN=ATOM69 PE=4 SV=1;>tr|A0A061J7P3|A0A061J7P3_TRYRA Uncharacterized protein OS=Trypanosoma rangeli SC58 OX=429131 GN=TRSC58_01899 PE=4 SV=1;>tr|A0A061JCD4|A0A061JCD4_TRYRA CS dom	3	1	3	2	1	1	1	1	1	2	3	3	1	2	2	1	2	1	2	1	2	2	1	0	0	1	2	3	3	1	2	1	1	3	2	1	2	1	1	2	3	1	2
tr|A0A3R7RIJ2|A0A3R7RIJ2_TRYRA;tr|A0A061JBI6|A0A061JBI6_TRYRA	tr|A0A3R7RIJ2|A0A3R7RIJ2_TRYRA;tr|A0A061JBI6|A0A061JBI6_TRYRA	786	3;2	2;1	2;1	>tr|A0A3R7RIJ2|A0A3R7RIJ2_TRYRA Uncharacterized protein OS=Trypanosoma rangeli OX=5698 GN=TraAM80_05869 PE=4 SV=1;>tr|A0A061JBI6|A0A061JBI6_TRYRA Uncharacterized protein OS=Trypanosoma rangeli SC58 OX=429131 GN=TRSC58_01662 PE=4 SV=1	2	0	0	0	0	0	1	0	0	0	0	1	0	0	0	0	0	0	0	1	0	0	0	0	0	0	0	0	0	0	0	0	1	0	0	0	0	0	0	0	0	0	0
tr|A0A3R7RIN5|A0A3R7RIN5_TRYRA	tr|A0A3R7RIN5|A0A3R7RIN5_TRYRA	788	16	10	9	>tr|A0A3R7RIN5|A0A3R7RIN5_TRYRA Protein kinase domain-containing protein OS=Trypanosoma rangeli OX=5698 GN=TraAM80_05927 PE=3 SV=1	1	5	3	5	4	3	2	3	3	4	2	4	3	3	4	5	4	3	3	3	2	2	3	3	2	2	2	2	1	3	4	2	4	2	5	4	5	4	4	3	3	2	3
tr|A0A3R7RKL4|A0A3R7RKL4_TRYRA	tr|A0A3R7RKL4|A0A3R7RKL4_TRYRA	791	33	12	8	>tr|A0A3R7RKL4|A0A3R7RKL4_TRYRA Adenosylhomocysteinase OS=Trypanosoma rangeli OX=5698 GN=TraAM80_04203 PE=3 SV=1	1	15	18	16	16	19	10	9	12	18	18	16	6	11	18	19	16	14	17	16	16	15	14	13	16	17	17	17	16	19	16	15	14	15	15	17	17	17	18	18	19	19	18
tr|A0A3R7RQZ2|A0A3R7RQZ2_TRYRA;tr|A0A061J886|A0A061J886_TRYRA;tr|A0A061J3Y2|A0A061J3Y2_TRYRA	tr|A0A3R7RQZ2|A0A3R7RQZ2_TRYRA;tr|A0A061J886|A0A061J886_TRYRA;tr|A0A061J3Y2|A0A061J3Y2_TRYRA	793	10;7;6	7;4;4	7;4;4	>tr|A0A3R7RQZ2|A0A3R7RQZ2_TRYRA Nucleoside diphosphate kinase OS=Trypanosoma rangeli OX=5698 GN=TraAM80_01240 PE=3 SV=1;>tr|A0A061J886|A0A061J886_TRYRA Nucleoside diphosphate kinase OS=Trypanosoma rangeli SC58 OX=429131 GN=TRSC58_01180 PE=3 SV=1;>tr|A0A061	3	3	3	3	3	3	3	3	3	2	3	3	3	3	3	3	3	3	3	3	3	3	3	3	3	3	3	3	3	3	3	3	2	3	2	3	3	3	3	3	3	3	3
tr|A0A3R7RRK4|A0A3R7RRK4_TRYRA;tr|A0A061J2B7|A0A061J2B7_TRYRA	tr|A0A3R7RRK4|A0A3R7RRK4_TRYRA	794	3;1	3;1	3;1	>tr|A0A3R7RRK4|A0A3R7RRK4_TRYRA Uncharacterized protein OS=Trypanosoma rangeli OX=5698 GN=TraAM80_01017 PE=4 SV=1	2	0	0	0	0	0	0	0	0	0	0	0	0	0	0	0	0	0	0	0	0	0	0	0	0	0	0	0	0	0	0	0	0	0	0	0	0	0	0	0	0	0	0
tr|A0A3R7RS99|A0A3R7RS99_TRYRA;tr|A0A061J4M7|A0A061J4M7_TRYRA	tr|A0A3R7RS99|A0A3R7RS99_TRYRA;tr|A0A061J4M7|A0A061J4M7_TRYRA	796	4;3	4;3	4;3	>tr|A0A3R7RS99|A0A3R7RS99_TRYRA Putative xylulokinase OS=Trypanosoma rangeli OX=5698 GN=TraAM80_00707 PE=3 SV=1;>tr|A0A061J4M7|A0A061J4M7_TRYRA Xylulokinase OS=Trypanosoma rangeli SC58 OX=429131 GN=TRSC58_04038 PE=3 SV=1	2	0	0	0	0	0	0	0	0	0	0	0	0	0	0	0	0	0	0	0	0	0	0	0	0	0	0	0	0	0	0	0	0	0	0	0	0	0	0	0	0	0	0
tr|A0A3R7RTF6|A0A3R7RTF6_TRYRA;tr|A0A061J9B6|A0A061J9B6_TRYRA	tr|A0A3R7RTF6|A0A3R7RTF6_TRYRA;tr|A0A061J9B6|A0A061J9B6_TRYRA	798	21;19	6;4	6;4	>tr|A0A3R7RTF6|A0A3R7RTF6_TRYRA Chaperonin TCP20 OS=Trypanosoma rangeli OX=5698 GN=TraAM80_00274 PE=3 SV=1;>tr|A0A061J9B6|A0A061J9B6_TRYRA Chaperonin TCP20 OS=Trypanosoma rangeli SC58 OX=429131 GN=TRSC58_01581 PE=3 SV=1	2	11	12	9	9	7	12	11	12	12	13	11	14	13	9	8	8	11	12	9	11	11	11	9	8	10	10	11	7	10	10	10	12	10	13	10	10	10	10	8	9	12	12
tr|A0A3S5IQX3|A0A3S5IQX3_TRYRA;tr|A0A061J7W8|A0A061J7W8_TRYRA	tr|A0A3S5IQX3|A0A3S5IQX3_TRYRA;tr|A0A061J7W8|A0A061J7W8_TRYRA	806	2;1	2;1	2;1	>tr|A0A3S5IQX3|A0A3S5IQX3_TRYRA Prefoldin subunit 4 OS=Trypanosoma rangeli OX=5698 GN=TraAM80_06193 PE=3 SV=1;>tr|A0A061J7W8|A0A061J7W8_TRYRA Prefoldin subunit 4 OS=Trypanosoma rangeli SC58 OX=429131 GN=TRSC58_02085 PE=3 SV=1	2	0	0	0	0	0	0	0	0	1	0	0	0	0	0	0	0	0	0	0	0	0	0	0	0	0	0	0	0	0	0	0	0	0	0	0	1	0	0	0	0	0	0
tr|A0A3S5IQZ6|A0A3S5IQZ6_TRYRA;tr|A0A061IYJ5|A0A061IYJ5_TRYRA	tr|A0A3S5IQZ6|A0A3S5IQZ6_TRYRA;tr|A0A061IYJ5|A0A061IYJ5_TRYRA	807	8;6	5;3	5;3	>tr|A0A3S5IQZ6|A0A3S5IQZ6_TRYRA Transaldolase OS=Trypanosoma rangeli OX=5698 GN=TraAM80_05762 PE=4 SV=1;>tr|A0A061IYJ5|A0A061IYJ5_TRYRA Transaldolase OS=Trypanosoma rangeli SC58 OX=429131 GN=TRSC58_04548 PE=3 SV=1	2	0	2	2	1	1	2	2	2	2	0	1	1	1	1	1	0	1	2	0	1	2	0	1	2	2	2	1	2	2	1	1	0	0	0	3	4	2	1	2	1	2	1
tr|A0A3S5IR70|A0A3S5IR70_TRYRA	tr|A0A3S5IR70|A0A3S5IR70_TRYRA	808	3	3	3	>tr|A0A3S5IR70|A0A3S5IR70_TRYRA Phosphoglucomutase OS=Trypanosoma rangeli OX=5698 GN=TraAM80_04959 PE=3 SV=1	1	0	1	0	0	0	0	0	0	0	0	0	0	0	0	0	0	0	0	0	1	0	0	0	0	0	1	0	0	1	0	0	0	1	0	0	1	0	1	1	1	0	1
tr|A0A3S5IR72|A0A3S5IR72_TRYRA;tr|A0A061J589|A0A061J589_TRYRA	tr|A0A3S5IR72|A0A3S5IR72_TRYRA	809	5;2	3;0	3;0	>tr|A0A3S5IR72|A0A3S5IR72_TRYRA Peptidylprolyl isomerase OS=Trypanosoma rangeli OX=5698 GN=TraAM80_05064 PE=4 SV=1	2	0	0	0	0	0	0	0	0	2	2	1	2	2	1	1	1	0	1	1	1	0	2	1	0	1	1	1	0	1	2	0	0	1	1	0	0	1	0	1	1	1	2
tr|A0A3S5IRI8|A0A3S5IRI8_TRYRA;tr|A0A422NNC7|A0A422NNC7_TRYRA	tr|A0A3S5IRI8|A0A3S5IRI8_TRYRA	811	50;9	6;3	4;2	>tr|A0A3S5IRI8|A0A3S5IRI8_TRYRA Paraflagellar rod protein 2C OS=Trypanosoma rangeli OX=5698 GN=TraAM80_03591 PE=4 SV=1	2	33	38	28	24	32	1	0	0	27	27	30	34	34	29	29	33	18	19	19	28	29	27	26	30	30	30	28	28	29	27	24	35	29	33	20	17	22	28	30	30	26	23
tr|A0A3S5IRL5|A0A3S5IRL5_TRYRA	tr|A0A3S5IRL5|A0A3S5IRL5_TRYRA	814	15	4	4	>tr|A0A3S5IRL5|A0A3S5IRL5_TRYRA Plasma membrane ATPase OS=Trypanosoma rangeli OX=5698 GN=TraAM80_03439 PE=3 SV=1	1	5	4	4	2	4	6	4	4	4	5	5	4	2	3	4	3	3	5	5	3	4	4	4	4	4	2	2	3	4	5	3	3	5	4	3	2	4	4	3	5	4	6
tr|A0A3S5IRQ9|A0A3S5IRQ9_TRYRA;tr|A0A061JES7|A0A061JES7_TRYRA	tr|A0A3S5IRQ9|A0A3S5IRQ9_TRYRA;tr|A0A061JES7|A0A061JES7_TRYRA	815	5;3	4;3	4;3	>tr|A0A3S5IRQ9|A0A3S5IRQ9_TRYRA RNA-binding protein OS=Trypanosoma rangeli OX=5698 GN=TraAM80_02824 PE=4 SV=1;>tr|A0A061JES7|A0A061JES7_TRYRA RRM domain-containing protein OS=Trypanosoma rangeli SC58 OX=429131 GN=TRSC58_00126 PE=4 SV=1	2	1	1	2	0	1	1	2	1	1	1	1	2	1	1	1	1	1	1	1	1	1	1	1	2	1	1	1	1	1	1	1	2	2	1	1	1	1	1	1	1	1	1
tr|A0A3S5IRR7|A0A3S5IRR7_TRYRA	tr|A0A3S5IRR7|A0A3S5IRR7_TRYRA	817	3	3	1	>tr|A0A3S5IRR7|A0A3S5IRR7_TRYRA Uncharacterized protein OS=Trypanosoma rangeli OX=5698 GN=TraAM80_02865 PE=4 SV=1	1	0	0	0	0	0	0	0	0	0	0	0	0	0	0	0	0	0	0	0	0	0	0	0	0	0	0	0	0	0	0	0	0	0	0	0	0	0	0	0	0	0	0
tr|A0A3S5IRU3|A0A3S5IRU3_TRYRA	tr|A0A3S5IRU3|A0A3S5IRU3_TRYRA	821	6	2	2	>tr|A0A3S5IRU3|A0A3S5IRU3_TRYRA Superoxide dismutase OS=Trypanosoma rangeli OX=5698 GN=TraAM80_02496 PE=3 SV=1	1	1	2	2	4	4	0	0	1	1	1	1	0	0	3	2	3	3	2	1	1	1	2	2	2	1	4	4	3	2	1	1	3	2	3	2	3	1	4	3	3	2	2
tr|A0A3S5IRU6|A0A3S5IRU6_TRYRA	tr|A0A3S5IRU6|A0A3S5IRU6_TRYRA	822	10	5	2	>tr|A0A3S5IRU6|A0A3S5IRU6_TRYRA 40S ribosomal protein S10 OS=Trypanosoma rangeli OX=5698 GN=TraAM80_02466 PE=4 SV=1	1	3	4	4	1	4	3	3	3	4	5	4	2	2	4	4	4	3	4	4	3	4	4	3	4	5	3	3	4	5	5	4	3	2	2	5	5	5	3	5	3	2	2
tr|A0A3S5IRV4|A0A3S5IRV4_TRYRA	tr|A0A3S5IRV4|A0A3S5IRV4_TRYRA	823	10	2	2	>tr|A0A3S5IRV4|A0A3S5IRV4_TRYRA Mitochondrial phosphate transporter OS=Trypanosoma rangeli OX=5698 GN=TraAM80_02432 PE=3 SV=1	1	4	4	4	4	3	2	2	2	5	5	5	2	2	4	5	5	4	5	5	5	4	5	4	5	5	3	2	2	5	4	5	4	2	2	5	5	5	4	5	4	5	5
tr|A0A3S5IS68|A0A3S5IS68_TRYRA	tr|A0A3S5IS68|A0A3S5IS68_TRYRA	825	7	7	6	>tr|A0A3S5IS68|A0A3S5IS68_TRYRA Adenosine 5-monophosphoramidase OS=Trypanosoma rangeli OX=5698 GN=TraAM80_01837 PE=4 SV=1	1	0	0	0	0	0	0	0	0	0	0	0	0	0	0	0	0	0	0	0	0	0	0	0	0	0	0	0	0	0	0	0	0	0	0	0	0	0	0	0	0	0	0
tr|A0A3S5IS73|A0A3S5IS73_TRYRA	tr|A0A3S5IS73|A0A3S5IS73_TRYRA	826	2	2	2	>tr|A0A3S5IS73|A0A3S5IS73_TRYRA Uncharacterized protein OS=Trypanosoma rangeli OX=5698 GN=TraAM80_01724 PE=4 SV=1	1	0	0	0	0	0	0	0	0	0	0	0	0	0	0	0	0	0	0	0	0	0	0	0	0	0	0	0	0	0	0	0	0	0	0	0	0	0	0	0	0	0	1
tr|A0A3S5IS75|A0A3S5IS75_TRYRA;tr|A0A061J5M1|A0A061J5M1_TRYRA	tr|A0A3S5IS75|A0A3S5IS75_TRYRA;tr|A0A061J5M1|A0A061J5M1_TRYRA	827	5;3	2;0	2;0	>tr|A0A3S5IS75|A0A3S5IS75_TRYRA Proteasome endopeptidase complex OS=Trypanosoma rangeli OX=5698 GN=TraAM80_01750 PE=3 SV=1;>tr|A0A061J5M1|A0A061J5M1_TRYRA Proteasome endopeptidase complex OS=Trypanosoma rangeli SC58 OX=429131 GN=TRSC58_01523 PE=3 SV=1	2	3	2	2	3	2	2	3	3	2	2	2	2	2	2	2	3	3	2	3	2	2	2	2	2	2	2	2	2	2	2	2	3	3	2	2	2	2	2	2	2	2	3
tr|A0A3S5ISB8|A0A3S5ISB8_TRYRA	tr|A0A3S5ISB8|A0A3S5ISB8_TRYRA	829	8	5	5	>tr|A0A3S5ISB8|A0A3S5ISB8_TRYRA Glucosamine-6-phosphate isomerase OS=Trypanosoma rangeli OX=5698 GN=TraAM80_01471 PE=3 SV=1	1	2	2	1	1	2	2	2	2	2	2	2	0	0	1	1	1	2	1	2	2	2	2	2	2	2	0	1	0	2	1	1	3	3	3	2	2	2	2	2	2	2	2
tr|A0A3S5ISL9|A0A3S5ISL9_TRYRA;tr|A0A061J3C0|A0A061J3C0_TRYRA;tr|A0A061J829|A0A061J829_TRYRA	tr|A0A3S5ISL9|A0A3S5ISL9_TRYRA	833	14;5;4	14;5;4	14;5;4	>tr|A0A3S5ISL9|A0A3S5ISL9_TRYRA Enoyl-CoA hydratase/isomerase family protein OS=Trypanosoma rangeli OX=5698 GN=TraAM80_00530 PE=4 SV=1	3	0	0	0	0	0	1	0	0	0	0	0	0	0	0	0	0	0	1	0	0	0	0	0	0	0	0	0	1	0	0	0	0	0	0	0	0	0	0	0	0	1	0
tr|A0A3S5ISR3|A0A3S5ISR3_TRYRA;tr|A0A061IVE6|A0A061IVE6_TRYRA	tr|A0A3S5ISR3|A0A3S5ISR3_TRYRA;tr|A0A061IVE6|A0A061IVE6_TRYRA	834	4;2	2;1	2;1	>tr|A0A3S5ISR3|A0A3S5ISR3_TRYRA Uncharacterized protein OS=Trypanosoma rangeli OX=5698 GN=TraAM80_00050 PE=4 SV=1;>tr|A0A061IVE6|A0A061IVE6_TRYRA Uncharacterized protein OS=Trypanosoma rangeli SC58 OX=429131 GN=TRSC58_05689 PE=4 SV=1	2	2	2	2	3	1	1	0	0	2	2	2	1	0	2	2	1	1	1	2	0	1	1	2	1	2	2	2	2	2	2	2	2	1	1	2	2	2	2	0	1	0	0
tr|A0A422MNQ4|A0A422MNQ4_TRYRA;tr|A0A061ITD5|A0A061ITD5_TRYRA	tr|A0A422MNQ4|A0A422MNQ4_TRYRA	835	7;1	7;1	6;0	>tr|A0A422MNQ4|A0A422MNQ4_TRYRA Hexose transporter (Fragment) OS=Trypanosoma rangeli OX=5698 GN=TraAM80_10555 PE=3 SV=1	2	0	0	0	0	0	0	0	0	0	0	0	0	0	0	0	0	0	0	0	0	0	0	0	0	0	0	0	0	0	0	0	0	0	0	0	0	0	0	0	0	0	0
tr|A0A422MP54|A0A422MP54_TRYRA	tr|A0A422MP54|A0A422MP54_TRYRA	836	5	5	3	>tr|A0A422MP54|A0A422MP54_TRYRA Lysine decarboxylase-like protein OS=Trypanosoma rangeli OX=5698 GN=TraAM80_10451 PE=4 SV=1	1	0	0	0	0	0	0	0	0	0	0	0	0	0	0	0	0	0	1	0	0	0	0	0	0	0	0	0	0	0	0	0	0	0	0	0	0	0	0	0	0	0	0
tr|A0A422MQ05|A0A422MQ05_TRYRA;tr|A0A422N0N8|A0A422N0N8_TRYRA	tr|A0A422MQ05|A0A422MQ05_TRYRA	837	63;16	19;6	8;5	>tr|A0A422MQ05|A0A422MQ05_TRYRA Heat shock protein 70 OS=Trypanosoma rangeli OX=5698 GN=TraAM80_10285 PE=3 SV=1	2	38	37	31	32	39	34	32	32	34	36	35	37	41	37	39	39	35	36	38	37	36	38	32	32	33	35	37	33	36	38	38	36	36	32	35	37	39	33	33	34	38	36
tr|A0A422MQ19|A0A422MQ19_TRYRA;tr|A0A422NAE5|A0A422NAE5_TRYRA	tr|A0A422MQ19|A0A422MQ19_TRYRA;tr|A0A422NAE5|A0A422NAE5_TRYRA	838	5;3	2;0	1;0	>tr|A0A422MQ19|A0A422MQ19_TRYRA Trans-sialidase (Fragment) OS=Trypanosoma rangeli OX=5698 GN=TraAM80_10355 PE=4 SV=1;>tr|A0A422NAE5|A0A422NAE5_TRYRA Putative group II trans-sialidase OS=Trypanosoma rangeli OX=5698 GN=TraAM80_06397 PE=4 SV=1	2	0	0	0	0	0	0	0	0	0	0	0	0	0	0	0	0	0	0	0	0	0	0	0	0	0	0	0	0	0	0	0	0	0	0	0	0	0	0	1	0	0	0
tr|A0A422MR06|A0A422MR06_TRYRA	tr|A0A422MR06|A0A422MR06_TRYRA	840	27	27	27	>tr|A0A422MR06|A0A422MR06_TRYRA N-acylglucosamine 2-epimerase OS=Trypanosoma rangeli OX=5698 GN=TraAM80_10157 PE=4 SV=1	1	1	0	0	0	0	1	0	0	0	0	0	0	0	1	0	0	0	0	0	0	0	0	0	0	0	1	0	0	0	0	0	0	0	0	0	0	1	0	0	0	1	0
tr|A0A422MRM4|A0A422MRM4_TRYRA;tr|A0A422MR30|A0A422MR30_TRYRA	tr|A0A422MRM4|A0A422MRM4_TRYRA	841	8;2	3;1	3;1	>tr|A0A422MRM4|A0A422MRM4_TRYRA Retrotransposon hot spot (RHS) protein OS=Trypanosoma rangeli OX=5698 GN=TraAM80_10074 PE=4 SV=1	2	0	1	0	0	0	0	0	0	0	1	0	0	0	0	0	0	0	0	0	0	0	0	0	0	0	0	0	1	0	0	0	0	0	0	0	0	0	0	0	0	0	0
tr|A0A422MS17|A0A422MS17_TRYRA	tr|A0A422MS17|A0A422MS17_TRYRA	843	17	6	2	>tr|A0A422MS17|A0A422MS17_TRYRA D-isomer specific 2-hydroxyacid dehydrogenase-protein OS=Trypanosoma rangeli OX=5698 GN=TraAM80_10005 PE=4 SV=1	1	0	0	0	0	0	1	1	1	0	0	0	1	2	0	0	0	0	0	0	0	0	1	1	1	0	0	0	0	0	0	0	0	0	0	0	0	0	0	0	0	0	0
tr|A0A422MSY8|A0A422MSY8_TRYRA;tr|A0A422MSZ3|A0A422MSZ3_TRYRA;tr|A0A3R7MWC6|A0A3R7MWC6_TRYRA;tr|A0A3R7JUG2|A0A3R7JUG2_TRYRA	tr|A0A422MSY8|A0A422MSY8_TRYRA;tr|A0A422MSZ3|A0A422MSZ3_TRYRA;tr|A0A3R7MWC6|A0A3R7MWC6_TRYRA;tr|A0A3R7JUG2|A0A3R7JUG2_TRYRA	846	7;6;6;6	5;4;4;4	5;4;4;4	>tr|A0A422MSY8|A0A422MSY8_TRYRA Calpain-like cysteine peptidase (Fragment) OS=Trypanosoma rangeli OX=5698 GN=TraAM80_09890 PE=4 SV=1;>tr|A0A422MSZ3|A0A422MSZ3_TRYRA Calpain-like cysteine peptidase (Fragment) OS=Trypanosoma rangeli OX=5698 GN=TraAM80_09891	4	2	2	2	2	2	0	0	0	2	2	2	0	0	2	2	2	2	2	2	1	1	1	2	2	2	2	2	2	2	2	2	1	0	0	2	2	2	2	2	2	1	1
tr|A0A422MT09|A0A422MT09_TRYRA	tr|A0A422MT09|A0A422MT09_TRYRA	847	5	5	5	>tr|A0A422MT09|A0A422MT09_TRYRA Putative regulatory subunit of protein kinase a-like protein OS=Trypanosoma rangeli OX=5698 GN=TraAM80_09842 PE=4 SV=1	1	0	0	0	0	0	0	0	0	0	0	0	0	0	0	0	0	0	0	0	0	0	0	0	0	0	0	0	0	0	0	0	0	0	0	0	0	0	0	0	0	0	0
tr|A0A422MT64|A0A422MT64_TRYRA;tr|K2MT69|K2MT69_TRYCR;tr|A0A3R7M8R8|A0A3R7M8R8_TRYRA;tr|K2MMU9|K2MMU9_TRYCR;tr|A0A422MRW0|A0A422MRW0_TRYRA;tr|A0A422MTG2|A0A422MTG2_TRYRA;tr|A0A3R7KDA7|A0A3R7KDA7_TRYRA;tr|A0A3R7MUR4|A0A3R7MUR4_TRYRA;tr|A0A061ITB3|A0A061ITB3_TRYRA;tr|A0A422MTF4|A0A422MTF4_TRYRA;tr|V5B990|V5B990_TRYCR;tr|V5AZ79|V5AZ79_TRYCR;tr|A0A422MNT9|A0A422MNT9_TRYRA;tr|A0A3R7K6N7|A0A3R7K6N7_TRY…	tr|A0A422MT64|A0A422MT64_TRYRA	848	3;1;1;1;1;1;1;1;1;1;1;1;1;1;1;1;1;1;1;1;1;1;1;1;1;1;1;1;1;1;1;1;1;1;1;1;1;1;1;1;1;1;1;1;1;1;1;1;1;1;1	3;1;1;1;1;1;1;1;1;1;1;1;1;1;1;1;1;1;1;1;1;1;1;1;1;1;1;1;1;1;1;1;1;1;1;1;1;1;1;1;1;1;1;1;1;1;1;1;1;1;1	1;0;0;0;0;0;0;0;0;0;0;0;0;0;0;0;0;0;0;0;0;0;0;0;0;0;0;0;0;0;0;0;0;0;0;0;0;0;0;0;0;0;0;0;0;0;0;0;0;0;0	>tr|A0A422MT64|A0A422MT64_TRYRA Trans-sialidase OS=Trypanosoma rangeli OX=5698 GN=TraAM80_09819 PE=4 SV=1	51	0	0	0	0	0	0	0	0	0	0	0	0	0	0	0	0	0	0	0	0	0	0	0	0	0	0	0	0	0	0	0	0	0	0	0	0	0	0	1	0	0	0
tr|A0A422MTH4|A0A422MTH4_TRYRA;tr|A0A061IYE2|A0A061IYE2_TRYRA	tr|A0A422MTH4|A0A422MTH4_TRYRA;tr|A0A061IYE2|A0A061IYE2_TRYRA	851	5;4	2;2	2;2	>tr|A0A422MTH4|A0A422MTH4_TRYRA Putative eukaryotic translation initiation factor 2 subunit OS=Trypanosoma rangeli OX=5698 GN=TraAM80_09755 PE=4 SV=1;>tr|A0A061IYE2|A0A061IYE2_TRYRA Eukaryotic translation initiation factor 2 subunit OS=Trypanosoma rangeli	2	3	3	2	1	1	2	2	3	2	2	1	3	3	2	3	2	2	3	2	2	3	3	2	2	2	2	1	2	2	2	3	2	3	3	2	1	2	2	2	2	2	2
tr|A0A422MTS8|A0A422MTS8_TRYRA;tr|A0A3R7N8U1|A0A3R7N8U1_TRYRA	tr|A0A422MTS8|A0A422MTS8_TRYRA;tr|A0A3R7N8U1|A0A3R7N8U1_TRYRA	852	5;3	2;2	2;2	>tr|A0A422MTS8|A0A422MTS8_TRYRA Ribosomal protein S20 (Fragment) OS=Trypanosoma rangeli OX=5698 GN=TraAM80_09730 PE=4 SV=1;>tr|A0A3R7N8U1|A0A3R7N8U1_TRYRA Ribosomal protein S20 (Fragment) OS=Trypanosoma rangeli OX=5698 GN=TraAM80_08632 PE=4 SV=1	2	2	2	2	1	2	2	2	2	2	2	2	2	2	2	2	2	1	2	1	2	1	2	2	2	2	2	2	2	2	2	2	2	2	2	2	2	2	2	2	2	2	2
tr|A0A422MVX7|A0A422MVX7_TRYRA;tr|A0A061J757|A0A061J757_TRYRA	tr|A0A422MVX7|A0A422MVX7_TRYRA	859	15;3	8;2	8;2	>tr|A0A422MVX7|A0A422MVX7_TRYRA CAD protein isoform X4 OS=Trypanosoma rangeli OX=5698 GN=TraAM80_09350 PE=3 SV=1	2	1	2	6	2	2	1	2	2	3	0	0	0	0	1	3	0	0	4	0	1	0	5	1	5	3	1	4	4	1	2	1	1	1	2	4	1	3	4	4	4	3	3
tr|A0A422MWG6|A0A422MWG6_TRYRA	tr|A0A422MWG6|A0A422MWG6_TRYRA	861	6	4	3	>tr|A0A422MWG6|A0A422MWG6_TRYRA Tyrosyl or methionyl-tRNA synthetase OS=Trypanosoma rangeli OX=5698 GN=TraAM80_09396 PE=4 SV=1	1	0	0	0	0	0	1	0	1	0	0	0	2	2	0	0	0	0	0	0	1	0	0	0	0	0	0	0	0	0	1	1	1	1	1	0	0	1	0	0	0	0	1
tr|A0A422MWM4|A0A422MWM4_TRYRA	tr|A0A422MWM4|A0A422MWM4_TRYRA	862	7	5	5	>tr|A0A422MWM4|A0A422MWM4_TRYRA Universal minicircle sequence binding protein (UMSBP) (Fragment) OS=Trypanosoma rangeli OX=5698 GN=TraAM80_09224 PE=4 SV=1	1	2	2	2	2	2	2	2	2	2	2	2	1	1	2	2	2	2	2	2	2	2	2	2	2	2	2	2	2	2	2	2	2	2	2	2	2	2	2	2	2	2	2
tr|A0A422MX14|A0A422MX14_TRYRA;tr|A0A061J0V5|A0A061J0V5_TRYRA;tr|A0A061IWL4|A0A061IWL4_TRYRA;tr|A0A061ITF1|A0A061ITF1_TRYRA	tr|A0A422MX14|A0A422MX14_TRYRA;tr|A0A061J0V5|A0A061J0V5_TRYRA;tr|A0A061IWL4|A0A061IWL4_TRYRA;tr|A0A061ITF1|A0A061ITF1_TRYRA	863	6;4;4;4	2;0;0;0	2;0;0;0	>tr|A0A422MX14|A0A422MX14_TRYRA Oligosaccharyl transferase-like protein OS=Trypanosoma rangeli OX=5698 GN=TraAM80_09163 PE=4 SV=1;>tr|A0A061J0V5|A0A061J0V5_TRYRA Oligosaccharyl transferase subunit OS=Trypanosoma rangeli SC58 OX=429131 GN=TRSC58_04551 PE=4	4	1	2	3	2	2	4	3	3	3	3	2	1	2	3	1	2	2	2	1	1	2	1	2	1	1	1	1	1	3	3	3	2	2	3	3	3	3	3	3	1	2	2
tr|A0A422MX33|A0A422MX33_TRYRA	tr|A0A422MX33|A0A422MX33_TRYRA	864	3	3	3	>tr|A0A422MX33|A0A422MX33_TRYRA Uncharacterized protein OS=Trypanosoma rangeli OX=5698 GN=TraAM80_09150 PE=4 SV=1	1	0	0	0	0	0	0	0	0	0	0	0	0	0	0	0	0	0	0	0	0	0	0	0	0	0	0	0	1	0	0	0	0	0	0	0	0	0	0	0	0	0	0
tr|A0A422MX56|A0A422MX56_TRYRA	tr|A0A422MX56|A0A422MX56_TRYRA	867	7	7	7	>tr|A0A422MX56|A0A422MX56_TRYRA Haloacid dehalogenase-like hydrolase OS=Trypanosoma rangeli OX=5698 GN=TraAM80_09147 PE=4 SV=1	1	0	0	0	0	0	0	0	0	0	0	0	0	0	0	0	0	0	0	0	0	0	0	0	0	0	0	0	0	0	0	0	0	0	0	0	0	0	1	0	0	0	0
tr|A0A422MXD2|A0A422MXD2_TRYRA	tr|A0A422MXD2|A0A422MXD2_TRYRA	868	12	3	3	>tr|A0A422MXD2|A0A422MXD2_TRYRA Putative ATP-dependent RNA helicase OS=Trypanosoma rangeli OX=5698 GN=TraAM80_09097 PE=3 SV=1	1	2	2	1	0	2	4	2	3	3	4	3	3	4	2	4	2	1	3	2	2	2	2	1	2	4	3	2	3	2	3	1	3	2	1	3	3	2	2	3	2	3	3
tr|A0A422MY22|A0A422MY22_TRYRA	tr|A0A422MY22|A0A422MY22_TRYRA	871	32	1	1	>tr|A0A422MY22|A0A422MY22_TRYRA Actin OS=Trypanosoma rangeli OX=5698 GN=TraAM80_09046 PE=3 SV=1	1	21	22	22	20	24	19	17	17	23	21	23	21	19	24	24	24	16	21	17	19	21	23	16	17	20	21	20	20	21	22	18	21	22	19	21	19	23	21	22	23	23	21
tr|A0A422MY32|A0A422MY32_TRYRA;tr|A0A061IUH0|A0A061IUH0_TRYRA	tr|A0A422MY32|A0A422MY32_TRYRA;tr|A0A061IUH0|A0A061IUH0_TRYRA	872	16;9	6;1	6;1	>tr|A0A422MY32|A0A422MY32_TRYRA ATP-dependent DEAD/H RNA helicase OS=Trypanosoma rangeli OX=5698 GN=TraAM80_08939 PE=4 SV=1;>tr|A0A061IUH0|A0A061IUH0_TRYRA Uncharacterized protein OS=Trypanosoma rangeli SC58 OX=429131 GN=TRSC58_05559 PE=4 SV=1	2	7	7	5	5	6	5	3	5	4	3	5	5	4	4	6	6	5	4	6	6	6	3	4	5	3	6	4	3	6	5	4	6	7	7	6	7	6	6	5	7	5	6
tr|A0A422MYR2|A0A422MYR2_TRYRA;tr|A0A061IXQ2|A0A061IXQ2_TRYRA	tr|A0A422MYR2|A0A422MYR2_TRYRA;tr|A0A061IXQ2|A0A061IXQ2_TRYRA	875	3;2	3;2	3;2	>tr|A0A422MYR2|A0A422MYR2_TRYRA Cytochrome b5-like OS=Trypanosoma rangeli OX=5698 GN=TraAM80_08802 PE=3 SV=1;>tr|A0A061IXQ2|A0A061IXQ2_TRYRA Cytochrome b5 heme-binding domain-containing protein OS=Trypanosoma rangeli SC58 OX=429131 GN=TRSC58_06526 PE=3 SV=	2	0	0	0	0	0	0	0	0	0	0	0	0	0	0	0	0	0	0	0	0	0	0	0	0	0	0	0	0	0	0	0	1	1	1	0	0	0	0	0	0	0	0
tr|A0A422MYU1|A0A422MYU1_TRYRA	tr|A0A422MYU1|A0A422MYU1_TRYRA	876	8	5	3	>tr|A0A422MYU1|A0A422MYU1_TRYRA Calpain-like cysteine peptidase (Fragment) OS=Trypanosoma rangeli OX=5698 GN=TraAM80_08814 PE=3 SV=1	1	1	1	1	1	3	0	0	0	1	1	1	1	1	1	1	1	1	1	1	1	1	1	1	2	2	2	0	2	2	1	1	2	2	1	1	2	2	2	2	2	2	1
tr|A0A422MZ70|A0A422MZ70_TRYRA;tr|A0A061IT70|A0A061IT70_TRYRA	tr|A0A422MZ70|A0A422MZ70_TRYRA	878	8;3	8;3	8;3	>tr|A0A422MZ70|A0A422MZ70_TRYRA Appr-1-p processing domain-containing protein OS=Trypanosoma rangeli OX=5698 GN=TraAM80_08719 PE=4 SV=1	2	0	0	0	0	0	0	0	0	0	0	0	0	0	0	0	0	0	0	0	0	0	0	0	0	0	1	0	0	0	0	0	0	0	0	1	0	0	0	0	0	0	0
tr|A0A422MZD2|A0A422MZD2_TRYRA;tr|A0A061J5I9|A0A061J5I9_TRYRA	tr|A0A422MZD2|A0A422MZD2_TRYRA;tr|A0A061J5I9|A0A061J5I9_TRYRA	880	6;4	5;3	5;3	>tr|A0A422MZD2|A0A422MZD2_TRYRA Nascent polypeptide-associated complex subunit beta OS=Trypanosoma rangeli OX=5698 GN=TraAM80_08728 PE=3 SV=1;>tr|A0A061J5I9|A0A061J5I9_TRYRA Nascent polypeptide-associated complex subunit beta OS=Trypanosoma rangeli SC58 OX	2	0	1	0	0	0	1	1	1	0	1	0	1	2	0	0	0	0	0	0	0	0	0	0	0	0	0	0	0	0	0	0	0	0	0	0	0	0	0	0	0	0	0
tr|A0A422MZN2|A0A422MZN2_TRYRA;tr|A0A061IXE4|A0A061IXE4_TRYRA	tr|A0A422MZN2|A0A422MZN2_TRYRA	882	7;3	7;3	7;3	>tr|A0A422MZN2|A0A422MZN2_TRYRA NTF2 domain-containing protein OS=Trypanosoma rangeli OX=5698 GN=TraAM80_08641 PE=4 SV=1	2	0	1	0	0	0	0	0	0	0	0	0	0	0	0	0	0	0	0	0	0	0	0	0	0	0	0	0	0	0	0	0	0	0	0	0	0	0	0	0	0	0	0
tr|A0A422N031|A0A422N031_TRYRA;tr|A0A3R7M676|A0A3R7M676_TRYRA;tr|A0A061IT05|A0A061IT05_TRYRA;tr|A0A3R7K1A8|A0A3R7K1A8_TRYRA	tr|A0A422N031|A0A422N031_TRYRA	885	9;4;4;2	6;4;3;2	6;4;3;2	>tr|A0A422N031|A0A422N031_TRYRA IgE-dependent histamine-releasing factor OS=Trypanosoma rangeli OX=5698 GN=TraAM80_08566 PE=3 SV=1	4	3	3	2	2	2	3	3	3	2	1	1	2	3	2	1	2	2	2	2	1	1	1	1	2	1	2	2	2	1	1	2	3	2	3	2	2	2	2	2	2	2	2
tr|A0A422N0C2|A0A422N0C2_TRYRA	tr|A0A422N0C2|A0A422N0C2_TRYRA	886	5	3	1	>tr|A0A422N0C2|A0A422N0C2_TRYRA Putative X-pro, dipeptidyl-peptidase,serine peptidase,Clan SC, family S15 OS=Trypanosoma rangeli OX=5698 GN=TraAM80_08537 PE=4 SV=1	1	1	2	1	1	1	0	0	0	0	0	0	0	0	2	2	2	2	1	2	2	1	1	2	0	1	1	0	1	1	1	2	1	1	1	2	1	2	2	1	2	2	1
tr|A0A422N115|A0A422N115_TRYRA;tr|A0A061IUQ7|A0A061IUQ7_TRYRA;tr|A0A061ITY1|A0A061ITY1_TRYRA	tr|A0A422N115|A0A422N115_TRYRA;tr|A0A061IUQ7|A0A061IUQ7_TRYRA	891	8;4;3	8;4;3	8;4;3	>tr|A0A422N115|A0A422N115_TRYRA Aldose 1-epimerase OS=Trypanosoma rangeli OX=5698 GN=TraAM80_08357 PE=4 SV=1;>tr|A0A061IUQ7|A0A061IUQ7_TRYRA Aldose 1-epimerase-like protein OS=Trypanosoma rangeli SC58 OX=429131 GN=TRSC58_05451 PE=4 SV=1	3	0	0	0	0	0	1	0	0	0	0	0	1	0	1	0	0	0	0	0	0	0	0	0	0	0	0	0	0	0	0	0	0	0	0	0	0	0	0	0	0	0	0
tr|A0A422N119|A0A422N119_TRYRA;tr|A0A061J520|A0A061J520_TRYRA	tr|A0A422N119|A0A422N119_TRYRA;tr|A0A061J520|A0A061J520_TRYRA	892	10;5	6;1	6;1	>tr|A0A422N119|A0A422N119_TRYRA 2-hydroxy-3-oxopropionate reductase OS=Trypanosoma rangeli OX=5698 GN=TraAM80_08333 PE=4 SV=1;>tr|A0A061J520|A0A061J520_TRYRA 2-hydroxy-3-oxopropionate reductase OS=Trypanosoma rangeli SC58 OX=429131 GN=TRSC58_02847 PE=4 SV=	2	2	2	2	3	2	1	1	1	2	2	2	1	1	2	2	2	2	2	2	2	1	1	2	1	1	2	1	2	3	2	2	1	1	1	2	3	3	1	1	1	3	3
tr|A0A422N1E2|A0A422N1E2_TRYRA;tr|A0A422N1D1|A0A422N1D1_TRYRA;tr|A0A061IXI5|A0A061IXI5_TRYRA;tr|A0A422N1F4|A0A422N1F4_TRYRA	tr|A0A422N1E2|A0A422N1E2_TRYRA;tr|A0A422N1D1|A0A422N1D1_TRYRA;tr|A0A061IXI5|A0A061IXI5_TRYRA;tr|A0A422N1F4|A0A422N1F4_TRYRA	897	20;19;19;17	8;8;8;8	8;8;8;8	>tr|A0A422N1E2|A0A422N1E2_TRYRA 40S ribosomal protein S2 OS=Trypanosoma rangeli OX=5698 GN=TraAM80_08280 PE=3 SV=1;>tr|A0A422N1D1|A0A422N1D1_TRYRA 40S ribosomal protein S2 (Fragment) OS=Trypanosoma rangeli OX=5698 GN=TraAM80_08268 PE=3 SV=1;>tr|A0A061IXI5|	4	7	8	3	3	5	5	6	5	6	7	7	5	4	5	5	5	8	7	7	8	4	5	5	6	4	4	7	5	7	5	7	4	5	5	8	9	8	5	7	4	7	7
tr|A0A422N1T2|A0A422N1T2_TRYRA	tr|A0A422N1T2|A0A422N1T2_TRYRA	899	16	14	14	>tr|A0A422N1T2|A0A422N1T2_TRYRA Putative 1,2-Dihydroxy-3-keto-5-methylthiopentene dioxygenase OS=Trypanosoma rangeli OX=5698 GN=TraAM80_08223 PE=4 SV=1	1	3	2	2	1	2	1	1	0	1	1	1	0	0	2	2	2	2	2	2	1	0	0	0	2	1	0	0	0	2	2	2	0	0	1	2	2	2	2	2	3	1	1
tr|A0A422N1U9|A0A422N1U9_TRYRA;tr|A0A061J3Q2|A0A061J3Q2_TRYRA	tr|A0A422N1U9|A0A422N1U9_TRYRA;tr|A0A061J3Q2|A0A061J3Q2_TRYRA	901	7;6	5;4	5;4	>tr|A0A422N1U9|A0A422N1U9_TRYRA Putative isovaleryl-coA dehydrogenase OS=Trypanosoma rangeli OX=5698 GN=TraAM80_08221 PE=3 SV=1;>tr|A0A061J3Q2|A0A061J3Q2_TRYRA Isovaleryl-coA dehydrogenase OS=Trypanosoma rangeli SC58 OX=429131 GN=TRSC58_04369 PE=3 SV=1	2	0	0	1	0	2	0	0	0	1	1	1	0	1	0	0	1	1	0	0	0	0	0	0	1	1	2	2	1	1	0	1	1	2	2	1	1	1	1	1	1	0	0
tr|A0A422N2J8|A0A422N2J8_TRYRA;tr|A0A061IV99|A0A061IV99_TRYRA	tr|A0A422N2J8|A0A422N2J8_TRYRA	904	16;4	13;2	13;2	>tr|A0A422N2J8|A0A422N2J8_TRYRA Protein disulfide isomerase OS=Trypanosoma rangeli OX=5698 GN=TraAM80_08069 PE=3 SV=1	2	1	0	1	0	0	2	1	1	0	0	0	0	0	0	0	0	0	0	0	0	0	0	0	0	0	1	0	0	1	1	1	1	2	1	2	0	0	1	0	0	0	0
tr|A0A422N2S4|A0A422N2S4_TRYRA;tr|A0A061IVI1|A0A061IVI1_TRYRA;tr|A0A061IWN6|A0A061IWN6_TRYRA;tr|A0A422N2R6|A0A422N2R6_TRYRA;tr|A0A3R7K0L5|A0A3R7K0L5_TRYRA	tr|A0A422N2S4|A0A422N2S4_TRYRA;tr|A0A061IVI1|A0A061IVI1_TRYRA	905	27;20;9;4;3	3;0;0;0;2	2;0;0;0;2	>tr|A0A422N2S4|A0A422N2S4_TRYRA ATPase alpha subunit OS=Trypanosoma rangeli OX=5698 GN=TraAM80_08059 PE=4 SV=1;>tr|A0A061IVI1|A0A061IVI1_TRYRA ATP synthase alpha chain, mitochondrial OS=Trypanosoma rangeli SC58 OX=429131 GN=TRSC58_06429 PE=4 SV=1	5	17	21	16	11	16	20	22	17	17	20	19	19	21	16	16	17	13	22	19	16	18	19	18	14	15	16	17	19	15	19	18	19	16	15	17	19	20	14	15	14	20	17
tr|A0A422N2V0|A0A422N2V0_TRYRA	tr|A0A422N2V0|A0A422N2V0_TRYRA	906	7	7	7	>tr|A0A422N2V0|A0A422N2V0_TRYRA Uncharacterized protein OS=Trypanosoma rangeli OX=5698 GN=TraAM80_08054 PE=4 SV=1	1	0	0	0	0	0	1	0	0	0	0	0	1	1	0	0	0	0	0	0	0	0	0	0	0	0	0	0	0	0	0	0	0	0	0	0	0	0	0	0	1	0	0
tr|A0A422N351|A0A422N351_TRYRA;tr|A0A061J2R0|A0A061J2R0_TRYRA	tr|A0A422N351|A0A422N351_TRYRA	910	3;1	3;1	3;1	>tr|A0A422N351|A0A422N351_TRYRA Electron transfer flavoprotein subunit alpha OS=Trypanosoma rangeli OX=5698 GN=TraAM80_07988 PE=3 SV=1	2	0	0	0	0	0	1	1	1	0	0	0	0	0	0	0	0	0	0	1	0	0	0	0	0	0	0	0	0	0	0	0	0	0	0	0	0	0	0	0	0	0	0
tr|A0A422N3F9|A0A422N3F9_TRYRA;tr|A0A061JDH9|A0A061JDH9_TRYRA	tr|A0A422N3F9|A0A422N3F9_TRYRA;tr|A0A061JDH9|A0A061JDH9_TRYRA	912	9;6	9;6	9;6	>tr|A0A422N3F9|A0A422N3F9_TRYRA Methyltransferase OS=Trypanosoma rangeli OX=5698 GN=TraAM80_07877 PE=3 SV=1;>tr|A0A061JDH9|A0A061JDH9_TRYRA Methyltransferase OS=Trypanosoma rangeli SC58 OX=429131 GN=TRSC58_00832 PE=3 SV=1	2	1	0	0	0	0	0	0	0	0	0	0	0	0	0	0	1	0	0	0	0	0	0	0	0	0	0	0	0	0	0	0	1	0	0	0	0	0	0	0	0	0	0
tr|A0A422N3G9|A0A422N3G9_TRYRA;tr|A0A061JAA3|A0A061JAA3_TRYRA	tr|A0A422N3G9|A0A422N3G9_TRYRA	913	3;1	3;1	3;1	>tr|A0A422N3G9|A0A422N3G9_TRYRA Cytoplasmic l-asparaginase i-like protein OS=Trypanosoma rangeli OX=5698 GN=TraAM80_07851 PE=4 SV=1	2	0	0	0	0	0	0	0	0	0	0	0	0	0	0	0	0	0	0	0	0	0	0	0	0	0	0	0	0	0	0	0	0	0	0	0	0	0	0	0	0	0	0
tr|A0A422N3N7|A0A422N3N7_TRYRA;tr|A0A061IWY6|A0A061IWY6_TRYRA	tr|A0A422N3N7|A0A422N3N7_TRYRA;tr|A0A061IWY6|A0A061IWY6_TRYRA	914	7;6	6;5	6;5	>tr|A0A422N3N7|A0A422N3N7_TRYRA Hypoxanthine-guanine phosphoribosyltransferase OS=Trypanosoma rangeli OX=5698 GN=TraAM80_07801 PE=4 SV=1;>tr|A0A061IWY6|A0A061IWY6_TRYRA Hypoxanthine-guanine phosphoribosyltransferase OS=Trypanosoma rangeli SC58 OX=429131 GN	2	0	0	1	0	1	1	0	1	2	2	2	0	0	1	1	0	0	1	1	1	1	0	1	1	1	0	0	1	1	1	0	1	1	1	1	1	1	1	1	1	1	1
tr|A0A422N3S1|A0A422N3S1_TRYRA;tr|A0A061J019|A0A061J019_TRYRA	tr|A0A422N3S1|A0A422N3S1_TRYRA	916	3;1	3;1	3;1	>tr|A0A422N3S1|A0A422N3S1_TRYRA Hypoxanthine phosphoribosyltransferase OS=Trypanosoma rangeli OX=5698 GN=TraAM80_07802 PE=3 SV=1	2	0	0	0	0	0	0	0	0	0	0	0	0	0	0	0	0	0	0	0	0	0	0	0	0	0	0	0	1	0	0	0	0	0	0	0	0	0	0	0	0	0	0
tr|A0A422N418|A0A422N418_TRYRA	tr|A0A422N418|A0A422N418_TRYRA	919	8	4	4	>tr|A0A422N418|A0A422N418_TRYRA 3,2-trans-enoyl-CoA isomerase OS=Trypanosoma rangeli OX=5698 GN=TraAM80_07749 PE=3 SV=1	1	2	3	2	1	3	1	0	0	2	2	3	2	1	2	2	3	1	3	2	2	3	3	2	2	2	3	2	2	2	2	3	1	2	1	2	3	2	2	2	2	4	3
tr|A0A422N4J9|A0A422N4J9_TRYRA	tr|A0A422N4J9|A0A422N4J9_TRYRA	921	4	4	4	>tr|A0A422N4J9|A0A422N4J9_TRYRA Uncharacterized protein OS=Trypanosoma rangeli OX=5698 GN=TraAM80_07654 PE=4 SV=1	1	0	0	0	0	0	0	0	0	0	0	1	0	0	0	0	0	1	0	0	0	0	0	0	1	1	0	0	0	0	0	0	0	0	0	0	0	0	1	1	0	0	0
tr|A0A422N4U4|A0A422N4U4_TRYRA	tr|A0A422N4U4|A0A422N4U4_TRYRA	922	12	7	7	>tr|A0A422N4U4|A0A422N4U4_TRYRA Inosine-5-monophosphate dehydrogenase OS=Trypanosoma rangeli OX=5698 GN=TraAM80_07630 PE=3 SV=1	1	1	1	2	0	2	3	0	1	2	2	2	3	3	2	3	2	2	3	1	1	3	2	4	5	3	1	3	2	3	4	2	1	0	0	4	4	3	1	1	1	4	4
tr|A0A422N537|A0A422N537_TRYRA	tr|A0A422N537|A0A422N537_TRYRA	926	3	2	2	>tr|A0A422N537|A0A422N537_TRYRA COP-coated vesicle membrane protein erv25 OS=Trypanosoma rangeli OX=5698 GN=TraAM80_07533 PE=4 SV=1	1	1	1	1	1	1	0	0	0	0	0	0	0	0	1	0	1	0	1	0	1	0	1	0	1	1	0	0	1	1	0	1	1	0	1	1	1	0	1	1	0	1	1
tr|A0A422N5J0|A0A422N5J0_TRYRA;tr|A0A061JA96|A0A061JA96_TRYRA	tr|A0A422N5J0|A0A422N5J0_TRYRA;tr|A0A061JA96|A0A061JA96_TRYRA	927	4;3	2;1	1;0	>tr|A0A422N5J0|A0A422N5J0_TRYRA Putative nucleolar protein OS=Trypanosoma rangeli OX=5698 GN=TraAM80_07445 PE=3 SV=1;>tr|A0A061JA96|A0A061JA96_TRYRA Nucleolar protein OS=Trypanosoma rangeli SC58 OX=429131 GN=TRSC58_00978 PE=3 SV=1	2	1	0	0	0	0	0	0	1	3	2	3	0	1	3	2	1	0	3	0	2	1	0	0	1	1	2	2	2	1	1	1	0	0	0	0	1	1	0	3	2	2	1
tr|A0A422N5J6|A0A422N5J6_TRYRA;tr|A0A061IY73|A0A061IY73_TRYRA	tr|A0A422N5J6|A0A422N5J6_TRYRA;tr|A0A061IY73|A0A061IY73_TRYRA	928	5;3	5;3	5;3	>tr|A0A422N5J6|A0A422N5J6_TRYRA Putative cysteinyl-tRNA synthetase OS=Trypanosoma rangeli OX=5698 GN=TraAM80_07430 PE=3 SV=1;>tr|A0A061IY73|A0A061IY73_TRYRA Cysteinyl-tRNA synthetase OS=Trypanosoma rangeli SC58 OX=429131 GN=TRSC58_04704 PE=3 SV=1	2	0	0	0	0	0	0	0	0	0	0	0	0	0	0	0	0	0	0	0	0	0	0	0	0	0	0	0	0	0	0	0	1	0	0	0	0	0	0	0	0	0	0
tr|A0A422N5Q1|A0A422N5Q1_TRYRA	tr|A0A422N5Q1|A0A422N5Q1_TRYRA	929	20	14	8	>tr|A0A422N5Q1|A0A422N5Q1_TRYRA Uncharacterized protein OS=Trypanosoma rangeli OX=5698 GN=TraAM80_07388 PE=4 SV=1	1	4	4	3	3	5	1	2	3	4	5	5	1	2	2	5	3	4	5	5	4	4	4	4	5	5	6	5	4	3	6	3	4	4	4	5	6	5	5	6	5	5	5
tr|A0A422N5T8|A0A422N5T8_TRYRA	tr|A0A422N5T8|A0A422N5T8_TRYRA	930	5	3	3	>tr|A0A422N5T8|A0A422N5T8_TRYRA GDP-mannose pyrophosphorylase OS=Trypanosoma rangeli OX=5698 GN=TraAM80_07385 PE=4 SV=1	1	1	1	3	0	2	0	0	0	1	0	1	1	1	1	2	1	1	2	1	2	1	2	1	2	2	1	1	1	2	1	1	0	1	2	1	2	2	1	1	1	1	1
tr|A0A422N5Z2|A0A422N5Z2_TRYRA	tr|A0A422N5Z2|A0A422N5Z2_TRYRA	931	3	3	3	>tr|A0A422N5Z2|A0A422N5Z2_TRYRA p21 antigen protein OS=Trypanosoma rangeli OX=5698 GN=TraAM80_07368 PE=4 SV=1	1	0	0	0	0	0	0	0	0	0	0	1	1	0	0	0	0	0	0	0	0	0	0	0	0	0	0	0	0	1	0	0	0	0	0	0	0	0	1	0	0	0	0
tr|A0A422N639|A0A422N639_TRYRA;tr|A0A061J7X3|A0A061J7X3_TRYRA	tr|A0A422N639|A0A422N639_TRYRA	932	5;2	4;1	4;1	>tr|A0A422N639|A0A422N639_TRYRA FoP_duplication domain-containing protein OS=Trypanosoma rangeli OX=5698 GN=TraAM80_07316 PE=4 SV=1	2	1	0	1	1	1	1	1	1	1	0	0	1	0	1	0	1	1	0	1	0	1	0	1	0	0	0	0	1	0	0	1	0	0	0	0	0	1	0	0	0	0	1
tr|A0A422N6C7|A0A422N6C7_TRYRA;tr|A0A3R7MEE9|A0A3R7MEE9_TRYRA	tr|A0A422N6C7|A0A422N6C7_TRYRA;tr|A0A3R7MEE9|A0A3R7MEE9_TRYRA	933	22;11	8;8	1;1	>tr|A0A422N6C7|A0A422N6C7_TRYRA 60S ribosomal protein L10 OS=Trypanosoma rangeli OX=5698 GN=TraAM80_07284 PE=4 SV=1;>tr|A0A3R7MEE9|A0A3R7MEE9_TRYRA 60S ribosomal protein L10 OS=Trypanosoma rangeli OX=5698 GN=TraAM80_07283 PE=4 SV=1	2	9	9	7	8	7	13	12	13	9	9	8	13	12	9	8	9	8	10	9	9	12	12	8	7	8	10	6	8	7	11	10	8	9	4	8	7	10	6	6	6	10	6
tr|A0A422N6K0|A0A422N6K0_TRYRA;tr|A0A061ISA9|A0A061ISA9_TRYRA	tr|A0A422N6K0|A0A422N6K0_TRYRA;tr|A0A061ISA9|A0A061ISA9_TRYRA	935	2;1	2;1	2;1	>tr|A0A422N6K0|A0A422N6K0_TRYRA Uncharacterized protein OS=Trypanosoma rangeli OX=5698 GN=TraAM80_07228 PE=4 SV=1;>tr|A0A061ISA9|A0A061ISA9_TRYRA Uncharacterized protein OS=Trypanosoma rangeli SC58 OX=429131 GN=TRSC58_06669 PE=4 SV=1	2	0	0	0	0	0	0	0	0	0	0	0	0	0	0	0	0	0	0	0	0	0	0	0	0	0	0	0	0	0	0	0	0	0	0	0	0	0	0	0	0	0	0
tr|A0A422N6U6|A0A422N6U6_TRYRA	tr|A0A422N6U6|A0A422N6U6_TRYRA	936	3	2	2	>tr|A0A422N6U6|A0A422N6U6_TRYRA Uncharacterized protein OS=Trypanosoma rangeli OX=5698 GN=TraAM80_07178 PE=4 SV=1	1	0	0	0	0	0	0	0	0	0	0	0	0	0	0	0	0	0	0	0	0	0	0	0	0	0	0	0	0	0	0	0	0	0	0	0	0	0	0	0	0	0	0
tr|A0A422N6U8|A0A422N6U8_TRYRA;tr|A0A061J2T0|A0A061J2T0_TRYRA;tr|A0A061IW22|A0A061IW22_TRYRA	tr|A0A422N6U8|A0A422N6U8_TRYRA;tr|A0A061J2T0|A0A061J2T0_TRYRA	937	15;8;7	10;4;5	10;4;5	>tr|A0A422N6U8|A0A422N6U8_TRYRA Cystathionine beta-synthase,cysteine synthase,serine sulfhydrylase OS=Trypanosoma rangeli OX=5698 GN=TraAM80_07174 PE=4 SV=1;>tr|A0A061J2T0|A0A061J2T0_TRYRA Cystathionine beta-synthase OS=Trypanosoma rangeli SC58 OX=429131 G	3	2	4	2	2	3	4	3	2	0	0	0	3	3	2	2	2	2	2	2	1	2	2	2	3	2	2	2	2	3	3	3	4	4	5	3	3	3	1	1	1	2	2
tr|A0A422N6Z1|A0A422N6Z1_TRYRA	tr|A0A422N6Z1|A0A422N6Z1_TRYRA	939	2	2	2	>tr|A0A422N6Z1|A0A422N6Z1_TRYRA Uncharacterized protein OS=Trypanosoma rangeli OX=5698 GN=TraAM80_07144 PE=4 SV=1	1	0	0	0	0	0	0	0	0	1	0	1	0	0	0	0	0	0	0	0	0	0	0	0	0	0	0	0	0	0	0	0	0	0	0	0	0	0	0	0	0	0	0
tr|A0A422N7N0|A0A422N7N0_TRYRA;tr|A0A422N7H8|A0A422N7H8_TRYRA	tr|A0A422N7N0|A0A422N7N0_TRYRA	944	10;2	5;2	5;2	>tr|A0A422N7N0|A0A422N7N0_TRYRA Putative methionyl-tRNA synthetase OS=Trypanosoma rangeli OX=5698 GN=TraAM80_07103 PE=3 SV=1	2	3	4	4	1	2	1	0	1	4	4	3	2	1	3	2	4	3	4	4	3	3	2	3	1	2	2	3	1	3	3	2	2	2	2	3	4	3	5	5	4	4	3
tr|A0A422N7P1|A0A422N7P1_TRYRA;tr|A0A061ITZ1|A0A061ITZ1_TRYRA	tr|A0A422N7P1|A0A422N7P1_TRYRA;tr|A0A061ITZ1|A0A061ITZ1_TRYRA	945	5;4	3;2	3;2	>tr|A0A422N7P1|A0A422N7P1_TRYRA 2-oxoisovalerate dehydrogenase beta subunit, mitochondrial OS=Trypanosoma rangeli OX=5698 GN=TraAM80_07006 PE=4 SV=1;>tr|A0A061ITZ1|A0A061ITZ1_TRYRA 2-oxoisovalerate dehydrogenase beta subunit, mitochondrial OS=Trypanosoma r	2	1	2	0	0	2	0	0	0	0	1	0	2	2	0	2	0	1	1	0	1	0	0	1	0	1	1	1	2	2	1	0	2	2	2	1	2	1	1	1	1	2	1
tr|A0A422N7Q7|A0A422N7Q7_TRYRA	tr|A0A422N7Q7|A0A422N7Q7_TRYRA	946	5	2	2	>tr|A0A422N7Q7|A0A422N7Q7_TRYRA RNA-binding protein OS=Trypanosoma rangeli OX=5698 GN=TraAM80_06944 PE=4 SV=1	1	3	3	2	1	2	3	3	2	3	3	3	1	1	2	2	2	3	3	3	2	3	3	2	2	1	3	3	2	3	2	3	2	2	3	3	3	2	1	1	2	3	3
tr|A0A422N899|A0A422N899_TRYRA;tr|A0A3R7K3J4|A0A3R7K3J4_TRYRA;tr|A0A061J0U1|A0A061J0U1_TRYRA	tr|A0A422N899|A0A422N899_TRYRA;tr|A0A3R7K3J4|A0A3R7K3J4_TRYRA;tr|A0A061J0U1|A0A061J0U1_TRYRA	949	5;4;3	3;3;2	3;3;2	>tr|A0A422N899|A0A422N899_TRYRA 60S ribosomal protein L12 OS=Trypanosoma rangeli OX=5698 GN=TraAM80_06893 PE=3 SV=1;>tr|A0A3R7K3J4|A0A3R7K3J4_TRYRA 60S ribosomal protein L12 (Fragment) OS=Trypanosoma rangeli OX=5698 GN=TraAM80_07204 PE=4 SV=1;>tr|A0A061J0U	3	1	2	1	2	1	0	2	1	1	1	1	1	1	1	1	1	2	1	1	1	1	1	1	2	2	1	1	1	1	1	1	1	1	1	1	1	1	1	1	1	2	2
tr|A0A422N8F1|A0A422N8F1_TRYRA	tr|A0A422N8F1|A0A422N8F1_TRYRA	950	3	3	3	>tr|A0A422N8F1|A0A422N8F1_TRYRA Mitochondrial import inner membrane translocase subunit TIM50 OS=Trypanosoma rangeli OX=5698 GN=TraAM80_06906 PE=3 SV=1	1	0	0	0	0	0	0	0	0	0	0	0	0	0	0	0	0	0	0	0	0	0	0	0	0	0	0	0	0	0	0	0	0	0	0	0	0	0	0	0	0	0	0
tr|A0A422N8J0|A0A422N8J0_TRYRA;tr|A0A061J7C8|A0A061J7C8_TRYRA	tr|A0A422N8J0|A0A422N8J0_TRYRA	952	3;1	3;1	3;1	>tr|A0A422N8J0|A0A422N8J0_TRYRA Calpain-like cysteine peptidase OS=Trypanosoma rangeli OX=5698 GN=TraAM80_06842 PE=4 SV=1	2	0	0	0	0	0	0	0	0	0	0	0	1	1	0	0	0	0	0	0	0	0	0	0	0	0	0	0	0	0	0	0	0	0	0	0	0	0	0	0	0	0	0
tr|A0A422N9H1|A0A422N9H1_TRYRA;tr|A0A422N8W4|A0A422N8W4_TRYRA;tr|A0A3R7KWM8|A0A3R7KWM8_TRYRA;tr|A0A061J257|A0A061J257_TRYRA;tr|A0A061J043|A0A061J043_TRYRA	tr|A0A422N9H1|A0A422N9H1_TRYRA;tr|A0A422N8W4|A0A422N8W4_TRYRA;tr|A0A3R7KWM8|A0A3R7KWM8_TRYRA;tr|A0A061J257|A0A061J257_TRYRA	956	10;10;9;7;3	6;6;5;3;2	6;6;5;3;2	>tr|A0A422N9H1|A0A422N9H1_TRYRA Large subunit ribosomal protein L18Ae (Fragment) OS=Trypanosoma rangeli OX=5698 GN=TraAM80_06576 PE=3 SV=1;>tr|A0A422N8W4|A0A422N8W4_TRYRA Large subunit ribosomal protein L18Ae OS=Trypanosoma rangeli OX=5698 GN=TraAM80_06708	5	2	3	2	2	3	2	2	3	3	3	3	3	3	2	3	3	2	3	2	2	2	4	2	2	3	3	3	4	3	3	2	2	3	3	2	2	2	3	3	3	2	2
tr|A0A422N9F2|A0A422N9F2_TRYRA	tr|A0A422N9F2|A0A422N9F2_TRYRA	960	2	2	2	>tr|A0A422N9F2|A0A422N9F2_TRYRA Uncharacterized protein OS=Trypanosoma rangeli OX=5698 GN=TraAM80_06627 PE=4 SV=1	1	0	0	0	0	0	0	0	0	0	0	0	0	0	1	0	0	0	0	0	0	0	0	1	1	1	0	0	0	0	0	0	0	0	0	1	1	1	0	0	1	0	0
tr|A0A422N9F6|A0A422N9F6_TRYRA	tr|A0A422N9F6|A0A422N9F6_TRYRA	961	8	8	8	>tr|A0A422N9F6|A0A422N9F6_TRYRA Glycosomal membrane protein OS=Trypanosoma rangeli OX=5698 GN=TraAM80_06609 PE=4 SV=1	1	0	0	0	0	0	0	0	0	1	0	0	0	0	0	0	0	0	0	0	0	0	0	0	0	0	0	1	0	0	1	0	0	1	0	0	0	0	0	0	0	0	0
tr|A0A422N9H3|A0A422N9H3_TRYRA;tr|A0A061JBK2|A0A061JBK2_TRYRA	tr|A0A422N9H3|A0A422N9H3_TRYRA	962	10;1	10;1	10;1	>tr|A0A422N9H3|A0A422N9H3_TRYRA Thioredoxin domain-containing protein OS=Trypanosoma rangeli OX=5698 GN=TraAM80_06563 PE=4 SV=1	2	0	0	0	0	0	0	0	0	0	0	0	0	0	0	0	0	0	0	0	0	0	0	0	0	0	0	0	0	0	0	1	0	0	0	1	1	0	0	0	1	0	0
tr|A0A422N9I3|A0A422N9I3_TRYRA	tr|A0A422N9I3|A0A422N9I3_TRYRA	963	6	2	2	>tr|A0A422N9I3|A0A422N9I3_TRYRA 40S ribosomal protein S3a (Fragment) OS=Trypanosoma rangeli OX=5698 GN=TraAM80_06587 PE=4 SV=1	1	3	3	3	2	2	2	3	3	3	3	2	2	2	3	3	3	3	3	3	3	2	3	3	3	3	3	3	2	3	3	3	2	2	2	3	3	3	3	2	2	3	3
tr|A0A422N9K9|A0A422N9K9_TRYRA	tr|A0A422N9K9|A0A422N9K9_TRYRA	964	45	22	14	>tr|A0A422N9K9|A0A422N9K9_TRYRA Putative threonyl-tRNA synthetase OS=Trypanosoma rangeli OX=5698 GN=TraAM80_06571 PE=3 SV=1	1	13	16	11	12	14	13	13	12	12	15	14	7	10	18	15	15	13	20	14	19	20	16	12	15	13	15	14	10	15	15	10	13	14	13	14	15	12	20	16	16	18	20
tr|A0A422N9T4|A0A422N9T4_TRYRA	tr|A0A422N9T4|A0A422N9T4_TRYRA	967	5	5	5	>tr|A0A422N9T4|A0A422N9T4_TRYRA Uncharacterized protein OS=Trypanosoma rangeli OX=5698 GN=TraAM80_06543 PE=4 SV=1	1	0	0	0	0	0	0	0	0	0	0	0	0	0	0	0	0	0	0	0	0	0	0	0	0	0	0	0	0	0	0	0	0	0	0	0	0	0	0	0	0	0	0
tr|A0A422NA85|A0A422NA85_TRYRA;tr|A0A061J4X9|A0A061J4X9_TRYRA	tr|A0A422NA85|A0A422NA85_TRYRA	969	3;1	3;1	3;1	>tr|A0A422NA85|A0A422NA85_TRYRA NIPSNAP domain-containing protein OS=Trypanosoma rangeli OX=5698 GN=TraAM80_06441 PE=4 SV=1	2	0	0	0	0	0	0	0	0	0	0	0	0	0	0	0	0	0	0	0	0	0	0	0	0	0	0	0	0	0	0	0	0	0	0	0	1	0	0	0	0	0	0
tr|A0A422NAE2|A0A422NAE2_TRYRA;tr|A0A061ITN5|A0A061ITN5_TRYRA	tr|A0A422NAE2|A0A422NAE2_TRYRA	971	15;3	15;3	15;3	>tr|A0A422NAE2|A0A422NAE2_TRYRA Glycerol dehydrogenase OS=Trypanosoma rangeli OX=5698 GN=TraAM80_06429 PE=4 SV=1	2	0	0	0	0	0	0	0	0	0	0	0	0	0	0	0	0	0	0	1	0	0	0	0	0	0	0	0	0	1	1	1	0	0	0	0	0	1	0	0	0	0	0
tr|A0A422NAZ4|A0A422NAZ4_TRYRA	tr|A0A422NAZ4|A0A422NAZ4_TRYRA	974	29	2	2	>tr|A0A422NAZ4|A0A422NAZ4_TRYRA ATP-dependent Clp protease subunit, heat shock protein 78 (HSP78) OS=Trypanosoma rangeli OX=5698 GN=TraAM80_06307 PE=4 SV=1	1	10	11	12	13	16	12	6	6	9	13	11	12	7	14	10	16	10	11	11	11	12	11	10	11	12	16	15	14	13	15	15	12	14	13	16	17	15	10	13	12	16	15
tr|A0A422NB01|A0A422NB01_TRYRA	tr|A0A422NB01|A0A422NB01_TRYRA	975	7	7	7	>tr|A0A422NB01|A0A422NB01_TRYRA Stress-inducible protein STI1-like OS=Trypanosoma rangeli OX=5698 GN=TraAM80_06240 PE=4 SV=1	1	0	0	0	0	0	0	0	0	0	0	0	0	0	0	0	0	0	0	0	0	0	0	0	0	0	0	0	0	0	0	0	0	0	0	0	0	0	0	0	0	0	0
tr|A0A422NB75|A0A422NB75_TRYRA;tr|A0A061J074|A0A061J074_TRYRA	tr|A0A422NB75|A0A422NB75_TRYRA	976	11;2	11;2	11;2	>tr|A0A422NB75|A0A422NB75_TRYRA DUF3456 domain-containing protein OS=Trypanosoma rangeli OX=5698 GN=TraAM80_06179 PE=4 SV=1	2	1	0	0	1	0	0	0	0	0	0	0	1	1	0	0	1	0	0	0	0	0	0	0	0	0	0	1	0	0	0	0	0	0	1	0	0	0	0	0	0	1	0
tr|A0A422NBB7|A0A422NBB7_TRYRA;tr|Q4CQF5|Q4CQF5_TRYCC;tr|V5DPR0|V5DPR0_TRYCR;tr|Q4DZF3|Q4DZF3_TRYCC	tr|A0A422NBB7|A0A422NBB7_TRYRA	978	3;1;1;1	3;1;1;1	3;1;1;1	>tr|A0A422NBB7|A0A422NBB7_TRYRA Uncharacterized protein OS=Trypanosoma rangeli OX=5698 GN=TraAM80_06231 PE=4 SV=1	4	0	0	0	0	0	0	0	0	0	0	1	0	0	0	0	0	0	0	0	0	0	0	0	0	0	0	0	0	0	0	0	0	0	0	0	0	0	0	0	0	0	0
tr|A0A422NBD9|A0A422NBD9_TRYRA	tr|A0A422NBD9|A0A422NBD9_TRYRA	979	6	6	3	>tr|A0A422NBD9|A0A422NBD9_TRYRA Leucine rich OS=Trypanosoma rangeli OX=5698 GN=TraAM80_06152 PE=4 SV=1	1	0	0	0	0	0	0	1	0	0	0	0	0	0	0	0	0	0	0	0	0	0	0	0	0	0	0	0	0	0	0	0	0	0	0	0	0	0	0	0	0	0	0
tr|A0A422NBS6|A0A422NBS6_TRYRA;tr|A0A3S5IQX0|A0A3S5IQX0_TRYRA	tr|A0A422NBS6|A0A422NBS6_TRYRA	980	21;5	19;5	19;5	>tr|A0A422NBS6|A0A422NBS6_TRYRA Prostaglandin f synthase OS=Trypanosoma rangeli OX=5698 GN=TraAM80_06105 PE=4 SV=1	2	2	2	1	0	1	0	0	0	1	3	2	0	0	2	1	1	2	2	2	2	2	2	2	2	2	2	2	1	1	2	2	2	2	0	0	0	2	2	0	2	2	2
tr|A0A422NBV9|A0A422NBV9_TRYRA	tr|A0A422NBV9|A0A422NBV9_TRYRA	981	13	5	5	>tr|A0A422NBV9|A0A422NBV9_TRYRA Putative phosphatase 2C OS=Trypanosoma rangeli OX=5698 GN=TraAM80_06189 PE=3 SV=1	1	7	9	7	5	6	5	3	4	7	6	7	6	7	8	8	9	4	7	8	7	7	8	5	7	7	8	8	6	7	6	7	5	6	5	7	7	8	4	6	6	8	9
tr|A0A422NCC7|A0A422NCC7_TRYRA;tr|A0A061IT26|A0A061IT26_TRYRA;tr|A0A061J5H8|A0A061J5H8_TRYRA	tr|A0A422NCC7|A0A422NCC7_TRYRA;tr|A0A061IT26|A0A061IT26_TRYRA	983	14;9;6	2;0;1	2;0;1	>tr|A0A422NCC7|A0A422NCC7_TRYRA Putative eukaryotic translation release factor OS=Trypanosoma rangeli OX=5698 GN=TraAM80_05970 PE=4 SV=1;>tr|A0A061IT26|A0A061IT26_TRYRA eRF1_1 domain-containing protein OS=Trypanosoma rangeli SC58 OX=429131 GN=TRSC58_06213	3	9	7	7	6	3	5	4	6	8	4	7	7	7	8	7	8	6	8	8	5	5	5	5	7	7	4	6	7	9	7	8	8	6	7	7	8	8	5	3	8	7	6
tr|A0A422NCL5|A0A422NCL5_TRYRA;tr|A0A061J247|A0A061J247_TRYRA	tr|A0A422NCL5|A0A422NCL5_TRYRA;tr|A0A061J247|A0A061J247_TRYRA	984	5;3	4;2	4;2	>tr|A0A422NCL5|A0A422NCL5_TRYRA NAD(P)-dependent oxidoreductase OS=Trypanosoma rangeli OX=5698 GN=TraAM80_05891 PE=3 SV=1;>tr|A0A061J247|A0A061J247_TRYRA NAD(P)-dependent oxidoreductase OS=Trypanosoma rangeli SC58 OX=429131 GN=TRSC58_03303 PE=3 SV=1	2	0	0	0	0	0	1	0	0	0	0	0	0	0	0	0	0	0	0	0	0	0	0	0	0	1	0	0	0	1	0	0	0	0	0	0	0	0	1	0	0	0	0
tr|A0A422NCM9|A0A422NCM9_TRYRA;tr|A0A061J1F9|A0A061J1F9_TRYRA	tr|A0A422NCM9|A0A422NCM9_TRYRA;tr|A0A061J1F9|A0A061J1F9_TRYRA	985	24;16	6;0	6;0	>tr|A0A422NCM9|A0A422NCM9_TRYRA Clathrin heavy chain OS=Trypanosoma rangeli OX=5698 GN=TraAM80_05864 PE=3 SV=1;>tr|A0A061J1F9|A0A061J1F9_TRYRA Uncharacterized protein OS=Trypanosoma rangeli SC58 OX=429131 GN=TRSC58_03513 PE=4 SV=1	2	7	11	7	8	8	6	6	9	7	7	6	6	6	8	8	8	7	10	9	10	5	8	6	7	8	6	8	6	8	8	7	8	8	7	7	8	6	9	11	7	9	8
tr|A0A422NCU3|A0A422NCU3_TRYRA;tr|A0A061J7L3|A0A061J7L3_TRYRA	tr|A0A422NCU3|A0A422NCU3_TRYRA;tr|A0A061J7L3|A0A061J7L3_TRYRA	986	11;9	3;3	3;3	>tr|A0A422NCU3|A0A422NCU3_TRYRA Protein kinase OS=Trypanosoma rangeli OX=5698 GN=TraAM80_05841 PE=3 SV=1;>tr|A0A061J7L3|A0A061J7L3_TRYRA Protein kinase OS=Trypanosoma rangeli SC58 OX=429131 GN=TRSC58_01385 PE=3 SV=1	2	3	4	2	3	3	4	3	4	5	6	5	8	8	3	5	2	4	6	4	4	4	6	4	4	4	4	3	4	4	5	3	1	2	3	5	6	4	4	4	4	4	3
tr|A0A422NCW7|A0A422NCW7_TRYRA;tr|A0A061J7X5|A0A061J7X5_TRYRA	tr|A0A422NCW7|A0A422NCW7_TRYRA;tr|A0A061J7X5|A0A061J7X5_TRYRA	987	12;8	7;3	7;3	>tr|A0A422NCW7|A0A422NCW7_TRYRA Putative aminopeptidase, putative,metallo-peptidase, Clan MG, Family M24 OS=Trypanosoma rangeli OX=5698 GN=TraAM80_05840 PE=4 SV=1;>tr|A0A061J7X5|A0A061J7X5_TRYRA Aminopeptidase OS=Trypanosoma rangeli SC58 OX=429131 GN=TRSC5	2	3	3	3	3	3	3	4	3	3	2	2	2	2	3	2	2	2	2	1	2	3	2	4	2	3	3	4	3	3	3	2	3	2	4	3	2	3	2	2	3	3	4
tr|A0A422ND64|A0A422ND64_TRYRA	tr|A0A422ND64|A0A422ND64_TRYRA	988	9	2	2	>tr|A0A422ND64|A0A422ND64_TRYRA Clathrin heavy chain OS=Trypanosoma rangeli OX=5698 GN=TraAM80_05863 PE=4 SV=1	1	4	5	3	4	3	6	2	4	3	5	4	3	3	4	4	4	3	2	2	4	4	4	1	2	2	5	5	2	4	4	6	3	4	3	3	4	2	3	4	3	4	4
tr|A0A422ND97|A0A422ND97_TRYRA	tr|A0A422ND97|A0A422ND97_TRYRA	990	7	7	7	>tr|A0A422ND97|A0A422ND97_TRYRA Protein tyrosine phosphatase-like protein OS=Trypanosoma rangeli OX=5698 GN=TraAM80_05810 PE=4 SV=1	1	0	0	0	0	0	0	0	0	0	0	0	1	1	0	0	0	0	0	0	0	0	0	0	0	0	0	0	0	0	0	0	0	0	0	0	0	0	0	0	0	0	0
tr|A0A422NDB6|A0A422NDB6_TRYRA	tr|A0A422NDB6|A0A422NDB6_TRYRA	991	6	2	2	>tr|A0A422NDB6|A0A422NDB6_TRYRA Solute carrier family 25 (Mitochondrial adenine nucleotide translocator), member 4/5/6/31 OS=Trypanosoma rangeli OX=5698 GN=TraAM80_05836 PE=3 SV=1	1	3	3	3	2	4	3	2	1	3	3	3	2	2	2	3	4	4	3	4	4	3	3	2	3	3	3	3	3	3	3	3	2	2	2	3	4	3	3	2	2	3	4
tr|A0A422NDC5|A0A422NDC5_TRYRA;tr|A0A061IU95|A0A061IU95_TRYRA	tr|A0A422NDC5|A0A422NDC5_TRYRA;tr|A0A061IU95|A0A061IU95_TRYRA	992	8;6	8;6	8;6	>tr|A0A422NDC5|A0A422NDC5_TRYRA Cytochrome c OS=Trypanosoma rangeli OX=5698 GN=TraAM80_05644 PE=3 SV=1;>tr|A0A061IU95|A0A061IU95_TRYRA Cytochrome c OS=Trypanosoma rangeli SC58 OX=429131 GN=TRSC58_02906 PE=3 SV=1	2	0	0	0	0	0	0	0	0	0	0	0	1	1	0	0	0	1	0	0	0	0	0	0	0	0	0	0	0	0	0	0	0	0	0	0	0	0	0	0	0	0	0
tr|A0A422NDH7|A0A422NDH7_TRYRA;tr|A0A061JBB0|A0A061JBB0_TRYRA	tr|A0A422NDH7|A0A422NDH7_TRYRA	994	8;3	6;1	6;1	>tr|A0A422NDH7|A0A422NDH7_TRYRA Prefoldin OS=Trypanosoma rangeli OX=5698 GN=TraAM80_05612 PE=4 SV=1	2	2	2	2	1	2	2	2	2	2	2	2	2	2	2	2	2	1	2	2	1	2	3	1	2	2	2	1	1	2	2	2	2	1	0	1	2	2	2	1	1	2	2
tr|A0A422NDT3|A0A422NDT3_TRYRA;tr|A0A422NN26|A0A422NN26_TRYRA;tr|A0A3R7KFR4|A0A3R7KFR4_TRYRA;tr|A0A422MTE4|A0A422MTE4_TRYRA	tr|A0A422NDT3|A0A422NDT3_TRYRA	996	14;6;3;1	14;6;3;1	14;6;3;1	>tr|A0A422NDT3|A0A422NDT3_TRYRA Leishmanolysin-like peptidase OS=Trypanosoma rangeli OX=5698 GN=TraAM80_05593 PE=3 SV=1	4	0	0	0	0	0	0	0	0	0	0	0	0	0	0	0	0	0	0	0	0	0	0	0	0	0	0	0	0	0	0	0	0	0	0	0	0	0	0	0	0	0	0
tr|A0A422NE50|A0A422NE50_TRYRA;tr|A0A061J940|A0A061J940_TRYRA	tr|A0A422NE50|A0A422NE50_TRYRA;tr|A0A061J940|A0A061J940_TRYRA	1000	6;4	3;1	3;1	>tr|A0A422NE50|A0A422NE50_TRYRA Calmodulin-like protein containing EF hand domain OS=Trypanosoma rangeli OX=5698 GN=TraAM80_05574 PE=4 SV=1;>tr|A0A061J940|A0A061J940_TRYRA Uncharacterized protein OS=Trypanosoma rangeli SC58 OX=429131 GN=TRSC58_00293 PE=4 S	2	1	3	2	2	2	2	0	1	3	1	3	1	1	4	3	2	2	3	2	3	1	0	3	2	2	4	3	1	3	3	3	1	1	2	1	1	3	3	2	3	2	3
tr|A0A422NEH6|A0A422NEH6_TRYRA;tr|A0A061JBI5|A0A061JBI5_TRYRA	tr|A0A422NEH6|A0A422NEH6_TRYRA	1002	6;2	6;2	6;2	>tr|A0A422NEH6|A0A422NEH6_TRYRA Deoxyhypusine synthase OS=Trypanosoma rangeli OX=5698 GN=TraAM80_05517 PE=4 SV=1	2	0	0	0	0	0	1	1	1	0	0	0	0	0	0	0	0	0	0	0	0	0	0	0	0	0	0	0	0	0	0	0	0	0	0	0	0	0	0	0	0	0	0
tr|A0A422NEK1|A0A422NEK1_TRYRA	tr|A0A422NEK1|A0A422NEK1_TRYRA	1003	11	4	2	>tr|A0A422NEK1|A0A422NEK1_TRYRA Putative GTP-binding protein OS=Trypanosoma rangeli OX=5698 GN=TraAM80_05490 PE=3 SV=1	1	2	4	3	4	3	2	4	4	5	4	5	5	5	3	3	2	5	5	5	3	3	3	1	3	4	3	2	4	1	4	4	3	2	3	5	3	4	5	4	3	3	3
tr|A0A422NEK9|A0A422NEK9_TRYRA;tr|A0A061JCB9|A0A061JCB9_TRYRA	tr|A0A422NEK9|A0A422NEK9_TRYRA;tr|A0A061JCB9|A0A061JCB9_TRYRA	1004	10;5	7;3	7;3	>tr|A0A422NEK9|A0A422NEK9_TRYRA Aminopeptidase OS=Trypanosoma rangeli OX=5698 GN=TraAM80_05487 PE=3 SV=1;>tr|A0A061JCB9|A0A061JCB9_TRYRA Aminopeptidase OS=Trypanosoma rangeli SC58 OX=429131 GN=TRSC58_01327 PE=3 SV=1	2	3	3	3	2	3	1	1	1	3	3	3	2	2	3	3	3	2	3	3	3	2	3	1	2	1	3	3	1	3	3	3	1	2	2	3	2	3	3	2	3	3	3
tr|A0A422NEP9|A0A422NEP9_TRYRA;tr|A0A061JCB6|A0A061JCB6_TRYRA	tr|A0A422NEP9|A0A422NEP9_TRYRA;tr|A0A061JCB6|A0A061JCB6_TRYRA	1005	3;2	3;2	3;2	>tr|A0A422NEP9|A0A422NEP9_TRYRA Glucose-6-phosphate 1-epimerase OS=Trypanosoma rangeli OX=5698 GN=TraAM80_05455 PE=3 SV=1;>tr|A0A061JCB6|A0A061JCB6_TRYRA Glucose-6-phosphate 1-epimerase OS=Trypanosoma rangeli SC58 OX=429131 GN=TRSC58_00235 PE=3 SV=1	2	0	0	0	0	0	0	0	0	0	0	0	0	0	0	0	0	0	0	0	0	0	0	0	0	0	0	0	0	0	0	0	0	0	0	0	0	0	0	0	0	0	0
tr|A0A422NEQ8|A0A422NEQ8_TRYRA;tr|A0A061IUH1|A0A061IUH1_TRYRA	tr|A0A422NEQ8|A0A422NEQ8_TRYRA;tr|A0A061IUH1|A0A061IUH1_TRYRA	1006	9;8	2;2	2;2	>tr|A0A422NEQ8|A0A422NEQ8_TRYRA Kinesin-like protein OS=Trypanosoma rangeli OX=5698 GN=TraAM80_05406 PE=3 SV=1;>tr|A0A061IUH1|A0A061IUH1_TRYRA Kinesin-like protein OS=Trypanosoma rangeli SC58 OX=429131 GN=TRSC58_06034 PE=3 SV=1	2	2	2	4	2	3	5	2	4	4	4	4	2	4	2	2	4	2	4	4	4	2	1	1	2	1	2	4	2	3	5	2	1	1	1	4	3	3	1	3	3	1	1
tr|A0A422NET9|A0A422NET9_TRYRA	tr|A0A422NET9|A0A422NET9_TRYRA	1007	7	4	2	>tr|A0A422NET9|A0A422NET9_TRYRA Eukaryotic initiation factor 2 alpha subunit OS=Trypanosoma rangeli OX=5698 GN=TraAM80_05363 PE=4 SV=1	1	1	2	1	0	1	1	1	3	2	2	2	2	2	2	1	2	1	3	2	3	2	2	1	3	1	2	2	1	1	2	2	1	2	1	1	1	3	2	1	1	3	2
tr|A0A422NEX0|A0A422NEX0_TRYRA	tr|A0A422NEX0|A0A422NEX0_TRYRA	1008	7	7	7	>tr|A0A422NEX0|A0A422NEX0_TRYRA Inosine-adenosine-guanosine-nucleoside hydrolase OS=Trypanosoma rangeli OX=5698 GN=TraAM80_05370 PE=4 SV=1	1	0	0	0	0	0	0	0	0	0	0	0	1	0	0	0	0	0	0	0	0	0	0	0	0	0	0	0	0	0	0	0	0	0	0	0	0	0	0	0	0	0	0
tr|A0A422NF15|A0A422NF15_TRYRA;tr|A0A061J3S8|A0A061J3S8_TRYRA	tr|A0A422NF15|A0A422NF15_TRYRA;tr|A0A061J3S8|A0A061J3S8_TRYRA	1009	4;2	3;1	3;1	>tr|A0A422NF15|A0A422NF15_TRYRA Uncharacterized protein OS=Trypanosoma rangeli OX=5698 GN=TraAM80_05335 PE=4 SV=1;>tr|A0A061J3S8|A0A061J3S8_TRYRA Uncharacterized protein OS=Trypanosoma rangeli SC58 OX=429131 GN=TRSC58_03506 PE=4 SV=1	2	0	0	0	0	0	0	0	0	0	1	0	0	0	0	0	0	0	0	0	0	0	0	0	0	0	0	0	0	0	0	0	0	0	0	0	0	0	0	0	0	0	0
tr|A0A422NF17|A0A422NF17_TRYRA	tr|A0A422NF17|A0A422NF17_TRYRA	1010	3	3	3	>tr|A0A422NF17|A0A422NF17_TRYRA Uncharacterized protein OS=Trypanosoma rangeli OX=5698 GN=TraAM80_05423 PE=4 SV=1	1	0	0	0	0	0	0	0	0	0	0	0	0	0	0	0	0	0	0	0	0	0	0	0	0	0	0	0	0	0	0	0	0	0	0	0	0	0	0	0	0	0	0
tr|A0A422NF38|A0A422NF38_TRYRA	tr|A0A422NF38|A0A422NF38_TRYRA	1011	6	6	4	>tr|A0A422NF38|A0A422NF38_TRYRA Oxidoreductase OS=Trypanosoma rangeli OX=5698 GN=TraAM80_05333 PE=4 SV=1	1	0	0	0	0	0	0	0	0	0	0	0	0	0	0	0	0	0	0	0	0	0	0	0	0	0	0	0	0	0	0	0	0	0	0	0	0	0	0	0	1	1	0
tr|A0A422NFF5|A0A422NFF5_TRYRA	tr|A0A422NFF5|A0A422NFF5_TRYRA	1014	15	9	7	>tr|A0A422NFF5|A0A422NFF5_TRYRA Putative fatty acyl CoA syntetase 1 OS=Trypanosoma rangeli OX=5698 GN=TraAM80_05295 PE=4 SV=1	1	1	2	2	1	2	2	2	2	2	2	2	2	2	2	2	2	2	2	2	2	2	2	2	2	2	2	2	2	2	2	2	2	2	2	2	1	1	2	1	1	2	2
tr|A0A422NFI0|A0A422NFI0_TRYRA;tr|A0A061J374|A0A061J374_TRYRA	tr|A0A422NFI0|A0A422NFI0_TRYRA	1015	5;1	5;1	5;1	>tr|A0A422NFI0|A0A422NFI0_TRYRA Putative deoxyhypusine synthase OS=Trypanosoma rangeli OX=5698 GN=TraAM80_05277 PE=4 SV=1	2	0	0	0	0	0	0	0	0	0	0	0	0	0	0	0	0	0	0	0	0	0	0	0	0	0	0	0	0	0	0	0	0	0	0	0	0	0	0	0	0	0	0
tr|A0A422NFN2|A0A422NFN2_TRYRA	tr|A0A422NFN2|A0A422NFN2_TRYRA	1016	15	14	14	>tr|A0A422NFN2|A0A422NFN2_TRYRA Uncharacterized protein (Fragment) OS=Trypanosoma rangeli OX=5698 GN=TraAM80_05404 PE=4 SV=1	1	0	0	0	1	0	0	0	0	0	0	0	1	1	0	0	2	1	0	2	0	0	0	1	0	0	0	0	0	0	0	0	0	0	0	0	0	0	0	1	0	0	1
tr|A0A422NFX4|A0A422NFX4_TRYRA;tr|A0A061IYG3|A0A061IYG3_TRYRA	tr|A0A422NFX4|A0A422NFX4_TRYRA;tr|A0A061IYG3|A0A061IYG3_TRYRA	1020	4;2	4;2	4;2	>tr|A0A422NFX4|A0A422NFX4_TRYRA Uncharacterized protein OS=Trypanosoma rangeli OX=5698 GN=TraAM80_05250 PE=4 SV=1;>tr|A0A061IYG3|A0A061IYG3_TRYRA Uncharacterized protein OS=Trypanosoma rangeli SC58 OX=429131 GN=TRSC58_05212 PE=4 SV=1	2	0	0	1	0	0	1	0	1	0	0	0	1	1	0	0	0	0	0	0	0	0	0	0	0	0	0	0	0	0	0	0	0	0	0	0	0	0	0	0	0	0	0
tr|A0A422NFX7|A0A422NFX7_TRYRA	tr|A0A422NFX7|A0A422NFX7_TRYRA	1021	14	5	4	>tr|A0A422NFX7|A0A422NFX7_TRYRA Uncharacterized protein OS=Trypanosoma rangeli OX=5698 GN=TraAM80_05242 PE=4 SV=1	1	5	6	5	2	4	7	7	8	7	5	6	5	7	4	4	4	5	5	4	7	4	7	6	7	6	5	6	5	6	4	6	6	8	6	5	6	3	4	4	4	6	7
tr|A0A422NGF5|A0A422NGF5_TRYRA	tr|A0A422NGF5|A0A422NGF5_TRYRA	1023	2	2	2	>tr|A0A422NGF5|A0A422NGF5_TRYRA Ubiquitin-like protein OS=Trypanosoma rangeli OX=5698 GN=TraAM80_05136 PE=4 SV=1	1	0	0	0	0	0	0	0	0	0	0	0	0	0	0	0	0	0	0	0	0	0	0	0	0	0	0	0	0	0	0	0	0	0	0	0	0	0	0	0	0	0	0
tr|A0A422NGI4|A0A422NGI4_TRYRA	tr|A0A422NGI4|A0A422NGI4_TRYRA	1024	12	8	8	>tr|A0A422NGI4|A0A422NGI4_TRYRA Pyruvate dehydrogenase E1 component subunit beta OS=Trypanosoma rangeli OX=5698 GN=TraAM80_05081 PE=4 SV=1	1	3	2	3	3	3	1	2	2	3	3	3	2	2	3	3	3	3	3	3	4	2	3	2	3	3	2	3	2	3	3	3	3	2	4	2	3	3	4	4	3	2	3
tr|A0A422NGL0|A0A422NGL0_TRYRA	tr|A0A422NGL0|A0A422NGL0_TRYRA	1025	21	19	19	>tr|A0A422NGL0|A0A422NGL0_TRYRA Nucleoside phosphorylase OS=Trypanosoma rangeli OX=5698 GN=TraAM80_05003 PE=4 SV=1	1	1	2	2	2	1	3	1	1	2	1	1	2	1	1	1	1	1	2	2	2	3	2	1	1	1	1	1	1	1	1	1	2	2	2	3	1	1	2	2	3	2	3
tr|A0A422NGL4|A0A422NGL4_TRYRA;tr|A0A061J1D4|A0A061J1D4_TRYRA	tr|A0A422NGL4|A0A422NGL4_TRYRA;tr|A0A061J1D4|A0A061J1D4_TRYRA	1026	3;2	3;2	3;2	>tr|A0A422NGL4|A0A422NGL4_TRYRA 3-oxo-5-alpha-steroid 4-dehydrogenase OS=Trypanosoma rangeli OX=5698 GN=TraAM80_05086 PE=4 SV=1;>tr|A0A061J1D4|A0A061J1D4_TRYRA 3-oxo-5-alpha-steroid 4-dehydrogenase OS=Trypanosoma rangeli SC58 OX=429131 GN=TRSC58_04203 PE=4	2	0	0	0	0	0	0	0	0	0	0	0	0	0	0	0	0	1	0	1	1	0	0	0	0	0	0	0	0	0	0	0	0	0	0	0	0	0	0	0	0	0	0
tr|A0A422NGM0|A0A422NGM0_TRYRA;tr|A0A061J3B7|A0A061J3B7_TRYRA	tr|A0A422NGM0|A0A422NGM0_TRYRA;tr|A0A061J3B7|A0A061J3B7_TRYRA	1027	6;3	4;1	4;1	>tr|A0A422NGM0|A0A422NGM0_TRYRA Putative ataxin-2 isoform X1 OS=Trypanosoma rangeli OX=5698 GN=TraAM80_05014 PE=4 SV=1;>tr|A0A061J3B7|A0A061J3B7_TRYRA LsmAD domain-containing protein OS=Trypanosoma rangeli SC58 OX=429131 GN=TRSC58_03461 PE=4 SV=1	2	0	1	0	0	0	1	2	1	1	1	1	2	2	0	0	1	1	1	0	0	0	1	1	2	2	1	0	0	2	1	1	2	0	0	1	2	1	0	1	0	0	0
tr|A0A422NHF2|A0A422NHF2_TRYRA;tr|A0A422NMA2|A0A422NMA2_TRYRA;tr|A0A061IY11|A0A061IY11_TRYRA	tr|A0A422NHF2|A0A422NHF2_TRYRA;tr|A0A422NMA2|A0A422NMA2_TRYRA	1031	8;4;2	8;4;2	8;4;2	>tr|A0A422NHF2|A0A422NHF2_TRYRA Mercaptopyruvate sulfurtransferase OS=Trypanosoma rangeli OX=5698 GN=TraAM80_05034 PE=4 SV=1;>tr|A0A422NMA2|A0A422NMA2_TRYRA Mercaptopyruvate sulfurtransferase (Fragment) OS=Trypanosoma rangeli OX=5698 GN=TraAM80_03952 PE=4	3	0	1	0	0	0	0	0	0	1	1	1	0	0	0	0	1	0	0	0	0	0	0	0	0	0	0	0	0	0	0	1	0	0	0	0	0	0	1	0	0	1	0
tr|A0A422NIA0|A0A422NIA0_TRYRA	tr|A0A422NIA0|A0A422NIA0_TRYRA	1035	24	12	10	>tr|A0A422NIA0|A0A422NIA0_TRYRA NADH-dependent fumarate reductase-like protein OS=Trypanosoma rangeli OX=5698 GN=TraAM80_04754 PE=4 SV=1	1	7	5	2	4	3	5	5	4	3	2	3	4	6	3	3	3	4	5	3	5	4	5	5	5	7	6	5	5	4	4	4	4	3	5	5	3	5	6	7	7	7	5
tr|A0A422NJ32|A0A422NJ32_TRYRA;tr|A0A061J8U4|A0A061J8U4_TRYRA	tr|A0A422NJ32|A0A422NJ32_TRYRA;tr|A0A061J8U4|A0A061J8U4_TRYRA	1040	5;3	3;1	3;1	>tr|A0A422NJ32|A0A422NJ32_TRYRA RNA-binding protein OS=Trypanosoma rangeli OX=5698 GN=TraAM80_04521 PE=4 SV=1;>tr|A0A061J8U4|A0A061J8U4_TRYRA RNA-binding protein OS=Trypanosoma rangeli SC58 OX=429131 GN=TRSC58_01751 PE=4 SV=1	2	1	2	2	2	2	0	0	0	2	2	2	1	1	1	1	1	0	1	1	1	1	2	1	2	1	1	2	1	0	0	1	2	1	2	1	2	1	2	2	2	2	1
tr|A0A422NJG3|A0A422NJG3_TRYRA;tr|A0A061J4X4|A0A061J4X4_TRYRA	tr|A0A422NJG3|A0A422NJG3_TRYRA	1042	11;4	10;3	10;3	>tr|A0A422NJG3|A0A422NJG3_TRYRA Short-chain dehydrogenase OS=Trypanosoma rangeli OX=5698 GN=TraAM80_04433 PE=4 SV=1	2	0	0	1	0	0	2	1	1	1	1	0	0	0	0	0	0	0	0	0	1	1	1	0	0	0	1	0	0	0	0	0	0	0	0	1	0	0	0	0	0	1	1
tr|A0A422NJG5|A0A422NJG5_TRYRA;tr|A0A061JB50|A0A061JB50_TRYRA	tr|A0A422NJG5|A0A422NJG5_TRYRA;tr|A0A061JB50|A0A061JB50_TRYRA	1044	4;2	4;2	4;2	>tr|A0A422NJG5|A0A422NJG5_TRYRA Pyridoxal phosphate homeostasis protein OS=Trypanosoma rangeli OX=5698 GN=TraAM80_04424 PE=3 SV=1;>tr|A0A061JB50|A0A061JB50_TRYRA Pyridoxal phosphate homeostasis protein OS=Trypanosoma rangeli SC58 OX=429131 GN=TRSC58_00905	2	0	0	0	0	0	0	0	0	0	0	0	1	1	0	0	0	0	0	0	0	0	0	0	0	0	0	0	1	0	0	0	0	0	0	0	0	0	0	0	0	0	0
tr|A0A422NJL4|A0A422NJL4_TRYRA;tr|A0A061J1H9|A0A061J1H9_TRYRA	tr|A0A422NJL4|A0A422NJL4_TRYRA;tr|A0A061J1H9|A0A061J1H9_TRYRA	1045	4;2	4;2	4;2	>tr|A0A422NJL4|A0A422NJL4_TRYRA Homocysteine S-methyltransferase OS=Trypanosoma rangeli OX=5698 GN=TraAM80_04410 PE=4 SV=1;>tr|A0A061J1H9|A0A061J1H9_TRYRA Homocysteine S-methyltransferase OS=Trypanosoma rangeli SC58 OX=429131 GN=TRSC58_05205 PE=4 SV=1	2	0	0	0	0	0	1	0	1	0	0	0	0	0	0	1	0	0	0	0	0	0	0	1	1	0	0	1	0	0	0	0	0	0	0	0	0	0	0	0	0	1	0
tr|A0A422NJS7|A0A422NJS7_TRYRA	tr|A0A422NJS7|A0A422NJS7_TRYRA	1047	5	5	5	>tr|A0A422NJS7|A0A422NJS7_TRYRA NUP-1 protein OS=Trypanosoma rangeli OX=5698 GN=TraAM80_04368 PE=4 SV=1	1	0	0	0	0	0	1	0	0	0	0	0	0	0	0	0	0	0	0	0	0	0	0	0	0	0	0	0	0	0	0	0	0	0	0	0	0	0	1	0	0	0	0
tr|A0A422NK32|A0A422NK32_TRYRA	tr|A0A422NK32|A0A422NK32_TRYRA	1048	8	6	4	>tr|A0A422NK32|A0A422NK32_TRYRA CTP synthase OS=Trypanosoma rangeli OX=5698 GN=TraAM80_04411 PE=3 SV=1	1	1	1	1	0	2	1	2	2	1	1	1	0	0	0	1	1	1	1	1	0	0	1	1	1	1	1	1	1	1	0	1	1	1	1	0	1	0	0	1	0	1	1
tr|A0A422NKL2|A0A422NKL2_TRYRA	tr|A0A422NKL2|A0A422NKL2_TRYRA	1051	15	4	4	>tr|A0A422NKL2|A0A422NKL2_TRYRA 14-3-3 protein OS=Trypanosoma rangeli OX=5698 GN=TraAM80_04194 PE=3 SV=1	1	11	10	11	9	11	11	8	9	9	8	9	8	8	10	10	9	5	7	8	8	7	9	8	8	9	11	9	7	11	10	9	9	10	10	8	9	8	10	9	10	10	10
tr|A0A422NKQ7|A0A422NKQ7_TRYRA;tr|A0A061J2H4|A0A061J2H4_TRYRA	tr|A0A422NKQ7|A0A422NKQ7_TRYRA;tr|A0A061J2H4|A0A061J2H4_TRYRA	1053	11;10	4;3	4;3	>tr|A0A422NKQ7|A0A422NKQ7_TRYRA Eukaryotic translation initiation factor 3 subunit I OS=Trypanosoma rangeli OX=5698 GN=TraAM80_04207 PE=3 SV=1;>tr|A0A061J2H4|A0A061J2H4_TRYRA Eukaryotic translation initiation factor 3 subunit I OS=Trypanosoma rangeli SC58	2	4	5	3	3	5	3	3	3	5	5	7	2	2	4	4	4	3	5	4	6	5	5	3	2	2	2	3	3	5	5	6	3	4	5	3	4	3	4	4	3	4	4
tr|A0A422NLD0|A0A422NLD0_TRYRA	tr|A0A422NLD0|A0A422NLD0_TRYRA	1056	14	10	3	>tr|A0A422NLD0|A0A422NLD0_TRYRA Adenylosuccinate synthetase OS=Trypanosoma rangeli OX=5698 GN=TraAM80_04141 PE=3 SV=1	1	3	5	2	3	3	0	0	1	2	4	3	4	4	4	4	4	3	3	1	4	3	3	3	2	4	3	2	3	2	2	3	2	2	2	4	4	3	3	4	4	5	3
tr|A0A422NLI7|A0A422NLI7_TRYRA	tr|A0A422NLI7|A0A422NLI7_TRYRA	1057	10	8	6	>tr|A0A422NLI7|A0A422NLI7_TRYRA Leucine--tRNA ligase OS=Trypanosoma rangeli OX=5698 GN=TraAM80_04151 PE=3 SV=1	1	0	1	1	1	1	1	1	1	1	1	1	2	1	1	1	0	0	0	0	1	1	1	1	1	2	1	1	1	1	0	0	1	2	2	1	1	2	1	1	1	0	1
tr|A0A422NLY0|A0A422NLY0_TRYRA;tr|A0A061JB73|A0A061JB73_TRYRA	tr|A0A422NLY0|A0A422NLY0_TRYRA	1058	12;4	10;3	8;1	>tr|A0A422NLY0|A0A422NLY0_TRYRA Metallo-peptidase, Clan MG, Family M24 OS=Trypanosoma rangeli OX=5698 GN=TraAM80_04012 PE=3 SV=1	2	1	0	0	0	0	0	0	0	0	1	1	2	1	0	0	0	0	0	1	1	1	1	1	1	0	1	1	1	1	1	0	2	2	1	1	1	0	1	1	0	1	1
tr|A0A422NM05|A0A422NM05_TRYRA	tr|A0A422NM05|A0A422NM05_TRYRA	1060	11	3	3	>tr|A0A422NM05|A0A422NM05_TRYRA Fibrillarin OS=Trypanosoma rangeli OX=5698 GN=TraAM80_03930 PE=3 SV=1	1	4	4	2	1	2	7	4	6	5	6	5	5	5	4	4	4	2	5	4	4	5	5	3	4	5	5	4	5	6	6	4	3	3	4	4	5	4	4	5	4	5	2
tr|A0A422NMD1|A0A422NMD1_TRYRA;tr|A0A061J381|A0A061J381_TRYRA	tr|A0A422NMD1|A0A422NMD1_TRYRA;tr|A0A061J381|A0A061J381_TRYRA	1062	7;6	6;5	6;5	>tr|A0A422NMD1|A0A422NMD1_TRYRA Putative kinesin-like protein OS=Trypanosoma rangeli OX=5698 GN=TraAM80_03855 PE=3 SV=1;>tr|A0A061J381|A0A061J381_TRYRA Kinesin-like protein OS=Trypanosoma rangeli SC58 OX=429131 GN=TRSC58_02382 PE=3 SV=1	2	0	0	0	1	0	0	0	0	0	0	0	1	1	0	0	0	0	0	0	1	0	0	0	0	0	0	0	0	0	0	0	0	1	0	0	0	0	0	0	1	0	0
tr|A0A422NMD4|A0A422NMD4_TRYRA	tr|A0A422NMD4|A0A422NMD4_TRYRA	1063	8	7	7	>tr|A0A422NMD4|A0A422NMD4_TRYRA Uncharacterized protein OS=Trypanosoma rangeli OX=5698 GN=TraAM80_03821 PE=4 SV=1	1	1	1	1	0	1	0	0	0	1	1	1	1	0	1	1	1	0	1	1	1	1	1	1	1	1	1	1	1	1	1	1	1	1	1	1	1	1	1	1	1	1	1
tr|A0A422NMP7|A0A422NMP7_TRYRA	tr|A0A422NMP7|A0A422NMP7_TRYRA	1065	9	9	9	>tr|A0A422NMP7|A0A422NMP7_TRYRA Diagnostic antigen OS=Trypanosoma rangeli OX=5698 GN=TraAM80_03693 PE=4 SV=1	1	0	0	0	0	0	0	0	0	0	0	0	0	0	0	0	0	0	0	0	0	0	0	0	0	0	0	0	0	0	0	0	0	0	0	0	0	0	0	0	0	0	0
tr|A0A422NMV1|A0A422NMV1_TRYRA;tr|A0A061J3N9|A0A061J3N9_TRYRA	tr|A0A422NMV1|A0A422NMV1_TRYRA;tr|A0A061J3N9|A0A061J3N9_TRYRA	1067	21;13	11;4	11;4	>tr|A0A422NMV1|A0A422NMV1_TRYRA Glycosomal malate dehydrogenase OS=Trypanosoma rangeli OX=5698 GN=TraAM80_03651 PE=3 SV=1;>tr|A0A061J3N9|A0A061J3N9_TRYRA Glycosomal malate dehydrogenase OS=Trypanosoma rangeli SC58 OX=429131 GN=TRSC58_03342 PE=3 SV=1	2	4	3	2	3	4	5	4	5	7	6	7	2	1	4	3	4	3	4	4	5	7	5	3	5	5	5	4	3	6	5	5	7	7	5	6	5	7	3	2	3	8	5
tr|A0A422NMW0|A0A422NMW0_TRYRA;tr|A0A061IZ22|A0A061IZ22_TRYRA	tr|A0A422NMW0|A0A422NMW0_TRYRA;tr|A0A061IZ22|A0A061IZ22_TRYRA	1068	7;4	6;3	6;3	>tr|A0A422NMW0|A0A422NMW0_TRYRA CYTH domain-containing protein OS=Trypanosoma rangeli OX=5698 GN=TraAM80_03661 PE=4 SV=1;>tr|A0A061IZ22|A0A061IZ22_TRYRA CYTH domain-containing protein OS=Trypanosoma rangeli SC58 OX=429131 GN=TRSC58_05251 PE=4 SV=1	2	0	1	1	1	1	0	0	0	0	1	0	0	0	0	0	0	0	0	1	0	0	0	0	0	0	0	1	1	0	0	1	0	1	0	1	0	0	1	1	1	0	0
tr|A0A422NNY9|A0A422NNY9_TRYRA	tr|A0A422NNY9|A0A422NNY9_TRYRA	1073	11	4	3	>tr|A0A422NNY9|A0A422NNY9_TRYRA Regulatory subunit of protein kinase A OS=Trypanosoma rangeli OX=5698 GN=TraAM80_03505 PE=4 SV=1	1	3	3	3	3	3	3	1	2	3	4	3	5	4	3	2	3	2	4	4	4	4	3	2	3	2	2	3	2	3	3	3	4	5	4	2	2	3	3	3	2	4	4
tr|A0A422NPQ5|A0A422NPQ5_TRYRA	tr|A0A422NPQ5|A0A422NPQ5_TRYRA	1077	10	8	3	>tr|A0A422NPQ5|A0A422NPQ5_TRYRA Putative voltage-dependent anion-selective channel OS=Trypanosoma rangeli OX=5698 GN=TraAM80_03338 PE=4 SV=1	1	2	2	2	2	2	0	0	0	2	2	2	0	0	2	2	2	2	2	2	2	2	2	2	2	2	2	2	2	2	2	2	2	1	2	2	2	2	2	2	2	2	2
tr|A0A422NPT0|A0A422NPT0_TRYRA	tr|A0A422NPT0|A0A422NPT0_TRYRA	1079	14	10	4	>tr|A0A422NPT0|A0A422NPT0_TRYRA Pyruvate kinase OS=Trypanosoma rangeli OX=5698 GN=TraAM80_03354 PE=3 SV=1	1	2	2	3	3	3	1	0	2	3	3	3	1	0	3	2	4	2	2	1	1	2	1	4	3	3	2	1	3	2	3	3	3	2	2	3	3	3	1	1	1	2	1
tr|A0A422NPX8|A0A422NPX8_TRYRA;tr|A0A061J973|A0A061J973_TRYRA	tr|A0A422NPX8|A0A422NPX8_TRYRA;tr|A0A061J973|A0A061J973_TRYRA	1080	7;4	4;1	4;1	>tr|A0A422NPX8|A0A422NPX8_TRYRA Protein transport protein sec13 OS=Trypanosoma rangeli OX=5698 GN=TraAM80_03352 PE=3 SV=1;>tr|A0A061J973|A0A061J973_TRYRA Protein transport protein sec13 OS=Trypanosoma rangeli SC58 OX=429131 GN=TRSC58_02433 PE=3 SV=1	2	2	2	2	1	0	1	1	2	0	2	2	1	1	3	1	0	1	0	2	1	1	1	1	1	2	3	1	2	1	1	0	2	1	2	2	2	0	1	2	2	1	2
tr|A0A422NPY2|A0A422NPY2_TRYRA	tr|A0A422NPY2|A0A422NPY2_TRYRA	1081	4	4	4	>tr|A0A422NPY2|A0A422NPY2_TRYRA Nucleolar RNA-binding protein OS=Trypanosoma rangeli OX=5698 GN=TraAM80_03287 PE=4 SV=1	1	0	0	0	0	0	0	0	0	0	0	0	0	0	0	0	0	0	0	0	0	0	0	0	0	0	0	0	0	0	0	0	0	0	0	0	0	0	0	0	0	0	0
tr|A0A422NQH3|A0A422NQH3_TRYRA;tr|A0A061IZX6|A0A061IZX6_TRYRA;tr|A0A061IS99|A0A061IS99_TRYRA	tr|A0A422NQH3|A0A422NQH3_TRYRA	1084	15;7;6	15;7;6	15;7;6	>tr|A0A422NQH3|A0A422NQH3_TRYRA Putative fatty acyl CoA syntetase 1 OS=Trypanosoma rangeli OX=5698 GN=TraAM80_03174 PE=4 SV=1	3	0	0	0	0	0	0	0	0	0	0	0	0	0	0	0	0	0	0	0	0	0	0	0	0	0	0	0	0	0	0	0	1	1	0	0	0	0	0	0	0	0	0
tr|A0A422NQH8|A0A422NQH8_TRYRA;tr|A0A3S5IRM7|A0A3S5IRM7_TRYRA;tr|A0A061IXL7|A0A061IXL7_TRYRA	tr|A0A422NQH8|A0A422NQH8_TRYRA;tr|A0A3S5IRM7|A0A3S5IRM7_TRYRA	1085	3;2;1	3;2;1	3;2;1	>tr|A0A422NQH8|A0A422NQH8_TRYRA 40S ribosomal protein S21 (Fragment) OS=Trypanosoma rangeli OX=5698 GN=TraAM80_03213 PE=4 SV=1;>tr|A0A3S5IRM7|A0A3S5IRM7_TRYRA 40S ribosomal protein S21 (Fragment) OS=Trypanosoma rangeli OX=5698 GN=TraAM80_03212 PE=4 SV=1	3	0	0	0	0	0	0	0	0	0	0	0	1	1	0	0	0	0	0	0	0	0	0	0	0	0	0	0	0	0	0	0	0	0	0	0	0	0	0	0	0	0	0
tr|A0A422NQJ5|A0A422NQJ5_TRYRA	tr|A0A422NQJ5|A0A422NQJ5_TRYRA	1086	6	6	6	>tr|A0A422NQJ5|A0A422NQJ5_TRYRA Uncharacterized protein OS=Trypanosoma rangeli OX=5698 GN=TraAM80_03206 PE=4 SV=1	1	0	1	1	0	0	0	1	0	1	1	1	0	1	0	0	0	1	1	1	0	1	1	0	0	0	0	0	0	0	0	0	0	1	0	0	0	1	0	0	1	1	0
tr|A0A422NQN5|A0A422NQN5_TRYRA;tr|A0A061IXK5|A0A061IXK5_TRYRA	tr|A0A422NQN5|A0A422NQN5_TRYRA;tr|A0A061IXK5|A0A061IXK5_TRYRA	1087	13;9	8;4	8;4	>tr|A0A422NQN5|A0A422NQN5_TRYRA Multifunctional fusion protein OS=Trypanosoma rangeli OX=5698 GN=TraAM80_03170 PE=3 SV=1;>tr|A0A061IXK5|A0A061IXK5_TRYRA Multifunctional fusion protein OS=Trypanosoma rangeli SC58 OX=429131 GN=TRSC58_05489 PE=3 SV=1	2	4	5	4	4	4	1	1	2	5	5	4	5	3	6	4	5	5	5	4	2	3	2	3	3	3	4	5	5	4	6	4	4	4	4	4	4	5	4	5	5	6	5
tr|A0A422NR38|A0A422NR38_TRYRA;tr|A0A061J727|A0A061J727_TRYRA	tr|A0A422NR38|A0A422NR38_TRYRA;tr|A0A061J727|A0A061J727_TRYRA	1088	5;3	5;3	4;3	>tr|A0A422NR38|A0A422NR38_TRYRA Putative dihydroxyacetone kinase 1-like OS=Trypanosoma rangeli OX=5698 GN=TraAM80_03059 PE=4 SV=1;>tr|A0A061J727|A0A061J727_TRYRA Dihydroxyacetone kinase 1 OS=Trypanosoma rangeli SC58 OX=429131 GN=TRSC58_01006 PE=4 SV=1	2	0	0	0	0	0	1	0	0	0	0	0	1	1	0	0	0	0	0	0	0	0	0	1	0	0	0	0	0	1	0	0	0	0	0	1	1	0	0	0	0	1	0
tr|A0A422NRG2|A0A422NRG2_TRYRA;tr|A0A061IWH0|A0A061IWH0_TRYRA	tr|A0A422NRG2|A0A422NRG2_TRYRA;tr|A0A061IWH0|A0A061IWH0_TRYRA	1090	3;2	3;2	3;2	>tr|A0A422NRG2|A0A422NRG2_TRYRA Alanyl-tRNA synthetase OS=Trypanosoma rangeli OX=5698 GN=TraAM80_02965 PE=4 SV=1;>tr|A0A061IWH0|A0A061IWH0_TRYRA AA_TRNA_LIGASE_II_ALA domain-containing protein OS=Trypanosoma rangeli SC58 OX=429131 GN=TRSC58_05304 PE=4 SV=1	2	0	0	0	0	0	0	0	0	0	0	0	0	0	0	0	0	0	0	0	0	0	0	0	1	0	0	0	0	0	0	0	0	0	0	0	0	0	0	0	0	0	0
tr|A0A422NRH4|A0A422NRH4_TRYRA;tr|A0A061JCZ3|A0A061JCZ3_TRYRA	tr|A0A422NRH4|A0A422NRH4_TRYRA	1091	18;3	18;3	18;3	>tr|A0A422NRH4|A0A422NRH4_TRYRA Inositol-1-monophosphatase OS=Trypanosoma rangeli OX=5698 GN=TraAM80_02941 PE=3 SV=1	2	0	0	0	0	0	1	0	0	0	0	0	0	0	0	1	0	0	0	0	0	0	0	0	0	0	1	0	0	0	0	0	0	0	0	0	0	0	0	0	0	0	1
tr|A0A422NRN0|A0A422NRN0_TRYRA	tr|A0A422NRN0|A0A422NRN0_TRYRA	1094	13	3	3	>tr|A0A422NRN0|A0A422NRN0_TRYRA ADP-ribosylation factor 3 OS=Trypanosoma rangeli OX=5698 GN=TraAM80_02875 PE=3 SV=1	1	6	6	5	4	5	5	5	5	6	6	7	6	5	6	6	7	6	5	5	7	7	5	5	5	6	5	4	3	5	6	6	6	5	5	6	6	5	5	5	5	6	5
tr|A0A422NRN3|A0A422NRN3_TRYRA	tr|A0A422NRN3|A0A422NRN3_TRYRA	1095	8	5	5	>tr|A0A422NRN3|A0A422NRN3_TRYRA Putative lanosterol 14-alpha-demethylase OS=Trypanosoma rangeli OX=5698 GN=TraAM80_02991 PE=3 SV=1	1	2	4	3	2	3	1	2	1	3	3	3	2	1	4	4	3	2	3	4	3	4	3	4	2	4	2	3	2	3	4	4	4	3	4	3	3	3	3	4	4	4	3
tr|A0A422NS06|A0A422NS06_TRYRA;tr|A0A061IU69|A0A061IU69_TRYRA;tr|A0A3R7MUB0|A0A3R7MUB0_TRYRA;tr|A0A3R7RDG2|A0A3R7RDG2_TRYRA	tr|A0A422NS06|A0A422NS06_TRYRA;tr|A0A061IU69|A0A061IU69_TRYRA	1097	30;21;3;3	9;2;2;2	4;0;1;1	>tr|A0A422NS06|A0A422NS06_TRYRA Putative ribosomal protein L3 OS=Trypanosoma rangeli OX=5698 GN=TraAM80_02804 PE=3 SV=1;>tr|A0A061IU69|A0A061IU69_TRYRA Ribosomal protein L3 (Fragment) OS=Trypanosoma rangeli SC58 OX=429131 GN=TRSC58_06171 PE=3 SV=1	4	14	17	15	12	15	16	14	14	15	17	16	14	14	14	16	16	14	15	15	13	14	14	15	13	12	14	14	17	17	15	14	14	13	12	16	15	16	14	13	14	14	16
tr|A0A422NS77|A0A422NS77_TRYRA	tr|A0A422NS77|A0A422NS77_TRYRA	1098	5	5	3	>tr|A0A422NS77|A0A422NS77_TRYRA Protein phosphatase 2C OS=Trypanosoma rangeli OX=5698 GN=TraAM80_02933 PE=4 SV=1	1	0	0	0	0	0	1	0	0	0	0	0	1	0	0	0	0	0	0	0	0	0	0	0	0	0	0	0	0	0	0	0	0	0	0	0	0	0	0	0	0	0	0
tr|A0A422NSG2|A0A422NSG2_TRYRA;tr|A0A061ITC8|A0A061ITC8_TRYRA;tr|A0A061J0D4|A0A061J0D4_TRYRA;tr|A0A061IWE3|A0A061IWE3_TRYRA	tr|A0A422NSG2|A0A422NSG2_TRYRA	1100	3;1;1;1	3;1;1;1	2;0;0;0	>tr|A0A422NSG2|A0A422NSG2_TRYRA Kinetoplast DNA-associated protein OS=Trypanosoma rangeli OX=5698 GN=TraAM80_02868 PE=4 SV=1	4	0	0	0	0	0	0	0	0	0	0	0	0	0	0	0	0	0	0	0	0	0	1	0	0	0	1	0	0	0	0	0	0	0	0	0	0	0	0	0	0	0	1
tr|A0A422NSQ8|A0A422NSQ8_TRYRA;tr|A0A061IU56|A0A061IU56_TRYRA	tr|A0A422NSQ8|A0A422NSQ8_TRYRA;tr|A0A061IU56|A0A061IU56_TRYRA	1101	7;5	6;4	6;4	>tr|A0A422NSQ8|A0A422NSQ8_TRYRA 2-oxoisovalerate dehydrogenase subunit alpha OS=Trypanosoma rangeli OX=5698 GN=TraAM80_02711 PE=3 SV=1;>tr|A0A061IU56|A0A061IU56_TRYRA 2-oxoisovalerate dehydrogenase subunit alpha OS=Trypanosoma rangeli SC58 OX=429131 GN=TRS	2	0	1	1	0	0	0	0	0	0	0	0	0	0	1	1	1	1	0	0	1	1	1	0	1	1	1	1	0	1	1	1	0	0	0	1	0	1	1	1	1	1	0
tr|A0A422NTG2|A0A422NTG2_TRYRA	tr|A0A422NTG2|A0A422NTG2_TRYRA	1103	6	6	6	>tr|A0A422NTG2|A0A422NTG2_TRYRA Uncharacterized protein OS=Trypanosoma rangeli OX=5698 GN=TraAM80_02533 PE=4 SV=1	1	0	0	0	0	0	0	0	0	0	0	0	0	0	0	0	0	0	0	0	0	0	0	0	0	0	0	0	0	0	0	0	0	0	0	0	0	0	0	0	0	0	0
tr|A0A422NTI5|A0A422NTI5_TRYRA;tr|A0A061IXK2|A0A061IXK2_TRYRA	tr|A0A422NTI5|A0A422NTI5_TRYRA;tr|A0A061IXK2|A0A061IXK2_TRYRA	1105	3;2	3;2	3;2	>tr|A0A422NTI5|A0A422NTI5_TRYRA Putative ATP-dependent RNA helicase (Fragment) OS=Trypanosoma rangeli OX=5698 GN=TraAM80_02582 PE=4 SV=1;>tr|A0A061IXK2|A0A061IXK2_TRYRA Nucleoporin OS=Trypanosoma rangeli SC58 OX=429131 GN=TRSC58_06586 PE=4 SV=1	2	0	0	0	0	0	0	0	0	1	0	0	0	1	0	0	0	0	0	0	0	0	0	0	0	0	0	0	0	0	0	0	0	0	0	0	0	0	0	0	0	0	0
tr|A0A422NTM4|A0A422NTM4_TRYRA;tr|A0A061ISS5|A0A061ISS5_TRYRA;tr|A0A061IS29|A0A061IS29_TRYRA;tr|A0A422NTL2|A0A422NTL2_TRYRA;tr|A0A061J9A4|A0A061J9A4_TRYRA	tr|A0A422NTM4|A0A422NTM4_TRYRA	1107	16;7;7;5;4	13;4;4;5;2	7;0;0;4;0	>tr|A0A422NTM4|A0A422NTM4_TRYRA Putative N-acyl-L-amino acid amidohydrolase OS=Trypanosoma rangeli OX=5698 GN=TraAM80_02560 PE=4 SV=1	5	3	2	2	1	2	2	1	1	2	1	2	2	1	1	1	2	2	2	3	3	2	2	2	2	2	1	2	1	2	2	3	1	3	1	1	1	2	2	2	2	2	2
tr|A0A422NTS7|A0A422NTS7_TRYRA	tr|A0A422NTS7|A0A422NTS7_TRYRA	1109	16	5	5	>tr|A0A422NTS7|A0A422NTS7_TRYRA Calcium-transporting ATPase OS=Trypanosoma rangeli OX=5698 GN=TraAM80_02491 PE=3 SV=1	1	7	8	8	7	7	6	6	3	8	7	6	5	5	8	8	7	8	7	6	6	9	5	6	9	9	7	8	6	6	6	7	8	8	6	6	7	8	7	8	8	7	6
tr|A0A422NUY4|A0A422NUY4_TRYRA;tr|A0A061J983|A0A061J983_TRYRA	tr|A0A422NUY4|A0A422NUY4_TRYRA;tr|A0A061J983|A0A061J983_TRYRA	1111	10;8	4;3	4;3	>tr|A0A422NUY4|A0A422NUY4_TRYRA Transcription factor-like protein OS=Trypanosoma rangeli OX=5698 GN=TraAM80_02303 PE=4 SV=1;>tr|A0A061J983|A0A061J983_TRYRA Uncharacterized protein OS=Trypanosoma rangeli SC58 OX=429131 GN=TRSC58_00257 PE=4 SV=1	2	2	3	2	4	4	3	3	4	1	1	0	2	4	4	3	3	2	1	3	4	2	3	5	2	3	3	3	3	2	1	2	4	1	3	4	4	2	1	1	2	4	4
tr|A0A422NV63|A0A422NV63_TRYRA;tr|A0A061JBE5|A0A061JBE5_TRYRA	tr|A0A422NV63|A0A422NV63_TRYRA	1113	3;1	2;0	2;0	>tr|A0A422NV63|A0A422NV63_TRYRA Prefoldin subunit 2 OS=Trypanosoma rangeli OX=5698 GN=TraAM80_02216 PE=4 SV=1	2	1	0	0	0	0	1	0	1	1	1	1	1	1	0	0	0	0	0	1	2	1	1	1	1	1	1	1	0	1	1	1	1	0	1	0	0	1	1	1	0	1	1
tr|A0A422NVD4|A0A422NVD4_TRYRA;tr|A0A3S5IQF5|A0A3S5IQF5_TRYRA	tr|A0A422NVD4|A0A422NVD4_TRYRA	1115	4;1	4;1	3;0	>tr|A0A422NVD4|A0A422NVD4_TRYRA Adenine phosphoribosyltransferase OS=Trypanosoma rangeli OX=5698 GN=TraAM80_02141 PE=4 SV=1	2	0	0	0	0	0	1	0	1	0	0	0	1	0	0	0	0	0	0	0	0	0	0	0	1	0	0	0	0	0	0	0	0	0	0	0	0	0	0	0	0	0	0
tr|A0A422NW95|A0A422NW95_TRYRA	tr|A0A422NW95|A0A422NW95_TRYRA	1120	26	8	2	>tr|A0A422NW95|A0A422NW95_TRYRA T-complex protein 1 subunit delta OS=Trypanosoma rangeli OX=5698 GN=TraAM80_01906 PE=3 SV=1	1	15	15	13	13	16	9	12	10	17	13	12	10	13	16	14	16	12	15	15	15	13	14	11	15	16	13	14	11	14	12	15	13	14	12	14	16	15	13	14	14	16	13
tr|A0A422NWH3|A0A422NWH3_TRYRA	tr|A0A422NWH3|A0A422NWH3_TRYRA	1121	4	2	2	>tr|A0A422NWH3|A0A422NWH3_TRYRA Diphosphomevalonate decarboxylase OS=Trypanosoma rangeli OX=5698 GN=TraAM80_01865 PE=3 SV=1	1	1	1	0	1	0	1	1	1	3	2	1	1	1	1	1	1	1	1	0	1	1	1	0	1	1	1	1	1	1	1	1	2	2	2	1	1	1	1	1	1	1	1
tr|A0A422NWQ6|A0A422NWQ6_TRYRA	tr|A0A422NWQ6|A0A422NWQ6_TRYRA	1123	7	7	5	>tr|A0A422NWQ6|A0A422NWQ6_TRYRA Mucin-associated surface protein (MASP) OS=Trypanosoma rangeli OX=5698 GN=TraAM80_01892 PE=4 SV=1	1	2	2	1	0	0	0	0	0	2	1	0	1	0	0	1	1	1	1	0	1	0	0	0	1	1	0	0	0	0	1	1	2	1	1	1	0	1	1	1	1	1	1
tr|A0A422NX20|A0A422NX20_TRYRA	tr|A0A422NX20|A0A422NX20_TRYRA	1126	11	1	0	>tr|A0A422NX20|A0A422NX20_TRYRA Leishmanolysin-like peptidase (Fragment) OS=Trypanosoma rangeli OX=5698 GN=TraAM80_01820 PE=3 SV=1	1	0	0	1	1	1	0	0	0	0	0	0	1	0	1	1	1	0	0	0	0	0	0	1	1	0	1	0	0	0	0	0	0	0	0	0	1	0	1	1	0	0	0
tr|A0A422NXB3|A0A422NXB3_TRYRA;tr|A0A061JAM1|A0A061JAM1_TRYRA	tr|A0A422NXB3|A0A422NXB3_TRYRA;tr|A0A061JAM1|A0A061JAM1_TRYRA	1128	6;3	5;2	5;2	>tr|A0A422NXB3|A0A422NXB3_TRYRA Protein G4 OS=Trypanosoma rangeli OX=5698 GN=TraAM80_01780 PE=4 SV=1;>tr|A0A061JAM1|A0A061JAM1_TRYRA Uncharacterized protein OS=Trypanosoma rangeli SC58 OX=429131 GN=TRSC58_00292 PE=4 SV=1	2	0	0	0	0	0	2	2	1	0	0	0	1	0	0	0	0	1	1	1	1	1	1	0	0	0	0	0	0	0	0	1	1	0	0	0	0	0	0	0	0	1	1
tr|A0A422NYD5|A0A422NYD5_TRYRA;tr|A0A061IUP8|A0A061IUP8_TRYRA;tr|A0A061IY35|A0A061IY35_TRYRA	tr|A0A422NYD5|A0A422NYD5_TRYRA;tr|A0A061IUP8|A0A061IUP8_TRYRA;tr|A0A061IY35|A0A061IY35_TRYRA	1134	7;6;6	2;1;1	2;1;1	>tr|A0A422NYD5|A0A422NYD5_TRYRA Putative nucleolar RNA helicase II OS=Trypanosoma rangeli OX=5698 GN=TraAM80_01544 PE=4 SV=1;>tr|A0A061IUP8|A0A061IUP8_TRYRA Nucleolar RNA helicase II OS=Trypanosoma rangeli SC58 OX=429131 GN=TRSC58_06528 PE=4 SV=1;>tr|A0A06	3	3	2	3	1	5	0	1	0	5	4	5	0	1	2	3	4	3	3	5	1	2	2	3	4	2	3	3	4	3	4	3	2	3	3	5	5	4	3	4	3	5	4
tr|A0A422NYM7|A0A422NYM7_TRYRA;tr|A0A061JBP8|A0A061JBP8_TRYRA	tr|A0A422NYM7|A0A422NYM7_TRYRA	1136	27;7	24;4	21;4	>tr|A0A422NYM7|A0A422NYM7_TRYRA Delta-1-pyrroline-5-carboxylate synthase OS=Trypanosoma rangeli OX=5698 GN=TraAM80_01483 PE=3 SV=1	2	2	3	1	2	1	1	1	0	2	2	3	2	2	1	1	1	3	2	2	2	2	2	1	3	2	1	1	1	2	3	2	1	1	0	2	1	3	3	3	3	2	2
tr|A0A422NZM9|A0A422NZM9_TRYRA	tr|A0A422NZM9|A0A422NZM9_TRYRA	1138	4	4	4	>tr|A0A422NZM9|A0A422NZM9_TRYRA Uncharacterized protein OS=Trypanosoma rangeli OX=5698 GN=TraAM80_01269 PE=4 SV=1	1	0	0	0	0	0	0	0	0	0	0	0	0	0	0	0	0	0	0	0	0	0	0	0	0	0	0	0	0	0	0	0	0	0	0	0	0	0	0	0	0	0	0
tr|A0A422NZU0|A0A422NZU0_TRYRA	tr|A0A422NZU0|A0A422NZU0_TRYRA	1140	2	2	2	>tr|A0A422NZU0|A0A422NZU0_TRYRA ATP binding protein-like protein OS=Trypanosoma rangeli OX=5698 GN=TraAM80_01244 PE=4 SV=1	1	0	0	0	0	0	0	0	0	0	0	0	0	0	0	0	0	0	0	0	0	0	0	0	1	0	0	0	0	0	0	0	0	0	0	0	0	0	0	0	0	0	0
tr|A0A422P032|A0A422P032_TRYRA;tr|A0A061JBQ9|A0A061JBQ9_TRYRA	tr|A0A422P032|A0A422P032_TRYRA;tr|A0A061JBQ9|A0A061JBQ9_TRYRA	1141	2;1	2;1	2;1	>tr|A0A422P032|A0A422P032_TRYRA Putative ATP-dependent RNA helicase OS=Trypanosoma rangeli OX=5698 GN=TraAM80_01195 PE=4 SV=1;>tr|A0A061JBQ9|A0A061JBQ9_TRYRA ATP-dependent RNA helicase OS=Trypanosoma rangeli SC58 OX=429131 GN=TRSC58_01565 PE=4 SV=1	2	0	0	0	0	0	0	0	0	0	0	0	0	0	0	0	0	0	0	0	0	0	0	0	0	0	0	0	0	0	0	0	0	0	0	0	0	0	0	0	0	0	0
tr|A0A422P039|A0A422P039_TRYRA	tr|A0A422P039|A0A422P039_TRYRA	1142	16	16	16	>tr|A0A422P039|A0A422P039_TRYRA Putative OSM3-like kinesin OS=Trypanosoma rangeli OX=5698 GN=TraAM80_01079 PE=4 SV=1	1	0	0	0	1	0	0	0	0	0	0	0	0	0	0	2	0	1	0	1	0	1	1	1	0	0	0	0	0	0	0	1	1	1	0	0	0	1	0	1	1	1	0
tr|A0A422P042|A0A422P042_TRYRA;tr|A0A061J1J7|A0A061J1J7_TRYRA	tr|A0A422P042|A0A422P042_TRYRA	1143	27;9	22;4	22;4	>tr|A0A422P042|A0A422P042_TRYRA Putative DNA topoisomerase II OS=Trypanosoma rangeli OX=5698 GN=TraAM80_01067 PE=4 SV=1	2	3	3	4	3	2	1	1	2	4	2	4	3	3	2	1	2	3	3	3	2	4	2	4	5	4	2	2	2	4	3	4	2	1	2	5	4	1	6	5	5	3	5
tr|A0A422P0U9|A0A422P0U9_TRYRA;tr|A0A061IXM4|A0A061IXM4_TRYRA	tr|A0A422P0U9|A0A422P0U9_TRYRA;tr|A0A061IXM4|A0A061IXM4_TRYRA	1148	10;6	6;2	6;2	>tr|A0A422P0U9|A0A422P0U9_TRYRA Putative glutamyl-tRNA synthetase OS=Trypanosoma rangeli OX=5698 GN=TraAM80_00974 PE=3 SV=1;>tr|A0A061IXM4|A0A061IXM4_TRYRA Glutamyl-tRNA synthetase OS=Trypanosoma rangeli SC58 OX=429131 GN=TRSC58_04403 PE=3 SV=1	2	2	2	3	1	0	2	1	1	4	3	1	1	1	0	3	3	4	3	2	2	3	0	2	3	2	0	3	1	4	4	3	1	1	0	3	2	1	1	1	2	3	1
tr|A0A422P127|A0A422P127_TRYRA;tr|A0A061IY91|A0A061IY91_TRYRA	tr|A0A422P127|A0A422P127_TRYRA;tr|A0A061IY91|A0A061IY91_TRYRA	1151	2;1	2;1	2;1	>tr|A0A422P127|A0A422P127_TRYRA Structure-specific recognition protein 1 OS=Trypanosoma rangeli OX=5698 GN=TraAM80_01002 PE=4 SV=1;>tr|A0A061IY91|A0A061IY91_TRYRA Rtt106 domain-containing protein OS=Trypanosoma rangeli SC58 OX=429131 GN=TRSC58_04216 PE=4 S	2	0	0	0	0	0	0	0	0	0	0	0	0	0	0	0	0	0	0	0	0	0	0	0	0	0	0	0	0	0	0	0	0	0	0	0	0	0	0	0	0	0	0
tr|A0A422P146|A0A422P146_TRYRA;tr|A0A061JDM1|A0A061JDM1_TRYRA	tr|A0A422P146|A0A422P146_TRYRA	1152	5;2	3;1	3;1	>tr|A0A422P146|A0A422P146_TRYRA Proteasome subunit alpha type OS=Trypanosoma rangeli OX=5698 GN=TraAM80_00896 PE=3 SV=1	2	1	1	1	1	1	1	0	0	1	1	0	1	1	1	1	1	1	0	0	2	2	1	2	2	2	0	1	1	1	1	1	1	0	2	1	0	1	2	1	2	2	1
tr|A0A422P159|A0A422P159_TRYRA	tr|A0A422P159|A0A422P159_TRYRA	1153	7	7	7	>tr|A0A422P159|A0A422P159_TRYRA TPR Domain containing protein OS=Trypanosoma rangeli OX=5698 GN=TraAM80_00893 PE=4 SV=1	1	0	0	1	0	1	0	0	0	0	1	0	0	0	0	0	0	0	1	1	0	0	0	0	1	1	1	0	1	0	0	0	0	0	0	1	1	0	0	0	1	0	0
tr|A0A422P185|A0A422P185_TRYRA	tr|A0A422P185|A0A422P185_TRYRA	1154	7	3	1	>tr|A0A422P185|A0A422P185_TRYRA Cyclophilin OS=Trypanosoma rangeli OX=5698 GN=TraAM80_00905 PE=4 SV=1	1	1	1	2	1	2	0	0	0	2	4	2	2	1	2	2	2	2	2	3	2	2	0	2	3	3	0	1	0	2	2	1	1	2	2	1	3	3	4	4	3	1	1
tr|A0A422P1Z6|A0A422P1Z6_TRYRA;tr|A0A061JEK6|A0A061JEK6_TRYRA	tr|A0A422P1Z6|A0A422P1Z6_TRYRA;tr|A0A061JEK6|A0A061JEK6_TRYRA	1160	13;7	9;3	9;3	>tr|A0A422P1Z6|A0A422P1Z6_TRYRA UTP--glucose-1-phosphate uridylyltransferase OS=Trypanosoma rangeli OX=5698 GN=TraAM80_00788 PE=3 SV=1;>tr|A0A061JEK6|A0A061JEK6_TRYRA UTP--glucose-1-phosphate uridylyltransferase OS=Trypanosoma rangeli SC58 OX=429131 GN=TRS	2	2	0	2	3	1	0	0	0	0	0	1	1	0	2	3	2	1	3	0	3	2	2	1	1	1	4	2	0	1	2	2	2	0	2	1	0	1	2	3	2	1	0
tr|A0A422P276|A0A422P276_TRYRA	tr|A0A422P276|A0A422P276_TRYRA	1161	2	2	2	>tr|A0A422P276|A0A422P276_TRYRA Ubiquitin-like protein OS=Trypanosoma rangeli OX=5698 GN=TraAM80_00667 PE=4 SV=1	1	0	0	0	1	0	0	0	1	0	0	0	0	0	0	0	0	0	0	0	0	0	0	0	0	0	1	1	0	0	0	0	0	0	0	0	1	0	0	0	1	0	0
tr|A0A422P284|A0A422P284_TRYRA;tr|A0A061IUS5|A0A061IUS5_TRYRA	tr|A0A422P284|A0A422P284_TRYRA	1162	5;2	5;2	5;2	>tr|A0A422P284|A0A422P284_TRYRA Small subunit ribosomal protein S27Ae OS=Trypanosoma rangeli OX=5698 GN=TraAM80_00661 PE=4 SV=1	2	0	0	0	0	0	0	0	0	0	0	0	1	0	0	0	0	0	0	0	0	0	0	0	0	0	0	0	0	0	0	0	0	0	0	0	0	0	0	0	0	0	0
tr|A0A422P2Q0|A0A422P2Q0_TRYRA	tr|A0A422P2Q0|A0A422P2Q0_TRYRA	1163	2	2	2	>tr|A0A422P2Q0|A0A422P2Q0_TRYRA Heat shock factor binding protein 1 OS=Trypanosoma rangeli OX=5698 GN=TraAM80_00558 PE=4 SV=1	1	0	0	0	0	0	0	0	0	0	0	0	0	0	0	0	0	0	0	0	0	0	0	1	0	0	0	0	0	0	0	0	0	0	0	0	0	0	0	0	0	0	0
tr|A0A422P329|A0A422P329_TRYRA	tr|A0A422P329|A0A422P329_TRYRA	1164	6	6	6	>tr|A0A422P329|A0A422P329_TRYRA Kinetoplast DNA-associated protein OS=Trypanosoma rangeli OX=5698 GN=TraAM80_00539 PE=4 SV=1	1	0	0	0	0	0	1	1	1	2	1	1	1	1	1	0	0	0	0	0	0	1	1	0	0	0	0	1	0	0	0	0	0	0	0	0	0	0	1	1	2	0	0
tr|A0A422P3A2|A0A422P3A2_TRYRA	tr|A0A422P3A2|A0A422P3A2_TRYRA	1165	9	4	1	>tr|A0A422P3A2|A0A422P3A2_TRYRA RNA-binding protein OS=Trypanosoma rangeli OX=5698 GN=TraAM80_00483 PE=4 SV=1	1	5	3	3	1	4	4	3	2	4	3	4	2	1	4	3	4	1	5	4	4	4	4	3	4	5	4	5	3	4	5	4	4	4	4	3	4	3	3	2	3	4	4
tr|A0A422P3A3|A0A422P3A3_TRYRA;tr|A0A061J350|A0A061J350_TRYRA;tr|A0A061IU43|A0A061IU43_TRYRA;tr|Q4DCD1|Q4DCD1_TRYCC	tr|A0A422P3A3|A0A422P3A3_TRYRA;tr|A0A061J350|A0A061J350_TRYRA	1166	7;5;2;2	7;5;2;2	4;2;0;0	>tr|A0A422P3A3|A0A422P3A3_TRYRA Kinesin-like protein OS=Trypanosoma rangeli OX=5698 GN=TraAM80_00488 PE=3 SV=1;>tr|A0A061J350|A0A061J350_TRYRA Kinesin-like protein OS=Trypanosoma rangeli SC58 OX=429131 GN=TRSC58_02412 PE=3 SV=1	4	1	1	1	0	0	1	2	0	2	1	2	0	1	1	1	1	0	0	0	1	0	0	1	1	1	0	1	1	1	2	1	0	1	0	0	1	2	1	1	1	1	1
tr|A0A422P4L7|A0A422P4L7_TRYRA	tr|A0A422P4L7|A0A422P4L7_TRYRA	1171	27	14	14	>tr|A0A422P4L7|A0A422P4L7_TRYRA Urocanate hydratase isoform X1 OS=Trypanosoma rangeli OX=5698 GN=TraAM80_00214 PE=3 SV=1	1	7	9	13	10	11	0	1	1	11	13	13	7	9	10	10	10	7	10	8	8	7	8	9	10	12	9	9	8	10	7	9	10	12	12	7	7	7	11	11	11	10	10
tr|A0A422P4M6|A0A422P4M6_TRYRA	tr|A0A422P4M6|A0A422P4M6_TRYRA	1172	8	8	7	>tr|A0A422P4M6|A0A422P4M6_TRYRA Cytidylate_kin domain-containing protein OS=Trypanosoma rangeli OX=5698 GN=TraAM80_00202 PE=4 SV=1	1	0	0	0	0	0	0	0	0	0	0	0	0	0	0	0	0	0	0	0	0	0	0	0	0	0	0	0	0	0	0	1	0	0	0	0	0	0	0	0	0	0	1
tr|A0A422P4R1|A0A422P4R1_TRYRA	tr|A0A422P4R1|A0A422P4R1_TRYRA	1173	12	11	11	>tr|A0A422P4R1|A0A422P4R1_TRYRA Putative DNA topoisomerase II OS=Trypanosoma rangeli OX=5698 GN=TraAM80_00222 PE=4 SV=1	1	1	1	0	0	0	0	0	0	0	0	0	1	0	0	1	1	0	0	0	0	1	0	0	0	0	1	1	0	0	0	0	0	1	1	1	0	1	0	0	1	1	1
tr|A0A422P4T2|A0A422P4T2_TRYRA	tr|A0A422P4T2|A0A422P4T2_TRYRA	1174	7	6	6	>tr|A0A422P4T2|A0A422P4T2_TRYRA Co-chaperone GrpE OS=Trypanosoma rangeli OX=5698 GN=TraAM80_00078 PE=3 SV=1	1	1	1	0	1	0	1	1	1	0	0	0	0	0	0	0	0	1	0	1	0	0	0	0	0	1	0	0	0	0	0	1	1	0	1	0	0	0	0	0	0	0	0
tr|A0A422P4U5|A0A422P4U5_TRYRA;tr|A0A061J700|A0A061J700_TRYRA	tr|A0A422P4U5|A0A422P4U5_TRYRA	1176	11;5	11;5	11;5	>tr|A0A422P4U5|A0A422P4U5_TRYRA Putative 4-methyl-5(Beta-hydroxyethyl)-thiazole monophosphate synthesis protein OS=Trypanosoma rangeli OX=5698 GN=TraAM80_00083 PE=4 SV=1	2	1	0	0	0	0	0	0	0	0	0	0	0	0	0	0	0	0	0	0	0	0	0	0	0	0	0	0	0	0	0	0	0	0	0	0	1	1	0	0	0	0	0
tr|A0A422P4U8|A0A422P4U8_TRYRA	tr|A0A422P4U8|A0A422P4U8_TRYRA	1177	3	3	3	>tr|A0A422P4U8|A0A422P4U8_TRYRA Starmaker (Fragment) OS=Trypanosoma rangeli OX=5698 GN=TraAM80_00234 PE=4 SV=1	1	0	1	1	1	1	0	0	1	1	1	1	0	0	1	1	1	1	1	1	1	1	1	0	0	1	1	1	0	1	1	1	0	0	0	1	1	1	1	1	1	1	1
tr|A0A422P4V2|A0A422P4V2_TRYRA	tr|A0A422P4V2|A0A422P4V2_TRYRA	1178	10	10	10	>tr|A0A422P4V2|A0A422P4V2_TRYRA Adenosine kinase OS=Trypanosoma rangeli OX=5698 GN=TraAM80_00100 PE=4 SV=1	1	0	0	0	0	0	0	0	0	0	0	0	0	0	0	0	0	0	0	0	0	0	0	0	0	0	0	0	0	0	0	0	0	0	0	0	0	1	1	0	0	0	0
tr|A0A422P4Z2|A0A422P4Z2_TRYRA;tr|A0A061J121|A0A061J121_TRYRA	tr|A0A422P4Z2|A0A422P4Z2_TRYRA;tr|A0A061J121|A0A061J121_TRYRA	1179	16;8	16;8	16;8	>tr|A0A422P4Z2|A0A422P4Z2_TRYRA Pyridoxal kinase OS=Trypanosoma rangeli OX=5698 GN=TraAM80_00143 PE=4 SV=1;>tr|A0A061J121|A0A061J121_TRYRA Pyridoxal kinase OS=Trypanosoma rangeli SC58 OX=429131 GN=TRSC58_03675 PE=4 SV=1	2	0	0	0	0	0	0	0	0	0	0	0	0	0	0	0	0	0	0	0	1	0	1	0	0	0	0	0	0	0	0	0	1	1	1	0	0	0	0	0	0	0	0
tr|A0A422P4Z7|A0A422P4Z7_TRYRA;tr|A0A061IY61|A0A061IY61_TRYRA	tr|A0A422P4Z7|A0A422P4Z7_TRYRA	1180	3;1	3;1	3;1	>tr|A0A422P4Z7|A0A422P4Z7_TRYRA p22 protein OS=Trypanosoma rangeli OX=5698 GN=TraAM80_00110 PE=4 SV=1	2	0	0	0	0	0	0	0	0	0	0	0	0	0	0	0	0	0	0	0	0	0	0	0	0	0	0	0	0	0	0	0	0	0	0	0	0	0	0	0	0	0	0
tr|A0A422P577|A0A422P577_TRYRA;tr|A0A061J300|A0A061J300_TRYRA	tr|A0A422P577|A0A422P577_TRYRA;tr|A0A061J300|A0A061J300_TRYRA	1183	4;3	2;1	2;1	>tr|A0A422P577|A0A422P577_TRYRA Uncharacterized protein OS=Trypanosoma rangeli OX=5698 GN=TraAM80_00027 PE=4 SV=1;>tr|A0A061J300|A0A061J300_TRYRA Uncharacterized protein OS=Trypanosoma rangeli SC58 OX=429131 GN=TRSC58_04655 PE=4 SV=1	2	1	2	2	1	2	0	0	0	2	2	2	0	0	2	2	2	2	2	1	2	2	1	2	2	2	1	0	2	1	2	1	2	2	2	2	2	2	2	2	1	2	2
tr|A0A422P5B7|A0A422P5B7_TRYRA;tr|A0A061J9T3|A0A061J9T3_TRYRA	tr|A0A422P5B7|A0A422P5B7_TRYRA	1185	11;5	6;3	6;3	>tr|A0A422P5B7|A0A422P5B7_TRYRA Large subunit ribosomal protein L18e OS=Trypanosoma rangeli OX=5698 GN=TraAM80_00032 PE=4 SV=1	2	4	4	4	3	3	5	5	4	4	4	4	4	4	4	4	3	4	4	4	4	3	4	3	4	1	3	4	2	3	4	4	4	4	4	3	3	4	3	4	4	4	4
tr|K2NDF9|K2NDF9_TRYCR;tr|A0A061J785|A0A061J785_TRYRA	tr|K2NDF9|K2NDF9_TRYCR	1767	4;1	2;1	1;0	>tr|K2NDF9|K2NDF9_TRYCR Mitogen-activated protein kinase, putative OS=Trypanosoma cruzi marinkellei OX=85056 GN=MOQ_009234 PE=4 SV=1	2	1	0	0	0	0	1	1	1	2	2	2	0	0	1	1	1	0	1	0	2	1	1	1	1	1	1	1	0	1	0	0	1	2	1	0	0	1	1	1	2	2	1
tr|R9TNG7|R9TNG7_TRYRA;tr|A0A061J3L8|A0A061J3L8_TRYRA;tr|A0A061J6L8|A0A061J6L8_TRYRA;tr|K2N695|K2N695_TRYCR;tr|V5AC55|V5AC55_TRYCR	tr|R9TNG7|R9TNG7_TRYRA;tr|A0A061J3L8|A0A061J3L8_TRYRA	4260	47;26;22;18;11	3;3;0;0;0	3;3;0;0;0	>tr|R9TNG7|R9TNG7_TRYRA Tubulin alpha chain OS=Trypanosoma rangeli OX=5698 GN=TraAM80_06644 PE=3 SV=1;>tr|A0A061J3L8|A0A061J3L8_TRYRA Tubulin alpha chain (Fragment) OS=Trypanosoma rangeli SC58 OX=429131 GN=TRSC58_03588 PE=3 SV=1	5	41	41	39	39	39	38	36	37	41	41	42	38	38	37	39	40	38	39	38	39	38	40	31	39	34	36	37	38	38	42	39	35	38	36	37	38	40	36	38	38	39	36
[truncated: 266 more columns]

## Sheet: DTU_exclusive
TcI_exclusive
Protein IDs	Majority protein IDs	id	Peptide counts (all)	Peptide counts (razor+unique)	Peptide counts (unique)	Fasta headers	Number of proteins	Peptides 1320B	Peptides 1320C	Peptides 1561A	Peptides 1561B	Peptides 1561C	Peptides 1846A	Peptides 1846B	Peptides 1846C	Peptides 1994A	Peptides 1994B	Peptides 1994C	Peptides 211B	Peptides 211C	Peptides 2121A	Peptides 2121B	Peptides 2121C	Peptides 2123A	Peptides 2123B	Peptides 2123C	Peptides 2124A	Peptides 2124B	Peptides 2124C	Peptides 2158A	Peptides 2158B	Peptides 2158C	Peptides 2188A	Peptides 2188B	Peptides 2188C	Peptides 2189A	Peptides 2189B	Peptides 2189C	Peptides 334A	Peptides 334B	Peptides 334C	Peptides 476A	Peptides 476B	Peptides 476C	Peptides 844A	Peptides 844B	Peptides 844C	Peptides 85A	Peptides 85B
tr|V5ARP0|V5ARP0_TRYCR	tr|V5ARP0|V5ARP0_TRYCR	4296	23	4	3	>tr|V5ARP0|V5ARP0_TRYCR 3-ketoacyl-CoA thiolase OS=Trypanosoma cruzi Dm28c OX=1416333 GN=TCDM_08701 PE=3 SV=1	1	14	13	13	12	14	3	2	3	13	17	14	8	7	13	14	14	10	11	12	17	16	18	17	15	15	16	15	17	15	14	12	12	13	13	15	14	14	10	12	11	16	16
tr|V5AUM3|V5AUM3_TRYCR	tr|V5AUM3|V5AUM3_TRYCR	4313	13	3	3	>tr|V5AUM3|V5AUM3_TRYCR Uncharacterized protein OS=Trypanosoma cruzi Dm28c OX=1416333 GN=TCDM_07419 PE=4 SV=1	1	6	7	7	3	8	0	0	0	7	7	6	0	0	7	7	7	6	8	7	6	4	6	8	12	13	5	7	0	7	6	5	6	7	6	6	6	8	8	8	7	8	8
tr|V5AUM8|V5AUM8_TRYCR	tr|V5AUM8|V5AUM8_TRYCR	4314	20	3	3	>tr|V5AUM8|V5AUM8_TRYCR Uncharacterized protein OS=Trypanosoma cruzi Dm28c OX=1416333 GN=TCDM_07430 PE=4 SV=1	1	13	15	16	13	13	3	3	3	14	14	16	1	1	14	14	12	10	12	11	16	14	14	15	15	17	16	13	12	13	12	14	4	4	4	13	15	15	12	13	12	16	16
tr|V5AVG5|V5AVG5_TRYCR	tr|V5AVG5|V5AVG5_TRYCR	4318	5	2	2	>tr|V5AVG5|V5AVG5_TRYCR Uncharacterized protein OS=Trypanosoma cruzi Dm28c OX=1416333 GN=TCDM_07005 PE=4 SV=1	1	1	0	1	0	1	0	0	0	1	1	1	1	1	1	0	1	1	2	3	0	0	0	2	3	3	1	1	0	1	0	1	0	0	0	2	2	1	1	1	1	0	0
tr|V5AWD8|V5AWD8_TRYCR	tr|V5AWD8|V5AWD8_TRYCR	4325	10	2	1	>tr|V5AWD8|V5AWD8_TRYCR Phosphomannomutase OS=Trypanosoma cruzi Dm28c OX=1416333 GN=TCDM_06540 PE=3 SV=1	1	5	2	3	2	4	1	1	1	5	5	5	0	0	4	5	4	4	4	5	6	6	6	7	7	6	4	4	1	3	3	4	4	3	1	2	4	3	5	6	4	5	6
tr|V5B3E2|V5B3E2_TRYCR	tr|V5B3E2|V5B3E2_TRYCR	4375	35	4	2	>tr|V5B3E2|V5B3E2_TRYCR D-isomer specific 2-hydroxyacid dehydrogenase-protein OS=Trypanosoma cruzi Dm28c OX=1416333 GN=TCDM_03590 PE=4 SV=1	1	22	25	21	16	18	1	2	1	15	13	14	0	0	22	20	21	19	25	24	16	17	16	27	26	29	22	22	22	27	28	26	11	14	15	28	27	27	25	23	23	19	19
tr|V5B5A2|V5B5A2_TRYCR	tr|V5B5A2|V5B5A2_TRYCR	4393	10	6	5	>tr|V5B5A2|V5B5A2_TRYCR Uncharacterized protein OS=Trypanosoma cruzi Dm28c OX=1416333 GN=TCDM_11283 PE=4 SV=1	1	2	3	2	2	2	0	0	0	5	4	4	1	1	3	3	3	3	3	4	3	2	1	3	3	4	2	0	1	2	1	1	1	1	2	2	3	2	4	3	2	2	2
tr|V5B5E2|V5B5E2_TRYCR	tr|V5B5E2|V5B5E2_TRYCR	4394	31	5	5	>tr|V5B5E2|V5B5E2_TRYCR Uncharacterized protein OS=Trypanosoma cruzi Dm28c OX=1416333 GN=TCDM_02841 PE=4 SV=1	1	17	17	19	17	20	3	3	4	20	17	21	3	3	16	16	18	18	21	22	20	16	17	25	25	24	15	14	15	18	19	17	9	10	8	18	19	18	16	19	17	19	19
tr|V5B924|V5B924_TRYCR	tr|V5B924|V5B924_TRYCR	4436	11	6	5	>tr|V5B924|V5B924_TRYCR Importin subunit alpha OS=Trypanosoma cruzi Dm28c OX=1416333 GN=TCDM_01484 PE=3 SV=1	1	4	4	3	4	2	0	0	0	3	4	3	1	1	2	2	2	3	2	2	1	3	2	4	6	7	3	2	3	4	3	3	0	0	2	3	3	3	4	3	3	2	2
tr|V5B941|V5B941_TRYCR	tr|V5B941|V5B941_TRYCR	4437	13	2	2	>tr|V5B941|V5B941_TRYCR Adenosine kinase OS=Trypanosoma cruzi Dm28c OX=1416333 GN=TCDM_01513 PE=4 SV=1	1	5	8	7	6	6	1	0	1	7	7	7	1	1	8	7	4	3	3	3	8	8	8	8	8	10	7	9	7	7	4	5	2	2	4	5	7	5	4	5	4	10	9
tr|V5B942|V5B942_TRYCR	tr|V5B942|V5B942_TRYCR	4438	35	1	1	>tr|V5B942|V5B942_TRYCR Glucose-regulated protein 78 OS=Trypanosoma cruzi Dm28c OX=1416333 GN=TCDM_07868 PE=4 SV=1	1	29	30	25	26	30	26	24	24	29	31	29	26	30	29	30	31	28	28	30	30	28	30	28	27	29	23	26	23	27	30	30	26	26	24	26	29	30	26	27	28	29	27
tr|V5B9Y2|V5B9Y2_TRYCR	tr|V5B9Y2|V5B9Y2_TRYCR	4446	8	2	2	>tr|V5B9Y2|V5B9Y2_TRYCR Putative electron-transfer-flavoprotein, alpha polypeptide OS=Trypanosoma cruzi Dm28c OX=1416333 GN=TCDM_07462 PE=4 SV=1	1	2	5	3	1	2	1	1	1	4	2	2	4	3	2	3	4	3	4	2	2	2	4	4	5	6	4	4	3	2	4	1	3	4	5	4	4	4	3	3	3	5	3
tr|V5BAG7|V5BAG7_TRYCR	tr|V5BAG7|V5BAG7_TRYCR	4455	20	2	2	>tr|V5BAG7|V5BAG7_TRYCR Phosphoglycerate kinase OS=Trypanosoma cruzi Dm28c OX=1416333 GN=TCDM_14526 PE=3 SV=1	1	15	14	15	13	15	11	11	11	16	14	13	8	6	13	13	13	9	14	13	14	12	10	14	17	16	13	13	13	13	15	14	12	13	14	14	15	15	14	13	11	16	14
tr|V5BB16|V5BB16_TRYCR	tr|V5BB16|V5BB16_TRYCR	4460	24	3	3	>tr|V5BB16|V5BB16_TRYCR Mitochondrial processing peptidase alpha subunit OS=Trypanosoma cruzi Dm28c OX=1416333 GN=TCDM_06891 PE=4 SV=1	1	13	17	13	13	12	5	2	3	15	13	13	4	4	11	12	11	13	15	13	16	16	17	15	15	13	13	12	11	12	12	13	9	8	9	10	12	11	10	13	13	16	19
tr|V5BBF6|V5BBF6_TRYCR	tr|V5BBF6|V5BBF6_TRYCR	4471	7	3	3	>tr|V5BBF6|V5BBF6_TRYCR Uncharacterized protein OS=Trypanosoma cruzi Dm28c OX=1416333 GN=TCDM_08783 PE=4 SV=1	1	2	2	0	2	1	0	0	0	3	4	4	0	0	1	1	0	0	1	2	1	1	0	3	4	3	2	0	1	0	0	0	1	1	2	1	1	2	1	1	2	2	1
tr|V5BCL4|V5BCL4_TRYCR	tr|V5BCL4|V5BCL4_TRYCR	4491	6	4	4	>tr|V5BCL4|V5BCL4_TRYCR Retrotransposon hot spot (RHS) protein OS=Trypanosoma cruzi Dm28c OX=1416333 GN=TCDM_10230 PE=4 SV=1	1	0	0	0	0	1	0	0	0	0	0	0	0	1	0	0	0	0	2	2	0	0	0	1	2	2	0	0	0	1	0	0	0	0	0	2	1	1	2	2	2	2	1
tr|V5BCP2|V5BCP2_TRYCR	tr|V5BCP2|V5BCP2_TRYCR	4493	16	3	2	>tr|V5BCP2|V5BCP2_TRYCR Uncharacterized protein OS=Trypanosoma cruzi Dm28c OX=1416333 GN=TCDM_06077 PE=4 SV=1	1	7	6	5	3	4	1	0	1	8	8	11	1	1	7	6	6	6	9	10	8	10	9	10	12	14	6	7	8	11	9	8	1	1	3	9	9	7	7	9	8	5	2
tr|V5BD20|V5BD20_TRYCR	tr|V5BD20|V5BD20_TRYCR	4502	28	3	3	>tr|V5BD20|V5BD20_TRYCR Histidine ammonia-lyase OS=Trypanosoma cruzi Dm28c OX=1416333 GN=TCDM_05967 PE=3 SV=1	1	21	21	22	21	24	0	1	0	20	18	20	4	4	22	23	18	19	22	22	21	21	21	22	20	21	23	23	22	18	20	16	11	10	11	18	19	18	22	23	22	20	20
tr|V5BEE7|V5BEE7_TRYCR	tr|V5BEE7|V5BEE7_TRYCR	4522	9	3	3	>tr|V5BEE7|V5BEE7_TRYCR Glycosomal membrane protein OS=Trypanosoma cruzi Dm28c OX=1416333 GN=TCDM_14211 PE=4 SV=1	1	6	6	5	2	5	1	1	1	6	6	6	0	0	6	6	4	4	4	6	5	5	3	8	7	7	4	5	4	6	4	5	5	3	5	6	6	6	5	5	5	5	6
tr|V5BEJ3|V5BEJ3_TRYCR;tr|Q4DM33|Q4DM33_TRYCC;tr|Q4DJ21|Q4DJ21_TRYCC	tr|V5BEJ3|V5BEJ3_TRYCR;tr|Q4DM33|Q4DM33_TRYCC;tr|Q4DJ21|Q4DJ21_TRYCC	4525	6;3;3	6;3;3	5;3;3	>tr|V5BEJ3|V5BEJ3_TRYCR Endo-beta-N-acetylglucosaminidase OS=Trypanosoma cruzi Dm28c OX=1416333 GN=TCDM_09433 PE=4 SV=1;>tr|Q4DM33|Q4DM33_TRYCC Endo-beta-N-acetylglucosaminidase, putative OS=Trypanosoma cruzi (strain CL Brener) OX=353153 GN=Tc00.1047053511	3	1	1	0	0	0	0	0	0	1	0	1	0	2	0	0	0	0	0	0	0	0	0	3	3	3	0	0	0	0	0	0	0	0	0	0	0	0	0	0	0	0	0
tr|V5BG02|V5BG02_TRYCR	tr|V5BG02|V5BG02_TRYCR	4546	30	5	4	>tr|V5BG02|V5BG02_TRYCR Uncharacterized protein OS=Trypanosoma cruzi Dm28c OX=1416333 GN=TCDM_08842 PE=4 SV=1	1	10	13	7	1	7	1	0	1	9	11	15	2	1	8	12	7	2	2	1	9	14	14	15	19	18	4	5	4	4	2	3	11	12	13	1	4	4	16	15	14	17	19
tr|V5BG46|V5BG46_TRYCR	tr|V5BG46|V5BG46_TRYCR	4552	18	5	5	>tr|V5BG46|V5BG46_TRYCR Multifunctional fusion protein OS=Trypanosoma cruzi Dm28c OX=1416333 GN=TCDM_06752 PE=3 SV=1	1	6	7	7	7	9	0	1	1	5	3	4	1	0	8	8	4	1	6	7	12	13	12	4	7	7	10	5	9	7	8	5	1	1	1	12	11	10	9	8	9	8	5
tr|V5BH00|V5BH00_TRYCR	tr|V5BH00|V5BH00_TRYCR	4569	9	3	3	>tr|V5BH00|V5BH00_TRYCR Phosphatase 2C OS=Trypanosoma cruzi Dm28c OX=1416333 GN=TCDM_06301 PE=4 SV=1	1	3	4	3	2	5	4	2	4	5	5	4	3	3	3	5	4	1	4	3	2	3	4	6	7	6	3	4	4	4	5	3	3	2	2	5	5	3	3	4	3	6	4
tr|V5BHF5|V5BHF5_TRYCR;tr|A0A061IY56|A0A061IY56_TRYRA;tr|A0A061J885|A0A061J885_TRYRA	tr|V5BHF5|V5BHF5_TRYCR	4576	14;5;5	2;0;0	2;0;0	>tr|V5BHF5|V5BHF5_TRYCR Peptidyl-prolyl cis-trans isomerase OS=Trypanosoma cruzi Dm28c OX=1416333 GN=TCDM_14238 PE=3 SV=1	3	9	7	7	5	7	4	4	4	8	9	11	7	6	9	7	7	6	10	11	9	8	8	11	14	13	7	8	6	9	8	10	7	7	7	9	9	9	9	7	7	7	8
tr|V5BHN5|V5BHN5_TRYCR	tr|V5BHN5|V5BHN5_TRYCR	4581	29	1	1	>tr|V5BHN5|V5BHN5_TRYCR Malate dehydrogenase OS=Trypanosoma cruzi Dm28c OX=1416333 GN=TCDM_04026 PE=3 SV=1	1	25	22	16	16	22	10	11	10	26	25	24	14	15	21	23	21	21	24	22	23	26	25	21	22	23	17	18	16	24	26	24	15	15	15	23	24	27	20	19	21	26	24
tr|V5BHY9|V5BHY9_TRYCR	tr|V5BHY9|V5BHY9_TRYCR	4585	13	2	2	>tr|V5BHY9|V5BHY9_TRYCR 3,2-trans-enoyl-CoA isomerase OS=Trypanosoma cruzi Dm28c OX=1416333 GN=TCDM_03994 PE=4 SV=1	1	8	8	6	3	4	0	0	0	2	9	2	1	1	6	7	8	8	10	11	6	5	5	8	9	12	6	5	6	10	7	8	4	3	3	7	7	8	6	10	6	6	6
tr|V5BJF4|V5BJF4_TRYCR	tr|V5BJF4|V5BJF4_TRYCR	4605	11	2	1	>tr|V5BJF4|V5BJF4_TRYCR Dihydrolipoamide acetyltransferase component of pyruvate dehydrogenase complex OS=Trypanosoma cruzi Dm28c OX=1416333 GN=TCDM_07278 PE=3 SV=1	1	6	7	7	4	7	1	2	1	7	7	8	0	0	5	5	5	6	8	7	6	8	8	6	7	5	5	5	5	6	5	6	4	4	2	8	7	6	7	6	5	8	8
tr|V5BKG0|V5BKG0_TRYCR	tr|V5BKG0|V5BKG0_TRYCR	4617	34	6	6	>tr|V5BKG0|V5BKG0_TRYCR Lipophosphoglycan biosynthetic protein OS=Trypanosoma cruzi Dm28c OX=1416333 GN=TCDM_03038 PE=3 SV=1	1	13	17	16	12	16	6	6	6	19	19	20	7	6	15	18	15	15	20	18	17	17	18	21	19	20	16	19	13	13	16	11	15	17	14	17	15	13	18	16	19	20	16
tr|V5BL37|V5BL37_TRYCR	tr|V5BL37|V5BL37_TRYCR	4621	40	3	2	>tr|V5BL37|V5BL37_TRYCR Chaperonin containing t-complex protein OS=Trypanosoma cruzi Dm28c OX=1416333 GN=TCDM_04540 PE=3 SV=1	1	29	32	28	22	26	19	18	21	33	31	35	22	21	28	27	29	23	31	28	26	23	25	30	31	28	27	22	23	28	30	27	28	23	28	30	32	31	22	25	23	29	21
tr|V5BLI8|V5BLI8_TRYCR	tr|V5BLI8|V5BLI8_TRYCR	4630	22	4	4	>tr|V5BLI8|V5BLI8_TRYCR Uncharacterized protein OS=Trypanosoma cruzi Dm28c OX=1416333 GN=TCDM_02558 PE=4 SV=1	1	14	14	14	13	13	2	3	4	15	16	16	3	4	15	17	14	11	11	11	15	14	12	18	18	17	10	9	11	13	15	13	7	7	8	11	11	12	12	12	14	13	15
tr|V5BMH1|V5BMH1_TRYCR	tr|V5BMH1|V5BMH1_TRYCR	4646	15	2	2	>tr|V5BMH1|V5BMH1_TRYCR Putative 2-aminoethylphosphonate:pyruvateaminotransferase-likeprotein,putative OS=Trypanosoma cruzi Dm28c OX=1416333 GN=TCDM_03985 PE=4 SV=1	1	7	9	7	5	8	1	0	0	8	8	7	4	4	8	7	8	7	10	6	9	8	7	11	10	13	8	9	7	8	7	8	6	5	5	8	6	5	8	9	9	8	11
tr|V5BN93|V5BN93_TRYCR	tr|V5BN93|V5BN93_TRYCR	4658	13	2	1	>tr|V5BN93|V5BN93_TRYCR Ubiquitin carboxyl-terminal hydrolase OS=Trypanosoma cruzi Dm28c OX=1416333 GN=TCDM_02042 PE=3 SV=1	1	6	5	6	6	8	0	0	0	7	8	10	1	2	5	5	7	7	7	9	5	5	5	7	7	7	7	5	6	5	5	6	1	0	2	5	7	5	7	5	4	7	7
tr|V5BNE9|V5BNE9_TRYCR	tr|V5BNE9|V5BNE9_TRYCR	4661	6	3	3	>tr|V5BNE9|V5BNE9_TRYCR Uncharacterized protein OS=Trypanosoma cruzi Dm28c OX=1416333 GN=TCDM_01841 PE=4 SV=1	1	2	3	2	2	3	0	0	0	4	3	2	0	0	2	2	3	1	2	2	4	4	4	3	5	5	3	3	2	1	0	0	1	1	0	2	2	1	2	0	1	3	4
tr|V5BNV8|V5BNV8_TRYCR	tr|V5BNV8|V5BNV8_TRYCR	4667	11	3	3	>tr|V5BNV8|V5BNV8_TRYCR Serine/threonine protein kinase OS=Trypanosoma cruzi Dm28c OX=1416333 GN=TCDM_01769 PE=3 SV=1	1	6	7	6	5	5	0	0	3	8	7	8	1	0	5	5	5	3	7	5	6	6	8	7	6	8	7	6	6	7	6	5	5	6	6	4	5	7	6	6	6	8	7
tr|V5BQ43|V5BQ43_TRYCR	tr|V5BQ43|V5BQ43_TRYCR	4685	38	2	2	>tr|V5BQ43|V5BQ43_TRYCR Phosphotransferase OS=Trypanosoma cruzi Dm28c OX=1416333 GN=TCDM_04644 PE=3 SV=1	1	30	30	25	22	26	7	8	9	28	27	28	7	7	29	29	32	30	33	32	27	29	26	33	32	34	25	24	22	31	31	30	27	27	29	30	32	31	27	29	30	27	27
tr|V5BRL1|V5BRL1_TRYCR	tr|V5BRL1|V5BRL1_TRYCR	4704	23	6	6	>tr|V5BRL1|V5BRL1_TRYCR Squalene monooxygenase OS=Trypanosoma cruzi Dm28c OX=1416333 GN=TCDM_04105 PE=4 SV=1	1	11	11	8	6	8	1	0	3	7	9	6	2	1	11	13	11	9	13	12	12	10	11	14	18	16	8	11	13	11	12	12	6	6	5	12	12	13	8	9	9	11	12
tr|V5BTN0|V5BTN0_TRYCR	tr|V5BTN0|V5BTN0_TRYCR	4732	14	2	2	>tr|V5BTN0|V5BTN0_TRYCR Peptide methionine sulfoxide reductase OS=Trypanosoma cruzi Dm28c OX=1416333 GN=TCDM_14270 PE=3 SV=1	1	4	7	9	9	9	0	0	0	1	1	3	0	0	7	10	9	4	6	4	6	8	7	7	10	12	6	5	4	7	7	4	3	3	4	10	10	10	12	10	11	9	8
tr|V5BWU3|V5BWU3_TRYCR	tr|V5BWU3|V5BWU3_TRYCR	4765	30	3	3	>tr|V5BWU3|V5BWU3_TRYCR 2-oxoglutarate dehydrogenase E1 component OS=Trypanosoma cruzi Dm28c OX=1416333 GN=TCDM_02290 PE=4 SV=1	1	15	15	15	6	16	1	1	0	23	15	18	1	0	16	16	18	10	17	11	16	14	16	14	22	18	18	12	11	17	16	13	5	6	7	18	19	15	18	17	15	19	14
tr|V5C230|V5C230_TRYCR;tr|Q4D391|Q4D391_TRYCC	tr|V5C230|V5C230_TRYCR	4798	28;2	2;0	2;0	>tr|V5C230|V5C230_TRYCR SAM domain-containing protein OS=Trypanosoma cruzi Dm28c OX=1416333 GN=TCDM_00291 PE=4 SV=1	2	15	17	12	12	13	1	3	1	18	16	18	4	5	12	13	12	8	18	11	8	10	10	20	19	19	13	10	10	19	16	13	11	12	13	17	15	15	17	17	17	16	13
tr|V5C2U9|V5C2U9_TRYCR	tr|V5C2U9|V5C2U9_TRYCR	4800	4	3	1	>tr|V5C2U9|V5C2U9_TRYCR Dihydroxyacetone kinase OS=Trypanosoma cruzi Dm28c OX=1416333 GN=TCDM_00153 PE=4 SV=1	1	0	0	1	0	1	0	0	0	0	1	0	1	1	1	0	0	0	0	0	1	0	0	4	3	3	0	0	0	1	1	1	0	0	0	2	2	1	0	0	0	1	0
tr|V5DIW5|V5DIW5_TRYCR	tr|V5DIW5|V5DIW5_TRYCR	4888	33	1	1	>tr|V5DIW5|V5DIW5_TRYCR Putative 2-aminoethylphosphonate:pyruvateaminotransferase-likeprotein,putative OS=Trypanosoma cruzi Dm28c OX=1416333 GN=TCDM_03984 PE=4 SV=1	1	22	23	22	20	24	0	1	1	26	27	25	9	9	24	23	24	16	24	17	24	21	24	25	27	25	24	22	19	18	20	21	16	19	15	17	18	18	25	22	25	29	25
tr|V5DSI1|V5DSI1_TRYCR	tr|V5DSI1|V5DSI1_TRYCR	4926	34	3	3	>tr|V5DSI1|V5DSI1_TRYCR Malic enzyme OS=Trypanosoma cruzi Dm28c OX=1416333 GN=TCDM_00813 PE=3 SV=1	1	20	21	27	22	26	6	5	6	20	19	19	2	3	26	26	25	25	28	26	19	19	19	27	28	28	19	15	22	28	27	27	12	8	11	29	28	29	21	18	20	23	24
TcII_exclusive
Protein IDs	Majority protein IDs	id	Peptide counts (all)	Peptide counts (razor+unique)	Peptide counts (unique)	Fasta headers	Number of proteins	Peptides 1320B	Peptides 1320C	Peptides 1561A	Peptides 1561B	Peptides 1561C	Peptides 1846A	Peptides 1846B	Peptides 1846C	Peptides 1994A	Peptides 1994B	Peptides 1994C	Peptides 211B	Peptides 211C	Peptides 2121A	Peptides 2121B	Peptides 2121C	Peptides 2123A	Peptides 2123B	Peptides 2123C	Peptides 2124A	Peptides 2124B	Peptides 2124C	Peptides 2158A	Peptides 2158B	Peptides 2158C	Peptides 2188A	Peptides 2188B	Peptides 2188C	Peptides 2189A	Peptides 2189B	Peptides 2189C	Peptides 334A	Peptides 334B	Peptides 334C	Peptides 476A	Peptides 476B	Peptides 476C	Peptides 844A	Peptides 844B	Peptides 844C	Peptides 85A	Peptides 85B
tr|Q4DPS1|Q4DPS1_TRYCC	tr|Q4DPS1|Q4DPS1_TRYCC	3616	7	3	3	>tr|Q4DPS1|Q4DPS1_TRYCC FAD-binding PCMH-type domain-containing protein OS=Trypanosoma cruzi (strain CL Brener) OX=353153 GN=Tc00.1047053507047.150 PE=4 SV=1	1	4	5	1	0	0	0	0	0	1	1	1	0	0	1	0	1	0	0	0	0	2	1	0	1	1	6	5	5	1	0	1	1	0	1	2	0	2	3	3	3	3	2
TcIV_exclusive
Protein IDs	Majority protein IDs	id	Peptide counts (all)	Peptide counts (razor+unique)	Peptide counts (unique)	Fasta headers	Number of proteins	Peptides 1320B	Peptides 1320C	Peptides 1561A	Peptides 1561B	Peptides 1561C	Peptides 1846A	Peptides 1846B	Peptides 1846C	Peptides 1994A	Peptides 1994B	Peptides 1994C	Peptides 211B	Peptides 211C	Peptides 2121A	Peptides 2121B	Peptides 2121C	Peptides 2123A	Peptides 2123B	Peptides 2123C	Peptides 2124A	Peptides 2124B	Peptides 2124C	Peptides 2158A	Peptides 2158B	Peptides 2158C	Peptides 2188A	Peptides 2188B	Peptides 2188C	Peptides 2189A	Peptides 2189B	Peptides 2189C	Peptides 334A	Peptides 334B	Peptides 334C	Peptides 476A	Peptides 476B	Peptides 476C	Peptides 844A	Peptides 844B	Peptides 844C	Peptides 85A	Peptides 85B
tr|K2N3V3|K2N3V3_TRYCR	tr|K2N3V3|K2N3V3_TRYCR	1669	23	17	17	>tr|K2N3V3|K2N3V3_TRYCR Thiol-dependent reductase 1, putative OS=Trypanosoma cruzi marinkellei OX=85056 GN=MOQ_003573 PE=3 SV=1	1	5	5	5	4	3	0	0	0	2	2	2	2	1	5	5	5	5	5	6	7	7	6	3	2	2	5	3	4	3	3	3	15	14	16	2	2	3	2	3	3	7	8
tr|K2NRV8|K2NRV8_TRYCR	tr|K2NRV8|K2NRV8_TRYCR	1949	16	4	4	>tr|K2NRV8|K2NRV8_TRYCR Uncharacterized protein OS=Trypanosoma cruzi marinkellei OX=85056 GN=MOQ_002111 PE=4 SV=1	1	9	9	9	5	10	1	2	1	10	10	8	4	2	8	8	7	4	9	8	10	10	9	7	8	7	6	9	7	10	9	6	11	11	13	8	9	10	8	7	8	10	11
tr|Q4D5S5|Q4D5S5_TRYCC;tr|V5AW92|V5AW92_TRYCR;tr|K2N5L7|K2N5L7_TRYCR;tr|Q4CZ44|Q4CZ44_TRYCC	tr|Q4D5S5|Q4D5S5_TRYCC;tr|V5AW92|V5AW92_TRYCR;tr|K2N5L7|K2N5L7_TRYCR;tr|Q4CZ44|Q4CZ44_TRYCC	2879	4;3;3;3	4;3;3;3	4;3;3;3	>tr|Q4D5S5|Q4D5S5_TRYCC DUF3456 domain-containing protein OS=Trypanosoma cruzi (strain CL Brener) OX=353153 GN=Tc00.1047053511711.110 PE=4 SV=1;>tr|V5AW92|V5AW92_TRYCR DUF3456 domain-containing protein OS=Trypanosoma cruzi Dm28c OX=1416333 GN=TCDM_06695 PE	4	0	0	0	0	0	0	1	1	1	0	2	0	0	0	0	1	0	0	0	3	3	3	1	0	0	0	0	0	0	0	0	0	0	0	0	1	0	0	0	1	3	3
tr|Q4DII2|Q4DII2_TRYCC;tr|Q4DMF9|Q4DMF9_TRYCC	tr|Q4DII2|Q4DII2_TRYCC	3397	9;1	3;1	3;1	>tr|Q4DII2|Q4DII2_TRYCC Retrotransposon hot spot (RHS) protein, putative OS=Trypanosoma cruzi (strain CL Brener) OX=353153 GN=Tc00.1047053506001.90 PE=4 SV=1	2	2	5	3	4	3	0	0	1	3	4	4	1	1	2	5	3	4	2	5	4	4	5	3	3	3	1	1	1	4	3	3	1	2	1	3	5	4	5	6	4	3	4
tr|V5B362|V5B362_TRYCR	tr|V5B362|V5B362_TRYCR	4374	8	4	4	>tr|V5B362|V5B362_TRYCR Retrotransposon hot spot (RHS) protein OS=Trypanosoma cruzi Dm28c OX=1416333 GN=TCDM_12365 PE=4 SV=1	1	0	1	0	1	1	0	0	0	1	1	2	0	1	0	1	0	0	1	2	5	5	3	0	1	0	0	0	0	0	1	1	0	0	0	1	0	1	3	3	2	6	5
TcV_exclusive
Protein IDs	Majority protein IDs	id	Peptide counts (all)	Peptide counts (razor+unique)	Peptide counts (unique)	Fasta headers	Number of proteins	Peptides 1320B	Peptides 1320C	Peptides 1561A	Peptides 1561B	Peptides 1561C	Peptides 1846A	Peptides 1846B	Peptides 1846C	Peptides 1994A	Peptides 1994B	Peptides 1994C	Peptides 211B	Peptides 211C	Peptides 2121A	Peptides 2121B	Peptides 2121C	Peptides 2123A	Peptides 2123B	Peptides 2123C	Peptides 2124A	Peptides 2124B	Peptides 2124C	Peptides 2158A	Peptides 2158B	Peptides 2158C	Peptides 2188A	Peptides 2188B	Peptides 2188C	Peptides 2189A	Peptides 2189B	Peptides 2189C	Peptides 334A	Peptides 334B	Peptides 334C	Peptides 476A	Peptides 476B	Peptides 476C	Peptides 844A	Peptides 844B	Peptides 844C	Peptides 85A	Peptides 85B
tr|Q4CU66|Q4CU66_TRYCC	tr|Q4CU66|Q4CU66_TRYCC	2408	11	5	3	>tr|Q4CU66|Q4CU66_TRYCC Retrotransposon hot spot (RHS) protein, putative OS=Trypanosoma cruzi (strain CL Brener) OX=353153 GN=Tc00.1047053463155.20 PE=4 SV=1	1	6	6	6	6	6	0	0	0	0	0	0	0	0	5	6	6	3	1	3	1	1	2	1	0	0	4	4	3	5	5	3	0	1	1	5	7	7	3	3	2	2	1
tr|Q4CYR3|Q4CYR3_TRYCC;tr|K2LXM0|K2LXM0_TRYCR;tr|V5B5K4|V5B5K4_TRYCR;tr|V5A2V9|V5A2V9_TRYCR;tr|V5B5U4|V5B5U4_TRYCR;tr|V5APF5|V5APF5_TRYCR;tr|V5C0U5|V5C0U5_TRYCR;tr|V5D3Y7|V5D3Y7_TRYCR;tr|V5BBX3|V5BBX3_TRYCR;tr|V5B9M6|V5B9M6_TRYCR;tr|V5B9E2|V5B9E2_TRYCR;tr|V5B0B7|V5B0B7_TRYCR;tr|V5AJZ9|V5AJZ9_TRYCR;tr|V5ANP7|V5ANP7_TRYCR;tr|V5AQF0|V5AQF0_TRYCR;tr|V5B9L5|V5B9L5_TRYCR;tr|V5A2V4|V5A2V4_TRYCR;tr|V5B2U…	tr|Q4CYR3|Q4CYR3_TRYCC	2611	14;3;2;2;2;1;1;1;1;1;1;1;1;1;1;1;1;1	7;0;1;1;1;1;1;1;1;1;1;1;1;1;1;1;1;1	5;0;0;0;0;0;0;0;0;0;0;0;0;0;0;0;0;0	>tr|Q4CYR3|Q4CYR3_TRYCC Retrotransposon hot spot (RHS) protein, putative OS=Trypanosoma cruzi (strain CL Brener) OX=353153 GN=Tc00.1047053508039.30 PE=4 SV=1	18	4	4	11	9	10	1	1	0	2	2	2	1	1	14	14	12	4	5	4	5	5	5	4	4	4	4	2	5	3	4	4	2	2	2	3	3	3	6	5	7	4	4
tr|Q4DBD1|Q4DBD1_TRYCC	tr|Q4DBD1|Q4DBD1_TRYCC	3098	15	9	7	>tr|Q4DBD1|Q4DBD1_TRYCC Retrotransposon hot spot (RHS) protein, putative OS=Trypanosoma cruzi (strain CL Brener) OX=353153 GN=Tc00.1047053504099.10 PE=4 SV=1	1	1	4	9	8	11	0	0	0	0	1	0	0	1	8	6	9	1	5	4	1	1	1	2	0	1	1	2	2	2	3	3	0	0	0	4	2	4	7	6	6	3	2
TcVI_exclusive
Protein IDs	Majority protein IDs	id	Peptide counts (all)	Peptide counts (razor+unique)	Peptide counts (unique)	Fasta headers	Number of proteins	Peptides 1320B	Peptides 1320C	Peptides 1561A	Peptides 1561B	Peptides 1561C	Peptides 1846A	Peptides 1846B	Peptides 1846C	Peptides 1994A	Peptides 1994B	Peptides 1994C	Peptides 211B	Peptides 211C	Peptides 2121A	Peptides 2121B	Peptides 2121C	Peptides 2123A	Peptides 2123B	Peptides 2123C	Peptides 2124A	Peptides 2124B	Peptides 2124C	Peptides 2158A	Peptides 2158B	Peptides 2158C	Peptides 2188A	Peptides 2188B	Peptides 2188C	Peptides 2189A	Peptides 2189B	Peptides 2189C	Peptides 334A	Peptides 334B	Peptides 334C	Peptides 476A	Peptides 476B	Peptides 476C	Peptides 844A	Peptides 844B	Peptides 844C	Peptides 85A	Peptides 85B
tr|Q4CQ60|Q4CQ60_TRYCC;tr|V5B746|V5B746_TRYCR;tr|V5B8V7|V5B8V7_TRYCR	tr|Q4CQ60|Q4CQ60_TRYCC	2245	16;4;3	6;1;1	3;0;0	>tr|Q4CQ60|Q4CQ60_TRYCC Retrotransposon hot spot (RHS) protein, putative OS=Trypanosoma cruzi (strain CL Brener) OX=353153 GN=Tc00.1047053459199.10 PE=4 SV=1	3	4	8	7	7	8	0	0	0	2	1	2	1	2	6	6	6	3	6	7	6	6	7	1	3	4	6	5	6	9	6	7	2	2	2	9	8	7	10	9	10	8	5
tr|Q4DAT6|Q4DAT6_TRYCC	tr|Q4DAT6|Q4DAT6_TRYCC	3072	14	2	2	>tr|Q4DAT6|Q4DAT6_TRYCC Hsc70-interacting protein (Hip), putative OS=Trypanosoma cruzi (strain CL Brener) OX=353153 GN=Tc00.1047053510143.24 PE=4 SV=1	1	12	10	9	5	9	0	1	2	8	8	10	3	3	8	8	9	6	9	10	6	7	9	5	6	8	10	10	7	12	10	10	5	7	7	10	11	11	10	10	10	9	9
tr|Q4E501|Q4E501_TRYCC;tr|A0A061IZW3|A0A061IZW3_TRYRA	tr|Q4E501|Q4E501_TRYCC	4211	19;3	3;0	3;0	>tr|Q4E501|Q4E501_TRYCC Uncharacterized protein OS=Trypanosoma cruzi (strain CL Brener) OX=353153 GN=Tc00.1047053508873.420 PE=4 SV=1	2	10	11	9	7	10	3	3	3	2	2	5	5	5	10	8	8	6	11	8	8	8	6	9	12	11	10	10	12	13	13	11	4	4	5	12	14	12	9	8	7	10	7
[truncated: 397 more columns]
